# Supplementary material for: Targeting tRNA-synthetase interactions towards novel therapeutic discovery against eukaryotic pathogens
Source: PLoS Negl Trop Dis. 2020 Feb 27;14(2):e0007983. doi: 10.1371/journal.pntd.0007983 (PMC7046186; doi:10.1371/journal.pntd.0007983)
Supplement: S1 Code and Data — (TGZ) [file pntd.0007983.s052.tgz]

Archive with 46 entries (45 files):
- ./._KellyEtAl_PLoS_NTD_SOM
- KellyEtAl_PLoS_NTD_SOM
- KellyEtAl_PLoS_NTD_SOM/._hg38-tRNAs-noSeC.fas
- KellyEtAl_PLoS_NTD_SOM/hg38-tRNAs-noSeC.fas
- KellyEtAl_PLoS_NTD_SOM/._KellyEtAl_PLoS_NTD_SOM.ipynb
- KellyEtAl_PLoS_NTD_SOM/KellyEtAl_PLoS_NTD_SOM.ipynb
- KellyEtAl_PLoS_NTD_SOM/._tRNA_L_skel_Leish.sites74.struct.cove
- KellyEtAl_PLoS_NTD_SOM/tRNA_L_skel_Leish.sites74.struct.cove
- KellyEtAl_PLoS_NTD_SOM/._Map2Sprinzl.R
- KellyEtAl_PLoS_NTD_SOM/Map2Sprinzl.R
- KellyEtAl_PLoS_NTD_SOM/._KellyEtAl_PLoS_NTD_SOM.sh
- KellyEtAl_PLoS_NTD_SOM/KellyEtAl_PLoS_NTD_SOM.sh
- KellyEtAl_PLoS_NTD_SOM/._final_CIF_geneset.fas
- KellyEtAl_PLoS_NTD_SOM/final_CIF_geneset.fas
- KellyEtAl_PLoS_NTD_SOM/._GNULICENSE
- KellyEtAl_PLoS_NTD_SOM/GNULICENSE
- KellyEtAl_PLoS_NTD_SOM/._bubble.R
- KellyEtAl_PLoS_NTD_SOM/bubble.R
- KellyEtAl_PLoS_NTD_SOM/._tRNA_L_skel_Leish.sites74.txt
- KellyEtAl_PLoS_NTD_SOM/tRNA_L_skel_Leish.sites74.txt
- KellyEtAl_PLoS_NTD_SOM/._tritryp_homo.covea
- KellyEtAl_PLoS_NTD_SOM/tritryp_homo.covea
- KellyEtAl_PLoS_NTD_SOM/._README.md
- KellyEtAl_PLoS_NTD_SOM/README.md
- KellyEtAl_PLoS_NTD_SOM/._COPYING
- KellyEtAl_PLoS_NTD_SOM/COPYING
- KellyEtAl_PLoS_NTD_SOM/._null.png
- KellyEtAl_PLoS_NTD_SOM/null.png
- KellyEtAl_PLoS_NTD_SOM/._tritryp_homo.covea.sort.edited.sites.mase
- KellyEtAl_PLoS_NTD_SOM/tritryp_homo.covea.sort.edited.sites.mase
- KellyEtAl_PLoS_NTD_SOM/._KellyEtAl_PLoS_NTD_SOM.html
- KellyEtAl_PLoS_NTD_SOM/KellyEtAl_PLoS_NTD_SOM.html
- KellyEtAl_PLoS_NTD_SOM/._tRNA_L_skel_Leish.sites74.struct.txt
- KellyEtAl_PLoS_NTD_SOM/tRNA_L_skel_Leish.sites74.struct.txt
- KellyEtAl_PLoS_NTD_SOM/._hg38-tRNAs.fa
- KellyEtAl_PLoS_NTD_SOM/hg38-tRNAs.fa
- KellyEtAl_PLoS_NTD_SOM/._TRNA2-euk.cm
- KellyEtAl_PLoS_NTD_SOM/TRNA2-euk.cm
- KellyEtAl_PLoS_NTD_SOM/._covea.74sites.fas
- KellyEtAl_PLoS_NTD_SOM/covea.74sites.fas
- KellyEtAl_PLoS_NTD_SOM/._TriTrybDB_v41.Hadi-Nezhad_Ardell_Annotation_KellyEtAl19.fas
- KellyEtAl_PLoS_NTD_SOM/TriTrybDB_v41.Hadi-Nezhad_Ardell_Annotation_KellyEtAl19.fas
- KellyEtAl_PLoS_NTD_SOM/._fix_coordinate_labels_logofiles_TSFM.pl
- KellyEtAl_PLoS_NTD_SOM/fix_coordinate_labels_logofiles_TSFM.pl
- KellyEtAl_PLoS_NTD_SOM/._reformat_logo_files.pl
- KellyEtAl_PLoS_NTD_SOM/reformat_logo_files.pl
