# Supplementary material for: Targeting tRNA-synthetase interactions towards novel therapeutic discovery against eukaryotic pathogens
Source: PLoS Negl Trop Dis. 2020 Feb 27;14(2):e0007983. doi: 10.1371/journal.pntd.0007983 (PMC7046186; doi:10.1371/journal.pntd.0007983)
Supplement: S1 Code and Data — (TGZ) [file pntd.0007983.s052.tgz › KellyEtAl_PLoS_NTD_SOM/KellyEtAl_PLoS_NTD_SOM.ipynb]

# %% [markdown]
# Supplementary Online Methods for Kelly *Et Al.* "Targeting tRNA-Synthetase Interactions towards Novel Therapeutic Discovery Against Eukaryotic Pathogens"

## About this Document

This document was created from the Jupyter notebook `KellyEtAl_PLoS_NTD_SOM.ipynb`, written by David Ardell, using a BASH kernel. It contains code to reproduce the figures from:

"Targeting tRNA-Synthetase Interactions towards Novel Therapeutic Discovery Against Eukaryotic Pathogens" by Paul Kelly, Fatemeh Hadi-Nezhad, Dennis Liu, Travis J. Lawrence, Roger G. Linington, Michael Ibba, David H. Ardell

This version uses the Bayesian Nemenman–Shafee–Bialek (NSB) entropy estimator with option -x 1 (which  calculates the expected bias by the method of Schneider et al. (1996) in a sample size of 1).

## Copyright, License,  Sources and Credits for this SOM

Please see the files `COPYING`, `GNULICENSE`, and `README.md` that should be distributed together with this file.

# %% [markdown]
## Required Software to Reproduce Results and Figures
* cove (http://eddylab.org/software.html)
* tSFM >= v0.9.14 (https://github.com/tlawrence3/tSFM) 
* ImageMagick (https://imagemagick.org/index.php)
* FAST (https://github.com/tlawrence3/FAST)
* Packages
    + Set::Scalar (perl)
    + gdata (R)
    + heR.Misc (R) (http://exposurescience.org/her.html)


# %% [markdown]
## Test tSFM and FAST versions

# %% [code]
tsfm -V
fasgrep --version

# %% [markdown]
## Score-Filtered Final Gene Annotation for TriTrypDB v.41
This is includes all genes with tRNAscan-SE scores >= 50 bits or Aragorn scores >= 107 bits in 46 genomes.

# %% [code]
faswc TriTrybDB_v41.Hadi-Nezhad_Ardell_Annotation_KellyEtAl19.fas 
cat TriTrybDB_v41.Hadi-Nezhad_Ardell_Annotation_KellyEtAl19.fas | grep \> | perl -pe 's/_.*//' | sort | uniq -c | wc
cat TriTrybDB_v41.Hadi-Nezhad_Ardell_Annotation_KellyEtAl19.fas | grep \> | perl -pe 's/_.*//' | sort | uniq -c 

# %% [markdown]
## Initial Data: Editing Alignment, Mapping to Sprinzl Coordinates, and Selecting Sites
Tthe file `final_CIF_geneset.fasta` as a starting point for TriTryp data. This file contains 3488 genes from 44 genomes, excluding two incomplete assemblies for TcruziCLBrener and TrangeliSC58. Identifiers end with the gene class (3454, intersection set) or `ara` and the gene class (34 aragorn-only). We filter the human data (433 genes) in `hg38-tRNAs.fa` from GtRNAdb for Selenocysteine genes, resulting in 431 human tRNA genes. Combined data held 3919 gene sequences. To make it easier to edit alignments for Type II (L,S,E) sequences that are misaligned at positions 45 and 47, DHA sorted by sequence character at position 196 in the COVEA produced alignment. DHA then edited 595 sequences in Seaview, as well as selected 74 sites, saving the work in the SEAVIEW file `tritryp_homo.covea.sort.edited.mase`. The steps to reproduce the edited alignment are below and we include the edited alignment of 3919 genes in `covea.74sites.fas`. 

The code chunk to produce the input data was as follows
```
fasgrep -vd SeC hg38-tRNAs.fa > hg38-tRNAs-noSeC.fas  # Remove Two SeC sequences from hg38-tRNAs.fa leaving 431 Human sequences
cat final_CIF_geneset.fasta hg38-tRNAs-noSeC.fas > tritryp_homo.fas
covea -o tritryp_homo.covea TRNA2-euk.cm tritryp_homo.fas
sreformat -u a2m tritryp_homo.covea | tr '[a-z].' '[A-Z]-' > tritryp_homo.covea.fas
fassort -sx '.{195}(.)' tritryp_homo.covea.fas | fascut --moltype=DNA 196 | fasgrep -s "-" | faswc # 595 Human and kinetoplastid sequences have a gap at coordinate 45, start of V-arm, typically type II L or S, one E
fassort -sx '.{195}(.)' tritryp_homo.covea.fas > tritryp_homo.covea.sort.fas
# edit alignment in seaview and save file in tritryp_homo.covea.sort.edited.mase to manually edit misaligned coordinates 45 and 47
# extract 74 site alignment in seaview into fasta format
# compare 74-site alignments from v5,v6 for equality to current 74-site alignment
fassub -d '.*' '' tritryp_homo.covea.sort.edited.74sites.fas > covea.74sites.fas # remove "no comment" in description
```

# %% [code]
faswc *.fa* 
#faswc final_CIF_geneset.fasta #3488
#faswc covea.74sites.fas #3919

# %% [markdown]
### Genomes in Gene Set and Gene Numbers by Genome 
Among 46 genomes downloaded geneset 

# %% [code]
cat final_CIF_geneset.fasta | grep \> | perl -pe 's/_.*//' | sort | uniq -c 
cat final_CIF_geneset.fasta | grep \> | perl -pe 's/_.*//' | sort | uniq -c | wc

# %% [markdown]
### Table 1: Numbers and Compositions of Genes by Defined Clades
Here we compute gene numbers and nucleotide compositions for Table 1 of the **unaligned data**. 

# %% [markdown]
#### Gene Numbers for Table 1

# %% [code]
# HOMO
cat hg38-tRNAs-noSeC.fas | faswc 
# MAJOR
fasgrep -i "LMAJOR|LTROPICA|LAETHIOPICAL147|LGERBILLILEM452|LTURANICALEM423|LARABICALEM1108" final_CIF_geneset.fasta | faswc
# INFANTUM
fasgrep -i "LINFANTUMJPCM5|LDONOVANI" final_CIF_geneset.fasta | faswc
# MEXICANA
fasgrep -i "LMEXICANA|LAMAZONENSIS" final_CIF_geneset.fasta | faswc
# VIANNIA
fasgrep -i "LPANAMENSIS|LBRAZILIENSIS" final_CIF_geneset.fasta | faswc
# ENRIETTII
fasgrep -i "LENRIETTII|LSPMARLEM" final_CIF_geneset.fasta | faswc
# LEPTOCRITH
fasgrep -i "LSEYMOURIA|LPYRRHOCORI|CFASCICULATACFCL" final_CIF_geneset.fasta | faswc
# AMTRYP
fasgrep -i "TGRAYIANR4|TCRUZI" final_CIF_geneset.fasta | faswc
# AFRTYP
fasgrep -i "TBRUCEI|TCONGOLENSE|TEVANSI|TVIVAXY486" final_CIF_geneset.fasta | faswc

# %% [markdown]
#### Gene Compositions for Table 1

# %% [code]
# HOMO
cat hg38-tRNAs-noSeC.fas | fastr -s 'acgt' 'ACGT' | fascomp -nt | grep \#
# MAJOR
fasgrep -i "LMAJOR|LTROPICA|LAETHIOPICAL147|LGERBILLILEM452|LTURANICALEM423|LARABICALEM1108" final_CIF_geneset.fasta | fastr -s 'acgt' 'ACGT' | fascomp -nt | grep \# 
# INFANTUM
fasgrep -i "LINFANTUMJPCM5|LDONOVANI" final_CIF_geneset.fasta | fastr -s 'acgt' 'ACGT' | fascomp -nt | grep \# 
# MEXICANA
fasgrep -i "LMEXICANA|LAMAZONENSIS" final_CIF_geneset.fasta | fastr -s 'acgt' 'ACGT' | fascomp -nt | grep \# 
# VIANNIA
fasgrep -i "LPANAMENSIS|LBRAZILIENSIS" final_CIF_geneset.fasta | fastr -s 'acgt' 'ACGT' | fascomp -nt | grep \# 
# ENRIETTII
fasgrep -i "LENRIETTII|LSPMARLEM" final_CIF_geneset.fasta | fastr -s 'acgt' 'ACGT' | fascomp -nt | grep \# 
# LEPTOCRITH
fasgrep -i "LSEYMOURIA|LPYRRHOCORI|CFASCICULATACFCL" final_CIF_geneset.fasta | fastr -s 'acgt' 'ACGT' | fascomp -nt | grep \# 
# AMTRYP
fasgrep -i "TGRAYIANR4|TCRUZI" final_CIF_geneset.fasta | fastr -s 'acgt' 'ACGT' | fascomp -nt | grep \# 
# AFRTYP
fasgrep -i "TBRUCEI|TCONGOLENSE|TEVANSI|TVIVAXY486" final_CIF_geneset.fasta | fastr -s 'acgt' 'ACGT' | fascomp -nt | grep \# 

# %% [markdown]
## Partition into Alignments by Defined Clades
In the following we exclude 464 genes from genomes BAYALAIB08-376 EMONTEROGEIILV88 LTARENTOLAEPARROTTARII PCONFUSUMCUL13 TTHEILERIEDINBURGH 

# %% [code]
fasgrep -i "LMAJOR|LTROPICA|LAETHIOPICAL147|LGERBILLILEM452|LTURANICALEM423|LARABICALEM1108" covea.74sites.fas > covea.74sites.MAJOR.fas
fasgrep -i "LINFANTUMJPCM5|LDONOVANI" covea.74sites.fas                 > covea.74sites.INFANTUM.fas 
fasgrep -i "LMEXICANA|LAMAZONENSIS" covea.74sites.fas                   > covea.74sites.MEXICANA.fas 
fasgrep -i "LPANAMENSIS|LBRAZILIENSIS" covea.74sites.fas                > covea.74sites.VIANNIA.fas
fasgrep -i "LENRIETTII|LSPMARLEM" covea.74sites.fas                     > covea.74sites.ENRIETTII.fas
fasgrep -i "LSEYMOURIA|LPYRRHOCORI|CFASCICULATACFCL" covea.74sites.fas  > covea.74sites.LEPTOCRITH.fas 
fasgrep -i "TGRAYIANR4|TCRUZI" covea.74sites.fas                        > covea.74sites.AMTRYP.fas 
fasgrep -i "TBRUCEI|TCONGOLENSE|TEVANSI|TVIVAXY486" covea.74sites.fas   > covea.74sites.AFTRYP.fas 
fasgrep -i "HOMO" covea.74sites.fas                                     > covea.74sites.HOMO.fas 
faswc covea.74sites.*.fas # 3455 sequences

# %% [markdown]
### Numbers of Genes Included and Excluded and Genomes Excluded

# %% [code]
fasgrep -i "LMAJOR|LTROPICA|LAETHIOPICAL147|LGERBILLILEM452|LTURANICALEM423|LARABICALEM1108|LINFANTUMJPCM5|LDONOVANI|LMEXICANA|LAMAZONENSIS|LPANAMENSIS|LBRAZILIENSIS|LENRIETTII|LSPMARLEM|LSEYMOURIA|LPYRRHOCORI|CFASCICULATACFCL|TGRAYIANR4|TCRUZI|TBRUCEI|TCONGOLENSE|TEVANSI|TVIVAXY486" final_CIF_geneset.fasta | faswc
fasgrep -iv "LMAJOR|LTROPICA|LAETHIOPICAL147|LGERBILLILEM452|LTURANICALEM423|LARABICALEM1108|LINFANTUMJPCM5|LDONOVANI|LMEXICANA|LAMAZONENSIS|LPANAMENSIS|LBRAZILIENSIS|LENRIETTII|LSPMARLEM|LSEYMOURIA|LPYRRHOCORI|CFASCICULATACFCL|TGRAYIANR4|TCRUZI|TBRUCEI|TCONGOLENSE|TEVANSI|TVIVAXY486" final_CIF_geneset.fasta | faswc
fasgrep -iv "LMAJOR|LTROPICA|LAETHIOPICAL147|LGERBILLILEM452|LTURANICALEM423|LARABICALEM1108|LINFANTUMJPCM5|LDONOVANI|LMEXICANA|LAMAZONENSIS|LPANAMENSIS|LBRAZILIENSIS|LENRIETTII|LSPMARLEM|LSEYMOURIA|LPYRRHOCORI|CFASCICULATACFCL|TGRAYIANR4|TCRUZI|TBRUCEI|TCONGOLENSE|TEVANSI|TVIVAXY486" final_CIF_geneset.fasta | grep \> | perl -pe 's/_.*//' | sort | uniq -c

# %% [markdown]
# Prepare Subdirectories for Organizing Inputs and Results

# %% [code]
for x in {"KLD_Logo_Results","Function_Logo_Results","ID_Logo_Results","tsfm_input_alignments"}; do mkdir $x; cd $x; for y in {"MAJOR","INFANTUM","MEXICANA","VIANNIA","ENRIETTII","LEPTOCRITH","AMTRYP","AFTRYP","HOMO"}; do mkdir $y; done; cd ..; done
mkdir Bubble_Plots

# %% [markdown]
# Prepare tSFM Input

# %% [code]
perl -e 'foreach my $clade (qw/MAJOR INFANTUM MEXICANA VIANNIA ENRIETTII LEPTOCRITH AMTRYP AFTRYP/){
           foreach my $f (split //,"ACDEFGHIKLMNPQRSTVWXY"){
             system "fasgrep -i \"_(ARA)?$f\$\" covea.74sites.$clade.fas | fasconvert -o clustalw > tsfm_input_alignments/$clade/${clade}_$f.aln"}}'
perl -e '%M = (A=>"ALA",C=>"CYS",D=>"ASP",E=>"GLU",F=>"PHE",G=>"GLY",H=>"HIS",I=>"ILE",K=>"LYS",L=>"LEU",M=>"MET",N=>"ASN",P=>"PRO",Q=>"GLN",R=>"ARG",S=>"SER",T=>"THR",V=>"VAL",W=>"TRP",X=>"IMET",Y=>"TYR");
           foreach my $f (split //,"ACDEFGHIKLMNPQRSTVWXY"){
             system "fasgrep -i -- \"-$M{$f}-\" covea.74sites.HOMO.fas | fasconvert -o clustalw > tsfm_input_alignments/HOMO/HOMO_$f.aln"}'

# %% [code]
ls -1 tsfm_input_alignments/*/*.aln | wc # 189 files = 21 functions by 9 clades
cat tsfm_input_alignments/*/*.aln | fasconvert -i clustalw | faswc # 3455 sequences

# %% [markdown]
# Generate Logos with tSFM 
## Function Logos
### Computation of Function Logos

# %% [code]
perl -e 'foreach my $clade (qw/HOMO MAJOR INFANTUM MEXICANA VIANNIA ENRIETTII LEPTOCRITH AMTRYP AFTRYP/){system "tsfm -x 1 -c tRNA_L_skel_Leish.sites74.struct.cove --logo tsfm_input_alignments/$clade/$clade; mv -- *.eps $clade*.txt Function_Logo_Results/$clade/";}'

# %% [markdown]
### Fix Site Coordinate Labels, Bounding Boxes, Rendering in EPS logos for Single-Site Function Logos

# %% [code]
perl fix_coordinate_labels_logofiles_TSFM.pl tRNA_L_skel_Leish.sites74.txt Function_Logo_Results/*/*.eps
perl reformat_logo_files.pl Function_Logo_Results/*/*.eps

# %% [markdown]
### Label Single-Site Function Logos Taxonomically

# %% [code]
perl -e '%names = (HOMO => "Human",MAJOR => "Major Clade", INFANTUM => "Infantum Clade", MEXICANA => "Mexicana Clade", VIANNIA => "Viannia Clade", ENRIETTII => "Enriettii Clade", LEPTOCRITH => "Leptomonas/Crithidia Clade", "AMTRYP" => "American Trypanosoma", AFTRYP => "African Trypanosoma"); @n=qw/A C G U/; foreach my $clade (keys %names) {foreach my $n (@n) {system "convert -font Arial -pointsize 18 -annotate +80+60 \"$names{$clade}\"  -define profile:skip=ICC -colorspace sRGB -density 200 Function_Logo_Results/$clade/${n}_$clade.eps Function_Logo_Results/$clade/${n}_$clade.png";}}'

# %% [markdown]
### Assemble Final Single-Site Function Logo Figures 5 for Supplementary Figures 22 through 29

# %% [code]
perl -e '%names = (A => "Adenine",C => "Cytosine", G => "Guanine", U => "Uracil"); foreach my $n (split //,"AUGC"){system "montage Function_Logo_Results/HOMO/${n}_HOMO.png Function_Logo_Results/MAJOR/${n}_MAJOR.png Function_Logo_Results/INFANTUM/${n}_INFANTUM.png Function_Logo_Results/MEXICANA/${n}_MEXICANA.png Function_Logo_Results/VIANNIA/${n}_VIANNIA.png        -font Arial -pointsize 32 -title \"Function Logos for $names{$n}\" -geometry +1+1 -tile 1x5 ${n}_function_1.png";}'
perl -e '%names = (A => "Adenine",C => "Cytosine", G => "Guanine", U => "Uracil"); foreach my $n (split //,"AUGC"){system "montage Function_Logo_Results/HOMO/${n}_HOMO.png Function_Logo_Results/ENRIETTII/${n}_ENRIETTII.png Function_Logo_Results/LEPTOCRITH/${n}_LEPTOCRITH.png Function_Logo_Results/AMTRYP/${n}_AMTRYP.png Function_Logo_Results/AFTRYP/${n}_AFTRYP.png  -font Arial -pointsize 32 -title \"Function Logos for $names{$n}\" -geometry +1+1 -tile 1x5 ${n}_function_2.png";}'

# %% [markdown]
### Label Base-Pair Function Logos Structurally

# %% [code]
perl -e '@clades = qw/HOMO MAJOR INFANTUM MEXICANA VIANNIA ENRIETTII LEPTOCRITH AMTRYP AFTRYP/; @pairs = qw/UA UG UC UU CA CG CC CU GA GG GC GU AA AG AC AU/; %labels = (UA => "U:A Pair",UG => "U•G Pair", UC => "U-C Mispair", UU => "U-U Mispair", CA => "C-A Mispair", CG => "C:G Pair", CC => "C-C Mispair", CU => "C-U Mispair", GA => "G-A Mispair", GG => "G-G Mispair", GC => "G:C Pair", GU => "G•U Pair", AA => "A-A Mispair", AG => "A-G Mispair", AC => "A–C Mispair", AU => "A:U Pair"); foreach my $clade (@clades) { foreach my $bp (@pairs) {my $filenm = "Function_Logo_Results/$clade/${bp}_$clade.eps"; if (-e -f -r $filenm) { system "convert -font Arial -pointsize 18 -annotate +80+60 \"$labels{$bp}\"  -define profile:skip=ICC -colorspace sRGB -density 200 $filenm Function_Logo_Results/$clade/${bp}_$clade.png"; }}}'

# %% [markdown]
### Assemble Final Base-Pair Function Logo Figures for Figures 6-8 and Supp Figs 30-37

# %% [code]
perl -e '%names = (HOMO => "Humans (n = 1)",MAJOR => "Major Clade (n = 8)", INFANTUM => "Infantum Clade (n = 3)", MEXICANA => "Mexicana Clade (n = 2)", VIANNIA => "Viannia Clade (n = 4)", ENRIETTII => "Enriettii Clade (n = 2)", LEPTOCRITH => "Leptomonas/Crithidia Clade  (n = 3)", AMTRYP => "American Trypanosoma (n = 11)", AFTRYP => "African Trypanosoma (n = 6)"); foreach my $clade (keys %names) { @files=();foreach my $n (qw/UA UG UC UU CA CG CC CU GA GG GC GU AA AG AC AU/){  $filenm = "Function_Logo_Results/$clade/${n}_$clade.png"; if (-e -f -r $filenm) {push @files,$filenm;}else{push @files,"null.png"}} warn (join "","$clade: number of files != 16: ",@files,"\n") unless (@files == 16); system "montage -geometry +1+1 -tile 4x4 @files -font Arial -pointsize 32 -title \"Base-Pair Function Logos for $names{$clade}\" ${clade}_base-pair_function.png";}'

# %% [markdown]
## KLD and ID Logos
### Computation of KLD and ID Logos

# %% [code]
inputpath="tsfm_input_alignments"
clades_list=$(ls -l "${inputpath}" | grep "^d" | awk -F" " '{print $9}')
for clade in $clades_list; do
if [ $clade != "HOMO" ]
then
  tsfm -c tRNA_L_skel_Leish.sites74.struct.txt -x 1 --idlogo --kldlogo --bt "$inputpath/$clade/$clade" "$inputpath/HOMO/HOMO"
  mv -- *_results.txt
  mv -- *ID*.eps "ID_Logo_Results/$clade/"
  mv -- *KLD*.eps "KLD_Logo_Results/$clade/"
  mv *_Table.txt "Bubble_Plots"
  rm *_results.txt
fi
done

# %% [markdown]
# Generate Bubble-Plots
## Map the text output of tsfm (Tables) in folder Bubble_Plots to Sprinzl Coordinates 
This also updates the text files by adding three columns to the tables.

# %% [code]
R --vanilla < Map2Sprinzl.R

# %% [markdown]
## Generate Bubble Plots 

# %% [code]
R --vanilla < bubble.R

# %% [code]
