# Supplementary material for: Targeting tRNA-synthetase interactions towards novel therapeutic discovery against eukaryotic pathogens
Source: PLoS Negl Trop Dis. 2020 Feb 27;14(2):e0007983. doi: 10.1371/journal.pntd.0007983 (PMC7046186; doi:10.1371/journal.pntd.0007983)
Supplement: S1 Code and Data — (TGZ) [file pntd.0007983.s052.tgz › KellyEtAl_PLoS_NTD_SOM/Map2Sprinzl.R]

# This script will map the text output of tsfm in folder Bubble_Plots to sprinzl coordinates and update the text files.
# install package gdata using the command install.packages("gdata")

library(gdata)
Outputpath <- "./Bubble_Plots/"
clades_dir <- "./tsfm_input_alignments/"
skelfile_path <- "tRNA_L_skel_Leish.sites74.txt"
match_bubble_coords <- function(df, tRNA_L_skel_df) {
  tRNA_L_skel_df$sprinzl <- as.character(tRNA_L_skel_df$sprinzl)
  tRNA_L_skel_df$sprinzl2 <- as.character(tRNA_L_skel_df$sprinzl2)
  tRNA_L_skel_df <- tRNA_L_skel_df[!is.na(tRNA_L_skel_df$sprinzl),]
  for (i in 1:nrow(df)) {
    samecoord = tRNA_L_skel_df$sprinzl == df$coord[i]
    df$x[i] = tRNA_L_skel_df[samecoord,]$x
    df$y[i] = tRNA_L_skel_df[samecoord,]$y
    df$sprinzl[i] = tRNA_L_skel_df[samecoord,]$sprinzl2
  }
  df
}
tRNA_L_skel_df <- read.table(skelfile_path, header = FALSE,sep = ",")
names(tRNA_L_skel_df) <- c("sprinzl", "x", "y", "sprinzl2")
clusterdir <- list.dirs(path = clades_dir, recursive = FALSE)
for (i in 1:length(clusterdir)) {
  splitedpath <- unlist(strsplit(clusterdir[i], split = "/"))
  clade_name <- splitedpath[length(splitedpath)]
  table_name <- paste(clade_name, "_Table.txt", sep = "")
  df <-
    read.table(paste(Outputpath, table_name, sep = ""), header = TRUE)
  df <- match_bubble_coords(df, tRNA_L_skel_df)
  # write tables in fix length format
  n <-
    data.frame(
      "aa"      ,
      "coord" ,
      "state"  ,
      "fbits" ,
      "fht"   ,
      "gainbits",
      "gainfht" ,
      "lossbits" ,
      "lossfht" ,
      "convbits" ,
      "convfht" ,
      "x"  ,
      "y"     ,
      "sprinzl"
    )
  names(n) <- names(df)
  for (i in 1:ncol(df)) {
    df[, i] <- as.character(df[, i])
  }
  write.fwf(
    rbind(n, df),
    colnames = FALSE,
    width = rep(10, 14),
    file = paste(Outputpath, table_name, sep = "")
  )
}
