# Supplementary material for: Targeting tRNA-synthetase interactions towards novel therapeutic discovery against eukaryotic pathogens
Source: PLoS Negl Trop Dis. 2020 Feb 27;14(2):e0007983. doi: 10.1371/journal.pntd.0007983 (PMC7046186; doi:10.1371/journal.pntd.0007983)
Supplement: S1 Code and Data — (TGZ) [file pntd.0007983.s052.tgz › KellyEtAl_PLoS_NTD_SOM/KellyEtAl_PLoS_NTD_SOM.sh]

tsfm -V
fasgrep --version

faswc TriTrybDB_v41.Hadi-Nezhad_Ardell_Annotation_KellyEtAl19.fas 
cat TriTrybDB_v41.Hadi-Nezhad_Ardell_Annotation_KellyEtAl19.fas | grep \> | perl -pe 's/_.*//' | sort | uniq -c | wc
cat TriTrybDB_v41.Hadi-Nezhad_Ardell_Annotation_KellyEtAl19.fas | grep \> | perl -pe 's/_.*//' | sort | uniq -c 

faswc *.fa* 
#faswc final_CIF_geneset.fasta #3488
#faswc covea.74sites.fas #3919

cat final_CIF_geneset.fasta | grep \> | perl -pe 's/_.*//' | sort | uniq -c 
cat final_CIF_geneset.fasta | grep \> | perl -pe 's/_.*//' | sort | uniq -c | wc

# HOMO
cat hg38-tRNAs-noSeC.fas | faswc 
# MAJOR
fasgrep -i "LMAJOR|LTROPICA|LAETHIOPICAL147|LGERBILLILEM452|LTURANICALEM423|LARABICALEM1108" final_CIF_geneset.fasta | faswc
# INFANTUM
fasgrep -i "LINFANTUMJPCM5|LDONOVANI" final_CIF_geneset.fasta | faswc
# MEXICANA
fasgrep -i "LMEXICANA|LAMAZONENSIS" final_CIF_geneset.fasta | faswc
# VIANNIA
fasgrep -i "LPANAMENSIS|LBRAZILIENSIS" final_CIF_geneset.fasta | faswc
# ENRIETTII
fasgrep -i "LENRIETTII|LSPMARLEM" final_CIF_geneset.fasta | faswc
# LEPTOCRITH
fasgrep -i "LSEYMOURIA|LPYRRHOCORI|CFASCICULATACFCL" final_CIF_geneset.fasta | faswc
# AMTRYP
fasgrep -i "TGRAYIANR4|TCRUZI" final_CIF_geneset.fasta | faswc
# AFRTYP
fasgrep -i "TBRUCEI|TCONGOLENSE|TEVANSI|TVIVAXY486" final_CIF_geneset.fasta | faswc

# HOMO
cat hg38-tRNAs-noSeC.fas | fastr -s 'acgt' 'ACGT' | fascomp -nt | grep \#
# MAJOR
fasgrep -i "LMAJOR|LTROPICA|LAETHIOPICAL147|LGERBILLILEM452|LTURANICALEM423|LARABICALEM1108" final_CIF_geneset.fasta | fastr -s 'acgt' 'ACGT' | fascomp -nt | grep \# 
# INFANTUM
fasgrep -i "LINFANTUMJPCM5|LDONOVANI" final_CIF_geneset.fasta | fastr -s 'acgt' 'ACGT' | fascomp -nt | grep \# 
# MEXICANA
fasgrep -i "LMEXICANA|LAMAZONENSIS" final_CIF_geneset.fasta | fastr -s 'acgt' 'ACGT' | fascomp -nt | grep \# 
# VIANNIA
fasgrep -i "LPANAMENSIS|LBRAZILIENSIS" final_CIF_geneset.fasta | fastr -s 'acgt' 'ACGT' | fascomp -nt | grep \# 
# ENRIETTII
fasgrep -i "LENRIETTII|LSPMARLEM" final_CIF_geneset.fasta | fastr -s 'acgt' 'ACGT' | fascomp -nt | grep \# 
# LEPTOCRITH
fasgrep -i "LSEYMOURIA|LPYRRHOCORI|CFASCICULATACFCL" final_CIF_geneset.fasta | fastr -s 'acgt' 'ACGT' | fascomp -nt | grep \# 
# AMTRYP
fasgrep -i "TGRAYIANR4|TCRUZI" final_CIF_geneset.fasta | fastr -s 'acgt' 'ACGT' | fascomp -nt | grep \# 
# AFRTYP
fasgrep -i "TBRUCEI|TCONGOLENSE|TEVANSI|TVIVAXY486" final_CIF_geneset.fasta | fastr -s 'acgt' 'ACGT' | fascomp -nt | grep \# 

fasgrep -i "LMAJOR|LTROPICA|LAETHIOPICAL147|LGERBILLILEM452|LTURANICALEM423|LARABICALEM1108" covea.74sites.fas > covea.74sites.MAJOR.fas
fasgrep -i "LINFANTUMJPCM5|LDONOVANI" covea.74sites.fas                 > covea.74sites.INFANTUM.fas 
fasgrep -i "LMEXICANA|LAMAZONENSIS" covea.74sites.fas                   > covea.74sites.MEXICANA.fas 
fasgrep -i "LPANAMENSIS|LBRAZILIENSIS" covea.74sites.fas                > covea.74sites.VIANNIA.fas
fasgrep -i "LENRIETTII|LSPMARLEM" covea.74sites.fas                     > covea.74sites.ENRIETTII.fas
fasgrep -i "LSEYMOURIA|LPYRRHOCORI|CFASCICULATACFCL" covea.74sites.fas  > covea.74sites.LEPTOCRITH.fas 
fasgrep -i "TGRAYIANR4|TCRUZI" covea.74sites.fas                        > covea.74sites.AMTRYP.fas 
fasgrep -i "TBRUCEI|TCONGOLENSE|TEVANSI|TVIVAXY486" covea.74sites.fas   > covea.74sites.AFTRYP.fas 
fasgrep -i "HOMO" covea.74sites.fas                                     > covea.74sites.HOMO.fas 
faswc covea.74sites.*.fas # 3455 sequences

fasgrep -i "LMAJOR|LTROPICA|LAETHIOPICAL147|LGERBILLILEM452|LTURANICALEM423|LARABICALEM1108|LINFANTUMJPCM5|LDONOVANI|LMEXICANA|LAMAZONENSIS|LPANAMENSIS|LBRAZILIENSIS|LENRIETTII|LSPMARLEM|LSEYMOURIA|LPYRRHOCORI|CFASCICULATACFCL|TGRAYIANR4|TCRUZI|TBRUCEI|TCONGOLENSE|TEVANSI|TVIVAXY486" final_CIF_geneset.fasta | faswc
fasgrep -iv "LMAJOR|LTROPICA|LAETHIOPICAL147|LGERBILLILEM452|LTURANICALEM423|LARABICALEM1108|LINFANTUMJPCM5|LDONOVANI|LMEXICANA|LAMAZONENSIS|LPANAMENSIS|LBRAZILIENSIS|LENRIETTII|LSPMARLEM|LSEYMOURIA|LPYRRHOCORI|CFASCICULATACFCL|TGRAYIANR4|TCRUZI|TBRUCEI|TCONGOLENSE|TEVANSI|TVIVAXY486" final_CIF_geneset.fasta | faswc
fasgrep -iv "LMAJOR|LTROPICA|LAETHIOPICAL147|LGERBILLILEM452|LTURANICALEM423|LARABICALEM1108|LINFANTUMJPCM5|LDONOVANI|LMEXICANA|LAMAZONENSIS|LPANAMENSIS|LBRAZILIENSIS|LENRIETTII|LSPMARLEM|LSEYMOURIA|LPYRRHOCORI|CFASCICULATACFCL|TGRAYIANR4|TCRUZI|TBRUCEI|TCONGOLENSE|TEVANSI|TVIVAXY486" final_CIF_geneset.fasta | grep \> | perl -pe 's/_.*//' | sort | uniq -c

for x in {"KLD_Logo_Results","Function_Logo_Results","ID_Logo_Results","tsfm_input_alignments"}; do mkdir $x; cd $x; for y in {"MAJOR","INFANTUM","MEXICANA","VIANNIA","ENRIETTII","LEPTOCRITH","AMTRYP","AFTRYP","HOMO"}; do mkdir $y; done; cd ..; done
mkdir Bubble_Plots

perl -e 'foreach my $clade (qw/MAJOR INFANTUM MEXICANA VIANNIA ENRIETTII LEPTOCRITH AMTRYP AFTRYP/){
           foreach my $f (split //,"ACDEFGHIKLMNPQRSTVWXY"){
             system "fasgrep -i \"_(ARA)?$f\$\" covea.74sites.$clade.fas | fasconvert -o clustalw > tsfm_input_alignments/$clade/${clade}_$f.aln"}}'
perl -e '%M = (A=>"ALA",C=>"CYS",D=>"ASP",E=>"GLU",F=>"PHE",G=>"GLY",H=>"HIS",I=>"ILE",K=>"LYS",L=>"LEU",M=>"MET",N=>"ASN",P=>"PRO",Q=>"GLN",R=>"ARG",S=>"SER",T=>"THR",V=>"VAL",W=>"TRP",X=>"IMET",Y=>"TYR");
           foreach my $f (split //,"ACDEFGHIKLMNPQRSTVWXY"){
             system "fasgrep -i -- \"-$M{$f}-\" covea.74sites.HOMO.fas | fasconvert -o clustalw > tsfm_input_alignments/HOMO/HOMO_$f.aln"}'

ls -1 tsfm_input_alignments/*/*.aln | wc # 189 files = 21 functions by 9 clades
cat tsfm_input_alignments/*/*.aln | fasconvert -i clustalw | faswc # 3455 sequences

perl -e 'foreach my $clade (qw/HOMO MAJOR INFANTUM MEXICANA VIANNIA ENRIETTII LEPTOCRITH AMTRYP AFTRYP/){system "tsfm -x 1 -c tRNA_L_skel_Leish.sites74.struct.cove --logo tsfm_input_alignments/$clade/$clade; mv -- *.eps $clade*.txt Function_Logo_Results/$clade/";}'

perl fix_coordinate_labels_logofiles_TSFM.pl tRNA_L_skel_Leish.sites74.txt Function_Logo_Results/*/*.eps
perl reformat_logo_files.pl Function_Logo_Results/*/*.eps

perl -e '%names = (HOMO => "Human",MAJOR => "Major Clade", INFANTUM => "Infantum Clade", MEXICANA => "Mexicana Clade", VIANNIA => "Viannia Clade", ENRIETTII => "Enriettii Clade", LEPTOCRITH => "Leptomonas/Crithidia Clade", "AMTRYP" => "American Trypanosoma", AFTRYP => "African Trypanosoma"); @n=qw/A C G U/; foreach my $clade (keys %names) {foreach my $n (@n) {system "convert -font Arial -pointsize 18 -annotate +80+60 \"$names{$clade}\"  -define profile:skip=ICC -colorspace sRGB -density 200 Function_Logo_Results/$clade/${n}_$clade.eps Function_Logo_Results/$clade/${n}_$clade.png";}}'

perl -e '%names = (A => "Adenine",C => "Cytosine", G => "Guanine", U => "Uracil"); foreach my $n (split //,"AUGC"){system "montage Function_Logo_Results/HOMO/${n}_HOMO.png Function_Logo_Results/MAJOR/${n}_MAJOR.png Function_Logo_Results/INFANTUM/${n}_INFANTUM.png Function_Logo_Results/MEXICANA/${n}_MEXICANA.png Function_Logo_Results/VIANNIA/${n}_VIANNIA.png        -font Arial -pointsize 32 -title \"Function Logos for $names{$n}\" -geometry +1+1 -tile 1x5 ${n}_function_1.png";}'
perl -e '%names = (A => "Adenine",C => "Cytosine", G => "Guanine", U => "Uracil"); foreach my $n (split //,"AUGC"){system "montage Function_Logo_Results/HOMO/${n}_HOMO.png Function_Logo_Results/ENRIETTII/${n}_ENRIETTII.png Function_Logo_Results/LEPTOCRITH/${n}_LEPTOCRITH.png Function_Logo_Results/AMTRYP/${n}_AMTRYP.png Function_Logo_Results/AFTRYP/${n}_AFTRYP.png  -font Arial -pointsize 32 -title \"Function Logos for $names{$n}\" -geometry +1+1 -tile 1x5 ${n}_function_2.png";}'

perl -e '@clades = qw/HOMO MAJOR INFANTUM MEXICANA VIANNIA ENRIETTII LEPTOCRITH AMTRYP AFTRYP/; @pairs = qw/UA UG UC UU CA CG CC CU GA GG GC GU AA AG AC AU/; %labels = (UA => "U:A Pair",UG => "U•G Pair", UC => "U-C Mispair", UU => "U-U Mispair", CA => "C-A Mispair", CG => "C:G Pair", CC => "C-C Mispair", CU => "C-U Mispair", GA => "G-A Mispair", GG => "G-G Mispair", GC => "G:C Pair", GU => "G•U Pair", AA => "A-A Mispair", AG => "A-G Mispair", AC => "A–C Mispair", AU => "A:U Pair"); foreach my $clade (@clades) { foreach my $bp (@pairs) {my $filenm = "Function_Logo_Results/$clade/${bp}_$clade.eps"; if (-e -f -r $filenm) { system "convert -font Arial -pointsize 18 -annotate +80+60 \"$labels{$bp}\"  -define profile:skip=ICC -colorspace sRGB -density 200 $filenm Function_Logo_Results/$clade/${bp}_$clade.png"; }}}'

perl -e '%names = (HOMO => "Humans (n = 1)",MAJOR => "Major Clade (n = 8)", INFANTUM => "Infantum Clade (n = 3)", MEXICANA => "Mexicana Clade (n = 2)", VIANNIA => "Viannia Clade (n = 4)", ENRIETTII => "Enriettii Clade (n = 2)", LEPTOCRITH => "Leptomonas/Crithidia Clade  (n = 3)", AMTRYP => "American Trypanosoma (n = 11)", AFTRYP => "African Trypanosoma (n = 6)"); foreach my $clade (keys %names) { @files=();foreach my $n (qw/UA UG UC UU CA CG CC CU GA GG GC GU AA AG AC AU/){  $filenm = "Function_Logo_Results/$clade/${n}_$clade.png"; if (-e -f -r $filenm) {push @files,$filenm;}else{push @files,"null.png"}} warn (join "","$clade: number of files != 16: ",@files,"\n") unless (@files == 16); system "montage -geometry +1+1 -tile 4x4 @files -font Arial -pointsize 32 -title \"Base-Pair Function Logos for $names{$clade}\" ${clade}_base-pair_function.png";}'

inputpath="tsfm_input_alignments"
clades_list=$(ls -l "${inputpath}" | grep "^d" | awk -F" " '{print $9}')
for clade in $clades_list; do
if [ $clade != "HOMO" ]
then
  tsfm -c tRNA_L_skel_Leish.sites74.struct.txt -x 1 --idlogo --kldlogo --bt "$inputpath/$clade/$clade" "$inputpath/HOMO/HOMO"
  mv -- *_results.txt
  mv -- *ID*.eps "ID_Logo_Results/$clade/"
  mv -- *KLD*.eps "KLD_Logo_Results/$clade/"
  mv *_Table.txt "Bubble_Plots"
  rm *_results.txt
fi
done

R --vanilla < Map2Sprinzl.R

R --vanilla < bubble.R
