# Supplementary material for: Targeting tRNA-synthetase interactions towards novel therapeutic discovery against eukaryotic pathogens
Source: PLoS Negl Trop Dis. 2020 Feb 27;14(2):e0007983. doi: 10.1371/journal.pntd.0007983 (PMC7046186; doi:10.1371/journal.pntd.0007983)
Supplement: S1 Code and Data — (TGZ) [file pntd.0007983.s052.tgz › KellyEtAl_PLoS_NTD_SOM/final_CIF_geneset.fas]

>BayalaiB08-376_Baya_001_1_T                            
GGCTGCTTAGCTCAATGGCAGAGCGCCGTCCTAGTAAGACGGAGGtCAGGGGTTCGATCCCCCTAGCGGCCT                                                                                                                                      
>BayalaiB08-376_Baya_001_2_G                            
GCGCAGTTGGTCTAGTGGTAGAATTCTCGCCTGCCACGCGGGAGGCCCGGGTTCGATTCCCGGACTGCGCA                                                                                                                                       
>BayalaiB08-376_Baya_001_3_A                            
GGGGATGTAGCTCAAATGGTAGAGCGACCGCTTAGCATGCGGTAGGtATTGGGATCGATACCCAACTTCTCCA                                                                                                                                     
>BayalaiB08-376_Baya_001_4_S                            
GTCACCATACCCAAGTGGTtACGGGGACTGACTAGAAATCAGTTGCGATCTCGCGCGCAGGTTCGAATCCTGCTGGTGACG                                                                                                                             
>BayalaiB08-376_Baya_002_5_K                            
GCATTCCTAGCTCAGTCGGTAGAGCGCACGGCTCTTAACCGTGTGGtCGTGGGTTCGATCCCCACGGAGTGCG                                                                                                                                     
>BayalaiB08-376_Baya_002_6_K                            
GCATTCCTAGCTCAGTCGGTAGAGCGCACGGCTCTTAACCGTGTGGtCGTGGGTTCGATCCCCACGGAGTGCG                                                                                                                                     
>BayalaiB08-376_Baya_002_7_T                            
GGCCGCTTAGCACAGTGGCAGTGCACCACTCTCGTAAAGTGGGGGtCGCGAGTTCGATTCTCGCAGTGGCCT                                                                                                                                      
>BayalaiB08-376_Baya_017_9_P                            
GGTCCAGTGGTCTAGTGGCATGATTCTCCCTTAGGGTGGGAGAGGtCCCGGGTTCAATTCCCGGCTGGACCC                                                                                                                                      
>BayalaiB08-376_Baya_021_10_K                           
GCATTCCTAGCTCAGTCGGTAGAGCGCACGGCTCTTAACCGTGTGGtCGTGGGTTCGATCCCCACGGAGTGCG                                                                                                                                     
>BayalaiB08-376_Baya_022_11_T                           
GGCCGCTTAGCACAGTGGCAGTGCACCACTCTCGTAAAGTGGGGGtCGCGAGTTCGATTCTCGCAGTGGCCT                                                                                                                                      
>BayalaiB08-376_Baya_022_12_N                           
TCCTCCCTGGCGCAGTCGGCAGCGCGTTAGGCTGTTAACCTACAGGtCGTTGGTTCGAATCCAACGGGAGGAG                                                                                                                                     
>BayalaiB08-376_Baya_023_13_F                           
GCCGCGATAGCTCAGTTGGGAGAGCGTCAGACTGAAGATCTGAAGGtCCCTGGTTCGATCCCGGGTCGCGGCA                                                                                                                                     
>BayalaiB08-376_Baya_023_14_S                           
GTCACCATACCCAAGTGGTtACGGGGACTGACTAGAAATCAGTTGCGATCTCGCGCGCAGGTTCGAATCCTGCTGGTGACG                                                                                                                             
>BayalaiB08-376_Baya_023_15_I                           
GCTCTCATAGCTCAGTCGGTtAGAGCGTGGGTCTAATAAGCCCAAGGtCACAGGTTCGACCCCTGTTGGGAGCA                                                                                                                                    
>BayalaiB08-376_Baya_024_16_K                           
GCATTCCTAGCTCAGTCGGTAGAGCGCACGGCTCTTAACCGTGTGGtCGTGGGTTCGATCCCCACGGAGTGCG                                                                                                                                     
>BayalaiB08-376_Baya_025_17_S                           
GCAAACGTGGCCGAGTGGTtAAGGCGCCTGCCTGCTAAGCAGGTGTGATCTCACGCGAAGGTTCGAACCCTTCCGTTTGCG                                                                                                                             
>BayalaiB08-376_Baya_029_19_L                           
GGCAAGATGGTCGAGTGGTccAAGACGTTACGTTCAGGTCGTAATCTCCCCTGGAGGCGTGGGTTCAAACCCCACTCTTGTCA                                                                                                                           
>BayalaiB08-376_Baya_029_20_X                           
AGCACCGTAGCGCAGTGGAAGCGCGATGGGCTCATAACCCATAGGtCGTTGGATCGAAACCAACCGGTGCTA                                                                                                                                      
>BayalaiB08-376_Baya_059_23_Q                           
GCTCCTATAGTGTAGCGGTtATCACCTCGGACTCTGAATCCGATAaCCCTGGTTCAAGTCCAGGTAGGAGTG                                                                                                                                      
>BayalaiB08-376_Baya_059_24_P                           
GGCCGCTTGGTCTAGTGGTATGATTCCCGCTTCGGGTGCGGGAGGtCACGGGTTCAATTCCCGTAGCGGCCC                                                                                                                                      
>BayalaiB08-376_Baya_059_25_L                           
GCTGGGGTTCCCGAGTTGGTcaAAGGGGTAAGACTTAAGTTCTTATGCGTGAGCTtCGTGGGTTCGAACCCCACCTCCAGCA                                                                                                                            
>BayalaiB08-376_Baya_062_26_C                           
GGATTCATAGCTCAGTGGTAGAGCATTCGGCTGCAGTCCGAATGGtCCCCGGTTCAAACCCGGGTGGGTCCT                                                                                                                                      
>BayalaiB08-376_Baya_062_27_P                           
GGTCGTTTGGTCTAGTGGTATGATTCCTGTTTTGGGTACAGGAGGtCACGGGTTCAATTCCCGTAACGACCC                                                                                                                                      
>BayalaiB08-376_Baya_065_28_S                           
GTCAGCATACCCAAGTGGTtACGGGGTTTGACTTGAAATCAAATGCGATCTCGCGCGCAGGTTCGAACCCTGCTGCTGACG                                                                                                                             
>BayalaiB08-376_Baya_065_29_M                           
GCGAGCGTGGCGCAGTCGGCAGCGCGTGGGTTTCATAATCCCAAGGtCGTGAGTTCGAGCCTCACCGATCGCA                                                                                                                                     
>BayalaiB08-376_Baya_065_30_I                           
GCTCTCATAGCTCAGTCGGTtAGAGCGTGGGTCTAATAAGCCCAAGGtCACAGGTTCGACCCCTGTTGGGAGCA                                                                                                                                    
>BayalaiB08-376_Baya_065_31_V                           
GCGCGGTTGGTCTAGGTGGTtATGACGTCGCTTTAACACGGCGAAGGtCTCGGGTTCGAGTCCCGAACTGCGTA                                                                                                                                    
>BayalaiB08-376_Baya_065_32_Y                           
CCTTCTGTAGCTCAATTGGTAGAGCATGTGACTGTAGagctagcaggtATCACAGGGtCGCTGGTTCGATTCCGGCCGGAAGGA                                                                                                                          
>BayalaiB08-376_Baya_065_33_L                           
GGCGGAGTGGCCGAGTGGTctAAGGCGCCAGATTTAGGCTCTGGTCTTTCGAGgCGTGGGTTCGAACCCCACCTCCGTCA                                                                                                                              
>BayalaiB08-376_Baya_073_35_C                           
GGATTCATAGCTCAGTGGTAGAGCATTCGGCTGCAGTCCGAATGGtCCCCGGTTCAAACCCGGGTGGGTCCT                                                                                                                                      
>BayalaiB08-376_Baya_074_36_S                           
GTCACTATACCCAAGTGGTtACGGGGGTTGACTCGAAATCAACTGCGATCTCGCGCGCAGGTTCGAATCCTGCTGGTGACG                                                                                                                             
>BayalaiB08-376_Baya_074_37_L                           
GGCAGGATGGCCGAGTGGTctAAGGCGGGAGACTCAAGTTCTCTTCTATTCGTAGGCGCGGGTTCGAACCCCGCTCCTGTCA                                                                                                                            
>BayalaiB08-376_Baya_076_38_R                           
GTCCGTGTGGCTCAATGGAAGAGCATTTGACTACGGATCAAAGGGtTGCAGGTTCGAATCCTGTCACGGATG                                                                                                                                      
>BayalaiB08-376_Baya_077_39_A                           
GGGCGTGTAGCTCAGTGGTAGAGCGTCCGTTTCGCATACGGAAGGcCTAGGGTTCGATCCCCTACTCGTCCA                                                                                                                                      
>BayalaiB08-376_Baya_077_40_G                           
GCGCCGTTGGTCTAGTGGCATGATGGTACCCTCCCAAGGTATTGaCCCGGGTTCGATTCCCGGACGGCGCA                                                                                                                                       
>BayalaiB08-376_Baya_104_43_R                           
GCCCTTGTAGCCTAATGGAtAAGGCGTTTGCTTCCTAAGCAAAAAAtTGCGGGTTCGAGTCCCGTCAGGGGTA                                                                                                                                     
>BayalaiB08-376_Baya_104_44_K                           
GCTGCCCTAGCTCAGTGGTAGAGCGCTCGGCTTTTAACCGAGTGGtCGTGGGTTCGACCCCCACGGGCAGCG                                                                                                                                      
>BayalaiB08-376_Baya_104_45_A                           
GGGCGTGTAGCTCAGTGGTAGAGCGCCTGTTTTGCATACAGGAGGcCTAGGGTTCAATCCCCTACTCGTCCA                                                                                                                                      
>BayalaiB08-376_Baya_104_46_R                           
GCTCCAGTGGCCTAATGGAtAAGGCTTTGGACTTCTAATCCAAAGAtTGCGGGTTCGAGTCCCGTCTGGAGTA                                                                                                                                     
>BayalaiB08-376_Baya_104_47_E                           
TCCGGTGTGGTATAGTGGCtAGAACAAGCGGCTCTCACCCGCTAGaCCCGGGTTCGATCCCCGGCACCGGAA                                                                                                                                      
>BayalaiB08-376_Baya_104_48_N                           
TCCTCCCTGGCGCAGTCGGCAGCGCGTTAGGCTGTTAACCTACAGGtCGTTGGTTCGAATCCAACGGGAGGAG                                                                                                                                     
>BayalaiB08-376_Baya_130_50_R                           
GTCCGTGTGGCTCAATGGAAGAGCATTTGACTACGGATCAAAGGGtTGCAGGTTCGAATCCTGTCACGGATG                                                                                                                                      
>BayalaiB08-376_Baya_162_52_A                           
GGGGATGTAGCTCAAATGGTAGAGCGACCGCTTAGCATGCGGTAGGtATTGGGATCGATACCCAACTTCTCCA                                                                                                                                     
>BayalaiB08-376_Baya_168_53_L                           
GGCAAGATGGTCGAGTGGTctAAGACGTTACGTTCAGGTCGTAATCTCCCCTGGAGGCGTGGGTTCAAACCCCACTCTTGTCA                                                                                                                           
>BayalaiB08-376_Baya_168_54_X                           
AGCACCGTAGCGCAGTGGAAGCGCGATGGGCTCATAACCCATAGGtCGTTGGATCGAAACCAACCGGTGCTA                                                                                                                                      
>BayalaiB08-376_Baya_178_55_G                           
GCGCAGTTGGTCTAGTGGTAGAATTCTCGCCTGCCACGCGGGAGGCCCGGGTTCGATTCCCGGACTGCGCA                                                                                                                                       
>BayalaiB08-376_Baya_228_57_V                           
GCGATGGTCGTCTAGTGGTtAGGACATTCGCCTCACACGCGAGAGAtCGCGGGTTCGATCCCCGCCCGTCGTA                                                                                                                                     
>BayalaiB08-376_Baya_237_58_I                           
GCTCCTGTGGTCTAGTTGGTtAGGACGCTGGTCTTATGAACCGGATAtCGCGGGTTCGAGCCCCGCCAGGAGCA                                                                                                                                    
>BayalaiB08-376_Baya_237_59_T                           
GGCCTCATAGCACAGTGGCAGTGCACTGGTCTTGTAAACCAGGGGtCCCGAGTTCAATTCTCGGTGGGGCCT                                                                                                                                      
>BayalaiB08-376_Baya_237_60_R                           
GATCTCGTGGCGCAATGGAAGCGCATCAGACTTCGGATCTGAGGGtTGCAGGTTCGAGTCCTGCCGGGATCG                                                                                                                                      
>BayalaiB08-376_Baya_237_61_L                           
GGCAAGATGGTCGAGTGGTccAAGACGTTACGTTCAGGTCGTAATCTCCCCTGGAGGCGTGGGTTCAAACCCCACTCTTGTCA                                                                                                                           
>BayalaiB08-376_Baya_237_62_Q                           
GGTCCTATAGTGTAGTGGTtAGCACAGTGGACTTTGAATCCATTAaCCCAGGTTCGAATCCTGGTAGGACCA                                                                                                                                      
>BayalaiB08-376_Baya_237_63_V                           
GCGTGGGTGATCTAGTGGTtATGATGTCTGCTTTACACGCAGAACGtCGCGGGTTCGAACCCCGCCCCGCGTA                                                                                                                                     
>BayalaiB08-376_Baya_237_64_G                           
GCAATTGTGGTCCAACGGTtAAGATCCCCGCCTTCCAAGCGGGTGaCCCGGGTTCGACTCCCGGCAATTGCA                                                                                                                                      
>BayalaiB08-376_Baya_237_65_W                           
GGGGGCTTAGCACAGTGGTAGTGCATTGGATTCCAAATCCAAGGGtCGCAGGTTCAATCCCTGCAGTCCTCA                                                                                                                                      
>BayalaiB08-376_Baya_237_66_R                           
GTCCGTGTGGCTCAATGGAAGAGCATTTGACTACGGATCAAAGGGtTGCAGGTTCGAATCCTGTCACGGATG                                                                                                                                      
>BayalaiB08-376_Baya_294_68_D                           
TTCTCGGTAGTATAGTGGTtAGTATACCCGCCTGTCACGCGGGTGaCCCGGGTTCAATTCCCGGCCGGGAAG                                                                                                                                      
>BayalaiB08-376_Baya_294_69_N                           
TCCTCCCTGGCGCAGTCGGCAGCGCGTTAGGCTGTTAACCTACAGGtCGTTGGTTCGAATCCAACGGGAGGAG                                                                                                                                     
>BayalaiB08-376_Baya_294_70_E                           
TCCGGTGTGGTATAGTGGCtAGAACAAGCGGCTCTCACCCGCTAGaCCCGGGTTCGATCCCCGGCACCGGAA                                                                                                                                      
>BayalaiB08-376_Baya_296_71_R                           
GACGTTGTGGCGCAATGGAAGCGCGTTGGATTCCGGATCCAAAGGtTGCGGGTTCGAGCCCCGTCAGCGTTA                                                                                                                                      
>BayalaiB08-376_Baya_296_72_V                           
GCGATGGTCGTCTAGTGGTtAGGACATTCGCCTCACACGCGAGAGAtCGCGGGTTCGATCCCCGCCCGTCGTA                                                                                                                                     
>BayalaiB08-376_Baya_296_73_H                           
GGGGAGATAGTTCAGTGGCAGAACATCAGATTGTGGCTCTGAATaCCCGGGTCCGATTCCCGGTCTTCCCT                                                                                                                                       
>BayalaiB08-376_Baya_296_74_E                           
TCCGGTATAGTATAATGGTtAGAACACCTGGCTTTCACCCAGGAAaTCCGGGTTCGATCCCCGGTACCGGAG                                                                                                                                      
>BayalaiB08-376_Baya_297_75_E                           
TCCGGTGTGGTATAGTGGCtAGAACAAGCGGCTCTCACCCGCTAGaCCCGGGTTCGATCCCCGGCACCGGAA                                                                                                                                      
>BayalaiB08-376_Baya_297_76_G                           
GCGCAGTTGGTCTAGTGGTAGAATTCTCGCCTGCCACGCGGGAGGCCCGGGTTCGATTCCCGGACTGCGCA                                                                                                                                       
>BayalaiB08-376_Baya_300_77_W                           
GGGGGTTTAGCACAGTGGTAGTGCATTGGATTCCAAATCCAAGGGtCGCAGGTTCAATCCCTGCAATCCTCA                                                                                                                                      
>BayalaiB08-376_Baya_312_78_L                           
GGCGAGATGGTCGAGTGGTctAAGACGTTGGATTAAGGTTCCAATCCTTTCGAGGgCGTGGGTTCAAACCCCACTCTCGTCA                                                                                                                            
>BayalaiB08-376_Baya_357_79_H                           
GGGGAGATAGTTCAGTGGCAGAACATCAGATTGTGGCTCTGAATaCCCGGGTCCGATTCCCGGTCTTCCCT                                                                                                                                       
>CfasciculataCfCl_CfaC1_01_1_W                          
GGGGGCTTAGCTCAGTGGTAGAGCATTGGATTCCAAATCCAGGGGtCGCAGGTTCAATCCCTGCAGTCCTCA                                                                                                                                      
>CfasciculataCfCl_CfaC1_01_2_V                          
GCGATGGTCGTCTAGTGGTtAGGACATTCGCCTCACACGCGAGAGAtCGCGGGTTCAATCCCCGCCCGTCGTA                                                                                                                                     
>CfasciculataCfCl_CfaC1_02_4_R                          
GTCCGTGTGGCTCAATGGAAGAGCATCTGACTACGGATCAGAGGGtTGCAGGTTCGAATCCTGTCACGGATG                                                                                                                                      
>CfasciculataCfCl_CfaC1_04_6_K                          
GCATTCCTAGCTCAGTCGGTAGAGCGCACGGCTCTTAACCGTGTGGtCGTGGGTTCGATCCCCACGGAGTGCG                                                                                                                                     
>CfasciculataCfCl_CfaC1_04_7_G                          
GCGCAGTTGGTCTAGTGGTAGAATTCTCGCCTGCCACGCGGGAGGCCCGGGTTCGATTCCCGGACTGCGCA                                                                                                                                       
>CfasciculataCfCl_CfaC1_04_8_N                          
TCCTCCCTGGCGCAGTCGGCAGCGCGTTAGGCTGTTAACCTACAGGtCGTTGGTTCGAATCCAACGGGAGGAG                                                                                                                                     
>CfasciculataCfCl_CfaC1_05_10_X                         
AGCACCGTAGCGCAGTGGAAGCGCGATGGGCTCATAACCCATAGGtCGTTGGATCGAAACCAATCGGTGCTA                                                                                                                                      
>CfasciculataCfCl_CfaC1_05_11_L                         
GGCAAGATGGTCGAGTGGTccAAGACGTCACGTTCAGGTCGTGATCTCCCCTGGAGGCGTGGGTTCAAACCCCACTCTTGTCA                                                                                                                           
>CfasciculataCfCl_CfaC1_05_12_V                         
GCGATGGTCGTCTAGTGGTtAGGACATTCGCCTCACACGCGAGAGAtCGCGGGTTCAATCCCCGCCCGTCGTA                                                                                                                                     
>CfasciculataCfCl_CfaC1_05_13_H                         
GGGGAAATAGTTCAGTGGCAGAACATCAGATTGTGGCTCTGAATaCCCGGGTCCGATTCCCGGTTTCCCCT                                                                                                                                       
>CfasciculataCfCl_CfaC1_05_14_F                         
GCCGCGATAGCTCAGTTGGGAGAGCGTCAGACTGAAGATCTGAAGGtCCCTGGTTCGATCCCGGGTCGCGGCA                                                                                                                                     
>CfasciculataCfCl_CfaC1_05_15_E                         
TCCGATGTAGTATAACGGTtAGAACACCTGGCTTTCACCCAGGAGaCCCGGGTTCGATTCCCGGTATCGGAG                                                                                                                                      
>CfasciculataCfCl_CfaC1_05_16_V                         
GCGATGGTCGTCTAGTGGTtAGGACATTCGCCTCACACGCGAGAGAtCGCGGGTTCAATCCCCGCCCGTCGTA                                                                                                                                     
>CfasciculataCfCl_CfaC1_05_17_R                         
GACGTTGTGGCGCAATGGAAGCGCGTCGGATTCCGGATCCGAAGGtTGTGGGTTCGACCCCCATCAGCGTTG                                                                                                                                      
>CfasciculataCfCl_CfaC1_05_18_H                         
GGGGAAATAGTTCAGTGGCAGAACATCAGATTGTGGCTCTGAATaCCCGGGTCCGATTCCCGGTTTCCCCT                                                                                                                                       
>CfasciculataCfCl_CfaC1_06_20_A                         
GGGGATGTAGCTCAGATGGTAGAGCGACCGCTTAGCATGCGGTAGGtATTGGGATCGATACCCAACTTCTCCA                                                                                                                                     
>CfasciculataCfCl_CfaC1_07_21_K                         
GCATTCCTAGCTCAGTCGGTAGAGCGCACGGCTCTTAACCGTGTGGtCGTGGGTTCGATCCCCACGGAGTGCG                                                                                                                                     
>CfasciculataCfCl_CfaC1_07_22_L                         
GGTGAGATGGTCGAGTGGTctAAGACGTTGGATTAAGGTTCCAATCCTTTCGAGGgCGTGGGTTCAAACCCCACTCTCATCA                                                                                                                            
>CfasciculataCfCl_CfaC1_07_23_A                         
GGGCGTATAGCTCAGTGGTAGAGCGTCCGTTTCGCATACGGAAGGcCTAGGGTTCGATCCCCTATTCGTCCA                                                                                                                                      
>CfasciculataCfCl_CfaC1_07_24_G                         
GCGCCGCTGGTCTAGTGGCATGATGGTACCCTCCCAAGGTATTGaCCCGGGTTCGATTCCCGGGCGGCGCA                                                                                                                                       
>CfasciculataCfCl_CfaC1_07_25_A                         
GGGCGTATAGCTCAGTGGTAGAGCGTCCGTTTCGCATACGGAAGGcCTAGGGTTCGATCCCCTATTCGTCCA                                                                                                                                      
>CfasciculataCfCl_CfaC1_07_26_L                         
GGTGAGATGGTCGAGTGGTctAAGACGTTGGATTAAGGTTCCAATCCTTTCGAGGgCGTGGGTTCAAACCCCACTCTCATCA                                                                                                                            
>CfasciculataCfCl_CfaC1_07_27_M                         
GCGAGCGTAGCGCAGTCGGCAGCGCGTGGGTCTCATAATCCCAAGGtCGTGAGTTCGATCCTCACCGGTCGCA                                                                                                                                     
>CfasciculataCfCl_CfaC1_07_28_R                         
GTCCGTGTGGCTCAATGGAAGAGCATCTGACTACGGATCAGAGGGtTGCAGGTTCGAATCCTGTCACGGATG                                                                                                                                      
>CfasciculataCfCl_CfaC1_08_30_R                         
GTCCGTGTGGCTCAATGGAAGAGCATCTGACTACGGATCAGAGGGtTGCAGGTTCGAATCCTGTCACGGATG                                                                                                                                      
>CfasciculataCfCl_CfaC1_08_31_R                         
GTCCGTGTGGCTCAATGGAAGAGCATCTGACTACGGATCAGAGGGtTGCAGGTTCGAATCCTGTCACGGATG                                                                                                                                      
>CfasciculataCfCl_CfaC1_09_32_D                         
TTCTCGGTAGTATAGTGGTtAGTATACCCGCCTGTCACGCGGGTGaCCCGGGTTCAATTCCCGGCCGGGAAG                                                                                                                                      
>CfasciculataCfCl_CfaC1_09_33_S                         
GCAAATATGGCCGAGTGGTtAAGGCGCCTGCCTGCTAAGCAGGTGTGATCTCACGCGAAGGTTCGAACCCTTCTGTTTGCG                                                                                                                             
>CfasciculataCfCl_CfaC1_09_34_A                         
GGGGATGTAGCTCAGATGGTAGAGCGACCGCTTAGCATGCGGTAGGtATTGGGATCGATACCCAACTTCTCCA                                                                                                                                     
>CfasciculataCfCl_CfaC1_10_37_T                         
GGCCGCTTAGCACAGTGGCAGTGCACCACTCTCGTAAAGTGGGGGtCGCGAGTTCGATTCTCGCAGTGGCCT                                                                                                                                      
>CfasciculataCfCl_CfaC1_11_38_A                         
GGGCGTATAGCTCAGTGGTAGAGCGTCCGTTTCGCATACGGAAGGcCTAGGGTTCGATCCCCTATTCGTCCA                                                                                                                                      
>CfasciculataCfCl_CfaC1_11_39_P                         
GGCCGCTTAGTCTAGTGGTATGATTCCCGCTTCGGGTGCGGGAGGtCAGGGGTTCAATTCCCCTAGCGGCCC                                                                                                                                      
>CfasciculataCfCl_CfaC1_12_40_Q                         
GCTCCTATAGTGTAGCGGTtATCACCTCGGACTCTGAATCCGATAaCCCTGGTTCGAGTCCAGGTAGGAGTG                                                                                                                                      
>CfasciculataCfCl_CfaC1_13_42_P                         
GGTCCAGTGGTCTAGTGGCATGATTCTCCCTTAGGGTGGGAGAGGtCCCGGGTTCAATTCCCGGCTGGACCC                                                                                                                                      
>CfasciculataCfCl_CfaC1_13_43_V                         
GCGCGGTTGGTCTAGGTGGTtATGACGTCGCTTTAACACGGCGAAGGtCTCGGGTTCAAGTCCCGAACTGCGTA                                                                                                                                    
>CfasciculataCfCl_CfaC1_13_44_K                         
GCATTCCTAGCTCAGTCGGTAGAGCGCACGGCTCTTAACCGTGTGGtCGTGGGTTCGATCCCCACGGAGTGCG                                                                                                                                     
>CfasciculataCfCl_CfaC1_15_46_K                         
GCATTCCTAGCTCAGTCGGTAGAGCGCACGGCTCTTAACCGTGTGGtCGTGGGTTCGATCCCCACGGAGTGCG                                                                                                                                     
>CfasciculataCfCl_CfaC1_15_47_I                         
GCTCTCGTGGTCTAGTTGGTcAGGACGCTGGTCTTATGAACCGGATGtCGCGGGTTCGAGCCCCGCCGAGAGCA                                                                                                                                    
>CfasciculataCfCl_CfaC1_15_48_V                         
GCGTGGGTGATCTAGTGGTtATGATGTCTGCTTTACACGCAGAACGtCGCGGGTTCGAACCCCGCCCCGCGTA                                                                                                                                     
>CfasciculataCfCl_CfaC1_15_49_Q                         
GCTCCTATAGTGTAGTGGTtATCACTTTGGACTTTGAATCCGGAAaCCCAGGTTCGAATCCTGGTAGGAGCA                                                                                                                                      
>CfasciculataCfCl_CfaC1_15_50_R                         
GTCCGTGTGGCTCAATGGAAGAGCATCTGACTACGGATCAGAGGGtTGCAGGTTCGAATCCTGTCACGGATG                                                                                                                                      
>CfasciculataCfCl_CfaC1_15_51_L                         
GGCAAGATGGTCGAGTGGTccAAGACGTCACGTTCAGGTCGTGATCTCCCCTGGAGGCGTGGGTTCAAACCCCACTCTTGTCA                                                                                                                           
>CfasciculataCfCl_CfaC1_15_52_T                         
GGCCGCTTAGCACAGTGGCAGTGCACTGGTCTTGTAAACCAGGGGtCCCGAGTTCAATTCTCGGAGTGGCCT                                                                                                                                      
>CfasciculataCfCl_CfaC1_15_53_R                         
GGCCTCTTGGCGCAATGGAAGCGCATCAGACTTCGGATCTGAGGGtTGCAGGTTCGAGTCCTGCAGGGGTCG                                                                                                                                      
>CfasciculataCfCl_CfaC1_15_54_W                         
GGGGGCTTAGCTCAGTGGTAGAGCATTGGATTCCAAATCCAGGGGtCGCAGGTTCAATCCCTGCAGTCCTCA                                                                                                                                      
>CfasciculataCfCl_CfaC1_15_55_K                         
GCGCTCCTAGCTCAGTTGGTAGAGCGCGTGGCTTTTAACCTCGTGGtCGTGGGTTCGAGCCCCACGGAGCGCG                                                                                                                                     
>CfasciculataCfCl_CfaC1_15_56_G                         
GCAATTGTGGTCCAACGGTtAAGATCCCCGCCTTCCAAGCGGGTGaCCCGGGTTCGACTCCCGGCAATTGCA                                                                                                                                      
>CfasciculataCfCl_CfaC1_18_58_I                         
GCTCTCATAGCTCAGTCGGTtAGAGCGTGGGTCTAATAAGCCCAAGGtCACAGGTTCGACCCCTGTTGGGAGCA                                                                                                                                    
>CfasciculataCfCl_CfaC1_20_61_L                         
GGCAGGATGGCCGAGTGGTctAAGGCGGGAGACTCAAGTTCTCTTCTATTCGTAGGCGCGGGTTCGAACCCCGCTCCTGTCA                                                                                                                            
>CfasciculataCfCl_CfaC1_20_62_S                         
GTCACCATACCCAAGTGGTtACGGGGGTTGACTCGAAATCAACTGCGATCTCGCGCGCAGGTTCGAATCCTGCTGGTGACG                                                                                                                             
>CfasciculataCfCl_CfaC1_21_63_P                         
GGCCGCTTAGTCTAGTGGTATGATTCCCGCTTCGGGTGCGGGAGGtCAGGGGTTCAATTCCCCTAGCGGCCC                                                                                                                                      
>CfasciculataCfCl_CfaC1_22_66_E                         
TCCGATGTGGTATAGTGGAtAGAACAAGCGGCTCTCACCCGCTAGaCCCGGGTTCGATCCCCGGCATCGGAA                                                                                                                                      
>CfasciculataCfCl_CfaC1_23_68_M                         
GCGAGCGTAGCGCAGTCGGCAGCGCGTGGGTCTCATAATCCCAAGGtCGTGAGTTCGATCCTCACCGGTCGCA                                                                                                                                     
>CfasciculataCfCl_CfaC1_24_69_D                         
TTCTCGGTAGTATAGTGGTtAGTATACCCGCCTGTCACGCGGGTGaCCCGGGTTCAATTCCCGGCCGGGAAG                                                                                                                                      
>CfasciculataCfCl_CfaC1_24_70_E                         
TCCGATGTGGTATAGTGGAtAGAACAAGCGGCTCTCACCCGCTAGaCCCGGGTTCGATCCCCGGCATCGGAA                                                                                                                                      
>CfasciculataCfCl_CfaC1_25_72_Q                         
GCTCCTATAGTGTAGCGGTtATCACCTCGGACTCTGAATCCGATAaCCCTGGTTCGAGTCCAGGTAGGAGTG                                                                                                                                      
>CfasciculataCfCl_CfaC1_25_73_I                         
GCTCTCATAGCTCAGTCGGTtAGAGCGTGGGTCTAATAAGCCCAAGGtCACAGGTTCGACCCCTGTTGGGAGCA                                                                                                                                    
>CfasciculataCfCl_CfaC1_25_74_L                         
GCTGGGGTTCCCGAGTTGGTcaAAGGGGTGAGACTTAAGTTCTCATGCGTGAGCTtCGTGGGTTCGAACCCCACCTCCAGCA                                                                                                                            
>CfasciculataCfCl_CfaC1_25_75_I                         
GCTCTCATAGCTCAGTCGGTtAGAGCGTGGGTCTAATAAGCCCAAGGtCACAGGTTCGACCCCTGTTGGGTGCA                                                                                                                                    
>CfasciculataCfCl_CfaC1_25_76_Y                         
CCTTCTGTAGCTCAATTGGTAGAGCATGTGACTGTAGagttagcagatATCACAGGGtCGCTGGTTCGATTCCGGCCGGAAGGA                                                                                                                          
>CfasciculataCfCl_CfaC1_25_77_T                         
GGCTGCTTAGCTCAATGGCAGAGCGCCGTCCTAGTAAGACGGAGGtCACGGGTTCGATCCCCGTAGCGGCCT                                                                                                                                      
>CfasciculataCfCl_CfaC1_25_78_R                         
GTCCGTGTGGCTCAATGGAAGAGCATCTGACTACGGATCAGAGGGtTGCAGGTTCGAATCCTGTCACGGATG                                                                                                                                      
>CfasciculataCfCl_CfaC1_25_79_D                         
TTCTCGGTAGTATAGTGGTtAGTATACCCGCCTGTCACGCGGGTGaCCCGGGTTCAATTCCCGGCCGGGAAG                                                                                                                                      
>CfasciculataCfCl_CfaC1_25_81_G                         
GCGCAGTTGGTCTAGTGGTAGAATTCTCGCCTGCCACGCGGGAGGCCCGGGTTCGATTCCCGGACTGCGCA                                                                                                                                       
>CfasciculataCfCl_CfaC1_25_82_T                         
GGCTGCTTAGCTCAATGGCAGAGCGCCGTCCTAGTAAGACGGAGGtCACGGGTTCGATCCCCGTAGCGGCCT                                                                                                                                      
>CfasciculataCfCl_CfaC1_25_83_T                         
GGCTGCTTAGCTCAATGGCAGAGCGCCGTCCTAGTAAGACGGAGGtCACGGGTTCGATCCCCGTAGCGGCCT                                                                                                                                      
>CfasciculataCfCl_CfaC1_25_84_G                         
GCGCAGTTGGTCTAGTGGTAGAATTCTCGCCTGCCACGCGGGAGGCCCGGGTTCGATTCCCGGACTGCGCA                                                                                                                                       
>CfasciculataCfCl_CfaC1_25_85_P                         
GGTCCAGTGGTCTAGTGGCATGATTCTCCCTTAGGGTGGGAGAGGtCCCGGGTTCAATTCCCGGCTGGACCC                                                                                                                                      
>CfasciculataCfCl_CfaC1_26_86_V                         
GCGATGGTCGTCTAGTGGTtAGGACATTCGCCTCACACGCGAGAGAtCGCGGGTTCAATCCCCGCCCGTCGTA                                                                                                                                     
>CfasciculataCfCl_CfaC1_26_87_T                         
GGCCGCTTAGCACAGTGGCAGTGCACCACTCTCGTAAAGTGGGGGtCGCGAGTTCGATTCTCGCAGTGGCCT                                                                                                                                      
>CfasciculataCfCl_CfaC1_26_89_S                         
GCAAATATGGCCGAGTGGTtAAGGCGCCTGCCTGCTAAGCAGGTGTGATCTCACGCGAAGGTTCGAACCCTTCTGTTTGCG                                                                                                                             
>CfasciculataCfCl_CfaC1_27_90_D                         
TTCTCGGTAGTATAGTGGTtAGTATACCCGCCTGTCACGCGGGTGaCCCGGGTTCAATTCCCGGCCGGGAAG                                                                                                                                      
>CfasciculataCfCl_CfaC1_27_91_L                         
GGCAAGATGGTCGAGTGGTccAAGACGTCACGTTCAGGTCGTGATCTCCCCTGGAGGCGTGGGTTCAAACCCCACTCTTGTCA                                                                                                                           
>CfasciculataCfCl_CfaC1_27_92_F                         
GCCGCGATAGCTCAGTTGGGAGAGCGTCAGACTGAAGATCTGAAGGtCCCTGGTTCGATCCCGGGTCGCGGCA                                                                                                                                     
>CfasciculataCfCl_CfaC1_27_93_S                         
GACACCGTACCCAAGTGGTtACGGGGACTGACTAGAAATCAGTTGCGATCTCGCGCGCAGGTTCGAATCCTGCCGGTGTCG                                                                                                                             
>CfasciculataCfCl_CfaC1_27_94_A                         
GGGGATGTAGCTCAGATGGTAGAGCGACCGCTTAGCATGCGGTAGGtATTGGGATCGATACCCAACTTCTCCA                                                                                                                                     
>CfasciculataCfCl_CfaC1_27_95_V                         
GCGCGGTTGGTCTAGGTGGTtATGACGTCGCTTTAACACGGCGAAGGtCTCGGGTTCAAGTCCCGAACTGCGTA                                                                                                                                    
>CfasciculataCfCl_CfaC1_27_96_G                         
GCGCAGTTGGTCTAGTGGTAGAATTCTCGCCTGCCACGCGGGAGGCCCGGGTTCGATTCCCGGACTGCGCA                                                                                                                                       
>CfasciculataCfCl_CfaC1_27_97_E                         
TCCGATGTGGTATAGTGGAtAGAACAAGCGGCTCTCACCCGCTAGaCCCGGGTTCGATCCCCGGCATCGGAA                                                                                                                                      
>CfasciculataCfCl_CfaC1_27_99_R                         
GTCCGTGTGGCTCAATGGAAGAGCATCTGACTACGGATCAGAGGGtTGCAGGTTCGAATCCTGTCACGGATG                                                                                                                                      
>CfasciculataCfCl_CfaC1_28_100_Q                        
GCTCCTATAGTGTAGCGGTtATCACCTCGGACTCTGAATCCGATAaCCCTGGTTCGAGTCCAGGTAGGAGTG                                                                                                                                      
>CfasciculataCfCl_CfaC1_28_101_S                        
GTCACCATACCCAAGTGGTtACGGGGGTTGACTCGAAATCAACTGCGATCTCGCGCGCAGGTTCGAATCCTGCTGGTGACG                                                                                                                             
>CfasciculataCfCl_CfaC1_28_102_R                        
GCTCTTGTAGCCTAATGGAtATGGCGTTTGCTTCCTAAGCAAAAGGtTGCGGGTTCGAGTCCCGCCAGGAGTA                                                                                                                                     
>CfasciculataCfCl_CfaC1_28_103_R                        
GCTCTAGTGGCCTAATGGAtAAGGCTTTGGACTTCTAATCCAAAGAtTGCGGGTTCGAGTCCCGCCTGGAGTG                                                                                                                                     
>CfasciculataCfCl_CfaC1_28_104_A                        
GGGCGTGTAGCTCAGTGGTAGAGCGCCTGTTTTGCATACAGGAGGcCTAGGGTTCAACCCCCTACTCGTCCA                                                                                                                                      
>CfasciculataCfCl_CfaC1_28_105_E                        
TCCGATGTGGTATAGTGGAtAGAACAAGCGGCTCTCACCCGCTAGaCCCGGGTTCGATCCCCGGCATCGGAA                                                                                                                                      
>CfasciculataCfCl_CfaC1_28_107_C                        
GGATTCATAGCTCAGTGGTAGAGCATTCGGCTGCAGTCCGAATGGtCTCCGGTTCAAACCCGGATGGGTCCT                                                                                                                                      
>CfasciculataCfCl_CfaC1_28_108_L                        
GGTGAGATGGTCGAGTGGTctAAGACGTTGGATTAAGGTTCCAATCCTTTCGAGGgCGTGGGTTCAAACCCCACTCTCATCA                                                                                                                            
>CfasciculataCfCl_CfaC1_28_109_X                        
AGCACCGTAGCGCAGTGGAAGCGCGATGGGCTCATAACCCATAGGtCGTTGGATCGAAACCAATCGGTGCTA                                                                                                                                      
>CfasciculataCfCl_CfaC1_28_110_P                        
GGTCGTTTGGTCTAGTGGTATGATTCCTGTTTTGGGTACAGGAGGtCACGGGTTCAATTCCCGTAACGACCC                                                                                                                                      
>CfasciculataCfCl_CfaC1_28_111_K                        
GCATTCCTAGCTCAGTCGGTAGAGCGCACGGCTCTTAACCGTGTGGtCGTGGGTTCGATCCCCACGGAGTGCG                                                                                                                                     
>CfasciculataCfCl_CfaC1_29_112_V                        
GCGCGGTTGGTCTAGGTGGTtATGACGTCGCTTTAACACGGCGAAGGtCTCGGGTTCAAGTCCCGAACTGCGTA                                                                                                                                    
>CfasciculataCfCl_CfaC1_29_113_Y                        
CCTTCTGTAGCTCAATTGGTAGAGCATGTGACTGTAGagttagcagatATCACAGGGtCGCTGGTTCGATTCCGGCCGGAAGGA                                                                                                                          
>CfasciculataCfCl_CfaC1_29_114_I                        
GCTCTCATAGCTCAGTCGGTtAGAGCGTGGGTCTAATAAGCCCAAGGtCACAGGTTCGACCCCTGTTGGGAGCA                                                                                                                                    
>CfasciculataCfCl_CfaC1_29_115_M                        
GCGAGCGTAGCGCAGTCGGCAGCGCGTGGGTCTCATAATCCCAAGGtCGTGAGTTCGATCCTCACCGGTCGCA                                                                                                                                     
>CfasciculataCfCl_CfaC1_29_116_L                        
GGCGGAGTGGCCGAGTGGTctAAGGCGCCAGATTTAGGCTCTGGTCTTTCGAGgCGTGGGTTCGAACCCCACCTCCGTCA                                                                                                                              
>CfasciculataCfCl_CfaC1_29_117_S                        
GTCAACATACCCAAGTGGTtACGGGGTTTGACTTGAAATCAAATGCGATCTCGCGCGCAGGTTCGAACCCTGCTGTTGACG                                                                                                                             
>CfasciculataCfCl_CfaC1_29_118_N                        
TCCTCCCTGGCGCAGTCGGCAGCGCGTTAGGCTGTTAACCTACAGGtCGTTGGTTCGAATCCAACGGGAGGAG                                                                                                                                     
>CfasciculataCfCl_CfaC1_29_119_Y                        
CCTTCTGTAGCTCAATTGGTAGAGCATGTGACTGTAGagttagcagatATCACAGGGtCGCTGGTTCGATTCCGGCCGGAAGGA                                                                                                                          
>CfasciculataCfCl_CfaC1_29_120_T                        
GGCCGCTTAGCACAGTGGCAGTGCACCACTCTCGTAAAGTGGGGGtCGCGAGTTCGATTCTCGCAGTGGCCT                                                                                                                                      
>CfasciculataCfCl_CfaC1_29_121_P                        
GGCCGCTTAGTCTAGTGGTATGATTCCCGCTTCGGGTGCGGGAGGtCAGGGGTTCAATTCCCCTAGCGGCCC                                                                                                                                      
>CfasciculataCfCl_CfaC1_29_122_N                        
TCCTCCCTGGCGCAGTCGGCAGCGCGTTAGGCTGTTAACCTACAGGtCGTTGGTTCGAATCCAACGGGAGGAG                                                                                                                                     
>CfasciculataCfCl_CfaC1_30_133_C                        
GGATTCATAGCTCAGTGGTAGAGCATTCGGCTGCAGTCCGAATGGtCTCCGGTTCAAACCCGGATGGGTCCT                                                                                                                                      
>CfasciculataCfCl_CfaC1_30_134_R                        
GTCCGTGTGGCTCAATGGAAGAGCATCTGACTACGGATCAGAGGGtTGCAGGTTCGAATCCTGTCACGGATG                                                                                                                                      
>EmonterogeiiLV88_EmoLV88_03_1_K                        
GCATTCCTAGCTCAGTCGGTAGAGCGCACGGCTCTTAACCGTGTGGtCGTGGGTTCGATCCCCACGGAGTGCG                                                                                                                                     
>EmonterogeiiLV88_EmoLV88_03_2_K                        
GCATTCCTAGCTCAGTCGGTAGAGCGCACGGCTCTTAACCGTGTGGtCGTGGGTTCGATCCCCACGGAGTGCG                                                                                                                                     
>EmonterogeiiLV88_EmoLV88_05_3_R                        
GTCCGTGTGGCTCAATGGAAGAGCATCTGACTACGGATCAGAGGGtTGCAGGTTCGAATCCTGTCACGGATG                                                                                                                                      
>EmonterogeiiLV88_EmoLV88_07_6_R                        
GTCCGTGTGGCTCAATGGAAGAGCATCTGACTACGGATCAGAGGGtTGCAGGTTCGAATCCTGTCACGGATG                                                                                                                                      
>EmonterogeiiLV88_EmoLV88_09_7_X                        
AGCACCGTAGCGCAGTGGAAGCGCGATGGGCTCATAACCCATAGGtCGTTGGATCGAAACCAATCGGTGCTA                                                                                                                                      
>EmonterogeiiLV88_EmoLV88_09_8_L                        
GGCAAGATGGTCGAGTGGTctAAGACGTCACGTTCAGGTCGTGATCTCCCCTGGAGGCGTGGGTTCAAACCCCACTCTTGTCA                                                                                                                           
>EmonterogeiiLV88_EmoLV88_09_9_L                        
GGCAAGATGGTCGAGTGGTctAAGACGTCACGTTCAGGTCGTGATCTCCCCTGGAGGCGTGGGTTCAAACCCCACTCTTGTCA                                                                                                                           
>EmonterogeiiLV88_EmoLV88_09_10_L                       
GGCAAGATGGTCGAGTGGTctAAGACGTCACGTTCAGGTCGTGATCTCCCCTGGAGGCGTGGGTTCAAACCCCACTCTTGTCA                                                                                                                           
>EmonterogeiiLV88_EmoLV88_09_11_L                       
GGCAAGATGGTCGAGTGGTctAAGACGTCACGTTCAGGTCGTGATCTCCCCTGGAGGCGTGGGTTCAAACCCCACTCTTGTCA                                                                                                                           
>EmonterogeiiLV88_EmoLV88_09_12_X                       
AGCACCGTAGCGCAGTGGAAGCGCGATGGGCTCATAACCCATAGGtCGTTGGATCGAAACCAATCGGTGCTA                                                                                                                                      
>EmonterogeiiLV88_EmoLV88_09_13_V                       
GCGATGGTCGTCTAGTGGTtAGGACATTCGCCTCACACGCGAGAGAtCGCGGGTTCAATCCCCGCCCGTCGTA                                                                                                                                     
>EmonterogeiiLV88_EmoLV88_09_14_H                       
GGGGAAATAGTTCAGTGGCAGAACATCAGATTGTGGCTCTGAATaCCCGGGTCCGATTCCCGGTTTCCCCT                                                                                                                                       
>EmonterogeiiLV88_EmoLV88_09_15_F                       
GCCGCGATAGCTCAGTTGGGAGAGCGTCAGACTGAAGATCTGAAGGtCCCTGGTTCGATCCCGGGTCGCGGCA                                                                                                                                     
>EmonterogeiiLV88_EmoLV88_09_16_E                       
TCCGATGTAGTATAACGGTtAGAACACCTGGCTTTCACCCAGGAGaTCCGGGTTCGATTCCCGGTATCGGAG                                                                                                                                      
>EmonterogeiiLV88_EmoLV88_09_17_V                       
GCGATGGTCGTCTAGTGGTtAGGACATTCGCCTCACACGCGAGAGAtCGCGGGTTCAATCCCCGCCCGTCGTA                                                                                                                                     
>EmonterogeiiLV88_EmoLV88_09_18_R                       
GACGTTGTGGCGCAATGGAAGCGCGTCGGATTCCGGATCCGAAGGtTGTGGGTTCGACCCCCATCAGCGTTG                                                                                                                                      
>EmonterogeiiLV88_EmoLV88_09_19_H                       
GGGGAAATAGTTCAGTGGCAGAACATCAGATTGTGGCTCTGAATaCCCGGGTCCGATTCCCGGTTTCCCCT                                                                                                                                       
>EmonterogeiiLV88_EmoLV88_10_20_K                       
GCATTCCTAGCTCAGTCGGTAGAGCGCACGGCTCTTAACCGTGTGGtCGTGGGTTCGATCCCCACGGAGTGCG                                                                                                                                     
>EmonterogeiiLV88_EmoLV88_10_21_K                       
GCATTCCTAGCTCAGTCGGTAGAGCGCACGGCTCTTAACCGTGTGGtCGTGGGTTCGATCCCCACGGAGTGCG                                                                                                                                     
>EmonterogeiiLV88_EmoLV88_10_22_N                       
TCCTCCCTGGCGCAGTCGGCAGCGCGTTAGGCTGTTAACCTACAGGtCGTTGGTTCGAATCCAACGGGAGGAG                                                                                                                                     
>EmonterogeiiLV88_EmoLV88_11_23_L                       
GGTGAGATGGTCGAGTGGTctAAGACGTTGGATTAAGGTTCCAATCCTTTCGAGGgCGTGGGTTCAAACCCCACTCTCATCA                                                                                                                            
>EmonterogeiiLV88_EmoLV88_11_24_A                       
GGGCGTGTAGCTCAGTGGTAGAGCGTCCGTTTCGCATACGGAAGGcCTAGGGTTCGATCCCCTACTCGTCCA                                                                                                                                      
>EmonterogeiiLV88_EmoLV88_11_25_G                       
GCGCCGCTGGTCTAGTGGCATGATGGTACCCTCCCAAGGTATTGaCCCGGGTTCGATTCCCGGGCGGCGCA                                                                                                                                       
>EmonterogeiiLV88_EmoLV88_11_26_A                       
GGGCGTGTAGCTCAGTGGTAGAGCGTCCGTTTCGCATACGGAAGGcCTAGGGTTCGATCCCCTACTCGTCCA                                                                                                                                      
>EmonterogeiiLV88_EmoLV88_11_28_A                       
GGGCGTGTAGCTCAGTGGTAGAGCGTCCGTTTCGCATACGGAAGGcCTAGGGTTCGATCCCCTACTCGTCCA                                                                                                                                      
>EmonterogeiiLV88_EmoLV88_11_29_M                       
GCGAGCGTAGCGCAGTCGGCAGCGCGTGGGTCTCATAATCCCAAGGtCGTGAGTTCGATCCTCACCGGTCGCA                                                                                                                                     
>EmonterogeiiLV88_EmoLV88_11_30_R                       
GTCCGTGTGGCTCAATGGAAGAGCATCTGACTACGGATCAGAGGGtTGCAGGTTCGAATCCTGTCACGGATG                                                                                                                                      
>EmonterogeiiLV88_EmoLV88_15_31_E                       
TCCGATGTGGTATAGTGGAtAGAACAAGCGGCTCTCACCCGCTAGaCCCGGGTTCGATCCCCGGCATCGGAA                                                                                                                                      
>EmonterogeiiLV88_EmoLV88_15_32_D                       
TTCTCGGTAGTATAGTGGTtAGTATACCCGCCTGTCACGCGGGTGaCCCGGGTTCAATTCCCGGCCGGGAAG                                                                                                                                      
>EmonterogeiiLV88_EmoLV88_15_33_E                       
TCCGATGTGGTATAGTGGAtAGAACAAGCGGCTCTCACCCGCTAGaCCCGGGTTCGATCCCCGGCATCGGAA                                                                                                                                      
>EmonterogeiiLV88_EmoLV88_15_34_D                       
TTCTCGGTAGTATAGTGGTtAGTATACCCGCCTGTCACGCGGGTGaCCCGGGTTCAATTCCCGGCCGGGAAG                                                                                                                                      
>EmonterogeiiLV88_EmoLV88_16_35_Q                       
GCTCCTATAGTGTAGCGGTtATCACCTCGGACTCTGAATCCGATAaCCCTGGTTCGAGTCCAGGTAGGAGTG                                                                                                                                      
>EmonterogeiiLV88_EmoLV88_17_37_D                       
TTCTCGGTAGTATAGTGGTtAGTATACCCGCCTGTCACGCGGGTGaCCCGGGTTCAATTCCCGGCCGGGAAG                                                                                                                                      
>EmonterogeiiLV88_EmoLV88_17_38_S                       
GCAAATGTGGCCGAGTGGTtAAGGCGCCTGCCTGCTAAGCAGGTGTGATCTCACGCGAAGGTTCGAACCCTTCCGTTTGCG                                                                                                                             
>EmonterogeiiLV88_EmoLV88_17_39_A                       
GGGGATGTAGCTCAGATGGTAGAGCGACCGCTTAGCATGCGGTAGGtATTGGGATCGATACCCAACTTCTCCA                                                                                                                                     
>EmonterogeiiLV88_EmoLV88_21_40_S                       
GCAAATGTGGCCGAGTGGTtAAGGCGCCTGCCTGCTAAGCAGGTGTGATCTCACGCGAAGGTTCGAACCCTTCCGTTTGCG                                                                                                                             
>EmonterogeiiLV88_EmoLV88_21_41_S                       
GCAAATGTGGCCGAGTGGTtAAGGCGCCTGCCTGCTAAGCAGGTGTGATCTCACGCGAAGGTTCGAACCCTTCCGTTTGCG                                                                                                                             
>EmonterogeiiLV88_EmoLV88_21_42_P                       
GGTCCAGTGGTCTAGTGGCATGATTCTCCCTTAGGGTGGGAGAGGtCCCGGGTTCAATTCCCGGCTGGACCC                                                                                                                                      
>EmonterogeiiLV88_EmoLV88_21_43_V                       
GCGCGGTTGGTCTAGGTGGTtATGACGTCGCTTTAACACGGCGAAGGtCTCGGGTTCAAGTCCCGAACTGCGTA                                                                                                                                    
>EmonterogeiiLV88_EmoLV88_21_44_K                       
GCATTCCTAGCTCAGTCGGTAGAGCGCACGGCTCTTAACCGTGTGGtCGTGGGTTCGATCCCCACGGAGTGCG                                                                                                                                     
>EmonterogeiiLV88_EmoLV88_23_45_I                       
GCTCCCGTGGTCTAGTTGGTtAGGACGCTGGTCTTATGAACCGGATAtCGCGGGTTCGAGCCCCGCCGGGAGCA                                                                                                                                    
>EmonterogeiiLV88_EmoLV88_23_46_V                       
GCGTGGGTGATCTAGTGGTtATGATGTCTGCTTTACACGCAGAACGtCGCGGGTTCGAACCCCGCCCCGCGTA                                                                                                                                     
>EmonterogeiiLV88_EmoLV88_23_47_Q                       
GGTCCTATAGTGTAGCGGTtATCACTTCGGACTTTGAATCCGAAAaCCCAGGTTCGAATCCTGGTAGGACCA                                                                                                                                      
>EmonterogeiiLV88_EmoLV88_23_48_L                       
GGCAAGATGGTCGAGTGGTctAAGACGTCACGTTCAGGTCGTGATCTCCCCTGGAGGCGTGGGTTCAAACCCCACTCTTGTCA                                                                                                                           
>EmonterogeiiLV88_EmoLV88_23_49_T                       
GGCCGCTTAGCACAGTGGCAGTGCACTGGTCTTGTAAACCAGGGGtCCCGAGTTCAATTCTCGGAGTGGCCT                                                                                                                                      
>EmonterogeiiLV88_EmoLV88_23_50_R                       
GGCCTCTTGGCGCAATGGAAGCGCATCAGACTTCGGATCTGAGGGtTGCAGGTTCGAGTCCTGCAGGGGTCG                                                                                                                                      
>EmonterogeiiLV88_EmoLV88_23_51_K                       
GCACTCCTAGCTCAGTTGGTAGAGCGCGAGGCTTTTAACCTCGTGGtCGTGGGTTCGAGCCCCACGGAGTGCG                                                                                                                                     
>EmonterogeiiLV88_EmoLV88_23_52_G                       
GCAATTGTGGTCCAACGGTtAAGATCCCCGCCTTCCAAGCGGGTGaCCCGGGTTCGACTCCCGGCAATTGCA                                                                                                                                      
>EmonterogeiiLV88_EmoLV88_23_53_W                       
GGGGGCTTAGCTCAGTGGTAGAGCATTGGATTCCAAATCCAAGGGtCGCAGGTTCAATCCCTGCAGTCCTCA                                                                                                                                      
>EmonterogeiiLV88_EmoLV88_24_57_Q                       
GCTCCTATAGTGTAGCGGTtATCACCTCGGACTCTGAATCCGATAaCCCTGGTTCGAGTCCAGGTAGGAGTG                                                                                                                                      
>EmonterogeiiLV88_EmoLV88_24_58_L                       
GCTGGGGTTCCCGAGTTGGTcaAAGGGGTGAGACTTAAGTTCTCATGCGTGAGCTtCGTGGGTTCGAACCCCACCTCCAGCA                                                                                                                            
>EmonterogeiiLV88_EmoLV88_24_59_I                       
GCTCTCATAGCTCAGTCGGTtAGAGCGTGGGTCTAATAAGCCCAAGGtCACAGGTTCGACCCCTGTTGGGAGCA                                                                                                                                    
>EmonterogeiiLV88_EmoLV88_24_60_I                       
GCTCTCATAGCTCAGTCGGTtAGAGCGTGGGTCTAATAAGCCCAAGGtCACAGGTTCGACCCCTGTTGGGAGCA                                                                                                                                    
>EmonterogeiiLV88_EmoLV88_24_61_I                       
GCTCTCATAGCTCAGTCGGTtAGAGCGTGGGTCTAATAAGCCCAAGGtCACAGGTTCGACCCCTGTTGGGAGCA                                                                                                                                    
>EmonterogeiiLV88_EmoLV88_24_62_I                       
GCTCTCATAGCTCAGTCGGTtAGAGCGTGGGTCTAATAAGCCCAAGGtCACAGGTTCGACCCCTGTTGGGAGCA                                                                                                                                    
>EmonterogeiiLV88_EmoLV88_24_63_D                       
TTCTCGGTAGTATAGTGGTtAGTATACCCGCCTGTCACGCGGGTGaCCCGGGTTCAATTCCCGGCCGGGAAG                                                                                                                                      
>EmonterogeiiLV88_EmoLV88_24_64_P                       
GGCCGCTTGGTCTAGTGGTATGATTCCCGCTTCGGGTGCGGGAGGtCAGGGGTTCAATTCCCCTAGCGGCCC                                                                                                                                      
>EmonterogeiiLV88_EmoLV88_26_66_A                       
GGGCGTGTAGCTCAGTGGTAGAGCGTCCGTTTCGCATACGGAAGGtCTAGGGTTCGATCCCCTACCCGTCCA                                                                                                                                      
>EmonterogeiiLV88_EmoLV88_30_67_T                       
GGCCGCTTAGCACAGTGGCAGTGCACCACTCTCGTAAAGTGGGGGtCGCGAGTTCGATTCTCGCAGTGGCCT                                                                                                                                      
>EmonterogeiiLV88_EmoLV88_31_68_W                       
GGGGGCTTAGCTCAGTGGTAGAGCATTGGATTCCAAATCCAAGGGtCGCAGGTTCAATCCCTGCAGTCCTCA                                                                                                                                      
>EmonterogeiiLV88_EmoLV88_31_69_F                       
GCCGCGATAGCTCAGTTGGGAGAGCGTCAGACTGAAGATCTGAAGGtCCCTGGTTCGATCCCGGGTCGCGGCA                                                                                                                                     
>EmonterogeiiLV88_EmoLV88_31_70_S                       
GTCACCATACCCAAGTGGTtACGGGGACTGACTAGAAATCAGTTGCGATCTCGCGCGTAGGTTCGAATCCTGCTGGTGACG                                                                                                                             
>EmonterogeiiLV88_EmoLV88_31_71_A                       
GGGGATGTAGCTCAGATGGTAGAGCGACCGCTTAGCATGCGGTAGGtATTGGGATCGATACCCAACTTCTCCA                                                                                                                                     
>EmonterogeiiLV88_EmoLV88_31_72_G                       
GCGCAGTTGGTCTAGTGGTAGAATTCTCGCCTGCCACGCGGGAGGCCCGGGTTCGATTCCCGGACTGCGCA                                                                                                                                       
>EmonterogeiiLV88_EmoLV88_31_73_E                       
TCCGATGTGGTATAGTGGAtAGAACAAGCGGCTCTCACCCGCTAGaCCCGGGTTCGATCCCCGGCATCGGAA                                                                                                                                      
>EmonterogeiiLV88_EmoLV88_33_74_R                       
GCCCTTGTAGCCTAATGGAtATGGCGTTTGCTTCCTAAGCAAAAGGtTGCGGGTTCGAGTCCCGCCAGGGGTA                                                                                                                                     
>EmonterogeiiLV88_EmoLV88_33_75_R                       
GCTCCAGTGGCCTAATGGAtAAGGCTTTGGACTTCTAATCCAAAGAtTGCGGGTTCGAGTCCCGCCTGGAGTA                                                                                                                                     
>EmonterogeiiLV88_EmoLV88_33_76_A                       
GGGCGTGTAGCTCAGTGGTAGAGCGCCTGTTTTGCATACAGGAGGcCTAGGGTTCAATCCCCTACTCGTCCA                                                                                                                                      
>EmonterogeiiLV88_EmoLV88_33_77_S                       
GTCACCATACCCAAGTGGTtACGGGGGTTGACTCGAAATCAACTGCGATCTCGCGCGCAGGTTCGAATCCTGCTGGTGACG                                                                                                                             
>EmonterogeiiLV88_EmoLV88_34_78_N                       
TCCTCCCTGGCGCAGTCGGCAGCGCGTTAGGCTGTTAACCTACAGGtCGTTGGTTCGAATCCAACGGGAGGAG                                                                                                                                     
>EmonterogeiiLV88_EmoLV88_34_79_Y                       
CCTTCTGTAGCTCAATTGGTAGAGCATGTGACTGTAGagttagcaggtATCACAGGGtCGCTGGTTCGATTCCGGCCGGAAGGA                                                                                                                          
>EmonterogeiiLV88_EmoLV88_34_80_T                       
GGCCGCTTAGCACAGTGGCAGTGCACCACTCTCGTAAAGTGGGGGtCGCGAGTTCGATTCTCGCAGTGGCCT                                                                                                                                      
>EmonterogeiiLV88_EmoLV88_34_81_P                       
GGCCGCTTGGTCTAGTGGTATGATTCCCGCTTCGGGTGCGGGAGGtCAGGGGTTCAATTCCCCTAGCGGCCC                                                                                                                                      
>EmonterogeiiLV88_EmoLV88_34_82_N                       
TCCTCCCTGGCGCAGTCGGCAGCGCGTTAGGCTGTTAACCTACAGGtCGTTGGTTCGAATCCAACGGGAGGAG                                                                                                                                     
>EmonterogeiiLV88_EmoLV88_34_83_V                       
GCGCGGTTGGTCTAGGTGGTtATGACGTCGCTTTAACACGGCGAAGGtCTCGGGTTCAAGTCCCGAACTGCGTA                                                                                                                                    
>EmonterogeiiLV88_EmoLV88_34_84_Y                       
CCTTCTGTAGCTCAATTGGTAGAGCATGTGACTGTAGaattagcaggtATCACAGGGtCGCTGGTTCGATTCCGGCCGGAAGGA                                                                                                                          
>EmonterogeiiLV88_EmoLV88_34_85_I                       
GCTCTCATAGCTCAGTCGGTtAGAGCGTGGGTCTAATAAGCCCAAGGtCACAGGTTCGACCCCTGTTGGGAGCA                                                                                                                                    
>EmonterogeiiLV88_EmoLV88_34_86_M                       
GCGAGCGTAGCGCAGTCGGCAGCGCGTGGGTCTCATAATCCCAAGGtCGTGAGTTCGATCCTCACCGGTCGCA                                                                                                                                     
>EmonterogeiiLV88_EmoLV88_34_87_L                       
GGCGGAGTGGCCGAGTGGTctAAGGCGCCAGATTTAGGCTCTGGTCTTTCGAGgCGTGGGTTCGAACCCCACCTCCGTCA                                                                                                                              
>EmonterogeiiLV88_EmoLV88_34_88_S                       
GTCAGCATACCCAAGTGGTtACGGGGTTTGACTTGAAATCAAATGCGATCTCGCGCGCAGGTTCGAACCCTGCTGCTGACG                                                                                                                             
>EmonterogeiiLV88_EmoLV88_36_89_T                       
GGCTGCTTAGCTCAATGGCAGAGCGCCGTCCTAGTAAGACGGAGGtCAGGGGTTCGATCCCCCTAGCGGCCT                                                                                                                                      
>EmonterogeiiLV88_EmoLV88_36_90_G                       
GCGCAGTTGGTCTAGTGGTAGAATTCTCGCCTGCCACGCGGGAGGCCCGGGTTCGATTCCCGGACTGCGCA                                                                                                                                       
>EmonterogeiiLV88_EmoLV88_36_91_T                       
GGCTGCTTAGCTCAATGGCAGAGCGCCGTCCTAGTAAGACGGAGGtCAGGGGTTCGATCCCCCTAGCGGCCT                                                                                                                                      
>EmonterogeiiLV88_EmoLV88_36_92_G                       
GCGCAGTTGGTCTAGTGGTAGAATTCTCGCCTGCCACGCGGGAGGCCCGGGTTCGATTCCCGGACTGCGCA                                                                                                                                       
>EmonterogeiiLV88_EmoLV88_36_93_P                       
GGTCCAGTGGTCTAGTGGCATGATTCTCCCTTAGGGTGGGAGAGGtCCCGGGTTCAATTCCCGGCTGGACCC                                                                                                                                      
>EmonterogeiiLV88_EmoLV88_36_94_Q                       
GCTCCTATAGTGTAGCGGTtATCACCTCGGACTCTGAATCCGATAaCCCTGGTTCGAGTCCAGGTAGGAGTG                                                                                                                                      
>EmonterogeiiLV88_EmoLV88_36_95_S                       
GTCACCATACCCAAGTGGTtACGGGGGTTGACTCGAAATCAACTGCGATCTCGCGCGCAGGTTCGAATCCTGCTGGTGACG                                                                                                                             
>EmonterogeiiLV88_EmoLV88_36_96_L                       
GGCAGGATGGCCGAGTGGTctAAGGCGGGAGACTCAAGTTCTCTTCTATTCGTAGGCGCGGGTTCGAACCCCGCTCCTGTCA                                                                                                                            
>EmonterogeiiLV88_EmoLV88_36_97_C                       
GGATTCATAGCTCAGTGGTAGAGCATTCGGCTGCAGTCCGAATGGtCCCCGGTTCAAACCCGGGTGGGTCCT                                                                                                                                      
>EmonterogeiiLV88_EmoLV88_36_98_C                       
GGATTCATAGCTCAGTGGTAGAGCATTCGGCTGCAGTCCGAATGGtCCCCGGTTCAAACCCGGGTGGGTCCT                                                                                                                                      
>EmonterogeiiLV88_EmoLV88_36_99_L                       
GGTGAGATGGTCGAGTGGTctAAGACGTTGGATTAAGGTTCCAATCCTTTCGAGGgCGTGGGTTCAAACCCCACTCTCATCA                                                                                                                            
>EmonterogeiiLV88_EmoLV88_36_100_X                      
AGCACCGTAGCGCAGTGGAAGCGCGATGGGCTCATAACCCATAGGtCGTTGGATCGAAACCAATCGGTGCTA                                                                                                                                      
>EmonterogeiiLV88_EmoLV88_36_101_P                      
GGTCGTTTGGTCTAGTGGTATGATTCCTGTTTTGGGTACAGGAGGtCACGGGTTCAATTCCCGTAACGACCC                                                                                                                                      
>EmonterogeiiLV88_EmoLV88_36_102_X                      
AGCACCGTAGCGCAGTGGAAGCGCGATGGGCTCATAACCCATAGGtCGTTGGATCGAAACCAATCGGTGCTA                                                                                                                                      
>EmonterogeiiLV88_EmoLV88_36_103_P                      
GGTCGTTTGGTCTAGTGGTATGATTCCTGTTTTGGGTACAGGAGGtCACGGGTTCAATTCCCGTAACGACCC                                                                                                                                      
>EmonterogeiiLV88_EmoLV88_36_105_T                      
GGCTGCTTAGCTCAATGGCAGAGCGCCGTCCTAGTAAGACGGAGGtCAGGGGTTCGATCCCCCTAGCGGCCT                                                                                                                                      
>EmonterogeiiLV88_EmoLV88_36_106_Y                      
CCTTCTGTAGCTCAATTGGTAGAGCATGTGACTGTAGagttagcaggtATCACAGGGtCGCTGGTTCGATTCCGGCCGGAAGGA                                                                                                                          
>EmonterogeiiLV88_EMOLV88_SCAF000471_107_T              
GGCTGCTTAGCTCAATGGCAGAGCGCCGTCCTAGTAAGACGGAGGtCAGGGGTTCGATCCCCCTAGCGGCCT                                                                                                                                      
>EmonterogeiiLV88_EMOLV88_SCAF000892_108_L              
GGCAAGATGGTCGAGTGGTctAAGACGTCACGTTCAGGTCGTGATCTCCCCTGGAGGCGTGGGTTCAAACCCCACTCTTGTCA                                                                                                                           
>EmonterogeiiLV88_EMOLV88_SCAF001534_109_X              
AGCACCGTAGCGCAGTGGAAGCGCGATGGGCTCATAACCCATAGGtCGTTGGATCGAAACCAATCGGTGCTA                                                                                                                                      
>EmonterogeiiLV88_EMOLV88_SCAF001534_110_L              
GGCAAGATGGTCGAGTGGTctAAGACGTCACGTTCAGGTCGTGATCTCCCCTGGAGGCGTGGGTTCAAACCCCACTCTTGTCA                                                                                                                           
>EmonterogeiiLV88_EMOLV88_SCAF001713_112_R              
GTCCGTGTGGCTCAATGGAAGAGCATCTGACTACGGATCAGAGGGtTGCAGGTTCGAATCCTGTCACGGATG                                                                                                                                      
>LaethiopicaL147_LaeL147_03_3_K                         
GCATTCCTAGCTCAGTCGGTAGAGCGCACGGCTCTTAACCGTGTGGtCGTGGGTTCGATCCCCACGGAGTGCG                                                                                                                                     
>LaethiopicaL147_LaeL147_05_4_R                         
GTCCGTGTGGCTCAATGGAAGAGCATCTGACTACGGATCAGAGGGtTGCAGGTTCGAATCCTGTCACGGATG                                                                                                                                      
>LaethiopicaL147_LaeL147_07_9_R                         
GTCCGTGTGGCTCAATGGAAGAGCATCTGACTACGGATCAGAGGGtTGCAGGTTCGAATCCTGTCACGGATG                                                                                                                                      
>LaethiopicaL147_LaeL147_09_12_X                        
AGCACCGTAGCGCAGTGGAAGCGCGATGGGCTCATAACCCATAGGtCGTTGGATCGAAACCAATCGGTGCTA                                                                                                                                      
>LaethiopicaL147_LaeL147_09_13_L                        
GGCAAGATGGTCGAGTGGTctAAGACGTCACGTTCAGGTCGTGATCTCCCCTGGAGGCGTGGGTTCAAACCCCACTCTTGTCA                                                                                                                           
>LaethiopicaL147_LaeL147_09_14_V                        
GCGATGGTCGTCTAGTGGTtAGGACATTCGCCTCACACGCGAGAGAtCGCGGGTTCAATCCCCGCCCGTCGTA                                                                                                                                     
>LaethiopicaL147_LaeL147_09_15_H                        
GGGGAAATAGTTCAGTGGCAGAACATCAGATTGTGGCTCTGAATaCCCGGGTCCGATTCCCGGTTTCCCCT                                                                                                                                       
>LaethiopicaL147_LaeL147_09_16_F                        
GCCGCGATAGCTCAGTTGGGAGAGCGTCAGACTGAAGATCTGAAGGtCCCTGGTTCGATCCCGGGTCGCGGCA                                                                                                                                     
>LaethiopicaL147_LaeL147_09_17_E                        
TCCGATGTAGTATAACGGTtAGAACACCTGGCTTTCACCCAGGAGaTCCGGGTTCGATTCCCGGTATCGGAG                                                                                                                                      
>LaethiopicaL147_LaeL147_09_18_V                        
GCGATGGTCGTCTAGTGGTtAGGACATTCGCCTCACACGCGAGAGAtCGCGGGTTCAATCCCCGCCCGTCGTA                                                                                                                                     
>LaethiopicaL147_LaeL147_09_19_R                        
GACGTTGTGGCGCAATGGAAGCGCGTCGGATTCCGGATCCGAAGGtTGTGGGTTCGACCCCCATCAGCGTTG                                                                                                                                      
>LaethiopicaL147_LaeL147_09_20_H                        
GGGGAAATAGTTCAGTGGCAGAACATCAGATTGTGGCTCTGAATaCCCGGGTCCGATTCCCGGTTTCCCCT                                                                                                                                       
>LaethiopicaL147_LaeL147_10_21_K                        
GCATTCCTAGCTCAGTCGGTAGAGCGCACGGCTCTTAACCGTGTGGtCGTGGGTTCGATCCCCACGGAGTGCG                                                                                                                                     
>LaethiopicaL147_LaeL147_10_22_G                        
GCGCAGTTGGTCTAGTGGTAGAATTCTCGCCTGCCACGCGGGAGGCCCGGGTTCGATTCCCGGACTGCGCA                                                                                                                                       
>LaethiopicaL147_LaeL147_10_23_N                        
TCCTCCCTGGCGCAGTCGGCAGCGCGTTAGGCTGTTAACCTACAGGtCGTTGGTTCGAATCCAACGGGAGGAG                                                                                                                                     
>LaethiopicaL147_LaeL147_11_24_L                        
GGTGAGATGGTCGAGTGGTctAAGACGTTGGATTAAGGTTCCAATCCTTTCGAGGgCGTGGGTTCAAACCCCACTCTCATCA                                                                                                                            
>LaethiopicaL147_LaeL147_11_25_A                        
GGGCGTGTAGCTCAGTGGTAGAGCGTCCGTTTCGCATACGGAAGGcCTAGGGTTCAATCCCCTACTCGTCCA                                                                                                                                      
>LaethiopicaL147_LaeL147_11_26_G                        
GCGCCGCTGGTCTAGTGGCATGATGGTACCCTCCCAAGGTATTGaCCCGGGTTCGATTCCCGGGCGGCGCA                                                                                                                                       
>LaethiopicaL147_LaeL147_11_27_A                        
GGGCGTGTAGCTCAGTGGTAGAGCGTCCGTTTCGCATACGGAAGGcCTAGGGTTCAATCCCCTACTCGTCCA                                                                                                                                      
>LaethiopicaL147_LaeL147_11_28_M                        
GCGAGCGTAGCGCAGTCGGCAGCGCGTGGGTCTCATAATCCCAAGGtCGTGAGTTCGATCCTCACCGGTCGCA                                                                                                                                     
>LaethiopicaL147_LaeL147_11_29_R                        
GTCCGTGTGGCTCAATGGAAGAGCATCTGACTACGGATCAGAGGGtTGCAGGTTCGAATCCTGTCACGGATG                                                                                                                                      
>LaethiopicaL147_LaeL147_15_31_D                        
TTCTCGGTAGTATAGTGGTtAGTATACCCGCCTGTCACGCGGGTGaCCCGGGTTCAATTCCCGGCCGGGAAG                                                                                                                                      
>LaethiopicaL147_LaeL147_15_32_E                        
TCCGATGTGGTATAGTGGAtAGAACAAGCGGCTCTCACCCGCTAGaCCCGGGTTCGATCCCCGGCATCGGAA                                                                                                                                      
>LaethiopicaL147_LaeL147_16_33_Q                        
GCTCCTATAGTGTAGCGGTtATCACCTCGGACTCTGAATCCGATAaCCCTGGTTCGAGTCCAGGTAGGAGTG                                                                                                                                      
>LaethiopicaL147_LaeL147_17_34_D                        
TTCTCGGTAGTATAGTGGTtAGTATACCCGCCTGTCACGCGGGTGaCCCGGGTTCAATTCCCGGCCGGGAAG                                                                                                                                      
>LaethiopicaL147_LaeL147_17_35_S                        
GCAAATGTGGCCGAGTGGTtAAGGCGCCTGCCTGCTAAGCAGGTGTGATCTCACGCGAAGGTTCGAACCCTTCCGTTTGCG                                                                                                                             
>LaethiopicaL147_LaeL147_17_36_A                        
GGGGATGTAGCTCAGATGGTAGAGCGACCGCTTAGCATGCGGTAGGtATTGGGATCGATACCCAACTTCTCCA                                                                                                                                     
>LaethiopicaL147_LaeL147_21_37_S                        
GCAAACGTGGCCGAGTGGTtAAGGCGCCTGCCTGCTAAGCAGGTGTGATCTCACGCGAAGGTTCGAACCCTTCCGTTTGCG                                                                                                                             
>LaethiopicaL147_LaeL147_21_41_P                        
GGTCCAGTGGTCTAGTGGCATGATTCTCCCTTAGGGTGGGAGAGGtCCCGGGTTCAATTCCCGGCTGGACCC                                                                                                                                      
>LaethiopicaL147_LaeL147_21_42_V                        
GCGCGGTTGGTCTAGGTGGTtATGACGTCGCTTTAACACGGCGAAGGtCTCGGGTTCGAGTCCCGAACTGCGTA                                                                                                                                    
>LaethiopicaL147_LaeL147_21_43_K                        
GCATTCCTAGCTCAGTCGGTAGAGCGCACGGCTCTTAACCGTGTGGtCGTGGGTTCGATCCCCACGGAGTGCG                                                                                                                                     
>LaethiopicaL147_LaeL147_23_45_I                        
GCTCCCGTGGTCTAGTTGGTtAGGACGCTGGTCTTATGAACCGGATGtCGCGGGTTCGAGCCCCGCCGGGAGCA                                                                                                                                    
>LaethiopicaL147_LaeL147_23_46_V                        
GCGTGGGTGATCTAGTGGTtATGATGTCTGCTTTACACGCAGAACGtCGCGGGTTCGAACCCCGCCCCGCGTA                                                                                                                                     
>LaethiopicaL147_LaeL147_23_47_Q                        
GGTCCTATAGTGTAGTGGTtATCACTTCGGACTTTGAATCCGAAAaCCCAGGTTCGAATCCTGGTAGGACCA                                                                                                                                      
>LaethiopicaL147_LaeL147_23_48_R                        
GTCCGTGTGGCTCAATGGAAGAGCATCTGACTACGGATCAGAGGGtTGCAGGTTCGAATCCTGTCACGGATG                                                                                                                                      
>LaethiopicaL147_LaeL147_23_49_L                        
GGCAAGATGGTCGAGTGGTctAAGACGTCACGTTCAGGTCGTGATCTCCCCTGGAGGCGTGGGTTCAAACCCCACTCTTGTCA                                                                                                                           
>LaethiopicaL147_LaeL147_23_50_T                        
GGCCGCTTAGCACAGTGGCAGTGCACTGGTCTTGTAAACCAGGGGtCCCGAGTTCAATTCTCGGAGTGGCCT                                                                                                                                      
>LaethiopicaL147_LaeL147_23_51_R                        
GGCCTCTTGGCGCAATGGAAGCGCATCAGACTTCGGATCTGAGGGtTGCAGGTTCGAGTCCTGCAGGGGTCG                                                                                                                                      
>LaethiopicaL147_LaeL147_23_52_K                        
GCACTTCTAGCTCAGTTGGTAGAGCGCGTGGCTTTTAACCTCGTGGtCGTGGGTTCGAGCCCCACGGAGTGCG                                                                                                                                     
>LaethiopicaL147_LaeL147_23_53_G                        
GCAATTGTGGTCCAACGGTtAAGATCCCCGCCTTCCAAGCGGGTGaCCCGGGTTCGACTCCCGGCAATTGCA                                                                                                                                      
>LaethiopicaL147_LaeL147_23_54_W                        
GGGGGCTTAGCTCAGTGGTAGAGCATTGGATTCCAAATCCAGGGGtCGTAGGTTCAATCCCTGCAGCTCTCA                                                                                                                                      
>LaethiopicaL147_LaeL147_24_56_P                        
GGCCGCTTAGTCTAGTGGTATGATTCCCGCTTCGGGTGCGGGAGGtCAGGGGTTCAATTCCCCTAGCGGCCC                                                                                                                                      
>LaethiopicaL147_LaeL147_24_58_Q                        
GCTCCTATAGTGTAGCGGTtATCACCTCGGACTCTGAATCCGATAaCCCTGGTTCGAGTCCAGGTAGGAGTG                                                                                                                                      
>LaethiopicaL147_LaeL147_24_59_L                        
GCTGGGGTTCCCGAGTTGGTcaAAGGGGTGAGACTTAAGTTCTCATGCGCAAGCTtCGTGGGTTCGAACCCCACCTCCAGCA                                                                                                                            
>LaethiopicaL147_LaeL147_24_60_I                        
GCTCTCATAGCTCAGTCGGTtAGAGCGTGGGTCTAATAAGCCCAAGGtCACAGGTTCGACCCCTGTTGGGAGCA                                                                                                                                    
>LaethiopicaL147_LaeL147_24_61_I                        
GCTCTCATAGCTCAGTCGGTtAGAGCGTGGGTCTAATAAGCCCAAGGtCACAGGTTCGACCCCTGTTGGGAGCA                                                                                                                                    
>LaethiopicaL147_LaeL147_24_62_D                        
TTCTCGGTAGTATAGTGGTtAGTATACCCGCCTGTCACGCGGGTGaCCCGGGTTCAATTCCCGGCCGGGAAG                                                                                                                                      
>LaethiopicaL147_LaeL147_29_66_L                        
GGCAGGATGGCCGAGTGGTctAAGGCGGGAGACTCAAGTTCTCTTCTATTCGTAGGCGCGGGTTCGAACCCCGCTCCTGTCA                                                                                                                            
>LaethiopicaL147_LaeL147_29_67_S                        
GTCACCATACCCAAGTGGTtACGGGGGTTGACTCGAAATCAACTGCGATCTCGCGCGCAGGTTCGAATCCTGCTGGTGACG                                                                                                                             
>LaethiopicaL147_LaeL147_30_68_T                        
GGCCGCTTAGCACAGTGGCAGTGCACCACTCTCGTAAAGTGGGGGtCGCGAGTTCGATTCTCGCAGTGGCCT                                                                                                                                      
>LaethiopicaL147_LaeL147_31_69_F                        
GCCGCGATAGCTCAGTTGGGAGAGCGTCAGACTGAAGATCTGAAGGtCCCTGGTTCGATCCCGGGTCGCGGCA                                                                                                                                     
>LaethiopicaL147_LaeL147_31_70_S                        
GTCACCATACCCAAGTGGTtACGGGGACTGACTAGAAATCAGTTGCGATCTCGCGCGCAGGTTCGAATCCTGCTGGTGACG                                                                                                                             
>LaethiopicaL147_LaeL147_31_71_A                        
GGGGATGTAGCTCAGATGGTAGAGCGACCGCTTAGCATGCGGTAGGtATTGGGATCGATACCCAACTTCTCCA                                                                                                                                     
>LaethiopicaL147_LaeL147_31_72_G                        
GCGCAGTTGGTCTAGTGGTAGAATTCTCGCCTGCCACGCGGGAGGCCCGGGTTCGATTCCCGGACTGCGCA                                                                                                                                       
>LaethiopicaL147_LaeL147_31_73_E                        
TCCGATGTGGTATAGTGGAtAGAACAAGCGGCTCTCACCCGCTAGaCCCGGGTTCGATCCCCGGCATCGGAA                                                                                                                                      
>LaethiopicaL147_LaeL147_33_75_R                        
GCCCTTGTAGCCTAATGGAtATGGCGTTTGCTTCCTAAGCAAAAGGtTGCGGGTTCGAGTCCCGCCAGGGGTA                                                                                                                                     
>LaethiopicaL147_LaeL147_33_76_R                        
GCTCCAGTGGCCTAACGGAtAAGGCTTTGGACTTCTAATCCAAAGAtTGCGGGTTCGAATCCCGCCTGGAGTA                                                                                                                                     
>LaethiopicaL147_LaeL147_33_77_A                        
GGGCGTGTAGCTCAGTGGTAGAGCGCCTGTTTTGCATACAGGAGGcCTAGGGTTCAAACCCCTACTCGTCCA                                                                                                                                      
>LaethiopicaL147_LaeL147_34_79_N                        
TCCTCCCTGGCGCAGTCGGCAGCGCGTTAGGCTGTTAACCTACAGGtCGTTGGTTCGAATCCAACGGGAGGAG                                                                                                                                     
>LaethiopicaL147_LaeL147_34_80_P                        
GGCCGCTTAGTCTAGTGGTATGATTCCCGCTTCGGGTGCGGGAGGtCAGGGGTTCAATTCCCCTAGCGGCCC                                                                                                                                      
>LaethiopicaL147_LaeL147_34_81_T                        
GGCCGCTTAGCACAGTGGCAGTGCACCACTCTCGTAAAGTGGGGGtCGCGAGTTCGATTCTCGCAGTGGCCT                                                                                                                                      
>LaethiopicaL147_LaeL147_34_82_Y                        
CCTTCTGTAGCTCAATTGGTAGAGCATGTGACTGTAGagtttgcaggtATCACAGGGtCGCTGGTTCGATTCCGGCCGGAAGGA                                                                                                                          
>LaethiopicaL147_LaeL147_34_83_N                        
TCCTCCCTGGCGCAGTCGGCAGCGCGTTAGGCTGTTAACCTACAGGtCGTTGGTTCGAATCCAACGGGAGGAG                                                                                                                                     
>LaethiopicaL147_LaeL147_34_84_V                        
GCGCGGTTGGTCTAGGTGGTtATGACGTCGCTTTAACACGGCGAAGGtCTCGGGTTCGAGTCCCGAACTGCGTA                                                                                                                                    
>LaethiopicaL147_LaeL147_34_85_I                        
GCTCTCATAGCTCAGTCGGTtAGAGCGTGGGTCTAATAAGCCCAAGGtCACAGGTTCGACCCCTGTTGGGAGCA                                                                                                                                    
>LaethiopicaL147_LaeL147_34_86_M                        
GCGAGCGTAGCGCAGTCGGCAGCGCGTGGGTCTCATAATCCCAAGGtCGTGAGTTCGATCCTCACCGGTCGCA                                                                                                                                     
>LaethiopicaL147_LaeL147_34_87_L                        
GGCGGAGTGGCCGAGTGGTctAAGGCGCCAGATTTAGGCTCTGGTCTTTCGAGgCGTGGGTTCGAACCCCACCTCCGTCA                                                                                                                              
>LaethiopicaL147_LaeL147_34_88_S                        
GTCAACATACCCAAGTGGTtACGGGGTTTGACTTGAAATCAAATGCGATCTCGCGCGCAGGTTCGAACCCTGCTGTTGACG                                                                                                                             
>LaethiopicaL147_LaeL147_36_91_G                        
GCGCAGTTGGTCTAGTGGTAGAATTCTCGCCTGCCACGCGGGAGGCCCGGGTTCGATTCCCGGACTGCGCA                                                                                                                                       
>LaethiopicaL147_LaeL147_36_92_T                        
GGCTGCTTAGCTCAATGGCAGAGCGCCGTCCTAGTAAGACGGAGGtCAGGGGTTCGATCCCCCTAGCGGCCT                                                                                                                                      
>LaethiopicaL147_LaeL147_36_93_G                        
GCGCAGTTGGTCTAGTGGTAGAATTCTCGCCTGCCACGCGGGAGGCCCGGGTTCGATTCCCGGACTGCGCA                                                                                                                                       
>LaethiopicaL147_LaeL147_36_94_P                        
GGTCCAGTGGTCTAGTGGCATGATTCTCCCTTAGGGTGGGAGAGGtCCCGGGTTCAATTCCCGGCTGGACCC                                                                                                                                      
>LaethiopicaL147_LaeL147_36_96_Q                        
GCTCCTATAGTGTAGCGGTtATCACCTCGGACTCTGAATCCGATAaCCCTGGTTCGAGTCCAGGTAGGAGTG                                                                                                                                      
>LaethiopicaL147_LaeL147_36_98_C                        
GGATTCATAGCTCAGTGGTAGAGCATTCGGCTGCAGTCCGAATGGtCCCCGGTTCAAACCCGGGTGGGTCCT                                                                                                                                      
>LaethiopicaL147_LaeL147_36_99_L                        
GGTGAGATGGTCGAGTGGTctAAGACGTTGGATTAAGGTTCCAATCCTTTCGAGGgCGTGGGTTCAAACCCCACTCTCATCA                                                                                                                            
>LaethiopicaL147_LaeL147_36_100_X                       
AGCACCGTAGCGCAGTGGAAGCGCGATGGGCTCATAACCCATAGGtCGTTGGATCGAAACCAATCGGTGCTA                                                                                                                                      
>LaethiopicaL147_LaeL147_36_101_P                       
GGTCGTTTGGTCTAGTGGTATGATTCCTGTTTTGGGTACAGGAGGtCACGGGTTCAATTCCCGTAACGACCC                                                                                                                                      
>LaethiopicaL147_LaeL147_36_102_Y                       
CCTTCTGTAGCTCAATTGGTAGAGCATGTGACTGTAGagttcgcaggtATCACAGGGtCGCTGGTTCGATTCCGGCCGGAAGGA                                                                                                                          
>LaethiopicaL147_LaeL147_36_103_T                       
GGCTGCTTAGCTCAATGGCAGAGCGCCGTCCTAGTAAGACGGAGGtCAGGGGTTCGATCCCCCTAGCGGCCT                                                                                                                                      
>LaethiopicaL147_LaeL147_36_104_T                       
GGCTGCTTAGCTCAATGGCAGAGCGCCGTCCTAGTAAGACGGAGGtCAGGGGTTCGATCCCCCTAGCGGCCT                                                                                                                                      
>LaethiopicaL147_LaeL147_36_105_Y                       
CCTTCTGTAGCTCAATTGGTAGAGCATGTGACTGTAGagttcgcaggtATCACAGGGtCGCTGGTTCGATTCCGGCCGGAAGGA                                                                                                                          
>LaethiopicaL147_LaeL147_36_106_araS                    
AAGTAGGTGGATGAGCCAGTTACGTCTTTCGCGGATCGTCTGCAACTCCTGCACAAGCTTCTGCTGCGCATTCGCGGCTGTGGAAGCGGCGCTGGCGCTGCTGTCGCGGTGGGGCGAAGCGACTGTTGCACCCAGTTCGGTGCCGAGGCCGTTTCTGCTGC                                             
>LamazonensisMHOMBR71973M2269_KE389431.1_1_N            
TCCTCCCTGGCGCAGTCGGCAGCGCGTTAGGCTGTTAACCTACAGGtCGTTGGTTCGAATCCAACGGGAGGAG                                                                                                                                     
>LamazonensisMHOMBR71973M2269_KE389615.1_3_S            
GCAAACGTGGCCGAGTGGTtAAGGCGCCTGCCTGCTAAGCAGGTGTGATCTCACGCGAAGGTTCGAACCCTTCCGTTTGCG                                                                                                                             
>LamazonensisMHOMBR71973M2269_KE389651.1_4_Q            
GCTCCTATAGTGTAGCGGTtATCACCTCGGACTCTGAATCCGATAaCCCTGGTTCGAGTCCAGGTAGGAGTG                                                                                                                                      
>LamazonensisMHOMBR71973M2269_KE389748.1_5_D            
TTCTCGGTAGTATAGTGGTtAGTATACCCGCCTGTCACGCGGGTGaCCCGGGTTCAATTCCCGGCCGGGAAG                                                                                                                                      
>LamazonensisMHOMBR71973M2269_KE389748.1_6_S            
GCAAATGTGGCCGAGTGGTtAAGGCGCCTGCCTGCTAAGCAGGTGTGATCTCACGCGAAGGTTCGAACCCTTCCGTTTGCG                                                                                                                             
>LamazonensisMHOMBR71973M2269_KE389748.1_7_A            
GGGGATGTAGCTCAGATGGTAGAGCGACCGCTTAGCATGCGGTAGGtATTGGGATCGATACCCAACTTCTCCA                                                                                                                                     
>LamazonensisMHOMBR71973M2269_KE389811.1_8_W            
GGGGGCTTAGCTCAGTGGTAGAGCATTGGATTCCAAATCCAGGGGtCGTAGGTTCAATCCCTGCAGCTCTCA                                                                                                                                      
>LamazonensisMHOMBR71973M2269_KE389811.1_9_G            
GCAATTGTGGTCCAACGGTtAAGATCCCCGCCTTCCAAGCGGGTGaCCCGGGTTCGACTCCCGGCAATTGCA                                                                                                                                      
>LamazonensisMHOMBR71973M2269_KE389811.1_10_K           
GCACTTCTAGCTCAGTTGGTAGAGCGCGTGGCTTTTAACCTCGTGGtCGTGGGTTCGAGCCCCACGGAGTGCG                                                                                                                                     
>LamazonensisMHOMBR71973M2269_KE389811.1_11_R           
GGCCTCTTGGCGCAATGGAAGCGCATCAGACTTCGGATCTGAGGGtTGCAGGTTCGAGTCCTGCAGGGGTCG                                                                                                                                      
>LamazonensisMHOMBR71973M2269_KE389811.1_12_T           
GGCCGCTTAGCACAGTGGCAGTGCACTGGTCTTGTAAACCAGGGGtCCCGAGTTCAATTCTCGGAGTGGCCT                                                                                                                                      
>LamazonensisMHOMBR71973M2269_KE389811.1_13_L           
GGCAAGATGGTCGAGTGGTctAAGACGTCACGTTCAGGTCGTGATCTCCCCTGGAGGCGTGGGTTCAAACCCCACTCTTGTCA                                                                                                                           
>LamazonensisMHOMBR71973M2269_KE390138.1_16_H           
GGGGAAATAGTTCAGTGGCAGAACATCAGATTGTGGCTCTGAATaCCCGGGTCCGATTCCCGGTTTCCCCT                                                                                                                                       
>LamazonensisMHOMBR71973M2269_KE390138.1_17_R           
GACGTTGTGGCGCAATGGAAGCGCGTCGGATTCCGGATCCGAAGGtTGTGGGTTCGACCCCCATCAGCGTTG                                                                                                                                      
>LamazonensisMHOMBR71973M2269_KE390138.1_18_V           
TGCGATGgTCGTCTAGTGGTtAGGACATTCGCCTCACACGCGAGAGaTCGCGGTTCAATCCCGCCCGTCGTAC                                                                                                                                     
>LamazonensisMHOMBR71973M2269_KE390138.1_19_E           
TCCGATGTAGTATAACGGTtAGAACACCTGGCTTTCACCCAGGAGaTCCGGGTTCGATTCCCGGTATCGGAG                                                                                                                                      
>LamazonensisMHOMBR71973M2269_KE390361.1_20_V           
GCGCGGTTGGTCTAGGTGGTtATGACGTCGCTTTAACACGGCGAAGGtCTCGGGTTCGAGTCCCGAACTGCGTA                                                                                                                                    
>LamazonensisMHOMBR71973M2269_KE390361.1_21_I           
GCTCTCATAGCTCAGTCGGTtAGAGCGTGGGTCTAATAAGCCCAAGGtCACAGGTTCGACCCCTGTTGGGAGCA                                                                                                                                    
>LamazonensisMHOMBR71973M2269_KE390361.1_22_M           
GCGAGCGTAGCGCAGTCGGCAGCGCGTGGGTCTCATAATCCCAAGGtCGTGAGTTCGATCCTCACCGGTCGCA                                                                                                                                     
>LamazonensisMHOMBR71973M2269_KE390361.1_23_L           
GGCGGAGTGGCCGAGTGGTctAAGGCGCCAGATTTAGGCTCTGGTCTTTCGAGgCGTGGGTTCGAACCCCACCTCCGTCA                                                                                                                              
>LamazonensisMHOMBR71973M2269_KE390361.1_24_S           
GTCAACATACCCAAGTGGTtACGGGGTTTGACTTGAAATCAAATGCGATCTCGCGCGCAGGTTCGAACCCTGCTGTTGACG                                                                                                                             
>LamazonensisMHOMBR71973M2269_KE390640.1_28_T           
GGCTGCTTAGCTCAATGGCAGAGCGCCGTCCTAGTAAGACGGAGGtCAGGGGTTCGATCCCCCTAGCGGCCT                                                                                                                                      
>LamazonensisMHOMBR71973M2269_KE390640.1_29_Y           
CCTTCTGTAGCTCAATTGGTAGAGCATGTGACTGTAGagttcgcaggtATCACAGGGtCGCTGGTTCGATTCCGGCCGGAAGGA                                                                                                                          
>LamazonensisMHOMBR71973M2269_KE390692.1_31_A           
GGGCGTGTAGCTCAGTGGTAGAGCGCCTGTTTTGCATACAGGAGGcCTAGGGTTCAAACCCCTACTCGTCCA                                                                                                                                      
>LamazonensisMHOMBR71973M2269_KE390692.1_32_R           
GCTCCAGTGGCCTAATGGAtAAGGCTTTGGACTTCTAATCCAAAGAtTGCGGGTTCGAATCCCGCCTGGAGTA                                                                                                                                     
>LamazonensisMHOMBR71973M2269_KE390692.1_33_R           
GCCCTTGTAGCCTAATGGAtATGGCGTTTGCTTCCTAAGCAAAAGGtTGCGGGTTCGAGTCCCGCCAGGGGTA                                                                                                                                     
>LamazonensisMHOMBR71973M2269_KE390774.1_34_S           
GTCACCATACCCAAGTGGTtACGGGGACTGACTAGAAATCAGTTGCGATCTCGCGCGCAGGTTCGAATCCTGCTGGTGACG                                                                                                                             
>LamazonensisMHOMBR71973M2269_KE390774.1_35_F           
GCCGCGATAGCTCAGTTGGGAGAGCGTCAGACTGAAGATCTGAAGGtCCCTGGTTCGATCCCGGGTCGCGGCA                                                                                                                                     
>LamazonensisMHOMBR71973M2269_KE390886.1_36_Q           
GCTCCTATAGTGTAGCGGTtATCACCTCGGACTCTGAATCCGATAaCCCTGGTTCGAGTCCAGGTAGGAGTG                                                                                                                                      
>LamazonensisMHOMBR71973M2269_KE390886.1_37_L           
GCTGGGGTTCCCGAGTTGGTcaAAGGGGTGAGACTTAAGTTCTCATGCGCAAGCTtCGTGGGTTCGAACCCCACCTCCAGCA                                                                                                                            
>LamazonensisMHOMBR71973M2269_KE390886.1_38_I           
GCTCTCATAGCTCAGTCGGTtAGAGCGTGGGTCTAATAAGCCCAAGGtCACAGGTTCGACCCCTGTTGGGAGCA                                                                                                                                    
>LamazonensisMHOMBR71973M2269_KE390921.1_39_V           
GCGATGGTCGTCTAGTGGTtAGGACATTCGCCTCACACGCGAGAGAtCGCGGGTTCAATCCCCGCCCGTCGTA                                                                                                                                     
>LamazonensisMHOMBR71973M2269_KE390921.1_40_H           
GGGGAAATAGTTCAGTGGCAGAACATCAGATTGTGGCTCTGAATaCCCGGGTCCGATTCCCGGTTTCCCCT                                                                                                                                       
>LamazonensisMHOMBR71973M2269_KE390921.1_41_F           
GCCGCGATAGCTCAGTTGGGAGAGCGTCAGACTGAAGATCTGAAGGtCCCTGGTTCGATCCCGGGTCGCGGCA                                                                                                                                     
>LamazonensisMHOMBR71973M2269_KE390989.1_42_S           
GTCACCATACCCAAGTGGTtACGGGGGTTGACTCGAAATCAACTGCGATCTCGCGCGCAGGTTCGAATCCTGCTGGTGACG                                                                                                                             
>LamazonensisMHOMBR71973M2269_KE390989.1_43_L           
GGCAGGATGGCCGAGTGGTctAAGGCGGGAGACTCAAGTTCTCTTCTATTCGTAGGCGCGGGTTCGAACCCCGCTCCTGTCA                                                                                                                            
>LamazonensisMHOMBR71973M2269_KE390994.1_44_R           
GTCCGTGTGGCTCAATGGAAGAGCATCTGACTACGGATCAGAGGGtTGCAGGTTCGAATCCTGTCACGGATG                                                                                                                                      
>LamazonensisMHOMBR71973M2269_KE390994.1_45_M           
GCGAGCGTAGCGCAGTCGGCAGCGCGTGGGTCTCATAATCCCAAGGtCGTGAGTTCGATCCTCACCGGTCGCA                                                                                                                                     
>LamazonensisMHOMBR71973M2269_KE391011.1_46_R           
GTCCGTGTGGCTCAATGGAAGAGCATCTGACTACGGATCAGAGGGtTGCAGGTTCGAATCCTGTCACGGATG                                                                                                                                      
>LamazonensisMHOMBR71973M2269_KE391051.1_47_Q           
GGTCCTATAGTGTAGTGGTtATCACTTCGGACTTTGAATCCGAAAaCCCAGGTTCGAATCCTGGTAGGACCA                                                                                                                                      
>LamazonensisMHOMBR71973M2269_KE391051.1_48_V           
GCGTGGGTGATCTAGTGGTtATGATGTCTGCTTTACACGCAGAACGtCGCGGGTTCGAACCCCGCCCCGCGTA                                                                                                                                     
>LamazonensisMHOMBR71973M2269_KE391051.1_49_I           
GCTCCCGTGGTCTAGTTGGTtAGGACGCTGGTCTTATGAACCGGATGtCGCGGGTTCGAGCCCCGCCGGGAGCA                                                                                                                                    
>LamazonensisMHOMBR71973M2269_KE391349.1_52_R           
GTCCGTGTGGCTCAATGGAAGAGCATCTGACTACGGATCAGAGGGtTGCAGGTTCGAATCCTGTCACGGATG                                                                                                                                      
>LamazonensisMHOMBR71973M2269_KE391395.1_53_X           
AGCACCGTAGCGCAGTGGAAGCGCGATGGGCTCATAACCCATAGGtCGTTGGATCGAAACCAATCGGTGCTA                                                                                                                                      
>LamazonensisMHOMBR71973M2269_KE391395.1_54_L           
GGCAAGATGGTCGAGTGGTctAAGACGTCACGTTCAGGTCGTGATCTCCCCTGGAGGCGTGGGTTCAAACCCCACTCTTGTCA                                                                                                                           
>LamazonensisMHOMBR71973M2269_KE391455.1_55_Q           
GCTCCTATAGTGTAGCGGTtATCACCTCGGACTCTGAATCCGATAaCCCTGGTTCGAGTCCAGGTAGGAGTG                                                                                                                                      
>LamazonensisMHOMBR71973M2269_KE391476.1_56_D           
TTCTCGGTAGTATAGTGGTtAGTATACCCGCCTGTCACGCGGGTGaCCCGGGTTCAATTCCCGGCCGGGAAG                                                                                                                                      
>LamazonensisMHOMBR71973M2269_KE391478.1_57_G           
GCGCAGTTGGTCTAGTGGTAGAATTCTCGCCTGCCACGCGGGAGGCCCGGGTTCGATTCCCGGACTGCGCA                                                                                                                                       
>LamazonensisMHOMBR71973M2269_KE391478.1_58_T           
GGCTGCTTAGCTCAATGGCAGAGCGCCGTCCTAGTAAGACGGAGGtCAGGGGTTCGATCCCCCTAGCGGCCT                                                                                                                                      
>LamazonensisMHOMBR71973M2269_KE391478.1_59_G           
GCGCAGTTGGTCTAGTGGTAGAATTCTCGCCTGCCACGCGGGAGGCCCGGGTTCGATTCCCGGACTGCGCA                                                                                                                                       
>LamazonensisMHOMBR71973M2269_KE391478.1_60_P           
GGTCCAGTGGTCTAGTGGCATGATTCTCCCTTAGGGTGGGAGAGGtCCCGGGTTCAATTCCCGGCTGGACCC                                                                                                                                      
>LamazonensisMHOMBR71973M2269_KE391478.1_61_V           
GCGCGGTTGGTCTAGGTGGTtATGACGTCGCTTTAACACGGCGAAGGtCTCGGGTTCGAGTCCCGAACTGCGTA                                                                                                                                    
>LamazonensisMHOMBR71973M2269_KE391478.1_62_K           
GCATTCCTAGCTCAGTCGGTAGAGCGCACGGCTCTTAACCGTGTGGtCGTGGGTTCGATCCCCACGGAGTGCG                                                                                                                                     
>LamazonensisMHOMBR71973M2269_KE391501.1_63_E           
TCCGATGTGGTATAGTGGAtAGAACAAGCGGCTCTCACCCGCTAGaCCCGGGTTCGATCCCCGGCATCGGAA                                                                                                                                      
>LamazonensisMHOMBR71973M2269_KE391573.1_67_P           
GGCCGCTTAGTCTAGTGGTATGATTCCCGCTTCGGGTGCGGGAGGtCAGGGGTTCAATTCCCCTAGCGGCCC                                                                                                                                      
>LamazonensisMHOMBR71973M2269_KE391669.1_68_N           
TCCTCCCTGGCGCAGTCGGCAGCGCGTTAGGCTGTTAACCTACAGGtCGTTGGTTCGAATCCAACGGGAGGAG                                                                                                                                     
>LamazonensisMHOMBR71973M2269_KE391669.1_69_Y           
CCTTCTGTAGCTCAATTGGTAGAGCATGTGACTGTAGagttcgcaggtATCACAGGGtCGCTGGTTCGATTCCGGCCGGAAGGA                                                                                                                          
>LamazonensisMHOMBR71973M2269_KE391669.1_70_T           
GGCCGCTTAGCACAGTGGCAGTGCACCACTCTCGTAAAGTGGGGGtCGCGAGTTCGATTCTCGCAGTGGCCT                                                                                                                                      
>LamazonensisMHOMBR71973M2269_KE391669.1_71_P           
GGCCGCTTAGTCTAGTGGTATGATTCCCGCTTCGGGTGCGGGAGGtCAGGGGTTCAATTCCCCTAGCGGCCC                                                                                                                                      
>LamazonensisMHOMBR71973M2269_KE391669.1_72_N           
TCCTCCCTGGCGCAGTCGGCAGCGCGTTAGGCTGTTAACCTACAGGtCGTTGGTTCGAATCCAACGGGAGGAG                                                                                                                                     
>LamazonensisMHOMBR71973M2269_KE391699.1_73_A           
GGGGATGTAGCTCAGATGGTAGAGCGACCGCTTAGCATGCGGTAGGtATTGGGATCGATACCCAACTTCTCCA                                                                                                                                     
>LamazonensisMHOMBR71973M2269_KE391949.1_74_C           
GGATTCATAGCTCAGTGGTAGAGCATTCGGCTGCAGTCCGAATGGtCCCCGGTTCAAACCCGGGTGGGTCCT                                                                                                                                      
>LamazonensisMHOMBR71973M2269_KE391949.1_75_L           
GGTGAGATGGTCGAGTGGTctAAGACGTTGGATTAAGGTTCCAATCCTTTCGAGGgCGTGGGTTCAAACCCCACTCTCATCA                                                                                                                            
>LamazonensisMHOMBR71973M2269_KE391949.1_76_X           
AGCACCGTAGCGCAGTGGAAGCGCGATGGGCTCATAACCCATAGGtCGTTGGATCGAAACCAATCGGTGCTA                                                                                                                                      
>LamazonensisMHOMBR71973M2269_KE391949.1_77_P           
GGTCGTTTGGTCTAGTGGTATGATTCCTGTTTTGGGTACAGGAGGtCACGGGTTCAATTCCCGTAACGACCC                                                                                                                                      
>LarabicaLEM1108_LarLEM1108_03_2_K                      
GCATTCCTAGCTCAGTCGGTAGAGCGCACGGCTCTTAACCGTGTGGtCGTGGGTTCGACCCCCACGGAGTGCG                                                                                                                                     
>LarabicaLEM1108_LarLEM1108_05_3_R                      
GTCCGTGTGGCTCAATGGAAGAGCATCTGACTACGGATCAGAGGGtTGCAGGTTCGAATCCTGTCACGGATG                                                                                                                                      
>LarabicaLEM1108_LarLEM1108_07_6_R                      
GTCCGTGTGGCTCAATGGAAGAGCATCTGACTACGGATCAGAGGGtTGCAGGTTCGAATCCTGTCACGGATG                                                                                                                                      
>LarabicaLEM1108_LarLEM1108_09_7_X                      
AGCACCGTAGCGCAGTGGAAGCGCGATGGGCTCATAACCCATAGGtCGTTGGATCGAAACCAATCGGTGCTA                                                                                                                                      
>LarabicaLEM1108_LarLEM1108_09_8_L                      
GGCAAGATGGTCGAGTGGTctAAGACGTCACGTTCAGGTCGTGATCTCCCCTGGAGGCGTGGGTTCAAACCCCACTCTTGTCA                                                                                                                           
>LarabicaLEM1108_LarLEM1108_09_9_V                      
GCGATGGTCGTCTAGTGGTtAGGACATTCGCCTCACACGCGAGAGAtCGCGGGTTCAATCCCCGCCCGTCGTA                                                                                                                                     
>LarabicaLEM1108_LarLEM1108_09_10_H                     
GGGGAAATAGTTCAGTGGCAGAACATCAGATTGTGGCTCTGAATaCCCGGGTCCGATTCCCGGTTTCCCCT                                                                                                                                       
>LarabicaLEM1108_LarLEM1108_09_11_F                     
GCCGCGATAGCTCAGTTGGGAGAGCGTCAGACTGAAGATCTGAAGGtCCCTGGTTCGATCCCGGGTCGCGGCA                                                                                                                                     
>LarabicaLEM1108_LarLEM1108_09_12_E                     
TCCGATGTAGTATAACGGTtAGAACACCTGGCTTTCACCCAGGAGaTCCGGGTTCGATTCCCGGTATCGGAG                                                                                                                                      
>LarabicaLEM1108_LarLEM1108_09_13_V                     
GCGATGGTCGTCTAGTGGTtAGGACATTCGCCTCACACGCGAGAGAtCGCGGGTTCAATCCCCGCCCGTCGTA                                                                                                                                     
>LarabicaLEM1108_LarLEM1108_09_14_R                     
GACGTTGTGGCGCAATGGAAGCGCGTCGGATTCCGGATCCGAAGGtTGTGGGTTCGACCCCCATCAGCGTTG                                                                                                                                      
>LarabicaLEM1108_LarLEM1108_09_15_H                     
GGGGAAATAGTTCAGTGGCAGAACATCAGATTGTGGCTCTGAATaCCCGGGTCCGATTCCCGGTTTCCCCT                                                                                                                                       
>LarabicaLEM1108_LarLEM1108_09_16_E                     
TCCGATGTAGTATAACGGTtAGAACACCTGGCTTTCACCCAGGAGaTCCGGGTTCGATTCCCGGTATCGGAG                                                                                                                                      
>LarabicaLEM1108_LarLEM1108_09_17_V                     
GCGATGGTCGTCTAGTGGTtAGGACATTCGCCTCACACGCGAGAGAtCGCGGGTTCAATCCCCGCCCGTCGTA                                                                                                                                     
>LarabicaLEM1108_LarLEM1108_09_18_R                     
GACGTTGTGGCGCAATGGAAGCGCGTCGGATTCCGGATCCGAAGGtTGTGGGTTCGACCCCCATCAGCGTTG                                                                                                                                      
>LarabicaLEM1108_LarLEM1108_09_19_H                     
GGGGAAATAGTTCAGTGGCAGAACATCAGATTGTGGCTCTGAATaCCCGGGTCCGATTCCCGGTTTCCCCT                                                                                                                                       
>LarabicaLEM1108_LarLEM1108_10_20_K                     
GCATTCCTAGCTCAGTCGGTAGAGCGCACGGCTCTTAACCGTGTGGtCGTGGGTTCGATCCCCACGGAGTGCG                                                                                                                                     
>LarabicaLEM1108_LarLEM1108_10_21_G                     
GCGCAGTTGGTCTAGTGGTAGAATTCTCGCCTGCCACGCGGGAGGCCCGGGTTCGATTCCCGGACTGCGCA                                                                                                                                       
>LarabicaLEM1108_LarLEM1108_10_22_N                     
TCCTCCCTGGCGCAGTCGGCAGCGCGTTAGGCTGTTAACCTACAGGtCGTTGGTTCGAATCCAACGGGAGGAG                                                                                                                                     
>LarabicaLEM1108_LarLEM1108_11_23_L                     
GGTGAGATGGTCGAGTGGTctAAGACGTTGGATTAAGGTTCCAATCCTTTCGAGGgCGTGGGTTCAAACCCCACTCTCATCA                                                                                                                            
>LarabicaLEM1108_LarLEM1108_11_24_A                     
GGGCGTGTAGCTCAGTGGTAGAGCGTCCGTTTCGCATACGGAAGGcCTAGGGTTCAATCCCCTACTCGTCCA                                                                                                                                      
>LarabicaLEM1108_LarLEM1108_11_25_G                     
GCGCCGCTGGTCTAGTGGCATGATGGTACCCTCCCAAGGTATTGaCCCGGGTTCGATTCCCGGGCGGCGCA                                                                                                                                       
>LarabicaLEM1108_LarLEM1108_11_26_A                     
GGGCGTGTAGCTCAGTGGTAGAGCGTCCGTTTCGCATACGGAAGGcCTAGGGTTCAATCCCCTACTCGTCCA                                                                                                                                      
>LarabicaLEM1108_LarLEM1108_11_27_L                     
GGTGAGATGGTCGAGTGGTctAAGACGTTGGATTAAGGTTCCAATCCTTTCGAGGgCGTGGGTTCAAACCCCACTCTCATCA                                                                                                                            
>LarabicaLEM1108_LarLEM1108_11_28_M                     
GCGAGCGTAGCGCAGTCGGCAGCGCGTGGGTCTCATAATCCCAAGGtCGTGAGTTCGATCCTCACCGGTCGCA                                                                                                                                     
>LarabicaLEM1108_LarLEM1108_11_29_R                     
GTCCGTGTGGCTCAATGGAAGAGCATCTGACTACGGATCAGAGGGtTGCAGGTTCGAATCCTGTCACGGATG                                                                                                                                      
>LarabicaLEM1108_LarLEM1108_15_30_D                     
TTCTCGGTAGTATAGTGGTtAGTATACCCGCCTGTCACGCGGGTGaCCCGGGTTCAATTCCCGGCCGGGAAG                                                                                                                                      
>LarabicaLEM1108_LarLEM1108_15_31_E                     
TCCGATGTGGTATAGTGGAtAGAACAAGCGGCTCTCACCCGCTAGaCCCGGGTTCGATCCCCGGCATCGGAA                                                                                                                                      
>LarabicaLEM1108_LarLEM1108_16_33_Q                     
GCTCCTATAGTGTAGCGGTtATCACCTCGGACTCTGAATCCGATAaCCCTGGTTCGAGTCCAGGTAGGAGTG                                                                                                                                      
>LarabicaLEM1108_LarLEM1108_17_34_D                     
TTCTCGGTAGTATAGTGGTtAGTATACCCGCCTGTCACGCGGGTGaCCCGGGTTCAATTCCCGGCCGGGAAG                                                                                                                                      
>LarabicaLEM1108_LarLEM1108_17_35_S                     
GCAAATGTGGCCGAGTGGTtAAGGCGCCTGCCTGCTAAGCAGGTGTGATCTCACGCGAAGGTTCGAACCCTTCCATTTGCG                                                                                                                             
>LarabicaLEM1108_LarLEM1108_17_36_A                     
GGGGATGTAGCTCAGATGGTAGAGCGACCGCTTAGCATGCGGTAGGtATTGGGATCGATACCCAACTTCTCCA                                                                                                                                     
>LarabicaLEM1108_LarLEM1108_21_39_S                     
GCAAACGTGGCCGAGTGGTtAAGGCGCCTGCCTGCTAAGCAGGTGTGATCTCACGCGAAGGTTCGAACCCTTCCGTTTGCG                                                                                                                             
>LarabicaLEM1108_LarLEM1108_21_42_P                     
GGTCCAGTGGTCTAGTGGCATGATTCTCCCTTAGGGTGGGAGAGGtCCCGGGTTCAATTCCCGGCTGGACCC                                                                                                                                      
>LarabicaLEM1108_LarLEM1108_21_43_V                     
GCGCGGTTGGTCTAGGTGGTtATGACGTCGCTTTAACACGGCGAAGGtCTCGGGTTCGAGTCCCGAACTGCGTA                                                                                                                                    
>LarabicaLEM1108_LarLEM1108_21_44_K                     
GCATTCCTAGCTCAGTCGGTAGAGCGCACGGCTCTTAACCGTGTGGtCGTGGGTTCGATCCCCACGGAGTGCG                                                                                                                                     
>LarabicaLEM1108_LarLEM1108_23_46_I                     
GCTCCCGTGGTCTAGTTGGTtAGGACGCTGGTCTTATGAACCGGATGtCGCGGGTTCGAGCCCCGCCGGGAGCA                                                                                                                                    
>LarabicaLEM1108_LarLEM1108_23_47_V                     
GCGTGGGTGATCTAGTGGTtATGATGTCTGCTTTACACGCAGAACGtCGCGGGTTCGAACCCCGCCCCGCGTA                                                                                                                                     
>LarabicaLEM1108_LarLEM1108_23_48_Q                     
GGTCCTATAGTGTAGTGGTtATCACTTCGGACTTTGAATCCGAAAaCCCAGGTTCGAATCCTGGTAGGACCA                                                                                                                                      
>LarabicaLEM1108_LarLEM1108_23_49_R                     
GTCCGTGTGGCTCAATGGAAGAGCATCTGACTACGGATCAGAGGGtTGCAGGTTCGAATCCTGTCACGGATG                                                                                                                                      
>LarabicaLEM1108_LarLEM1108_23_50_L                     
GGCAAGATGGTCGAGTGGTctAAGACGTCACGTTCAGGTCGTGATCTCCCCTGGAGGCGTGGGTTCAAACCCCACTCTTGTCA                                                                                                                           
>LarabicaLEM1108_LarLEM1108_23_51_T                     
GGCCGCTTAGCACAGTGGCAGTGCACTGGTCTTGTAAACCAGGGGtCCCGAGTTCAATTCTCGGAGTGGCCT                                                                                                                                      
>LarabicaLEM1108_LarLEM1108_23_52_R                     
GGCCTCTTGGCGCAATGGAAGCGCATCAGACTTCGGATCTGAGGGtTGCAGGTTCGAGTCCTGCAGGGGTCG                                                                                                                                      
>LarabicaLEM1108_LarLEM1108_23_53_K                     
GCACTTCTAGCTCAGTTGGTAGAGCGCGTGGCTTTTAACCTCGTGGtCGTGGGTTCGAGCCCCACGGAGTGCG                                                                                                                                     
>LarabicaLEM1108_LarLEM1108_23_54_G                     
GCAATTGTGGTCCAACGGTtAAGATCCCCGCCTTCCAAGCGGGTGaCCCGGGTTCGACTCCCGGCAATTGCA                                                                                                                                      
>LarabicaLEM1108_LarLEM1108_23_55_W                     
GGGGGCTTAGCTCAGTGGTAGAGCATTGGATTCCAAATCCAGGGGtCGTAGGTTCAATCCCTGCAGCTCTCA                                                                                                                                      
>LarabicaLEM1108_LarLEM1108_24_58_P                     
GGCCGCTTGGTCTAGTGGTATGATTCCCGCTTCGGGTGCGGGAGGtCAGGGGTTCAATTCCCCTAGCGGCCC                                                                                                                                      
>LarabicaLEM1108_LarLEM1108_24_59_Q                     
GCTCCTATAGTGTAGCGGTtATCACCTCGGACTCTGAATCCGATAaCCCTGGTTCGAGTCCAGGTAGGAGTG                                                                                                                                      
>LarabicaLEM1108_LarLEM1108_24_60_L                     
GCTGGGGTTCCCGAGTTGGTcaAAGGGGTGAGACTTAAGTTCTCATGCGCAAGCTtCGTGGGTTCGAACCCCACCTCCAGCA                                                                                                                            
>LarabicaLEM1108_LarLEM1108_24_61_I                     
GCTCTCATAGCTCAGTCGGTtAGAGCGTGGGTCTAATAAGCCCAAGGtCACAGGTTCGACCCCTGTTGGGAGCA                                                                                                                                    
>LarabicaLEM1108_LarLEM1108_24_62_I                     
GCTCTCATAGCTCAGTCGGTtAGAGCGTGGGTCTAATAAGCCCAAGGtCACAGGTTCGACCCCTGTTGGGAGCA                                                                                                                                    
>LarabicaLEM1108_LarLEM1108_24_63_D                     
TTCTCGGTAGTATAGTGGTtAGTATACCCGCCTGTCACGCGGGTGaCCCGGGTTCAATTCCCGGCCGGGAAG                                                                                                                                      
>LarabicaLEM1108_LarLEM1108_29_66_L                     
GGCAGGATGGCCGAGTGGTctAAGGCGGGAGACTCAAGTTCTCTTCTATTCGTAGGCGCGGGTTCGAACCCCGCTCCTGTCA                                                                                                                            
>LarabicaLEM1108_LarLEM1108_29_67_S                     
GTCACCATACCCAAGTGGTtACGGGGGTTGACTCGAAATCAACTGCGATCTCGCGCGCAGGTTCGAATCCTGCTGGTGACG                                                                                                                             
>LarabicaLEM1108_LarLEM1108_30_68_T                     
GGCCGCTTAGCACAGTGGCAGTGCACCACTCTCGTAAAGTGGGGGtCGCGAGTTCGATTCTCGCAGTGGCCT                                                                                                                                      
>LarabicaLEM1108_LarLEM1108_31_70_F                     
GCCGCGATAGCTCAGTTGGGAGAGCGTCAGACTGAAGATCTGAAGGtCCCTGGTTCGATCCCGGGTCGCGGCA                                                                                                                                     
>LarabicaLEM1108_LarLEM1108_31_71_S                     
GTCACCATACCCAAGTGGTtACGGGGACTGACTAGAAATCAGTTGCGATCTCGCGCGCAGGTTCGAATCCTGCTGGTGACG                                                                                                                             
>LarabicaLEM1108_LarLEM1108_31_72_A                     
GGGGATGTAGCTCAGATGGTAGAGCGACCGCTTAGCATGCGGTAGGtATTGGGATCGATACCCAACTTCTCCA                                                                                                                                     
>LarabicaLEM1108_LarLEM1108_33_74_R                     
GCCCTTGTAGCCTAATGGAtATGGCGTTTGCTTCCTAAGCAAAAGGtTGCGGGTTCGAGTCCCGCCAGGGGTA                                                                                                                                     
>LarabicaLEM1108_LarLEM1108_33_75_R                     
GCTCCAGTGGCCTAATGGAtAAGGCTTTGGACTTCTAATCCAAAGAtTGCGGGTTCGAATCCCGCCTGGAGTA                                                                                                                                     
>LarabicaLEM1108_LarLEM1108_33_76_A                     
GGGCGTGTAGCTCAGTGGTAGAGCGCCTGTTTTGCATACAGGAGGcCTAGGGTTCAAACCCCTACTCGTCCA                                                                                                                                      
>LarabicaLEM1108_LarLEM1108_34_77_N                     
TCCTCCCTGGCGCAGTCGGCAGCGCGTTAGGCTGTTAACCTACAGGtCGTTGGTTCGAATCCAACGGGAGGAG                                                                                                                                     
>LarabicaLEM1108_LarLEM1108_34_78_Y                     
CCTTCTGTAGCTCAATTGGTAGAGCATGTGACTGTAGagttcgcaggtATCACAGGGtCGCTGGTTCGATTCCGGCCGGAAGGA                                                                                                                          
>LarabicaLEM1108_LarLEM1108_34_79_T                     
GGCCGCTTAGCACAGTGGCAGTGCACCACTCTCGTAAAGTGGGGGtCGCGAGTTCGATTCTCGCAGTGGCCT                                                                                                                                      
>LarabicaLEM1108_LarLEM1108_34_80_P                     
GGCCGCTTGGTCTAGTGGTATGATTCCCGCTTCGGGTGCGGGAGGtCAGGGGTTCAATTCCCCTAGCGGCCC                                                                                                                                      
>LarabicaLEM1108_LarLEM1108_34_81_N                     
TCCTCCCTGGCGCAGTCGGCAGCGCGTTAGGCTGTTAACCTACAGGtCGTTGGTTCGAATCCAACGGGAGGAG                                                                                                                                     
>LarabicaLEM1108_LarLEM1108_36_83_G                     
GCGCAGTTGGTCTAGTGGTAGAATTCTCGCCTGCCACGCGGGAGGCCCGGGTTCGATTCCCGGACTGCGCA                                                                                                                                       
>LarabicaLEM1108_LarLEM1108_36_84_T                     
GGCTGCTTAGCTCAATGGCAGAGCGCCGTCCTAGTAAGACGGAGGtCAGGGGTTCGATCCCCCTAGCGGCCT                                                                                                                                      
>LarabicaLEM1108_LarLEM1108_36_85_G                     
GCGCAGTTGGTCTAGTGGTAGAATTCTCGCCTGCCACGCGGGAGGCCCGGGTTCGATTCCCGGACTGCGCA                                                                                                                                       
>LarabicaLEM1108_LarLEM1108_36_86_P                     
GGTCCAGTGGTCTAGTGGCATGATTCTCCCTTAGGGTGGGAGAGGtCCCGGGTTCAATTCCCGGCTGGACCC                                                                                                                                      
>LarabicaLEM1108_LarLEM1108_36_87_Q                     
GCTCCTATAGTGTAGCGGTtATCACCTCGGACTCTGAATCCGATAaCCCTGGTTCGAGTCCAGGTAGGAGTG                                                                                                                                      
>LarabicaLEM1108_LarLEM1108_36_90_C                     
GGATTCATAGCTCAGTGGTAGAGCATTCGGCTGCAGTCCGAATGGtCCCCGGTTCAAACCCGGGTGGGTCCT                                                                                                                                      
>LarabicaLEM1108_LarLEM1108_36_91_L                     
GGTGAGATGGTCGAGTGGTctAAGACGTTGGATTAAGGTTCCAATCCTTTCGAGGgCGTGGGTTCAAACCCCACTCTCATCA                                                                                                                            
>LarabicaLEM1108_LarLEM1108_36_92_X                     
AGCACCGTAGCGCAGTGGAAGCGCGATGGGCTCATAACCCATAGGtCGTTGGATCGAAACCAATCGGTGCTA                                                                                                                                      
>LarabicaLEM1108_LarLEM1108_36_93_P                     
GGTCGTTTGGTCTAGTGGTATGATTCCTGTTTTGGGTACAGGAGGtCACGGGTTCAATTCCCGTAACGACCC                                                                                                                                      
>LarabicaLEM1108_LarLEM1108_36_94_Y                     
CCTTCTGTAGCTCAATTGGTAGAGCATGTGACTGTAGagttcgcaggtATCACAGGGtCGCTGGTTCGATTCCGGCCGGAAGGA                                                                                                                          
>LarabicaLEM1108_LarLEM1108_36_95_T                     
GGCTGCTTAGCTCAATGGCAGAGCGCCGTCCTAGTAAGACGGAGGtCAGGGGTTCGATCCCCCTAGCGGCCT                                                                                                                                      
>LarabicaLEM1108_LarLEM1108_36_96_T                     
GGCTGCTTAGCTCAATGGCAGAGCGCCGTCCTAGTAAGACGGAGGtCAGGGGTTCGATCCCCCTAGCGGCCT                                                                                                                                      
>LarabicaLEM1108_LarLEM1108_36_97_Y                     
CCTTCTGTAGCTCAATTGGTAGAGCATGTGACTGTAGagttcgcaggtATCACAGGGtCGCTGGTTCGATTCCGGCCGGAAGGA                                                                                                                          
>LarabicaLEM1108_LARLEM1108_SCAF000107_99_S             
GTCAACATACCCAAGTGGTtACGGGGTTTGACTTGAAATCAAATGCGATCTCGCGCGCAGGTTCGAACCCTGCTGTTGACG                                                                                                                             
>LarabicaLEM1108_LARLEM1108_SCAF000107_100_L            
GGCGGAGTGGCCGAGTGGTctAAGGCGCCAGATTTAGGCTCTGGTCTTTCGAGgCGTGGGTTCGAACCCCACCTCCGTCA                                                                                                                              
>LarabicaLEM1108_LARLEM1108_SCAF000107_101_M            
GCGAGCGTAGCGCAGTCGGCAGCGCGTGGGTCTCATAATCCCAAGGtCGTGAGTTCGATCCTCACCGGTCGCA                                                                                                                                     
>LarabicaLEM1108_LARLEM1108_SCAF000107_102_I            
GCTCTCATAGCTCAGTCGGTtAGAGCGTGGGTCTAATAAGCCCAAGGtCACAGGTTCGACCCCTGTTGGGAGCA                                                                                                                                    
>LarabicaLEM1108_LARLEM1108_SCAF000107_103_V            
GCGCGGTTGGTCTAGGTGGTtATGACGTCGCTTTAACACGGCGAAGGtCTCGGGTTCGAGTCCCGAACTGCGTA                                                                                                                                    
>LbraziliensisMHOMBR75M2903_LbrM2903_05_1_R             
GTCCGTGTGGCTCAATGGAAGAGCATCTGACTACGGATCAGAGGGtTGCAGGTTCGAATCCTGTCACGGATG                                                                                                                                      
>LbraziliensisMHOMBR75M2903_LbrM2903_07_4_R             
GTCCGTGTGGCTCAATGGAAGAGCATCTGACTACGGATCAGAGGGtTGCAGGTTCGAATCCTGTCACGGATG                                                                                                                                      
>LbraziliensisMHOMBR75M2903_LbrM2903_09_5_X             
AGCACCGTAGCGCAGTGGAAGCGCGATGGGCTCATAACCCATAGGtCGTTGGATCGAAACCAATCGGTGCTA                                                                                                                                      
>LbraziliensisMHOMBR75M2903_LbrM2903_09_6_L             
GGCAAGATGGTCGAGTGGTccAAGACGTCACGTTCAGGTCGTGATCTCCCCTGGAGGCGTGGGTTCAAACCCCACTCTTGTCA                                                                                                                           
>LbraziliensisMHOMBR75M2903_LbrM2903_09_7_V             
GCGATGGTCGTCTAGTGGTtAGGACATTCGCCTCACACGCGAGAGAtCGCGGGTTCAATCCCCGCCCGTCGTA                                                                                                                                     
>LbraziliensisMHOMBR75M2903_LbrM2903_09_8_H             
GGGGAAATAGTTCAGTGGCAGAACATCAGATTGTGGCTCTGAATaCCCGGGTCCGATTCCCGGTTTCCCCT                                                                                                                                       
>LbraziliensisMHOMBR75M2903_LbrM2903_09_9_E             
TCCGATGTAGTATAACGGTtAGAACACCTGGCTTTCACCCAGGAGaTCCGGGTTCGATTCCCGGTATCGGAG                                                                                                                                      
>LbraziliensisMHOMBR75M2903_LbrM2903_09_10_V            
GCGATGGTCGTCTAGTGGTtAGGACATTCGCCTCACACGCGAGAGAtCGCGGGTTCAATCCCCGCCCGTCGTA                                                                                                                                     
>LbraziliensisMHOMBR75M2903_LbrM2903_09_11_R            
GACGTTGTGGCGCAATGGAAGCGCGTCGGATTCCGGATCCGAAGGtTGTGGGTTCGACCCCCATCAGCGTTG                                                                                                                                      
>LbraziliensisMHOMBR75M2903_LbrM2903_09_12_H            
GGGGAAATAGTTCAGTGGCAGAACATCAGATTGTGGCTCTGAATaCCCGGGTCCGATTCCCGGTTTCCCCT                                                                                                                                       
>LbraziliensisMHOMBR75M2903_LbrM2903_10_14_K            
GCATTCCTAGCTCAGTCGGTAGAGCGCACGGCTCTTAACCGTGTGGtCGTGGGTTCGATCCCCACGGAGTGCG                                                                                                                                     
>LbraziliensisMHOMBR75M2903_LbrM2903_10_15_N            
TCCTCCCTGGCGCAGTCGGCAGCGCGTTAGGCTGTTAACCTACAGGtCGTTGGTTCGAATCCAACGGGAGGAG                                                                                                                                     
>LbraziliensisMHOMBR75M2903_LbrM2903_11_16_L            
GGTGAGATGGTCGAGTGGTctAAGACGTTGGATTAAGGTTCCAATCCTTTCGAGGgCGTGGGTTCAAACCCCACTCTCATCA                                                                                                                            
>LbraziliensisMHOMBR75M2903_LbrM2903_11_17_A            
GGGCGTGTAGCTCAGTGGTAGAGCGTCCGTTTCGCATACGGAAGGcCTAGGGTTCGATCCCCTACTCGTCCA                                                                                                                                      
>LbraziliensisMHOMBR75M2903_LbrM2903_11_18_M            
GCGAGCGTAGCGCAGTCGGCAGCGCGTGGGTCTCATAATCCCAAGGtCGTGAGTTCGATCCTCACCGGTCGCA                                                                                                                                     
>LbraziliensisMHOMBR75M2903_LbrM2903_11_19_R            
GTCCGTGTGGCTCAATGGAAGAGCATCTGACTACGGATCAGAGGGtTGCAGGTTCGAATCCTGTCACGGATG                                                                                                                                      
>LbraziliensisMHOMBR75M2903_LbrM2903_11_20_L            
GGTGAGATGGTCGAGTGGTctAAGACGTTGGATTAAGGTTCCAATCCTTTCGAGGgCGTGGGTTCAAACCCCACTCTCATCA                                                                                                                            
>LbraziliensisMHOMBR75M2903_LbrM2903_11_21_A            
GGGCGTGTAGCTCAGTGGTAGAGCGTCCGTTTCGCATACGGAAGGcCTAGGGTTCGATCCCCTACTCGTCCA                                                                                                                                      
>LbraziliensisMHOMBR75M2903_LbrM2903_11_22_G            
GCGCCGCTGGTCTAGTGGCATGATGGTACCCTCCCAAGGTATTGaCCCGGGTTCGATTCCCGGGCGGCGCA                                                                                                                                       
>LbraziliensisMHOMBR75M2903_LbrM2903_11_24_araL         
GGTGAGATGGTCGAGTGGTCTAAGACGTTGGATTAAGGTTCCAATCCTTTCGAGGGCGTGGGTTCAAACCCCACTCTCATCAC                                                                                                                           
>LbraziliensisMHOMBR75M2903_LbrM2903_11_25_A            
GGGCGTGTAGCTCAGTGGTAGAGCGTCCGTTTCGCATACGGAAGGcCTAGGGTTCGATCCCCTACTCGTCCA                                                                                                                                      
>LbraziliensisMHOMBR75M2903_LbrM2903_15_27_D            
TTCTCGGTAGTATAGTGGTtAGTATACCCGCCTGTCACGCGGGTGaCCCGGGTTCAATTCCCGGCCGGGAAG                                                                                                                                      
>LbraziliensisMHOMBR75M2903_LbrM2903_15_28_E            
TCCGATGTGGTATAGTGGAtAGAACAAGCGGCTCTCACCCGCTAGaCCCGGGTTCGATCCCCGGCATCGGAA                                                                                                                                      
>LbraziliensisMHOMBR75M2903_LbrM2903_16_31_Q            
GCTCCTATAGTGTAGCGGTtATCACCTCGGACTCTGAATCCGATAaCCCTGGTTCGAGTCCAGGTAGGAGTG                                                                                                                                      
>LbraziliensisMHOMBR75M2903_LbrM2903_17_33_D            
TTCTCGGTAGTATAGTGGTtAGTATACCCGCCTGTCACGCGGGTGaCCCGGGTTCAATTCCCGGCCGGGAAG                                                                                                                                      
>LbraziliensisMHOMBR75M2903_LbrM2903_17_34_S            
GCAAATGTGGCCGAGTGGTtAAGGCGCCTGCCTGCTAAGCAGGTGTGATCTCACGCGAAGGTTCGAACCCTTCCGTTTGCG                                                                                                                             
>LbraziliensisMHOMBR75M2903_LbrM2903_17_35_A            
GGGGATGTAGCTCAGATGGTAGAGCGACCGCTTAGCATGCGGTAGGtATTGGGATCGATACCCAACTTCTCCA                                                                                                                                     
>LbraziliensisMHOMBR75M2903_LbrM2903_20.1_37_N          
TCCTCCCTGGCGCAGTCGGCAGCGCGTTAGGCTGTTAACCTACAGGtCGTTGGTTCGAATCCAACGGGAGGAG                                                                                                                                     
>LbraziliensisMHOMBR75M2903_LbrM2903_20.1_38_P          
GGCCGCTTGGTCTAGTGGTATGATTCCCGCTTCGGGTGCGGGAGGtCAGGGGTTCAATTCCCCTAGCGGCCC                                                                                                                                      
>LbraziliensisMHOMBR75M2903_LbrM2903_20.1_39_T          
GGCCGCTTAGCACAGTGGCAGTGCACCACTCTCGTAAAGTGGGGGtCGCGAGTTCGATTCTCGCAGTGGCCT                                                                                                                                      
>LbraziliensisMHOMBR75M2903_LbrM2903_20.1_40_Y          
CCTTCTGTAGCTCAATTGGTAGAGCATGTGACTGTAGagactgcaggtATCACAGGGtCGCTGGTTCGATTCCGGCCGGAAGGA                                                                                                                          
>LbraziliensisMHOMBR75M2903_LbrM2903_20.1_41_N          
TCCTCCCTGGCGCAGTCGGCAGCGCGTTAGGCTGTTAACCTACAGGtCGTTGGTTCGAATCCAACGGGAGGAG                                                                                                                                     
>LbraziliensisMHOMBR75M2903_LbrM2903_20.1_42_V          
GCGCGGTTGGTCTAGGTGGTtATGACGTCGCTTTAACACGGCGAAGGtCTCGGGTTCGAGTCCCGAACTGCGTA                                                                                                                                    
>LbraziliensisMHOMBR75M2903_LbrM2903_20.1_43_I          
GCTCTCATAGCTCAGTCGGTtAGAGCGTGGGTCTAATAAGCCCAAGGtCACAGGTTCGACCCCTGTTGGGAGCA                                                                                                                                    
>LbraziliensisMHOMBR75M2903_LbrM2903_20.1_44_M          
GCGAGCGTAGCGCAGTCGGCAGCGCGTGGGTCTCATAATCCCAAGGtCGTGAGTTCGATCCTCACCGGTCGCA                                                                                                                                     
>LbraziliensisMHOMBR75M2903_LbrM2903_20.1_45_L          
GGCGGAGTGGCCGAGTGGTctAAGGCGCCAGATTTAGGCTCTGGTCTTTCGAGgCGTGGGTTCGAACCCCACCTCCGTCA                                                                                                                              
>LbraziliensisMHOMBR75M2903_LbrM2903_20.1_46_S          
GTCAACATACCCAAGTGGTtACGGGGTTTGACTTGAAATCAAATGCGATCTCGCGCGCAGGTTCGAACCCTGCTGTTGACG                                                                                                                             
>LbraziliensisMHOMBR75M2903_LbrM2903_21_48_S            
GCAAACGTGGCCGAGTGGTtAAGGCGCCTGCCTGCTAAGCAGGTGTGATCTCACGCGAAGGTTCGAACCCTTCCGTTTGCG                                                                                                                             
>LbraziliensisMHOMBR75M2903_LbrM2903_21_49_P            
GGTCCAGTGGTCTAGTGGCATGATTCTCCCTTAGGGTGGGAGAGGtCCCGGGTTCAATTCCCGGCTGGACCC                                                                                                                                      
>LbraziliensisMHOMBR75M2903_LbrM2903_21_50_V            
GCGCGGTTGGTCTAGGTGGTtATGACGTCGCTTTAACACGGCGAAGGtCTCGGGTTCGAGTCCCGAACTGCGTA                                                                                                                                    
>LbraziliensisMHOMBR75M2903_LbrM2903_21_51_K            
GCATTCCTAGCTCAGTCGGTAGAGCGCACGGCTCTTAACCGTGTGGtCGTGGGTTCGATCCCCACGGAGTGCG                                                                                                                                     
>LbraziliensisMHOMBR75M2903_LbrM2903_23_52_I            
GCTCCCGTGGTCTAGTTGGTtAGGACGCTGGTCTTATGAACCGGATAtCGCGGGTTCGAGCCCCGCCGGGAGCA                                                                                                                                    
>LbraziliensisMHOMBR75M2903_LbrM2903_23_53_V            
GCGTGGGTGATCTAGTGGTtATGATGTCTGCTTTACACGCAGAACGtCGCGGGTTCGAACCCCGCCCCGCGTA                                                                                                                                     
>LbraziliensisMHOMBR75M2903_LbrM2903_23_54_Q            
GGTCCTATGGTGTAGTGGTtATCACTTCGGACTTTGAATCCGAAAaCCCAGGTTCGAATCCTGGTAGGACCA                                                                                                                                      
>LbraziliensisMHOMBR75M2903_LbrM2903_23_55_R            
GTCCGTGTGGCTCAATGGAAGAGCATCTGACTACGGATCAGAGGGtTGCAGGTTCGAATCCTGTCACGGATG                                                                                                                                      
>LbraziliensisMHOMBR75M2903_LbrM2903_23_56_L            
GGCAAGATGGTCGAGTGGTccAAGACGTCACGTTCAGGTCGTGATCTCCCCTGGAGGCGTGGGTTCAAACCCCACTCTTGTCA                                                                                                                           
>LbraziliensisMHOMBR75M2903_LbrM2903_23_57_T            
GGCCGCTTAGCACAGTGGCAGTGCATTGGTCTTGTAAACCAAGGGtCCCGAGTTCAATTCTCGGAGTGGCCT                                                                                                                                      
>LbraziliensisMHOMBR75M2903_LbrM2903_23_58_R            
GGCCTCTTGGCGCAATGGAAGCGCATCAGACTTCGGATCTGAGGGtTGCAGGTTCGAGTCCTGCAGGGGTCG                                                                                                                                      
>LbraziliensisMHOMBR75M2903_LbrM2903_23_59_K            
GCACTCCTAGCTCAGTTGGTAGAGCGCGTGGCTTTTAACCTCGTGGtCGTGGGTTCGAGCCCCACGGAGTGCG                                                                                                                                     
>LbraziliensisMHOMBR75M2903_LbrM2903_23_60_G            
GCAATTGTGGTCCAACGGTtAAGATCCCCGCCTTCCAAGCGGGTGaCCCGGGTTCGACTCCCGGCAATTGCA                                                                                                                                      
>LbraziliensisMHOMBR75M2903_LbrM2903_23_61_W            
GGGGGCTTAGCTCAGTGGTAGAGCATTGGATTCCAAATCCAGGGGtCGCAGGTTCAATCCCTGCAGCTCTCA                                                                                                                                      
>LbraziliensisMHOMBR75M2903_LbrM2903_24_62_P            
GGCCGCTTGGTCTAGTGGTATGATTCCCGCTTCGGGTGCGGGAGGtCAGGGGTTCAATTCCCCTAGCGGCCC                                                                                                                                      
>LbraziliensisMHOMBR75M2903_LbrM2903_24_64_Q            
GCTCCTATAGTGTAGCGGTtATCACCTCGGACTCTGAATCCGATAaCCCTGGTTCGAGTCCAGGTAGGAGTG                                                                                                                                      
>LbraziliensisMHOMBR75M2903_LbrM2903_24_65_L            
GCTGGGGTTCCCGAGTTGGTcaAAGGGGTGAGACTTAAGTTCTCATGCGCAAGCTtCGTGGGTTCGAACCCCACCTCCAGCA                                                                                                                            
>LbraziliensisMHOMBR75M2903_LbrM2903_24_66_I            
GCTCTCATAGCTCAGTCGGTtAGAGCGTGGGTCTAATAAGCCCAAGGtCACAGGTTCGACCCCTGTTGGGAGCA                                                                                                                                    
>LbraziliensisMHOMBR75M2903_LbrM2903_24_67_D            
TTCTCGGTAGTATAGTGGTtAGTATACCCGCCTGTCACGCGGGTGaCCCGGGTTCAATTCCCGGCCGGGAAG                                                                                                                                      
>LbraziliensisMHOMBR75M2903_LbrM2903_30_70_T            
GGCCGCTTAGCACAGTGGCAGTGCACCACTCTCGTAAAGTGGGGTtCGCGAGTTCGATTCTCGCAGTGGCCT                                                                                                                                      
>LbraziliensisMHOMBR75M2903_LbrM2903_31_71_F            
GCCGCGATAGCTCAGTTGGGAGAGCGTCAGACTGAAGATCTGAAGGtCCCTGGTTCGATCCCGGGTCGCGGCA                                                                                                                                     
>LbraziliensisMHOMBR75M2903_LbrM2903_31_72_S            
GTCACCATACCCAAGTGGTtACGGGGACTGACTAGAAATCAGTTGCGATCTCGCGCGTAGGTTCGAATCCTGCTGGTGACG                                                                                                                             
>LbraziliensisMHOMBR75M2903_LbrM2903_31_73_A            
GGGGATGTAGCTCAGATGGTAGAGCGACCGCTTAGCATGCGGTAGGtATTGGGATCGATACCCAACTTCTCCA                                                                                                                                     
>LbraziliensisMHOMBR75M2903_LbrM2903_31_74_L            
GGCAGGATGGCCGAGTGGTctAAGGCGGGAGACTCAAGTTCTCTTCTATTCGTAGGCGCGGGTTCGAACCCCGCTCCTGTCA                                                                                                                            
>LbraziliensisMHOMBR75M2903_LbrM2903_31_75_S            
GTCACCATACCCAAGTGGTtACGGGGGTTGACTCGAAATCAACTGCGATCTCGCGCGCAGGTTCGAATCCTGCTGGTGACG                                                                                                                             
>LbraziliensisMHOMBR75M2903_LbrM2903_31_76_G            
GCGCAGTTGGTCTAGTGGTAGAATTCTCGCCTGCCACGCGGGAGGCCCGGGTTCGATTCCCGGACTGCGCA                                                                                                                                       
>LbraziliensisMHOMBR75M2903_LbrM2903_31_77_E            
TCCGATGTGGTATAGTGGAtAGAACAAGCGGCTCTCACCCGCTAGaCCCGGGTTCGATCCCCGGCATCGGAA                                                                                                                                      
>LbraziliensisMHOMBR75M2903_LbrM2903_33_80_K            
GCATTCCTAGCTCAGTCGGTAGAGCGCACGGCTCTTAACCGTGTGGtCGTGGGTTCGATCCCCACGGAGTGCG                                                                                                                                     
>LbraziliensisMHOMBR75M2903_LbrM2903_33_81_araK         
GCATTCCTAGCTCAGTCGGTAGAGCGCACGGCTCTTAACCGTGTGGTCGTGGGTTCGATCCCCACGGAGTGCGC                                                                                                                                    
>LbraziliensisMHOMBR75M2903_LbrM2903_33_82_R            
GCCCTTGTAGCCTAATGGAtATGGCGTTTGCTTCCTAAGCAAAAGGtTGCGGGTTCGAGTCCCGCCAGGGGTA                                                                                                                                     
>LbraziliensisMHOMBR75M2903_LbrM2903_33_83_R            
GCTCCAGTGGCCTAATGGAtAAGGCTTTGGACTTCTAATCCAAAGAtTGCGGGTTCGAATCCCGCCTGGAGTA                                                                                                                                     
>LbraziliensisMHOMBR75M2903_LbrM2903_33_84_A            
GGGCGTGTAGCTCAGTGGTAGAGCGCCTGTTTTGCATACAGGAGGcCTAGGGTTCAAACCCCTACTCGTCCA                                                                                                                                      
>LbraziliensisMHOMBR75M2903_LbrM2903_35_85_P            
GGTCCAGTGGTCTAGTGGCATGATTCTCCCTTAGGGTGGGAGAGGtCCCGGGTTCAATTCCCGGCTGGACCC                                                                                                                                      
>LbraziliensisMHOMBR75M2903_LbrM2903_35_86_G            
GCGCAGTTGGTCTAGTGGTAGAATTCTCGCCTGCCACGCGGGAGGCCCGGGTTCGATTCCCGGACTGCGCA                                                                                                                                       
>LbraziliensisMHOMBR75M2903_LbrM2903_35_87_T            
GGCTGCTTAGCTCAATGGCAGAGCGCCGTCCTAGTAAGACGGAGGtCAGGGGTTCGATCCCCCTAGCGGCCT                                                                                                                                      
>LbraziliensisMHOMBR75M2903_LbrM2903_35_88_T            
GGCTGCTTAGCTCAATGGCAGAGCGCCGTCCTAGTAAGACGGAGGtCAGGGGTTCGATCCCCCTAGCGGCCT                                                                                                                                      
>LbraziliensisMHOMBR75M2903_LbrM2903_35_89_G            
GCGCAGTTGGTCTAGTGGTAGAATTCTCGCCTGCCACGCGGGAGGCCCGGGTTCGATTCCCGGACTGCGCA                                                                                                                                       
>LbraziliensisMHOMBR75M2903_LbrM2903_35_90_C            
GGATTCATAGCTCAGTGGTAGAGCATTCGGCTGCAGTCCGAATGGtCCCCGGTTCAAACCCGGGTGGGTCCT                                                                                                                                      
>LbraziliensisMHOMBR75M2903_LbrM2903_35_91_L            
GGTGAGATGGTCGAGTGGTctAAGACGTTGGATTAAGGTTCCAATCCTTTCGAGGgCGTGGGTTCAAACCCCACTCTCATCA                                                                                                                            
>LbraziliensisMHOMBR75M2903_LbrM2903_35_92_araL         
GGTGAGATGGTCGAGTGGTCTAAGACGTTGGATTAAGGTTCCAATCCTTTCGAGGGCGTGGGTTCAAACCCCACTCTCATCAC                                                                                                                           
>LbraziliensisMHOMBR75M2903_LbrM2903_35_93_araL         
GGTGAGATGGTCGAGTGGTCTAAGACGTTGGATTAAGGTTCCAATCCTTTCGAGGGCGTGGGTTCAAACCCCACTCTCATCAC                                                                                                                           
>LbraziliensisMHOMBR75M2903_LbrM2903_35_94_L            
GGTGAGATGGTCGAGTGGTctAAGACGTTGGATTAAGGTTCCAATCCTTTCGAGGgCGTGGGTTCAAACCCCACTCTCATCA                                                                                                                            
>LbraziliensisMHOMBR75M2903_LbrM2903_35_95_X            
AGCACCGTAGCGCAGTGGAAGCGCGATGGGCTCATAACCCATAGGtCGTTGGATCGAAACCAATCGGTGCTA                                                                                                                                      
>LbraziliensisMHOMBR75M2903_LbrM2903_35_96_P            
GGTCGTTTGGTCTAGTGGTATGATTCCTGTTTTGGGTACAGGAGGtCACGGGTTCAATTCCCGTAACGACCC                                                                                                                                      
>LbraziliensisMHOMBR75M2903_LbrM2903_35_98_T            
GGCTGCTTAGCTCAATGGCAGAGCGCCGTCCTAGTAAGACGGAGGtCAGGGGTTCGATCCCCCTAGCGGCCT                                                                                                                                      
>LbraziliensisMHOMBR75M2903_LbrM2903_35_99_Y            
CCTTCTGTAGCTCAATTGGTAGAGCATGTGACTGTAGagttcgcaggtATCACAGGGtCGCTGGTTCGATTCCGGCCGGAAGGA                                                                                                                          
>LbraziliensisMHOMBR75M2903_LBRM2903_SCAF000478_101_S   
GTCACCATACCCAAGTGGTtACGGGGACTGACTAGAAATCAGTTGCGATCTCGCGCGTAGGTTCGAATCCTGCTGGTGACG                                                                                                                             
>LbraziliensisMHOMBR75M2903_LBRM2903_SCAF000478_102_F   
GCCGCGATAGCTCAGTTGGGAGAGCGTCAGACTGAAGATCTGAAGGtCCCTGGTTCGATCCCGGGTCGCGGCA                                                                                                                                     
>LbraziliensisMHOMBR75M2904_LbrM.00_64_603897-607900_1_K
GCATTCCTAGCTCAGTCGGTAGAGCGCACGGCTCTTAACCGTGTGGtCGTGGGTTCGATCCCCACGGAGTGCG                                                                                                                                     
>LbraziliensisMHOMBR75M2904_LbrM.00_64_603897-607900_2_V
GCGCGGTTGGTCTAGGTGGTtATGACGTCGCTTTAACACGGCGAAGGtCTCGGGTTCGAGTCCCGAACTGCGTA                                                                                                                                    
>LbraziliensisMHOMBR75M2904_LbrM.00_64_603897-607900_3_P
GGTCCAGTGGTCTAGTGGCATGATTCTCCCTTAGGGTGGGAGAGGtCCCGGGTTCAATTCCCGGCTGGACCC                                                                                                                                      
>LbraziliensisMHOMBR75M2904_LbrM.04_4_R                 
GTCCGTGTGGCTCAATGGAAGAGCATCTGACTACGGATCAGAGGGtTGCAGGTTCGAATCCTGTCACGGATG                                                                                                                                      
>LbraziliensisMHOMBR75M2904_LbrM.05_6_R                 
GTCCGTGTGGCTCAATGGAAGAGCATCTGACTACGGATCAGAGGGtTGCAGGTTCGAATCCTGTCACGGATG                                                                                                                                      
>LbraziliensisMHOMBR75M2904_LbrM.09_9_X                 
AGCACCGTAGCGCAGTGGAAGCGCGATGGGCTCATAACCCATAGGtCGTTGGATCGAAACCAATCGGTGCTA                                                                                                                                      
>LbraziliensisMHOMBR75M2904_LbrM.09_10_L                
GGCAAGATGGTCGAGTGGTccAAGACGTCACGTTCAGGTCGTGATCTCCCCTGGAGGCGTGGGTTCAAACCCCACTCTTGTCA                                                                                                                           
>LbraziliensisMHOMBR75M2904_LbrM.09_11_V                
GCGATGGTCGTCTAGTGGTtAGGACATTCGCCTCACACGCGAGAGAtCGCGGGTTCAATCCCCGCCCGTCGTA                                                                                                                                     
>LbraziliensisMHOMBR75M2904_LbrM.09_12_H                
GGGGAAATAGTTCAGTGGCAGAACATCAGATTGTGGCTCTGAATaCCCGGGTCCGATTCCCGGTTTCCCCT                                                                                                                                       
>LbraziliensisMHOMBR75M2904_LbrM.09_13_E                
TCCGATGTAGTATAACGGTtAGAACACCTGGCTTTCACCCAGGAGaTCCGGGTTCGATTCCCGGTATCGGAG                                                                                                                                      
>LbraziliensisMHOMBR75M2904_LbrM.09_14_V                
GCGATGGTCGTCTAGTGGTtAGGACATTCGCCTCACACGCGAGAGAtCGCGGGTTCAATCCCCGCCCGTCGTA                                                                                                                                     
>LbraziliensisMHOMBR75M2904_LbrM.09_15_R                
GACGTTGTGGCGCAATGGAAGCGCGTCGGATTCCGGATCCGAAGGtTGTGGGTTCGACCCCCATCAGCGTTG                                                                                                                                      
>LbraziliensisMHOMBR75M2904_LbrM.09_16_H                
GGGGAAATAGTTCAGTGGCAGAACATCAGATTGTGGCTCTGAATaCCCGGGTCCGATTCCCGGTTTCCCCT                                                                                                                                       
>LbraziliensisMHOMBR75M2904_LbrM.10_18_K                
GCATTCCTAGCTCAGTCGGTAGAGCGCACGGCTCTTAACCGTGTGGtCGTGGGTTCGATCCCCACGGAGTGCG                                                                                                                                     
>LbraziliensisMHOMBR75M2904_LbrM.10_19_N                
TCCTCCCTGGCGCAGTCGGCAGCGCGTTAGGCTGTTAACCTACAGGtCGTTGGTTCGAATCCAACGGGAGGAG                                                                                                                                     
>LbraziliensisMHOMBR75M2904_LbrM.11_20_M                
GCGAGCGTAGCGCAGTCGGCAGCGCGTGGGTCTCATAATCCCAAGGtCGTGAGTTCGATCCTCACCGGTCGCA                                                                                                                                     
>LbraziliensisMHOMBR75M2904_LbrM.11_21_R                
GTCCGTGTGGCTCAATGGAAGAGCATCTGACTACGGATCAGAGGGtTGCAGGTTCGAATCCTGTCACGGATG                                                                                                                                      
>LbraziliensisMHOMBR75M2904_LbrM.11_22_L                
GGTGAGATGGTCGAGTGGTctAAGACGTTGGATTAAGGTTCCAATCCTTTCGAGGgCGTGGGTTCAAACCCCACTCTCATCA                                                                                                                            
>LbraziliensisMHOMBR75M2904_LbrM.11_23_A                
GGGCGTGTAGCTCAGTGGTAGAGCGTCCGTTTCGCATACGGAAGGcCTAGGGTTCGATCCCCTACTCGTCCA                                                                                                                                      
>LbraziliensisMHOMBR75M2904_LbrM.11_24_L                
GGTGAGATGGTCGAGTGGTctAAGACGTTGGATTAAGGTTCCAATCCTTTCGAGGgCGTGGGTTCAAACCCCACTCTCATCA                                                                                                                            
>LbraziliensisMHOMBR75M2904_LbrM.11_25_A                
GGGCGTGTAGCTCAGTGGTAGAGCGTCCGTTTCGCATACGGAAGGcCTAGGGTTCGATCCCCTACTCGTCCA                                                                                                                                      
>LbraziliensisMHOMBR75M2904_LbrM.11_26_G                
GCGCCGCTGGTCTAGTGGCATGATGGTACCCTCCCAAGGTATTGaCCCGGGTTCGATTCCCGGGCGGCGCA                                                                                                                                       
>LbraziliensisMHOMBR75M2904_LbrM.15_28_D                
TTCTCGGTAGTATAGTGGTtAGTATACCCGCCTGTCACGCGGGTGaCCCGGGTTCAATTCCCGGCCGGGAAG                                                                                                                                      
>LbraziliensisMHOMBR75M2904_LbrM.15_29_E                
TCCGATGTGGTATAGTGGAtAGAACAAGCGGCTCTCACCCGCTAGaCCCGGGTTCGATCCCCGGCATCGGAA                                                                                                                                      
>LbraziliensisMHOMBR75M2904_LbrM.16_31_Q                
GCTCCTATAGTGTAGCGGTtATCACCTCGGACTCTGAATCCGATAaCCCTGGTTCGAGTCCAGGTAGGAGTG                                                                                                                                      
>LbraziliensisMHOMBR75M2904_LbrM.17_34_D                
TTCTCGGTAGTATAGTGGTtAGTATACCCGCCTGTCACGCGGGTGaCCCGGGTTCAATTCCCGGCCGGGAAG                                                                                                                                      
>LbraziliensisMHOMBR75M2904_LbrM.17_35_S                
GCAAATGTGGCCGAGTGGTtAAGGCGCCTGCCTGCTAAGCAGGTGTGATCTCACGCGAAGGTTCGAACCCTTCCGTTTGCG                                                                                                                             
>LbraziliensisMHOMBR75M2904_LbrM.17_36_A                
GGGGATGTAGCTCAGATGGTAGAGCGACCGCTTAGCATGCGGTAGGtATTGGGATCGATACCCAACTTCTCCA                                                                                                                                     
>LbraziliensisMHOMBR75M2904_LbrM.20.1_38_N              
TCCTCCCTGGCGCAGTCGGCAGCGCGTTAGGCTGTTAACCTACAGGtCGTTGGTTCGAATCCAACGGGAGGAG                                                                                                                                     
>LbraziliensisMHOMBR75M2904_LbrM.20.1_39_P              
GGCCGCTTGGTCTAGTGGTATGATTCCCGCTTCGGGTGCGGGAGGtCAGGGGTTCAATTCCCCTAGCGGCCC                                                                                                                                      
>LbraziliensisMHOMBR75M2904_LbrM.20.1_40_T              
GGCCGCTTAGCACAGTGGCAGTGCACCACTCTCGTAAAGTGGGGGtCGCGAGTTCGATTCTCGCAGTGGCCT                                                                                                                                      
>LbraziliensisMHOMBR75M2904_LbrM.20.1_41_Y              
CCTTCTGTAGCTCAATTGGTAGAGCATGTGACTGTAGagactgcaggtATCACAGGGtCGCTGGTTCGATTCCGGCCGGAAGGA                                                                                                                          
>LbraziliensisMHOMBR75M2904_LbrM.20.1_42_N              
TCCTCCCTGGCGCAGTCGGCAGCGCGTTAGGCTGTTAACCTACAGGtCGTTGGTTCGAATCCAACGGGAGGAG                                                                                                                                     
>LbraziliensisMHOMBR75M2904_LbrM.20.1_43_V              
GCGCGGTTGGTCTAGGTGGTtATGACGTCGCTTTAACACGGCGAAGGtCTCGGGTTCGAGTCCCGAACTGCGTA                                                                                                                                    
>LbraziliensisMHOMBR75M2904_LbrM.20.1_44_I              
GCTCTCATAGCTCAGTCGGTtAGAGCGTGGGTCTAATAAGCCCAAGGtCACAGGTTCGACCCCTGTTGGGAGCA                                                                                                                                    
>LbraziliensisMHOMBR75M2904_LbrM.20.1_45_M              
GCGAGCGTAGCGCAGTCGGCAGCGCGTGGGTCTCATAATCCCAAGGtCGTGAGTTCGATCCTCACCGGTCGCA                                                                                                                                     
>LbraziliensisMHOMBR75M2904_LbrM.20.1_46_L              
GGCGGAGTGGCCGAGTGGTctAAGGCGCCAGATTTAGGCTCTGGTCTTTCGAGgCGTGGGTTCGAACCCCACCTCCGTCA                                                                                                                              
>LbraziliensisMHOMBR75M2904_LbrM.20.1_47_S              
GTCAACATACCCAAGTGGTtACGGGGTTTGACTTGAAATCAAATGCGATCTCGCGCGCAGGTTCGAACCCTGCTGTTGACG                                                                                                                             
>LbraziliensisMHOMBR75M2904_LbrM.21_49_S                
GCAAACGTGGCCGAGTGGTtAAGGCGCCTGCCTGCTAAGCAGGTGTGATCTCACGCGAAGGTTCGAACCCTTCCGTTTGCG                                                                                                                             
>LbraziliensisMHOMBR75M2904_LbrM.21_50_P                
GGTCCAGTGGTCTAGTGGCATGATTCTCCCTTAGGGTGGGAGAGGtCCCGGGTTCAATTCCCGGCTGGACCC                                                                                                                                      
>LbraziliensisMHOMBR75M2904_LbrM.21_51_V                
GCGCGGTTGGTCTAGGTGGTtATGACGTCGCTTTAACACGGCGAAGGtCTCGGGTTCGAGTCCCGAACTGCGTA                                                                                                                                    
>LbraziliensisMHOMBR75M2904_LbrM.21_52_K                
GCATTCCTAGCTCAGTCGGTAGAGCGCACGGCTCTTAACCGTGTGGtCGTGGGTTCGATCCCCACGGAGTGCG                                                                                                                                     
>LbraziliensisMHOMBR75M2904_LbrM.23_53_I                
GCTCCCGTGGTCTAGTTGGTtAGGACGCTGGTCTTATGAACCGGATAtCGCGGGTTCGAGCCCCGCCGGGAGCA                                                                                                                                    
>LbraziliensisMHOMBR75M2904_LbrM.23_54_V                
GCGTGGGTGATCTAGTGGTtATGATGTCTGCTTTACACGCAGAACGtCGCGGGTTCGAACCCCGCCCCGCGTA                                                                                                                                     
>LbraziliensisMHOMBR75M2904_LbrM.23_55_Q                
GGTCCTATGGTGTAGTGGTtATCACTTCGGACTTTGAATCCGAAAaCCCAGGTTCGAATCCTGGTAGGACCA                                                                                                                                      
>LbraziliensisMHOMBR75M2904_LbrM.23_56_R                
GTCCGTGTGGCTCAATGGAAGAGCATCTGACTACGGATCAGAGGGtTGCAGGTTCGAATCCTGTCACGGATG                                                                                                                                      
>LbraziliensisMHOMBR75M2904_LbrM.23_57_L                
GGCAAGATGGTCGAGTGGTccAAGACGTCACGTTCAGGTCGTGATCTCCCCTGGAGGCGTGGGTTCAAACCCCACTCTTGTCA                                                                                                                           
>LbraziliensisMHOMBR75M2904_LbrM.23_58_T                
GGCCGCTTAGCACAGTGGCAGTGCATTGGTCTTGTAAACCAAGGGtCCCGAGTTCAATTCTCGGAGTGGCCT                                                                                                                                      
>LbraziliensisMHOMBR75M2904_LbrM.23_59_R                
GGCCTCTTGGCGCAATGGAAGCGCATCAGACTTCGGATCTGAGGGtTGCAGGTTCGAGTCCTGCAGGGGTCG                                                                                                                                      
>LbraziliensisMHOMBR75M2904_LbrM.23_60_K                
GCACTCCTAGCTCAGTTGGTAGAGCGCGTGGCTTTTAACCTCGTGGtCGTGGGTTCGAGCCCCACGGAGTGCG                                                                                                                                     
>LbraziliensisMHOMBR75M2904_LbrM.23_61_G                
GCAATTGTGGTCCAACGGTtAAGATCCCCGCCTTCCAAGCGGGTGaCCCGGGTTCGACTCCCGGCAATTGCA                                                                                                                                      
>LbraziliensisMHOMBR75M2904_LbrM.23_62_W                
GGGGGCTTAGCTCAGTGGTAGAGCATTGGATTCCAAATCCAGGGGtCGCAGGTTCAATCCCTGCAGCTCTCA                                                                                                                                      
>LbraziliensisMHOMBR75M2904_LbrM.24_63_P                
GGCCGCTTGGTCTAGTGGTATGATTCCCGCTTCGGGTGCGGGAGGtCAGGGGTTCAATTCCCCTAGCGGCCC                                                                                                                                      
>LbraziliensisMHOMBR75M2904_LbrM.24_65_Q                
GCTCCTATAGTGTAGCGGTtATCACCTCGGACTCTGAATCCGATAaCCCTGGTTCGAGTCCAGGTAGGAGTG                                                                                                                                      
>LbraziliensisMHOMBR75M2904_LbrM.24_66_L                
GCTGGGGTTCCCGAGTTGGTcaAAGGGGTGAGACTTAAGTTCTCATGCGCAAGCTtCGTGGGTTCGAACCCCACCTCCAGCA                                                                                                                            
>LbraziliensisMHOMBR75M2904_LbrM.24_67_I                
GCTCTCATAGCTCAGTCGGTtAGAGCGTGGGTCTAATAAGCCCAAGGtCACAGGTTCGACCCCTGTTGGGAGCA                                                                                                                                    
>LbraziliensisMHOMBR75M2904_LbrM.24_68_D                
TTCTCGGTAGTATAGTGGTtAGTATACCCGCCTGTCACGCGGGTGaCCCGGGTTCAATTCCCGGCCGGGAAG                                                                                                                                      
>LbraziliensisMHOMBR75M2904_LbrM.30_72_T                
GGCCGCTTAGCACAGTGGCAGTGCACCACTCTCGTAAAGTGGGGGtCGCGAGTTCGATTCTCGCAGTGGCCT                                                                                                                                      
>LbraziliensisMHOMBR75M2904_LbrM.31_73_F                
GCCGCGATAGCTCAGTTGGGAGAGCGTCAGACTGAAGATCTGAAGGtCCCTGGTTCGATCCCGGGTCGCGGCA                                                                                                                                     
>LbraziliensisMHOMBR75M2904_LbrM.31_74_S                
GTCACCATACCCAAGTGGTtACGGGGACTGACTAGAAATCAGTTGCGATCTCGCGCGTAGGTTCGAATCCTGCTGGTGACG                                                                                                                             
>LbraziliensisMHOMBR75M2904_LbrM.31_75_A                
GGGGATGTAGCTCAGATGGTAGAGCGACCGCTTAGCATGCGGTAGGtATTGGGATCGATACCCAACTTCTCCA                                                                                                                                     
>LbraziliensisMHOMBR75M2904_LbrM.31_76_G                
GCGCAGTTGGTCTAGTGGTAGAATTCTCGCCTGCCACGCGGGAGGCCCGGGTTCGATTCCCGGACTGCGCA                                                                                                                                       
>LbraziliensisMHOMBR75M2904_LbrM.31_77_E                
TCCGATGTGGTATAGTGGAtAGAACAAGCGGCTCTCACCCGCTAGaCCCGGGTTCGATCCCCGGCATCGGAA                                                                                                                                      
>LbraziliensisMHOMBR75M2904_LbrM.31_78_L                
GGCAGGATGGCCGAGTGGTctAAGGCGGGAGACTCAAGTTCTCTTCTATTCGTAGGCGCGGGTTCGAACCCCGCTCCTGTCA                                                                                                                            
>LbraziliensisMHOMBR75M2904_LbrM.31_79_S                
GTCACCATACCCAAGTGGTtACGGGGGTTGACTCGAAATCAACTGCGATCTCGCGCGCAGGTTCGAATCCTGCTGGTGACG                                                                                                                             
>LbraziliensisMHOMBR75M2904_LbrM.33_82_R                
GCCCTTGTAGCCTAATGGAtATGGCGTTTGCTTCCTAAGCAAAAGGtTGCGGGTTCGAGTCCCGCCAGGGGTA                                                                                                                                     
>LbraziliensisMHOMBR75M2904_LbrM.33_83_R                
GCTCCAGTGGCCTAATGGAtAAGGCTTTGGACTTCTAATCCAAAGAtTGCGGGTTCGAATCCCGCCTGGAGTA                                                                                                                                     
>LbraziliensisMHOMBR75M2904_LbrM.33_84_A                
GGGCGTGTAGCTCAGTGGTAGAGCGCCTGTTTTGCATACAGGAGGcCTAGGGTTCAAACCCCTACTCGTCCA                                                                                                                                      
>LbraziliensisMHOMBR75M2904_LbrM.33_85_K                
GCATTCCTAGCTCAGTCGGTAGAGCGCACGGCTCTTAACCGTGTGGtCGTGGGTTCGATCCCCACGGAGTGCG                                                                                                                                     
>LbraziliensisMHOMBR75M2904_LbrM.35_86_P                
GGTCCAGTGGTCTAGTGGCATGATTCTCCCTTAGGGTGGGAGAGGtCCCGGGTTCAATTCCCGGCTGGACCC                                                                                                                                      
>LbraziliensisMHOMBR75M2904_LbrM.35_87_G                
GCGCAGTTGGTCTAGTGGTAGAATTCTCGCCTGCCACGCGGGAGGCCCGGGTTCGATTCCCGGACTGCGCA                                                                                                                                       
>LbraziliensisMHOMBR75M2904_LbrM.35_88_T                
GGCTGCTTAGCTCAATGGCAGAGCGCCGTCCTAGTAAGACGGAGGtCAGGGGTTCGATCCCCCTAGCGGCCT                                                                                                                                      
>LbraziliensisMHOMBR75M2904_LbrM.35_89_T                
GGCTGCTTAGCTCAATGGCAGAGCGCCGTCCTAGTAAGACGGAGGtCAGGGGTTCGATCCCCCTAGCGGCCT                                                                                                                                      
>LbraziliensisMHOMBR75M2904_LbrM.35_90_G                
GCGCAGTTGGTCTAGTGGTAGAATTCTCGCCTGCCACGCGGGAGGCCCGGGTTCGATTCCCGGACTGCGCA                                                                                                                                       
>LbraziliensisMHOMBR75M2904_LbrM.35_91_C                
GGATTCATAGCTCAGTGGTAGAGCATTCGGCTGCAGTCCGAATGGtCCCCGGTTCAAACCCGGGTGGGTCCT                                                                                                                                      
>LbraziliensisMHOMBR75M2904_LbrM.35_92_L                
GGTGAGATGGTCGAGTGGTctAAGACGTTGGATTAAGGTTCCAATCCTTTCGAGGgCGTGGGTTCAAACCCCACTCTCATCA                                                                                                                            
>LbraziliensisMHOMBR75M2904_LbrM.35_93_X                
AGCACCGTAGCGCAGTGGAAGCGCGATGGGCTCATAACCCATAGGtCGTTGGATCGAAACCAATCGGTGCTA                                                                                                                                      
>LbraziliensisMHOMBR75M2904_LbrM.35_94_P                
GGTCGTTTGGTCTAGTGGTATGATTCCTGTTTTGGGTACAGGAGGtCACGGGTTCAATTCCCGTAACGACCC                                                                                                                                      
>LbraziliensisMHOMBR75M2904_LbrM.35_96_T                
GGCTGCTTAGCTCAATGGCAGAGCGCCGTCCTAGTAAGACGGAGGtCAGGGGTTCGATCCCCCTAGCGGCCT                                                                                                                                      
>LbraziliensisMHOMBR75M2904_LbrM.35_97_Y                
CCTTCTGTAGCTCAATTGGTAGAGCATGTGACTGTAGagttcgcaggcATCACAGGGtCGCTGGTTCGATTCCGGCCGGAAGGA                                                                                                                          
>LbraziliensisMHOMBR75M2904_LbrM.35_98_T                
GGCTGCTTAGCTCAATGGCAGAGCGCCGTCCTAGTAAGACGGAGGtCAGGGGTTCGATCCCCCTAGCGGCCT                                                                                                                                      
>LbraziliensisMHOMBR75M2904_LbrM.35_99_Y                
CCTTCTGTAGCTCAATTGGTAGAGCATGTGACTGTAGagttcgcaggtATCACAGGGtCGCTGGTTCGATTCCGGCCGGAAGGA                                                                                                                          
>LdonovaniBHU1220_CM002143.1_2_K                        
GCATTCCTAGCTCAGTCGGTAGAGCGCACGGCTCTTAACCGTGTGGtCGTGGGTTCGATCCCCACGGAGTGCG                                                                                                                                     
>LdonovaniBHU1220_CM002145.1_3_R                        
GTCCGTGTGGCTCAATGGAAGAGCATCTGACTACGGATCAGAGGGtTGCAGGTTCGAATCCTGTCACGGATG                                                                                                                                      
>LdonovaniBHU1220_CM002147.1_7_R                        
GTCCGTGTGGCTCAATGGAAGAGCATCTGACTACGGATCAGAGGGtTGCAGGTTCGAATCCTGTCACGGATG                                                                                                                                      
>LdonovaniBHU1220_CM002149.1_8_X                        
AGCACCGTAGCGCAGTGGAAGCGCGATGGGCTCATAACCCATAGGtCGTTGGATCGAAACCAATCGGTGCTA                                                                                                                                      
>LdonovaniBHU1220_CM002149.1_9_L                        
GGCAAGATGGTCGAGTGGTctAAGACGTCACGTTCAGGTCGTGATCTCCCCTGGAGGCGTGGGTTCAAACCCCACTCTTGTCA                                                                                                                           
>LdonovaniBHU1220_CM002149.1_10_V                       
GCGATGGTCGTCTAGTGGTtAGGACATTCGCCTCACACGCGAGAGAtCGCGGGTTCAATCCCCGCCCGTCGTA                                                                                                                                     
>LdonovaniBHU1220_CM002149.1_11_H                       
GGGGAAATAGTTCAGTGGCAGAACATCAGATTGTGGCTCTGAATaCCCGGGTCCGATTCCCGGTTTCCCCT                                                                                                                                       
>LdonovaniBHU1220_CM002149.1_12_F                       
GCCGCGATAGCTCAGTTGGGAGAGCGTCAGACTGAAGATCTGAAGGtCCCTGGTTCGATCCCGGGTCGCGGCA                                                                                                                                     
>LdonovaniBHU1220_CM002149.1_13_E                       
TCCGATGTAGTATAACGGTtAGAACACCTGGCTTTCACCCAGGAGaTCCGGGTTCGATTCCCGGTATCGGAG                                                                                                                                      
>LdonovaniBHU1220_CM002149.1_14_V                       
GCGATGGTCGTCTAGTGGTtAGGACATTCGCCTCACACGCGAGAGAtCGCGGGTTCAATCCCCGCCCGTCGTA                                                                                                                                     
>LdonovaniBHU1220_CM002149.1_15_R                       
GACGTTGTGGCGCAATGGAAGCGCGTCGGATTCCGGATCCGAAGGtTGTGGGTTCGACCCCCATCAGCGTTG                                                                                                                                      
>LdonovaniBHU1220_CM002149.1_16_H                       
GGGGAAATAGTTCAGTGGCAGAACATCAGATTGTGGCTCTGAATaCCCGGGTCCGATTCCCGGTTTCCCCT                                                                                                                                       
>LdonovaniBHU1220_CM002150.1_17_K                       
GCATTCCTAGCTCAGTCGGTAGAGCGCACGGCTCTTAACCGTGTGGtCGTGGGTTCGATCCCCACGGAGTGCG                                                                                                                                     
>LdonovaniBHU1220_CM002150.1_18_G                       
GCGCAGTTGGTCTAGTGGTAGAATTCTCGCCTGCCACGCGGGAGGCCCGGGTTCGATTCCCGGACTGCGCA                                                                                                                                       
>LdonovaniBHU1220_CM002150.1_19_N                       
TCCTCCCTGGCGCAGTCGGCAGCGCGTTAGGCTGTTAACCTACAGGtCGTTGGTTCGAATCCAACGGGAGGAG                                                                                                                                     
>LdonovaniBHU1220_CM002151.1_20_araL                    
GGTGAGATGGTCGAGTGGTCTAAGACGTTGGATTAAGGTTCCAATCCTTTCGAGGGCGTGGGTTCAAACCCCACTCTCATCA                                                                                                                            
>LdonovaniBHU1220_CM002151.1_21_A                       
GGGCGTGTAGCTCAGTGGTAGAGCGTCCGTTTCGCATACGGAAGGcCTAGGGTTCGATCCCCTACTCGTCCA                                                                                                                                      
>LdonovaniBHU1220_CM002151.1_22_L                       
GGTGAGATGGTCGAGTGGTctAAGACGTTGGATTAAGGTTCCAATCCTTTCGAGGgCGTGGGTTCAAACCCCACTCTCATCA                                                                                                                            
>LdonovaniBHU1220_CM002151.1_23_A                       
GGGCGTGTAGCTCAGTGGTAGAGCGTCCGTTTCGCATACGGAAGGcCTAGGGTTCGATCCCCTACTCGTCCA                                                                                                                                      
>LdonovaniBHU1220_CM002151.1_24_G                       
GCGCCGCTGGTCTAGTGGCATGATGGTACCCTCCCAAGGTATTGaCCCGGGTTCGATTCCCGGGCGGCGCA                                                                                                                                       
>LdonovaniBHU1220_CM002151.1_25_M                       
GCGAGCGTAGCGCAGTCGGCAGCGCGTGGGTCTCATAATCCCAAGGtCGTGAGTTCGATCCTCACCGGTCGCA                                                                                                                                     
>LdonovaniBHU1220_CM002151.1_26_R                       
GTCCGTGTGGCTCAATGGAAGAGCATCTGACTACGGATCAGAGGGtTGCAGGTTCGAATCCTGTCACGGATG                                                                                                                                      
>LdonovaniBHU1220_CM002151.1_27_R                       
GTCCGTGTGGCTCAATGGAAGAGCATCTGACTACGGATCAGAGGGtTGCAGGTTCGAATCCTGTCACGGATG                                                                                                                                      
>LdonovaniBHU1220_CM002155.1_31_D                       
TTCTCGGTAGTATAGTGGTtAGTATACCCGCCTGTCACGCGGGTGaCCCGGGTTCAATTCCCGGCCGGGAAG                                                                                                                                      
>LdonovaniBHU1220_CM002155.1_32_E                       
TCCGATGTGGTATAGTGGAtAGAACAAGCGGCTCTCACCCGCTAGaCCCGGGTTCGATCCCCGGCATCGGAA                                                                                                                                      
>LdonovaniBHU1220_CM002156.1_33_Q                       
GCTCCTATAGTGTAGCGGTtATCACCTCGGACTCTGAATCCGATAaCCCTGGTTCGAGTCCAGGTAGGAGTG                                                                                                                                      
>LdonovaniBHU1220_CM002157.1_34_D                       
TTCTCGGTAGTATAGTGGTtAGTATACCCGCCTGTCACGCGGGTGaCCCGGGTTCAATTCCCGGCCGGGAAG                                                                                                                                      
>LdonovaniBHU1220_CM002157.1_35_S                       
GCAAATGTGGCCGAGTGGTtAAGGCGCCTGCCTGCTAAGCAGGTGTGATCTCACGCGAAGGTTCGAACCCTTCCGTTTGCG                                                                                                                             
>LdonovaniBHU1220_CM002157.1_36_A                       
GGGGATGTAGCTCAGATGGTAGAGCGACCGCTTAGCATGCGGTAGGtATTGGGATCGATACCCAACTTCTCCA                                                                                                                                     
>LdonovaniBHU1220_CM002161.1_40_S                       
GCAAACGTGGCCGAGTGGTtAAGGCGCCTGCCTGCTAAGCAGGTGTGATCTCACGCGAAGGTTCGAACCCTTCCGTTTGCG                                                                                                                             
>LdonovaniBHU1220_CM002161.1_42_P                       
GGTCCAGTGGTCTAGTGGCATGATTCTCCCTTAGGGTGGGAGAGGtCCCGGGTTCAATTCCCGGCTGGACCC                                                                                                                                      
>LdonovaniBHU1220_CM002161.1_43_V                       
GCGCGGTTGGTCTAGGTGGTtATGACGTCGCTTTAACACGGCGAAGGtCTCGGGTTCGAGTCCCGAACTGCGTA                                                                                                                                    
>LdonovaniBHU1220_CM002161.1_44_K                       
GCATTCCTAGCTCAGTCGGTAGAGCGCACGGCTCTTAACCGTGTGGtCGTGGGTTCGATCCCCACGGAGTGCG                                                                                                                                     
>LdonovaniBHU1220_CM002163.1_45_I                       
GCTCCCGTGGTCTAGTTGGTtAGGACGCTGGTCTTATGAACCGGATGtCGCGGGTTCGAGCCCCGCCGGGAGCA                                                                                                                                    
>LdonovaniBHU1220_CM002163.1_46_V                       
GCGTGGGTGATCTAGTGGTtATGATGTCTGCTTTACACGCAGAACGtCGCGGGTTCGAACCCCGCCCCGCGTA                                                                                                                                     
>LdonovaniBHU1220_CM002163.1_47_Q                       
GGTCCTATAGTGTAGTGGTtATCACTTCGGACTTTGAATCCGAAAaCCCAGGTTCGAATCCTGGTAGGACCA                                                                                                                                      
>LdonovaniBHU1220_CM002163.1_48_R                       
GTCCGTGTGGCTCAATGGAAGAGCATCTGACTACGGATCAGAGGGtTGCAGGTTCGAATCCTGTCACGGATG                                                                                                                                      
>LdonovaniBHU1220_CM002163.1_49_L                       
GGCAAGATGGTCGAGTGGTctAAGACGTCACGTTCAGGTCGTGATCTCCCCTGGAGGCGTGGGTTCAAACCCCACTCTTGTCA                                                                                                                           
>LdonovaniBHU1220_CM002163.1_50_T                       
GGCCGCTTAGCACAGTGGCAGTGCACTGGTCTTGTAAACCAGGGGtCCCGAGTTCAATTCTCGGAGTGGCCT                                                                                                                                      
>LdonovaniBHU1220_CM002163.1_51_R                       
GGCCTCTTGGCGCAATGGAAGCGCATCAGACTTCGGATCTGAGGGtTGCAGGTTCGAGTCCTGCAGGGGTCG                                                                                                                                      
>LdonovaniBHU1220_CM002163.1_52_K                       
GCACTTCTAGCTCAGTTGGTAGAGCGCGTGGCTTTTAACCTCGTGGtCGTGGGTTCGAGCCCCACGGAGTGCG                                                                                                                                     
>LdonovaniBHU1220_CM002163.1_53_G                       
GCAATTGTGGTCCAACGGTtAAGATCCCCGCCTTCCAAGCGGGTGaCCCGGGTTCGACTCCCGGCAATTGCA                                                                                                                                      
>LdonovaniBHU1220_CM002163.1_54_W                       
GGGGGCTTAGCTCAGTGGTAGAGCATTGGATTCCAAATCCAGGGGtCGTAGGTTCAATCCCTGCAGCTCTCA                                                                                                                                      
>LdonovaniBHU1220_CM002164.1_56_P                       
GGCCGCTTAGTCTAGTGGTATGATTCCCGCTTCGGGTGCGGGAGGtCAGGGGTTCAATTCCCCTAGCGGCCC                                                                                                                                      
>LdonovaniBHU1220_CM002164.1_57_Q                       
GCTCCTATAGTGTAGCGGTtATCACCTCGGACTCTGAATCCGATAaCCCTGGTTCGAGTCCAGGTAGGAGTG                                                                                                                                      
>LdonovaniBHU1220_CM002164.1_58_L                       
GCTGGGGTTCCCGAGTTGGTcaAAGGGGTGAGACTTAAGTTCTCATGCGCAAGCTtCGTGGGTTCGAACCCCACCTCCAGCA                                                                                                                            
>LdonovaniBHU1220_CM002164.1_59_I                       
GCTCTCATAGCTCAGTCGGTtAGAGCGTGGGTCTAATAAGCCCAAGGtCACAGGTTCGACCCCTGTTGGGAGCA                                                                                                                                    
>LdonovaniBHU1220_CM002164.1_60_D                       
TTCTCGGTAGTATAGTGGTtAGTATACCCGCCTGTCACGCGGGTGaCCCGGGTTCAATTCCCGGCCGGGAAG                                                                                                                                      
>LdonovaniBHU1220_CM002169.1_63_L                       
GGCAGGATGGCCGAGTGGTctAAGGCGGGAGACTCAAGTTCTCTTCTATTCGTAGGCGCGGGTTCGAACCCCGCTCCTGTCA                                                                                                                            
>LdonovaniBHU1220_CM002169.1_64_S                       
GTCATCATACCCAAGTGGTtACGGGGGTTGACTCGAAATCAACTGCGATCTCGCGCGCAGGTTCGAATCCTGCTGATGACG                                                                                                                             
>LdonovaniBHU1220_CM002170.1_65_T                       
GGCCGCTTAGCACAGTGGCAGTGCACCACTCTCGTAAAGTGGGGGtCGCGAGTTCGATTCTCGCAGTGGCCT                                                                                                                                      
>LdonovaniBHU1220_CM002171.1_66_F                       
GCCGCGATAGCTCAGTTGGGAGAGCGTCAGACTGAAGATCTGAAGGtCCCTGGTTCGATCCCGGGTCGCGGCA                                                                                                                                     
>LdonovaniBHU1220_CM002171.1_67_S                       
GTCACCATACCCAAGTGGTtACGGGGACTGACTAGAAATCAGTTGCGATCTCGCGCGCAGGTTCGAATCCTGCTGGTGACG                                                                                                                             
>LdonovaniBHU1220_CM002171.1_68_A                       
GGGGATGTAGCTCAGATGGTAGAGCGACCGCTTAGCATGCGGTAGGtATTGGGATCGATACCCAACTTCTCCA                                                                                                                                     
>LdonovaniBHU1220_CM002171.1_69_G                       
GCGCAGTTGGTCTAGTGGTAGAATTCTCGCCTGCCACGCGGGAGGCCCGGGTTCGATTCCCGGACTGCGCA                                                                                                                                       
>LdonovaniBHU1220_CM002171.1_70_E                       
TCCGATGTGGTATAGTGGAtAGAACAAGCGGCTCTCACCCGCTAGaCCCGGGTTCGATCCCCGGCATCGGAA                                                                                                                                      
>LdonovaniBHU1220_CM002173.1_73_R                       
GCCCTTGTAGCCTAATGGAtATGGCGTTTGCTTCCTAAGCAAAAGGtTGCGGGTTCGAGTCCCGCCAGGGGTA                                                                                                                                     
>LdonovaniBHU1220_CM002173.1_74_R                       
GCTCCAGTGGCCTAACGGAtAAGGCTTTGGACTTCTAATCCAAAGAtTGCGGGTTCGAATCCCGCCTGGAGTA                                                                                                                                     
>LdonovaniBHU1220_CM002173.1_75_A                       
GGGCGTGTAGCTCAGTGGTAGAGCGCCTGTTTTGCATACAGGAGGcCTAGGGTTCAAACCCCTACTCGTCCA                                                                                                                                      
>LdonovaniBHU1220_CM002173.1_76_K                       
GCATTCCTAGCTCAGTCGGTAGAGCGCACGGCTCTTAACCGTGTGGtCGTGGGTTCGATCCCCACGGAGTGCG                                                                                                                                     
>LdonovaniBHU1220_CM002174.1_77_N                       
TCCTCCCTGGCGCAGTCGGCAGCGCGTTAGGCTGTTAACCTACAGGtCGTTGGTTCGAATCCAACGGGAGGAG                                                                                                                                     
>LdonovaniBHU1220_CM002174.1_78_P                       
GGCCGCTTAGTCTAGTGGTATGATTCCCGCTTCGGGTGCGGGAGGtCAGGGGTTCAATTCCCCTAGCGGCCC                                                                                                                                      
>LdonovaniBHU1220_CM002174.1_79_T                       
GGCCGCTTAGCACAGTGGCAGTGCACCACTCTCGTAAAGTGGGGGtCGCGAGTTCGATTCTCGCAGTGGCCT                                                                                                                                      
>LdonovaniBHU1220_CM002174.1_80_Y                       
CCTTCTGTAGCTCAATTGGTAGAGCATGTGACTGTAGagatcgcagatATCACAGGGtCGCTGGTTCGATTCCGGCCGGAAGGA                                                                                                                          
>LdonovaniBHU1220_CM002174.1_81_N                       
TCCTCCCTGGCGCAGTCGGCAGCGCGTTAGGCTGTTAACCTACAGGtCGTTGGTTCGAATCCAACGGGAGGAG                                                                                                                                     
>LdonovaniBHU1220_CM002174.1_82_V                       
GCGCGGTTGGTCTAGGTGGTtATGACGTCGCTTTAACACGGCGAAGGtCTCGGGTTCGAGTCCCGAACTGCGTA                                                                                                                                    
>LdonovaniBHU1220_CM002174.1_83_I                       
GCTCTCATAGCTCAGTCGGTtAGAGCGTGGGTCTAATAAGCCCAAGGtCACAGGTTCGACCCCTGTTGGGAGCA                                                                                                                                    
>LdonovaniBHU1220_CM002174.1_84_M                       
GCGAGCGTAGCGCAGTCGGCAGCGCGTGGGTCTCATAATCCCAAGGtCGTGAGTTCGATCCTCACCGGTCGCA                                                                                                                                     
>LdonovaniBHU1220_CM002174.1_85_L                       
GGCGGAGTGGCCGAGTGGTctAAGGCGCCAGATTTAGGCTCTGGTCTTTCGAGgCGTGGGTTCGAACCCCACCTCCGTCA                                                                                                                              
>LdonovaniBHU1220_CM002174.1_86_S                       
GTCAACATACCCAAGTGGTtACGGGGTTTGACTTGAAATCAAATGCGATCTCGCGCGCAGGTTCGAACCCTGCTGTTGACG                                                                                                                             
>LdonovaniBHU1220_CM002176.1_91_G                       
GCGCAGTTGGTCTAGTGGTAGAATTCTCGCCTGCCACGCGGGAGGCCCGGGTTCGATTCCCGGACTGCGCA                                                                                                                                       
>LdonovaniBHU1220_CM002176.1_92_T                       
GGCTGCTTAGCTCAATGGCAGAGCGCCGTCCTAGTAAGACGGAGGtCAGGGGTTCGATCCCCCTAGCGGCCT                                                                                                                                      
>LdonovaniBHU1220_CM002176.1_93_G                       
GCGCAGTTGGTCTAGTGGTAGAATTCTCGCCTGCCACGCGGGAGGCCCGGGTTCGATTCCCGGACTGCGCA                                                                                                                                       
>LdonovaniBHU1220_CM002176.1_94_P                       
GGTCCAGTGGTCTAGTGGCATGATTCTCCCTTAGGGTGGGAGAGGtCCCGGGTTCAATTCCCGGCTGGACCC                                                                                                                                      
>LdonovaniBHU1220_CM002176.1_95_Q                       
GCTCCTATAGTGTAGCGGTtATCACCTCGGACTCTGAATCCGATAaCCCTGGTTCGAGTCCAGGTAGGAGTG                                                                                                                                      
>LdonovaniBHU1220_CM002176.1_97_C                       
GGATTCATAGCTCAGTGGTAGAGCATTCGGCTGCAGTCCGAATGGtCCCCGGTTCAAACCCGGGTGGGTCCT                                                                                                                                      
>LdonovaniBHU1220_CM002176.1_98_L                       
GGTGAGATGGTCGAGTGGTctAAGACGTTGGATTAAGGTTCCAATCCTTTCGAGGgCGTGGGTTCAAACCCCACTCTCATCA                                                                                                                            
>LdonovaniBHU1220_CM002176.1_99_X                       
AGCACCGTAGCGCAGTGGAAGCGCGATGGGCTCATAACCCATAGGtCGTTGGATCGAAACCAATCGGTGCTA                                                                                                                                      
>LdonovaniBHU1220_CM002176.1_100_P                      
GGTCGTTTGGTCTAGTGGTATGATTCCTGTTTTGGGTACAGGAGGtCACGGGTTCAATTCCCGTAACGACCC                                                                                                                                      
>LdonovaniBHU1220_CM002176.1_101_Y                      
CCTTCTGTAGCTCAATTGGTAGAGCATGTGACTGTAGagttcgcaggtATCACAGGGtCGCTGGTTCGATTCCGGCCGGAAGGA                                                                                                                          
>LdonovaniBHU1220_CM002176.1_102_T                      
GGCTGCTTAGCTCAATGGCAGAGCGCCGTCCTAGTAAGACGGAGGtCAGGGGTTCGATCCCCCTAGCGGCCT                                                                                                                                      
>LdonovaniBHU1220_CM002176.1_103_T                      
GGCTGCTTAGCTCAATGGCAGAGCGCCGTCCTAGTAAGACGGAGGtCAGGGGTTCGATCCCCCTAGCGGCCT                                                                                                                                      
>LdonovaniBHU1220_CM002176.1_104_T                      
GGCTGCTTAGCTCAATGGCAGAGCGCCGTCCTAGTAAGACGGAGGtCAGGGGTTCGATCCCCCTAGCGGCCT                                                                                                                                      
>LdonovaniBPK282A1_Ld03_v01s1_2_K                       
GCATTCCTAGCTCAGTCGGTAGAGCGCACGGCTCTTAACCGTGTGGtCGTGGGTTCGATCCCCACGGAGTGCG                                                                                                                                     
>LdonovaniBPK282A1_Ld05_v01s1_3_R                       
GTCCGTGTGGCTCAATGGAAGAGCATCTGACTACGGATCAGAGGGtTGCAGGTTCGAATCCTGTCACGGATG                                                                                                                                      
>LdonovaniBPK282A1_Ld07_v01s1_7_R                       
GTCCGTGTGGCTCAATGGAAGAGCATCTGACTACGGATCAGAGGGtTGCAGGTTCGAATCCTGTCACGGATG                                                                                                                                      
>LdonovaniBPK282A1_Ld09_v01s1_8_X                       
AGCACCGTAGCGCAGTGGAAGCGCGATGGGCTCATAACCCATAGGtCGTTGGATCGAAACCAATCGGTGCTA                                                                                                                                      
>LdonovaniBPK282A1_Ld09_v01s1_9_L                       
GGCAAGATGGTCGAGTGGTctAAGACGTCACGTTCAGGTCGTGATCTCCCCTGGAGGCGTGGGTTCAAACCCCACTCTTGTCA                                                                                                                           
>LdonovaniBPK282A1_Ld09_v01s1_10_V                      
GCGATGGTCGTCTAGTGGTtAGGACATTCGCCTCACACGCGAGAGAtCGCGGGTTCAATCCCCGCCCGTCGTA                                                                                                                                     
>LdonovaniBPK282A1_Ld09_v01s1_11_H                      
GGGGAAATAGTTCAGTGGCAGAACATCAGATTGTGGCTCTGAATaCCCGGGTCCGATTCCCGGTTTCCCCT                                                                                                                                       
>LdonovaniBPK282A1_Ld09_v01s1_12_F                      
GCCGCGATAGCTCAGTTGGGAGAGCGTCAGACTGAAGATCTGAAGGtCCCTGGTTCGATCCCGGGTCGCGGCA                                                                                                                                     
>LdonovaniBPK282A1_Ld09_v01s1_13_E                      
TCCGATGTAGTATAACGGTtAGAACACCTGGCTTTCACCCAGGAGaTCCGGGTTCGATTCCCGGTATCGGAG                                                                                                                                      
>LdonovaniBPK282A1_Ld09_v01s1_14_V                      
GCGATGGTCGTCTAGTGGTtAGGACATTCGCCTCACACGCGAGAGAtCGCGGGTTCAATCCCCGCCCGTCGTA                                                                                                                                     
>LdonovaniBPK282A1_Ld09_v01s1_15_R                      
GACGTTGTGGCGCAATGGAAGCGCGTCGGATTCCGGATCCGAAGGtTGTGGGTTCGACCCCCATCAGCGTTG                                                                                                                                      
>LdonovaniBPK282A1_Ld09_v01s1_16_H                      
GGGGAAATAGTTCAGTGGCAGAACATCAGATTGTGGCTCTGAATaCCCGGGTCCGATTCCCGGTTTCCCCT                                                                                                                                       
>LdonovaniBPK282A1_Ld10_v01s1_17_K                      
GCATTCCTAGCTCAGTCGGTAGAGCGCACGGCTCTTAACCGTGTGGtCGTGGGTTCGATCCCCACGGAGTGCG                                                                                                                                     
>LdonovaniBPK282A1_Ld10_v01s1_18_G                      
GCGCAGTTGGTCTAGTGGTAGAATTCTCGCCTGCCACGCGGGAGGCCCGGGTTCGATTCCCGGACTGCGCA                                                                                                                                       
>LdonovaniBPK282A1_Ld10_v01s1_19_N                      
TCCTCCCTGGCGCAGTCGGCAGCGCGTTAGGCTGTTAACCTACAGGtCGTTGGTTCGAATCCAACGGGAGGAG                                                                                                                                     
>LdonovaniBPK282A1_Ld11_v01s1_20_L                      
GGTGAGATGGTCGAGTGGTctAAGACGTTGGATTAAGGTTCCAATCCTTTCGAGGgCGTGGGTTCAAACCCCACTCTCATCA                                                                                                                            
>LdonovaniBPK282A1_Ld11_v01s1_21_A                      
GGGCGTGTAGCTCAGTGGTAGAGCGTCCGTTTCGCATACGGAAGGcCTAGGGTTCGATCCCCTACTCGTCCA                                                                                                                                      
>LdonovaniBPK282A1_Ld11_v01s1_22_A                      
GGGCGTGTAGCTCAGTGGTAGAGCGTCCGTTTCGCATACGGAAGGcCTAGGGTTCGATCCCCTACTCGTCCA                                                                                                                                      
>LdonovaniBPK282A1_Ld11_v01s1_23_L                      
GGTGAGATGGTCGAGTGGTctAAGACGTTGGATTAAGGTTCCAATCCTTTCGAGGgCGTGGGTTCAAACCCCACTCTCATCA                                                                                                                            
>LdonovaniBPK282A1_Ld11_v01s1_24_A                      
GGGCGTGTAGCTCAGTGGTAGAGCGTCCGTTTCGCATACGGAAGGcCTAGGGTTCGATCCCCTACTCGTCCA                                                                                                                                      
>LdonovaniBPK282A1_Ld11_v01s1_25_G                      
GCGCCGCTGGTCTAGTGGCATGATGGTACCCTCCCAAGGTATTGaCCCGGGTTCGATTCCCGGGCGGCGCA                                                                                                                                       
>LdonovaniBPK282A1_Ld11_v01s1_26_M                      
GCGAGCGTAGCGCAGTCGGCAGCGCGTGGGTCTCATAATCCCAAGGtCGTGAGTTCGATCCTCACCGGTCGCA                                                                                                                                     
>LdonovaniBPK282A1_Ld11_v01s1_27_R                      
GTCCGTGTGGCTCAATGGAAGAGCATCTGACTACGGATCAGAGGGtTGCAGGTTCGAATCCTGTCACGGATG                                                                                                                                      
>LdonovaniBPK282A1_Ld11_v01s1_28_R                      
GTCCGTGTGGCTCAATGGAAGAGCATCTGACTACGGATCAGAGGGtTGCAGGTTCGAATCCTGTCACGGATG                                                                                                                                      
>LdonovaniBPK282A1_Ld15_v01s1_32_D                      
TTCTCGGTAGTATAGTGGTtAGTATACCCGCCTGTCACGCGGGTGaCCCGGGTTCAATTCCCGGCCGGGAAG                                                                                                                                      
>LdonovaniBPK282A1_Ld15_v01s1_33_E                      
TCCGATGTGGTATAGTGGAtAGAACAAGCGGCTCTCACCCGCTAGaCCCGGGTTCGATCCCCGGCATCGGAA                                                                                                                                      
>LdonovaniBPK282A1_Ld16_v01s1_34_Q                      
GCTCCTATAGTGTAGCGGTtATCACCTCGGACTCTGAATCCGATAaCCCTGGTTCGAGTCCAGGTAGGAGTG                                                                                                                                      
>LdonovaniBPK282A1_Ld17_v01s1_35_D                      
TTCTCGGTAGTATAGTGGTtAGTATACCCGCCTGTCACGCGGGTGaCCCGGGTTCAATTCCCGGCCGGGAAG                                                                                                                                      
>LdonovaniBPK282A1_Ld17_v01s1_36_S                      
GCAAATGTGGCCGAGTGGTtAAGGCGCCTGCCTGCTAAGCAGGTGTGATCTCACGCGAAGGTTCGAACCCTTCCGTTTGCG                                                                                                                             
>LdonovaniBPK282A1_Ld17_v01s1_37_A                      
GGGGATGTAGCTCAGATGGTAGAGCGACCGCTTAGCATGCGGTAGGtATTGGGATCGATACCCAACTTCTCCA                                                                                                                                     
>LdonovaniBPK282A1_Ld21_v01s1_41_S                      
GCAAACGTGGCCGAGTGGTtAAGGCGCCTGCCTGCTAAGCAGGTGTGATCTCACGCGAAGGTTCGAACCCTTCCGTTTGCG                                                                                                                             
>LdonovaniBPK282A1_Ld21_v01s1_43_P                      
GGTCCAGTGGTCTAGTGGCATGATTCTCCCTTAGGGTGGGAGAGGtCCCGGGTTCAATTCCCGGCTGGACCC                                                                                                                                      
>LdonovaniBPK282A1_Ld21_v01s1_44_V                      
GCGCGGTTGGTCTAGGTGGTtATGACGTCGCTTTAACACGGCGAAGGtCTCGGGTTCGAGTCCCGAACTGCGTA                                                                                                                                    
>LdonovaniBPK282A1_Ld21_v01s1_45_K                      
GCATTCCTAGCTCAGTCGGTAGAGCGCACGGCTCTTAACCGTGTGGtCGTGGGTTCGATCCCCACGGAGTGCG                                                                                                                                     
>LdonovaniBPK282A1_Ld23_v01s1_46_I                      
GCTCCCGTGGTCTAGTTGGTtAGGACGCTGGTCTTATGAACCGGATGtCGCGGGTTCGAGCCCCGCCGGGAGCA                                                                                                                                    
>LdonovaniBPK282A1_Ld23_v01s1_47_V                      
GCGTGGGTGATCTAGTGGTtATGATGTCTGCTTTACACGCAGAACGtCGCGGGTTCGAACCCCGCCCCGCGTA                                                                                                                                     
>LdonovaniBPK282A1_Ld23_v01s1_48_Q                      
GGTCCTATAGTGTAGTGGTtATCACTTCGGACTTTGAATCCGAAAaCCCAGGTTCGAATCCTGGTAGGACCA                                                                                                                                      
>LdonovaniBPK282A1_Ld23_v01s1_49_R                      
GTCCGTGTGGCTCAATGGAAGAGCATCTGACTACGGATCAGAGGGtTGCAGGTTCGAATCCTGTCACGGATG                                                                                                                                      
>LdonovaniBPK282A1_Ld23_v01s1_50_L                      
GGCAAGATGGTCGAGTGGTctAAGACGTCACGTTCAGGTCGTGATCTCCCCTGGAGGCGTGGGTTCAAACCCCACTCTTGTCA                                                                                                                           
>LdonovaniBPK282A1_Ld23_v01s1_51_T                      
GGCCGCTTAGCACAGTGGCAGTGCACTGGTCTTGTAAACCAGGGGtCCCGAGTTCAATTCTCGGAGTGGCCT                                                                                                                                      
>LdonovaniBPK282A1_Ld23_v01s1_52_R                      
GGCCTCTTGGCGCAATGGAAGCGCATCAGACTTCGGATCTGAGGGtTGCAGGTTCGAGTCCTGCAGGGGTCG                                                                                                                                      
>LdonovaniBPK282A1_Ld23_v01s1_53_K                      
GCACTTCTAGCTCAGTTGGTAGAGCGCGTGGCTTTTAACCTCGTGGtCGTGGGTTCGAGCCCCACGGAGTGCG                                                                                                                                     
>LdonovaniBPK282A1_Ld23_v01s1_54_G                      
GCAATTGTGGTCCAACGGTtAAGATCCCCGCCTTCCAAGCGGGTGaCCCGGGTTCGACTCCCGGCAATTGCA                                                                                                                                      
>LdonovaniBPK282A1_Ld23_v01s1_55_W                      
GGGGGCTTAGCTCAGTGGTAGAGCATTGGATTCCAAATCCAGGGGtCGTAGGTTCAATCCCTGCAGCCCTCA                                                                                                                                      
>LdonovaniBPK282A1_Ld24_v01s1_57_P                      
GGCCGCTTAGTCTAGTGGTATGATTCCCGCTTCGGGTGCGGGAGGtCAGGGGTTCAATTCCCCTAGCGGCCC                                                                                                                                      
>LdonovaniBPK282A1_Ld24_v01s1_58_Q                      
GCTCCTATAGTGTAGCGGTtATCACCTCGGACTCTGAATCCGATAaCCCTGGTTCGAGTCCAGGTAGGAGTG                                                                                                                                      
>LdonovaniBPK282A1_Ld24_v01s1_59_L                      
GCTGGGGTTCCCGAGTTGGTcaAAGGGGTGAGACTTAAGTTCTCATGCGCAAGCTtCGTGGGTTCGAACCCCACCTCCAGCA                                                                                                                            
>LdonovaniBPK282A1_Ld24_v01s1_60_I                      
GCTCTCATAGCTCAGTCGGTtAGAGCGTGGGTCTAATAAGCCCAAGGtCACAGGTTCGACCCCTGTTGGGAGCA                                                                                                                                    
>LdonovaniBPK282A1_Ld24_v01s1_61_D                      
TTCTCGGTAGTATAGTGGTtAGTATACCCGCCTGTCACGCGGGTGaCCCGGGTTCAATTCCCGGCCGGGAAG                                                                                                                                      
>LdonovaniBPK282A1_Ld29_v01s1_64_L                      
GGCAGGATGGCCGAGTGGTctAAGGCGGGAGACTCAAGTTCTCTTCTATTCGTAGGCGCGGGTTCGAACCCCGCTCCTGTCA                                                                                                                            
>LdonovaniBPK282A1_Ld29_v01s1_65_S                      
GTCATCATACCCAAGTGGTtACGGGGGTTGACTCGAAATCAACTGCGATCTCGCGCGCAGGTTCGAATCCTGCTGATGACG                                                                                                                             
>LdonovaniBPK282A1_Ld30_v01s1_66_T                      
GGCCGCTTAGCACAGTGGCAGTGCACCACTCTCGTAAAGTGGGGGtCGCGAGTTCGATTCTCGCAGTGGCCT                                                                                                                                      
>LdonovaniBPK282A1_Ld31_v01s1_67_F                      
GCCGCGATAGCTCAGTTGGGAGAGCGTCAGACTGAAGATCTGAAGGtCCCTGGTTCGATCCCGGGTCGCGGCA                                                                                                                                     
>LdonovaniBPK282A1_Ld31_v01s1_68_S                      
GTCACCATACCCAAGTGGTtACGGGGACTGACTAGAAATCAGTTGCGATCTCGCGCGCAGGTTCGAATCCTGCTGGTGACG                                                                                                                             
>LdonovaniBPK282A1_Ld31_v01s1_69_A                      
GGGGATGTAGCTCAGATGGTAGAGCGACCGCTTAGCATGCGGTAGGtATTGGGATCGATACCCAACTTCTCCA                                                                                                                                     
>LdonovaniBPK282A1_Ld31_v01s1_70_G                      
GCGCAGTTGGTCTAGTGGTAGAATTCTCGCCTGCCACGCGGGAGGCCCGGGTTCGATTCCCGGACTGCGCA                                                                                                                                       
>LdonovaniBPK282A1_Ld31_v01s1_71_E                      
TCCGATGTGGTATAGTGGAtAGAACAAGCGGCTCTCACCCGCTAGaCCCGGGTTCGATCCCCGGCATCGGAA                                                                                                                                      
>LdonovaniBPK282A1_Ld33_v01s1_74_R                      
GCCCTTGTAGCCTAATGGAtATGGCGTTTGCTTCCTAAGCAAAAGGtTGCGGGTTCGAGTCCCGCCAGGGGTA                                                                                                                                     
>LdonovaniBPK282A1_Ld33_v01s1_75_R                      
GCTCCAGTGGCCTAACGGAtAAGGCTTTGGACTTCTAATCCAAAGAtTGCGGGTTCGAATCCCGCCTGGAGTA                                                                                                                                     
>LdonovaniBPK282A1_Ld33_v01s1_76_A                      
GGGCGTGTAGCTCAGTGGTAGAGCGCCTGTTTTGCATACAGGAGGcCTAGGGTTCAAACCCCTACTCGTCCA                                                                                                                                      
>LdonovaniBPK282A1_Ld33_v01s1_77_K                      
GCATTCCTAGCTCAGTCGGTAGAGCGCACGGCTCTTAACCGTGTGGtCGTGGGTTCGATCCCCACGGAGTGCG                                                                                                                                     
>LdonovaniBPK282A1_Ld34_v01s1_78_N                      
TCCTCCCTGGCGCAGTCGGCAGCGCGTTAGGCTGTTAACCTACAGGtCGTTGGTTCGAATCCAACGGGAGGAG                                                                                                                                     
>LdonovaniBPK282A1_Ld34_v01s1_79_P                      
GGCCGCTTAGTCTAGTGGTATGATTCCCGCTTCGGGTGCGGGAGGtCAGGGGTTCAATTCCCCTAGCGGCCC                                                                                                                                      
>LdonovaniBPK282A1_Ld34_v01s1_80_T                      
GGCCGCTTAGCACAGTGGCAGTGCACCACTCTCGTAAAGTGGGGGtCGCGAGTTCGATTCTCGCAGTGGCCT                                                                                                                                      
>LdonovaniBPK282A1_Ld34_v01s1_81_Y                      
CCTTCTGTAGCTCAATTGGTAGAGCATGTGACTGTAGagatcgcagatATCACAGGGtCGCTGGTTCGATTCCGGCCGGAAGGA                                                                                                                          
>LdonovaniBPK282A1_Ld34_v01s1_82_N                      
TCCTCCCTGGCGCAGTCGGCAGCGCGTTAGGCTGTTAACCTACAGGtCGTTGGTTCGAATCCAACGGGAGGAG                                                                                                                                     
>LdonovaniBPK282A1_Ld34_v01s1_83_V                      
GCGCGGTTGGTCTAGGTGGTtATGACGTCGCTTTAACACGGCGAAGGtCTCGGGTTCGAGTCCCGAACTGCGTA                                                                                                                                    
>LdonovaniBPK282A1_Ld34_v01s1_84_I                      
GCTCTCATAGCTCAGTCGGTtAGAGCGTGGGTCTAATAAGCCCAAGGtCACAGGTTCGACCCCTGTTGGGAGCA                                                                                                                                    
>LdonovaniBPK282A1_Ld34_v01s1_85_M                      
GCGAGCGTAGCGCAGTCGGCAGCGCGTGGGTCTCATAATCCCAAGGtCGTGAGTTCGATCCTCACCGGTCGCA                                                                                                                                     
>LdonovaniBPK282A1_Ld34_v01s1_86_L                      
GGCGGAGTGGCCGAGTGGTctAAGGCGCCAGATTTAGGCTCTGGTCTTTCGAGgCGTGGGTTCGAACCCCACCTCCGTCA                                                                                                                              
>LdonovaniBPK282A1_Ld34_v01s1_87_S                      
GTCAACATACCCAAGTGGTtACGGGGTTTGACTTGAAATCAAATGCGATCTCGCGCGCAGGTTCGAACCCTGCTGTTGACG                                                                                                                             
>LdonovaniBPK282A1_Ld36_v01s1_92_G                      
GCGCAGTTGGTCTAGTGGTAGAATTCTCGCCTGCCACGCGGGAGGCCCGGGTTCGATTCCCGGACTGCGCA                                                                                                                                       
>LdonovaniBPK282A1_Ld36_v01s1_93_T                      
GGCTGCTTAGCTCAATGGCAGAGCGCCGTCCTAGTAAGACGGAGGtCAGGGGTTCGATCCCCCTAGCGGCCT                                                                                                                                      
>LdonovaniBPK282A1_Ld36_v01s1_94_G                      
GCGCAGTTGGTCTAGTGGTAGAATTCTCGCCTGCCACGCGGGAGGCCCGGGTTCGATTCCCGGACTGCGCA                                                                                                                                       
>LdonovaniBPK282A1_Ld36_v01s1_95_P                      
GGTCCAGTGGTCTAGTGGCATGATTCTCCCTTAGGGTGGGAGAGGtCCCGGGTTCAATTCCCGGCTGGACCC                                                                                                                                      
>LdonovaniBPK282A1_Ld36_v01s1_96_Q                      
GCTCCTATAGTGTAGCGGTtATCACCTCGGACTCTGAATCCGATAaCCCTGGTTCGAGTCCAGGTAGGAGTG                                                                                                                                      
>LdonovaniBPK282A1_Ld36_v01s1_98_C                      
GGATTCATAGCTCAGTGGTAGAGCATTCGGCTGCAGTCCGAATGGtCCCCGGTTCAAACCCGGGTGGGTCCT                                                                                                                                      
>LdonovaniBPK282A1_Ld36_v01s1_99_L                      
GGTGAGATGGTCGAGTGGTctAAGACGTTGGATTAAGGTTCCAATCCTTTCGAGGgCGTGGGTTCAAACCCCACTCTCATCA                                                                                                                            
>LdonovaniBPK282A1_Ld36_v01s1_100_X                     
AGCACCGTAGCGCAGTGGAAGCGCGATGGGCTCATAACCCATAGGtCGTTGGATCGAAACCAATCGGTGCTA                                                                                                                                      
>LdonovaniBPK282A1_Ld36_v01s1_101_P                     
GGTCGTTTGGTCTAGTGGTATGATTCCTGTTTTGGGTACAGGAGGtCACGGGTTCAATTCCCGTAACGACCC                                                                                                                                      
>LdonovaniBPK282A1_Ld36_v01s1_102_Y                     
CCTTCTGTAGCTCAATTGGTAGAGCATGTGACTGTAGagttcgcaggtATCACAGGGtCGCTGGTTCGATTCCGGCCGGAAGGA                                                                                                                          
>LdonovaniBPK282A1_Ld36_v01s1_103_T                     
GGCTGCTTAGCTCAATGGCAGAGCGCCGTCCTAGTAAGACGGAGGtCAGGGGTTCGATCCCCCTAGCGGCCT                                                                                                                                      
>LdonovaniBPK282A1_Ld36_v01s1_104_T                     
GGCTGCTTAGCTCAATGGCAGAGCGCCGTCCTAGTAAGACGGAGGtCAGGGGTTCGATCCCCCTAGCGGCCT                                                                                                                                      
>LdonovaniBPK282A1_Ld36_v01s1_105_T                     
GGCTGCTTAGCTCAATGGCAGAGCGCCGTCCTAGTAAGACGGAGGtCAGGGGTTCGATCCCCCTAGCGGCCT                                                                                                                                      
>LenriettiiLEM3045_LenLEM3045_03_2_K                    
GCATTCCTAGCTCAGTCGGTAGAGCGCACGGCTCTTAACCGTGTGGtCGTGGGTTCGATCCCCACGGAGTGCG                                                                                                                                     
>LenriettiiLEM3045_LenLEM3045_05_5_R                    
GTCCGTGTGGCTCAATGGAAGAGCATCTGACTACGGATCAGAGGGtTGCAGGTTCGAATCCTGTCACGGATG                                                                                                                                      
>LenriettiiLEM3045_LenLEM3045_07_7_R                    
GTCCGTGTGGCTCAATGGAAGAGCATCTGACTACGGATCAGAGGGtTGCAGGTTCGAATCCTGTCACGGATG                                                                                                                                      
>LenriettiiLEM3045_LenLEM3045_09_10_X                   
AGCACCGTAGCGCAGTGGAAGCGCGATGGGCTCATAACCCATAGGtCGTTGGATCGAAACCAATCGGTGCTA                                                                                                                                      
>LenriettiiLEM3045_LenLEM3045_09_11_L                   
GGCAAGATGGTCGAGTGGTctAAGACGTCACGTTCAGGTCGTGATCTCCCCTGGAGGCGTGGGTTCAAACCCCACTCTTGTCA                                                                                                                           
>LenriettiiLEM3045_LenLEM3045_09_12_E                   
TCCGATGTAGTATAACGGTtAGAACACCTGGCTTTCACCCAGGAGaTCCGGGTTCGATTCCCGGTATCGGAG                                                                                                                                      
>LenriettiiLEM3045_LenLEM3045_09_13_V                   
GCGATGGTCGTCTAGTGGTtAGGACATTCGCCTCACACGCGAGAGAtCGCGGGTTCAATCCCCGCCCGTCGTA                                                                                                                                     
>LenriettiiLEM3045_LenLEM3045_09_14_E                   
TCCGATGTAGTATAACGGTtAGAACACCTGGCTTTCACCCAGGAGaTCCGGGTTCGATTCCCGGTATCGGAG                                                                                                                                      
>LenriettiiLEM3045_LenLEM3045_09_15_F                   
GCCGCGATAGCTCAGTTGGGAGAGCGTCAGACTGAAGATCTGAAGGtCCCTGGTTCGATCCCGGGTCGCGGCA                                                                                                                                     
>LenriettiiLEM3045_LenLEM3045_09_16_H                   
GGGGAAATAGTTCAGTGGCAGAACATCAGATTGTGGCTCTGAATaCCCGGGTCCGATTCCCGGTTTCCCCT                                                                                                                                       
>LenriettiiLEM3045_LenLEM3045_09_17_V                   
GCGATGGTCGTCTAGTGGTtAGGACATTCGCCTCACACGCGAGAGAtCGCGGGTTCAATCCCCGCCCGTCGTA                                                                                                                                     
>LenriettiiLEM3045_LenLEM3045_09_18_R                   
GACGTTGTGGCGCAATGGAAGCGCGTCGGATTCCGGATCCGAAGGtTGTGGGTTCGACCCCCATCAGCGTTG                                                                                                                                      
>LenriettiiLEM3045_LenLEM3045_09_19_H                   
GGGGAAATAGTTCAGTGGCAGAACATCAGATTGTGGCTCTGAATaCCCGGGTCCGATTCCCGGTTTCCCCT                                                                                                                                       
>LenriettiiLEM3045_LenLEM3045_10_20_K                   
GCATTCCTAGCTCAGTCGGTAGAGCGCACGGCTCTTAACCGTGTGGtCGTGGGTTCGATCCCCACGGAGTGCG                                                                                                                                     
>LenriettiiLEM3045_LenLEM3045_10_21_N                   
TCCTCCCTGGCGCAGTCGGCAGCGCGTTAGGCTGTTAACCTACAGGtCGTTGGTTCGAATCCAACGGGAGGAG                                                                                                                                     
>LenriettiiLEM3045_LenLEM3045_11_22_L                   
GGTGAGATGGTCGAGTGGTctAAGACGTTGGATTAAGGTTCCAATCCTTTCGAGGgCGTGGGTTCAAACCCCACTCTCATCA                                                                                                                            
>LenriettiiLEM3045_LenLEM3045_11_23_A                   
GGGCGTGTAGCTCAGTGGTAGAGCGTCCGTTTCGCATACGGAAGGcCTAGGGTTCAATCCCCTACTCGTCCA                                                                                                                                      
>LenriettiiLEM3045_LenLEM3045_11_24_G                   
GCGCCGCTGGTCTAGTGGCATGATGGTACCCTCCCAAGGTATTGaCCCGGGTTCGATTCCCGGGCGGCGCA                                                                                                                                       
>LenriettiiLEM3045_LenLEM3045_11_25_A                   
GGGCGTGTAGCTCAGTGGTAGAGCGTCCGTTTCGCATACGGAAGGcCTAGGGTTCAATCCCCTACTCGTCCA                                                                                                                                      
>LenriettiiLEM3045_LenLEM3045_11_26_L                   
GGTGAGATGGTCGAGTGGTctAAGACGTTGGATTAAGGTTCCAATCCTTTCGAGGgCGTGGGTTCAAACCCCACTCTCATCA                                                                                                                            
>LenriettiiLEM3045_LenLEM3045_11_27_M                   
GCGAGCGTAGCGCAGTCGGCAGCGCGTGGGTCTCATAATCCCAAGGtCGTGAGTTCGATCCTCACCGGTCGCA                                                                                                                                     
>LenriettiiLEM3045_LenLEM3045_11_28_R                   
GTCCGTGTGGCTCAATGGAAGAGCATCTGACTACGGATCAGAGGGtTGCAGGTTCGAATCCTGTCACGGATG                                                                                                                                      
>LenriettiiLEM3045_LenLEM3045_15_29_D                   
TTCTCGGTAGTATAGTGGTtAGTATACCCGCCTGTCACGCGGGTGaCCCGGGTTCAATTCCCGGCCGGGAAG                                                                                                                                      
>LenriettiiLEM3045_LenLEM3045_15_30_E                   
TCCGATGTGGTATAGTGGAtAGAACAAGCGGCTCTCACCCGCTAGaCCCGGGTTCGATCCCCGGCATCGGAA                                                                                                                                      
>LenriettiiLEM3045_LenLEM3045_17_34_D                   
TTCTCGGTAGTATAGTGGTtAGTATACCCGCCTGTCACGCGGGTGaCCCGGGTTCAATTCCCGGCCGGGAAG                                                                                                                                      
>LenriettiiLEM3045_LenLEM3045_17_35_S                   
GCAAATGTGGCCGAGTGGTtAAGGCGCCTGCCTGCTAAGCAGGTGTGATCTCACGCGAAGGTTCGAACCCTTCCGTTTGCG                                                                                                                             
>LenriettiiLEM3045_LenLEM3045_17_36_A                   
GGGGATGTAGCTCAGATGGTAGAGCGACCGCTTAGCATGCGGTAGGtATTGGGATCGATACCCAACTTCTCCA                                                                                                                                     
>LenriettiiLEM3045_LenLEM3045_21_37_S                   
GCAAACGTGGCCGAGTGGTtAAGGCGCCTGCCTGCTAAGCAGGTGTGATCTCACGCGAAGGTTCGAACCCTTCCGTTTGCG                                                                                                                             
>LenriettiiLEM3045_LenLEM3045_21_38_P                   
GGTCCAGTGGTCTAGTGGCATGATTCTCCCTTAGGGTGGGAGAGGtCCCGGGTTCAATTCCCGGCTGGACCC                                                                                                                                      
>LenriettiiLEM3045_LenLEM3045_21_39_V                   
GCGCGGTTGGTCTAGGTGGTtATGACGTCGCTTTAACACGGCGAAGGtCTCGGGTTCGAGTCCCGAACTGCGTA                                                                                                                                    
>LenriettiiLEM3045_LenLEM3045_21_40_K                   
GCATTCCTAGCTCAGTCGGTAGAGCGCACGGCTCTTAACCGTGTGGtCGTGGGTTCGACCCCCACGGAGTGCG                                                                                                                                     
>LenriettiiLEM3045_LenLEM3045_23_42_I                   
GCTCCCGTGGTCTAGTTGGTtAGGACGCTGGTCTTATGAACCGGATGtCGCGGGTTCGAGCCCCGCCGGGAGCA                                                                                                                                    
>LenriettiiLEM3045_LenLEM3045_23_43_V                   
GCGTGGGTGATCTAGTGGTtATGATGTCTGCTTTACACGCAGAACGtCGCGGGTTCGAACCCCGCCCCGCGTA                                                                                                                                     
>LenriettiiLEM3045_LenLEM3045_23_44_Q                   
GGTCCTATAGTGTAGTGGTtATCACTTCGGACTTTGAATCCGAAAaCCCAGGTTCGAATCCTGGTAGGACCA                                                                                                                                      
>LenriettiiLEM3045_LenLEM3045_23_45_R                   
GTCCGTGTGGCTCAATGGAAGAGCATCTGACTACGGATCAGAGGGtTGCAGGTTCGAATCCTGTCACGGATG                                                                                                                                      
>LenriettiiLEM3045_LenLEM3045_23_46_L                   
GGCAAGATGGTCGAGTGGTccAAGACGTCACGTTCAGGTCGTGATCTCCCCTGGAGGCGTGGGTTCAAACCCCACTCTTGTCA                                                                                                                           
>LenriettiiLEM3045_LenLEM3045_23_47_T                   
GGCCGCTTAGCACAGTGGCAGTGCACTGGTCTTGTAAACCAGGGGtCCCGAGTTCAATTCTCGGAGTGGCCT                                                                                                                                      
>LenriettiiLEM3045_LenLEM3045_23_48_R                   
GGCCTCTTGGCGCAATGGAAGCGCATCAGACTTCGGATCTGAGGGtTGCAGGTTCGAGTCCTGCAGGGGTCG                                                                                                                                      
>LenriettiiLEM3045_LenLEM3045_23_49_K                   
GCACTCCTAGCTCAGTTGGTAGAGCGCGTGGCTTTTAACCTCGTGGtCGTGGGTTCGAGCCCCACGGAGTGCG                                                                                                                                     
>LenriettiiLEM3045_LenLEM3045_23_50_G                   
GCAATTGTGGTCCAACGGTtAAGATCCCCGCCTTCCAAGCGGGTGaCCCGGGTTCGACTCCCGGCAATTGCA                                                                                                                                      
>LenriettiiLEM3045_LenLEM3045_23_51_W                   
GGGGGCTTAGCTCAGTGGTAGAGCATTGGATTCCAAATCCAAGGGtCGCAGGTTCAATCCCTGCAGCTCTCA                                                                                                                                      
>LenriettiiLEM3045_LenLEM3045_24_52_P                   
GGCCGCTTGGTCTAGTGGTATGATTCCCGCTTCGGGTGCGGGAGGtCAGGGGTTCAATTCCCCTAGCGGCCC                                                                                                                                      
>LenriettiiLEM3045_LenLEM3045_24_53_Q                   
GCTCCTATAGTGTAGCGGTtATCACCTCGGACTCTGAATCCGATAaCCCTGGTTCGAGTCCAGGTAGGAGTG                                                                                                                                      
>LenriettiiLEM3045_LenLEM3045_24_54_L                   
GCTGGGGTTCCCGAGTTGGTcaAAGGGGTGAGACTTAAGTTCTCATGCGCAAGCTtCGTGGGTTCGAACCCCACCTCCAGCA                                                                                                                            
>LenriettiiLEM3045_LenLEM3045_24_55_I                   
GCTCTCATAGCTCAGTCGGTtAGAGCGTGGGTCTAATAAGCCCAAGGtCACAGGTTCGACCCCTGTTGGGAGCA                                                                                                                                    
>LenriettiiLEM3045_LenLEM3045_24_56_I                   
GCTCTCATAGCTCAGTCGGTtAGAGCGTGGGTCTAATAAGCCCAAGGtCACAGGTTCGACCCCTGTTGGGAGCA                                                                                                                                    
>LenriettiiLEM3045_LenLEM3045_24_57_D                   
TTCTCGGTAGTATAGTGGTtAGTATACCCGCCTGTCACGCGGGTGaCCCGGGTTCAATTCCCGGCCGGGAAG                                                                                                                                      
>LenriettiiLEM3045_LenLEM3045_29_59_L                   
GGCAGGATGGCCGAGTGGTctAAGGCGGGAGACTCAAGTTCTCTTCTATTCGTAGGCGCGGGTTCGAACCCCGCTCCTGTCA                                                                                                                            
>LenriettiiLEM3045_LenLEM3045_29_60_S                   
GTCACCATACCCAAGTGGTtACGGGGGTTGACTCGAAATCAACTGCGATCTCGCGCGCAGGTTCGAATCCTGCTGGTGACG                                                                                                                             
>LenriettiiLEM3045_LenLEM3045_30_61_T                   
GGCCGCTTAGCACAGTGGCAGTGCACCACTCTCGTAAAGTGGGGGtCGCGAGTTCGATTCTCGCAGTGGCCT                                                                                                                                      
>LenriettiiLEM3045_LenLEM3045_31_62_G                   
GCGCAGTTGGTCTAGTGGTAGAATTCTCGCCTGCCACGCGGGAGGCCCGGGTTCGATTCCCGGACTGCGCA                                                                                                                                       
>LenriettiiLEM3045_LenLEM3045_31_63_E                   
TCCGATGTGGTATAGTGGAtAGAACAAGCGGCTCTCACCCGCTAGaCCCGGGTTCGATCCCCGGCATCGGAA                                                                                                                                      
>LenriettiiLEM3045_LenLEM3045_31_65_F                   
GCCGCGATAGCTCAGTTGGGAGAGCGTCAGACTGAAGATCTGAAGGtCCCTGGTTCGATCCCGGGTCGCGGCA                                                                                                                                     
>LenriettiiLEM3045_LenLEM3045_31_66_S                   
GTCACCATACCCAAGTGGTtACGGGGACTGACTAGAAATCAGTTGCGATCTCGCGCGCAGGTTCGAATCCTGCTGGTGACG                                                                                                                             
>LenriettiiLEM3045_LenLEM3045_31_67_A                   
GGGGATGTAGCTCAGATGGTAGAGCGACCGCTTAGCATGCGGTAGGtATTGGGATCGATACCCAACTTCTCCA                                                                                                                                     
>LenriettiiLEM3045_LenLEM3045_33_68_R                   
GCCCTTGTAGCCTAATGGAtATGGCGTTTGCTTCCTAAGCAAAAGGtTGCGGGTTCGAGTCCCGCCAGGGGTA                                                                                                                                     
>LenriettiiLEM3045_LenLEM3045_33_69_R                   
GCTCCAGTGGCCTAATGGAtAAGGCTTTGGACTTCTAATCCAAAGAtTGCGGGTTCGAATCCCGTCTGGAGTA                                                                                                                                     
>LenriettiiLEM3045_LenLEM3045_33_70_A                   
GGGCGTGTAGCTCAGTGGTAGAGCGCCTGTTTTGCATACAGGAGGcCTAGGGTTCAAACCCCTACTCGTCCA                                                                                                                                      
>LenriettiiLEM3045_LenLEM3045_33_72_K                   
GCATTCCTAGCTCAGTCGGTAGAGCGCACGGCTCTTAACCGTGTGGtCGTGGGTTCGATCCCCACGGAGTGCG                                                                                                                                     
>LenriettiiLEM3045_LenLEM3045_34_73_N                   
TCCTCCCTGGCGCAGTCGGCAGCGCGTTAGGCTGTTAACCTACAGGtCGTTGGTTCGAATCCAACGGGAGGAG                                                                                                                                     
>LenriettiiLEM3045_LenLEM3045_34_74_Y                   
CCTTCTGTAGCTCAATTGGTAGAGCATGTGACTGTAGaggctgcaggtATCACAGGGtCGCTGGTTCGATTCCGGCCGGAAGGA                                                                                                                          
>LenriettiiLEM3045_LenLEM3045_34_75_T                   
GGCCGCTTAGCACAGTGGCAGTGCACCACTCTCGTAAAGTGGGGGtCGCGAGTTCGATTCTCGCAGTGGCCT                                                                                                                                      
>LenriettiiLEM3045_LenLEM3045_34_76_P                   
GGCCGCTTGGTCTAGTGGTATGATTCCCGCTTCGGGTGCGGGAGGtCAGGGGTTCAATTCCCCTAGCGGCCC                                                                                                                                      
>LenriettiiLEM3045_LenLEM3045_34_77_N                   
TCCTCCCTGGCGCAGTCGGCAGCGCGTTAGGCTGTTAACCTATAGGtCGTTGGTTCGAATCCAACGGGAGGAG                                                                                                                                     
>LenriettiiLEM3045_LenLEM3045_34_78_V                   
GCGCGGTTGGTCTAGGTGGTtATGACGTCGCTTTAACACGGCGAAGGtCTCGGGTTCGAGTCCCGAACTGCGTA                                                                                                                                    
>LenriettiiLEM3045_LenLEM3045_34_79_I                   
GCTCTCATAGCTCAGTCGGTtAGAGCGTGGGTCTAATAAGCCCAAGGtCACAGGTTCGACCCCTGTTGGGAGCA                                                                                                                                    
>LenriettiiLEM3045_LenLEM3045_34_80_M                   
GCGAGCGTAGCGCAGTCGGCAGCGCGTGGGTCTCATAATCCCAAGGtCGTGAGTTCGATCCTCACCGGTCGCA                                                                                                                                     
>LenriettiiLEM3045_LenLEM3045_34_81_L                   
GGCGGAGTGGCCGAGTGGTctAAGGCGCCAGATTTAGGCTCTGGTCTTTCGAGgCGTGGGTTCGAACCCCACCTCCGTCA                                                                                                                              
>LenriettiiLEM3045_LenLEM3045_34_82_S                   
GTCAACATACCCAAGTGGTtACGGGGTTTGACTTGAAATCAAATGCGATCTCGCGCGCAGGTTCGAACCCTGCTGTTGACG                                                                                                                             
>LenriettiiLEM3045_LenLEM3045_36_85_G                   
GCGCAGTTGGTCTAGTGGTAGAATTCTCGCCTGCCACGCGGGAGGCCCGGGTTCGATTCCCGGACTGCGCA                                                                                                                                       
>LenriettiiLEM3045_LenLEM3045_36_86_T                   
GGCTGCTTAGCTCAATGGCAGAGCGCCGTCCTAGTAAGACGGAGGtCAGGGGTTCGATCCCCCTAGCGGCCT                                                                                                                                      
>LenriettiiLEM3045_LenLEM3045_36_87_G                   
GCGCAGTTGGTCTAGTGGTAGAATTCTCGCCTGCCACGCGGGAGGCCCGGGTTCGATTCCCGGACTGCGCA                                                                                                                                       
>LenriettiiLEM3045_LenLEM3045_36_88_P                   
GGTCCAGTGGTCTAGTGGCATGATTCTCCCTTAGGGTGGGAGAGGtCCCGGGTTCAATTCCCGGCTGGACCC                                                                                                                                      
>LenriettiiLEM3045_LenLEM3045_36_90_Q                   
GCTCCTATAGTGTAGCGGTtATCACCTCGGACTCTGAATCCGATAaCCCTGGTTCGAGTCCAGGTAGGAGTG                                                                                                                                      
>LenriettiiLEM3045_LenLEM3045_36_91_C                   
GGATTCATAGCTCAGTGGTAGAGCATTCGGCTGCAGTCCGAATGGtCCCCGGTTCAAACCCGGGTGGGTCCT                                                                                                                                      
>LenriettiiLEM3045_LenLEM3045_36_92_L                   
GGTGAGATGGTCGAGTGGTctAAGACGTTGGATTAAGGTTCCAATCCTTTCGAGGgCGTGGGTTCAAACCCCACTCTCATCA                                                                                                                            
>LenriettiiLEM3045_LenLEM3045_36_93_X                   
AGCACCGTAGCGCAGTGGAAGCGCGATGGGCTCATAACCCATAGGtCGTTGGATCGAAACCAATCGGTGCTA                                                                                                                                      
>LenriettiiLEM3045_LenLEM3045_36_94_P                   
GGTCGTTTGGTCTAGTGGTATGATTCCTGTTTTGGGTACAGGAGGtCACGGGTTCAATTCCCGTAACGACCC                                                                                                                                      
>LenriettiiLEM3045_LenLEM3045_36_95_Y                   
CCTTCTGTAGCTCAATTGGTGGAGCATGTGACTGTAGagttggcaggtATCACAGGGtCGCTGGTTCGATTCCGGCCGGAAGGA                                                                                                                          
>LenriettiiLEM3045_LenLEM3045_36_96_T                   
GGCCGCTTAGCTCAATGGCAGAGCGCCGTCCTAGTAAGACGGAGGtCAGGGGTTCGATCCCCCTAGTGGCCT                                                                                                                                      
>LenriettiiLEM3045_LenLEM3045_36_97_Y                   
CCTTCTGTAGCTCAATTGGTAGAGCATGTGACTGTAGagttggcaggtATCACAGGGtCGCTGGTTCGATTCCGGCCGGAAGGA                                                                                                                          
>LgerbilliLEM452_LgeLEM452_03_2_K                       
GCATTCCTAGCTCAGTCGGTAGAGCGCACGGCTCTTAACCGTGTGGtCGTGGGTTCGATCCCCACGGAGTGCG                                                                                                                                     
>LgerbilliLEM452_LgeLEM452_05_4_R                       
GTCCGTGTGGCTCAATGGAAGAGCATCTGACTACGGATCAGAGGGtTGCAGGTTCGAATCCTGTCACGGATG                                                                                                                                      
>LgerbilliLEM452_LgeLEM452_07_7_R                       
GTCCGTGTGGCTCAATGGAAGAGCATCTGACTACGGATCAGAGGGtTGCAGGTTCGAATCCTGTCACGGATG                                                                                                                                      
>LgerbilliLEM452_LgeLEM452_09_9_X                       
AGCACCGTAGCGCAGTGGAAGCGCGATGGGCTCATAACCCATAGGtCGTTGGATCGAAACCAATCGGTGCTA                                                                                                                                      
>LgerbilliLEM452_LgeLEM452_09_10_L                      
GGCAAGATGGTCGAGTGGTctAAGACGTCACGTTCAGGTCGTGATCTCCCCTGGAGGCGTGGGTTCAAACCCCACTCTTGTCA                                                                                                                           
>LgerbilliLEM452_LgeLEM452_09_11_V                      
GCGATGGTCGTCTAGTGGTtAGGACATTCGCCTCACACGCGAGAGAtCGCGGGTTCAATCCCCGCCCGTCGTA                                                                                                                                     
>LgerbilliLEM452_LgeLEM452_09_12_H                      
GGGGAAATAGTTCAGTGGCAGAACATCAGATTGTGGCTCTGAATaCCCGGGTCCGATTCCCGGTTTCCCCT                                                                                                                                       
>LgerbilliLEM452_LgeLEM452_09_13_F                      
GCCGCGATAGCTCAGTTGGGAGAGCGTCAGACTGAAGATCTGAAGGtCCCTGGTTCGATCCCGGGTCGCGGCA                                                                                                                                     
>LgerbilliLEM452_LgeLEM452_09_14_E                      
TCCGATGTAGTATAACGGTtAGAACACCTGGCTTTCACCCAGGAGaTCCGGGTTCGATTCCCGGTATCGGAG                                                                                                                                      
>LgerbilliLEM452_LgeLEM452_09_15_V                      
GCGATGGTCGTCTAGTGGTtAGGACATTCGCCTCACACGCGAGAGAtCGCGGGTTCAATCCCCGCCCGTCGTA                                                                                                                                     
>LgerbilliLEM452_LgeLEM452_09_16_R                      
GACGTTGTGGCGCAATGGAAGCGCGTCGGATTCCGGATCCGAAGGtTGTGGGTTCGACCCCCATCAGCGTTG                                                                                                                                      
>LgerbilliLEM452_LgeLEM452_09_17_H                      
GGGGAAATAGTTCAGTGGCAGAACATCAGATTGTGGCTCTGAATaCCCGGGTCCGATTCCCGGTTTCCCCT                                                                                                                                       
>LgerbilliLEM452_LgeLEM452_10_18_K                      
GCATTCCTAGCTCAGTCGGTAGAGCGCACGGCTCTTAACCGTGTGGtCGTGGGTTCGATCCCCACGGAGTGCG                                                                                                                                     
>LgerbilliLEM452_LgeLEM452_10_19_G                      
GCGCAGTTGGTCTAGTGGTAGAATTCTCGCCTGCCACGCGGGAGGCCCGGGTTCGATTCCCGGACTGCGCA                                                                                                                                       
>LgerbilliLEM452_LgeLEM452_10_20_N                      
TCCTCCCTGGCGCAGTCGGCAGCGCGTTAGGCTGTTAACCTACAGGtCGTTGGTTCGAATCCAACGGGAGGAG                                                                                                                                     
>LgerbilliLEM452_LgeLEM452_11_21_L                      
GGTGAGATGGTCGAGTGGTctAAGACGTTGGATTAAGGTTCCAATCCTTTCGAGGgCGTGGGTTCAAACCCCACTCTCATCA                                                                                                                            
>LgerbilliLEM452_LgeLEM452_11_22_A                      
GGGCGTGTAGCTCAGTGGTAGAGCGTCCGTTTCGCATACGGAAGGcCTAGGGTTCAATCCCCTACTCGTCCA                                                                                                                                      
>LgerbilliLEM452_LgeLEM452_11_23_A                      
GGGCGTGTAGCTCAGTGGTAGAGCGTCCGTTTCGCATACGGAAGGcCTAGGGTTCAATCCCCTACTCGTCCA                                                                                                                                      
>LgerbilliLEM452_LgeLEM452_11_24_G                      
GCGCCGCTGGTCTAGTGGCATGATGGTACCCTCCCAAGGTATTGaCCCGGGTTCGATTCCCGGGCGGCGCA                                                                                                                                       
>LgerbilliLEM452_LgeLEM452_11_25_M                      
GCGAGCGTAGCGCAGTCGGCAGCGCGTGGGTCTCATAATCCCAAGGtCGTGAGTTCGATCCTCACCGGTCGCA                                                                                                                                     
>LgerbilliLEM452_LgeLEM452_11_26_R                      
GTCCGTGTGGCTCAATGGAAGAGCATCTGACTACGGATCAGAGGGtTGCAGGTTCGAATCCTGTCACGGATG                                                                                                                                      
>LgerbilliLEM452_LgeLEM452_15_27_D                      
TTCTCGGTAGTATAGTGGTtAGTATACCCGCCTGTCACGCGGGTGaCCCGGGTTCAATTCCCGGCCGGGAAG                                                                                                                                      
>LgerbilliLEM452_LgeLEM452_15_28_E                      
TCCGATGTGGTATAGTGGAtAGAACAAGCGGCTCTCACCCGCTAGaCCCGGGTTCGATCCCCGGCATCGGAA                                                                                                                                      
>LgerbilliLEM452_LgeLEM452_16_29_Q                      
GCTCCTATAGTGTAGCGGTtATCACCTCGGACTCTGAATCCGATAaCCCTGGTTCGAGTCCAGGTAGGAGTG                                                                                                                                      
>LgerbilliLEM452_LgeLEM452_21_33_S                      
GCAAACGTGGCCGAGTGGTtAAGGCGCCTGCCTGCTAAGCAGGTGTGATCTCACGCGAAGGTTCGAACCCTTCCGTTTGCG                                                                                                                             
>LgerbilliLEM452_LgeLEM452_21_36_P                      
GGTCCAGTGGTCTAGTGGCATGATTCTCCCTTAGGGTGGGAGAGGtCCCGGGTTCAATTCCCGGCTGGACCC                                                                                                                                      
>LgerbilliLEM452_LgeLEM452_21_37_V                      
GCGCGGTTGGTCTAGGTGGTtATGACGTCGCTTTAACACGGCGAAGGtCTCGGGTTCGAGTCCCGAACTGCGTA                                                                                                                                    
>LgerbilliLEM452_LgeLEM452_21_38_K                      
GCATTCCTAGCTCAGTCGGTAGAGCGCACGGCTCTTAACCGTGTGGtCGTGGGTTCGATCCCCACGGAGTGCG                                                                                                                                     
>LgerbilliLEM452_LgeLEM452_23_40_I                      
GCTCCCGTGGTCTAGTTGGTtAGGACGCTGGTCTTATGAACCGGATGtCGCGGGTTCGAGCCCCGCCGGGAGCA                                                                                                                                    
>LgerbilliLEM452_LgeLEM452_23_41_V                      
GCGTGGGTGATCTAGTGGTtATGATGTCTGCTTTACACGCAGAACGtCGCGGGTTCGAACCCCGCCCCGCGTA                                                                                                                                     
>LgerbilliLEM452_LgeLEM452_23_42_Q                      
GGTCCTATAGTGTAGTGGTtATCACTTCGGACTTTGAATCCGAAAaCCCAGGTTCGAATCCTGGTAGGACCA                                                                                                                                      
>LgerbilliLEM452_LgeLEM452_23_43_R                      
GTCCGTGTGGCTCAATGGAAGAGCATCTGACTACGGATCAGAGGGtTGCAGGTTCGAATCCTGTCACGGATG                                                                                                                                      
>LgerbilliLEM452_LgeLEM452_23_44_L                      
GGCAAGATGGTCGAGTGGTctAAGACGTCACGTTCAGGTCGTGATCTCCCCTGGAGGCGTGGGTTCAAACCCCACTCTTGTCA                                                                                                                           
>LgerbilliLEM452_LgeLEM452_23_45_T                      
GGCCGCTTAGCACAGTGGCAGTGCACTGGTCTTGTAAACCAGGGGtCCCGAGTTCAATTCTCGGAGTGGCCT                                                                                                                                      
>LgerbilliLEM452_LgeLEM452_23_46_R                      
GGCCTCTTGGCGCAATGGAAGCGCATCAGACTTCGGATCTGAGGGtTGCAGGTTCGAGTCCTGCAGGGGTCG                                                                                                                                      
>LgerbilliLEM452_LgeLEM452_23_47_K                      
GCACTCCTAGCTCAGTTGGTAGAGCGCGTGGCTTTTAACCTCGTGGtCGTGGGTTCGAGCCCCACGGAGTGCG                                                                                                                                     
>LgerbilliLEM452_LgeLEM452_23_48_G                      
GCAATTGTGGTCCAACGGTtAAGATCCCCGCCTTCCAAGCGGGTGaCCCGGGTTCGACTCCCGGCAATTGCA                                                                                                                                      
>LgerbilliLEM452_LgeLEM452_23_49_W                      
GGGGGCTTAGCTCAGTGGTAGAGCATTGGATTCCAAATCCAGGGGtCGTAGGTTCAATCCCTGCAGCTCTCA                                                                                                                                      
>LgerbilliLEM452_LgeLEM452_24_52_P                      
GGCCGCTTGGTCTAGTGGTATGATTCCCGCTTCGGGTGCGGGAGGtCAGGGGTTCAATTCCCCTAGCGGCCC                                                                                                                                      
>LgerbilliLEM452_LgeLEM452_24_53_Q                      
GCTCCTATAGTGTAGCGGTtATCACCTCGGACTCTGAATCCGATAaCCCTGGTTCGAGTCCAGGTAGGAGTG                                                                                                                                      
>LgerbilliLEM452_LgeLEM452_24_54_L                      
GCTGGGGTTCCCGAGTTGGTcaAAGGGGTGAGACTTAAGTTCTCATGCGCAAGCTtCGTGGGTTCGAACCCCACCTCCAGCA                                                                                                                            
>LgerbilliLEM452_LgeLEM452_24_55_I                      
GCTCTCATAGCTCAGTCGGTtAGAGCGTGGGTCTAATAAGCCCAAGGtCACAGGTTCGACCCCTGTTGGGAGCA                                                                                                                                    
>LgerbilliLEM452_LgeLEM452_24_56_I                      
GCTCTCATAGCTCAGTCGGTtAGAGCGTGGGTCTAATAAGCCCAAGGtCACAGGTTCGACCCCTGTTGGGAGCA                                                                                                                                    
>LgerbilliLEM452_LgeLEM452_24_57_D                      
TTCTCGGTAGTATAGTGGTtAGTATACCCGCCTGTCACGCGGGTGaCCCGGGTTCAATTCCCGGCCGGGAAG                                                                                                                                      
>LgerbilliLEM452_LgeLEM452_29_59_L                      
GGCAGGATGGCCGAGTGGTctAAGGCGGGAGACTCAAGTTCTCTTCTATCCGTAGGCGCGGGTTCGAACCCCGCTCCTGTCA                                                                                                                            
>LgerbilliLEM452_LgeLEM452_29_60_S                      
GTCACCATACCCAAGTGGTtACGGGGGTTGACTCGAAATCAACTGCGATCTCGCGCGCAGGTTCGAATCCTGCTGGTGACG                                                                                                                             
>LgerbilliLEM452_LgeLEM452_30_62_T                      
GGCCGCTTAGCACAGTGGCAGTGCACCACTCTCGTAAAGTGGGGGtCGCGAGTTCGATTCTCGCAGTGGCCT                                                                                                                                      
>LgerbilliLEM452_LgeLEM452_31_63_F                      
GCCGCGATAGCTCAGTTGGGAGAGCGTCAGACTGAAGATCTGAAGGtCCCTGGTTCGATCCCGGGTCGCGGCA                                                                                                                                     
>LgerbilliLEM452_LgeLEM452_31_64_S                      
GTCACCATACCCAAGTGGTtACGGGGACTGACTAGAAATCAGTTGCGATCTCGCGCGCAGGTTCGAATCCTGCTGGTGACG                                                                                                                             
>LgerbilliLEM452_LgeLEM452_31_65_A                      
GGGGATGTAGCTCAGATGGTAGAGCGACCGCTTAGCATGCGGTAGGtATTGGGATCGATACCCAACTTCTCCA                                                                                                                                     
>LgerbilliLEM452_LgeLEM452_33_67_R                      
GCCCTTGTAGCCTAATGGAtATGGCGTTTGCTTCCTAAGCAAAAGGtTGCGGGTTCGAGTCCCGCCAGGGGTA                                                                                                                                     
>LgerbilliLEM452_LgeLEM452_33_68_R                      
GCTCCAGTGGCCTAATGGAtAAGGCTTTGGACTTCTAATCCAAAGAtTGCGGGTTCGAATCCCGCCTGGAGTA                                                                                                                                     
>LgerbilliLEM452_LgeLEM452_33_69_A                      
GGGCGTGTAGCTCAGTGGTAGAGCGCCTGTTTTGCATACAGGAGGcCTAGGGTTCAAACCCCTACTCGTCCA                                                                                                                                      
>LgerbilliLEM452_LgeLEM452_33_70_K                      
GCATTCCTAGCTCAGTCGGTAGAGCGCACGGCTCTTAACCGTGTGGtCGTGGGTTCGATCCCCACGGAGTGCG                                                                                                                                     
>LgerbilliLEM452_LgeLEM452_34_71_N                      
TCCTCCCTGGCGCAGTCGGCAGCGCGTTAGGCTGTTAACCTACAGGtCGTTGGTTCGAATCCAACGGGAGGAG                                                                                                                                     
>LgerbilliLEM452_LgeLEM452_34_72_Y                      
CCTTCTGTAGCTCAATTGGTAGAGCATGTGACTGTAGagttcgcaggtATCACAGGGtCGCTGGTTCGATTCCGGCCGGAAGGA                                                                                                                          
>LgerbilliLEM452_LgeLEM452_34_73_T                      
GGCCGCTTAGCACAGTGGCAGTGCACCACTCTCGTAAAGTGGGGGtCGCGAGTTCGATTCTCGCAGTGGCCT                                                                                                                                      
>LgerbilliLEM452_LgeLEM452_34_74_P                      
GGCCGCTTGGTCTAGTGGTATGATTCCCGCTTCGGGTGCGGGAGGtCAGGGGTTCAATTCCCCTAGCGGCCC                                                                                                                                      
>LgerbilliLEM452_LgeLEM452_34_75_N                      
TCCTCCCTGGCGCAGTCGGCAGCGCGTTAGGCTGTTAACCTACAGGtCGTTGGTTCGAATCCAACGGGAGGAG                                                                                                                                     
>LgerbilliLEM452_LgeLEM452_36_77_T                      
GGCTGCTTAGCTCAATGGCAGAGCGCCGTCCTAGTAAGACGGAGGtCAGGGGTTCGATCCCCCTAGCGGCCT                                                                                                                                      
>LgerbilliLEM452_LgeLEM452_36_78_G                      
GCGCAGTTGGTCTAGTGGTAGAATTCTCGCCTGCCACGCGGGAGGCCCGGGTTCGATTCCCGGACTGCGCA                                                                                                                                       
>LgerbilliLEM452_LgeLEM452_36_79_P                      
GGTCCAGTGGTCTAGTGGCATGATTCTCCCTTAGGGTGGGAGAGGtCCCGGGTTCAATTCCCGGCTGGACCC                                                                                                                                      
>LgerbilliLEM452_LgeLEM452_36_80_Q                      
GCTCCTATAGTGTAGCGGTtATCACCTCGGACTCTGAATCCGATAaCCCTGGTTCGAGTCCAGGTAGGAGTG                                                                                                                                      
>LgerbilliLEM452_LgeLEM452_36_83_C                      
GGATTCATAGCTCAGTGGTAGAGCATTCGGCTGCAGTCCGAATGGtCCCCGGTTCAAACCCGGGTGGGTCCT                                                                                                                                      
>LgerbilliLEM452_LgeLEM452_36_84_L                      
GGTGAGATGGTCGAGTGGTctAAGACGTTGGATTAAGGTTCCAATCCTTTCGAGGgCGTGGGTTCAAACCCCACTCTCATCA                                                                                                                            
>LgerbilliLEM452_LgeLEM452_36_85_X                      
AGCACCGTAGCGCAGTGGAAGCGCGATGGGCTCATAACCCATAGGtCGTTGGATCGAAACCAATCGGTGCTA                                                                                                                                      
>LgerbilliLEM452_LgeLEM452_36_86_P                      
GGTCGTTTGGTCTAGTGGTATGATTCCTGTTTTGGGTACAGGAGGtCACGGGTTCAATTCCCGTAACGACCC                                                                                                                                      
>LgerbilliLEM452_LgeLEM452_36_87_Y                      
CCTTCTGTAGCTCAATTGGTAGAGCATGTGACTGTAGagttcgcaggtATCACAGGGtCGCTGGTTCGATTCCGGCCGGAAGGA                                                                                                                          
>LgerbilliLEM452_LgeLEM452_36_88_T                      
GGCTGCTTAGCTCAATGGCAGAGCGCCGTCCTAGTAAGACGGAGGtCAGGGGTTCGATCCCCCTAGCGGCCT                                                                                                                                      
>LgerbilliLEM452_LgeLEM452_36_91_G                      
GCGCAGTTGGTCTAGTGGTAGAATTCTCGCCTGCCACGCGGGAGGCCCGGGTTCGATTCCCGGACTGCGCA                                                                                                                                       
>LgerbilliLEM452_LGELEM452_SCAF000007_92_S              
GTCAACATACCCAAGTGGTtACGGGGTTTGACTTGAAATCAAATGCGATCTCGCGCGCAGGTTCGAACCCTGCTGTTGACG                                                                                                                             
>LgerbilliLEM452_LGELEM452_SCAF000007_93_L              
GGCGGAGTGGCCGAGTGGTctAAGGCGCCAGATTTAGGCTCTGGTCTTTCGAGgCGTGGGTTCGAACCCCACCTCCGTCA                                                                                                                              
>LgerbilliLEM452_LGELEM452_SCAF000007_94_M              
GCGAGCGTAGCGCAGTCGGCAGCGCGTGGGTCTCATAATCCCAAGGtCGTGAGTTCGATCCTCACCGGTCGCA                                                                                                                                     
>LgerbilliLEM452_LGELEM452_SCAF000007_95_I              
GCTCTCATAGCTCAGTCGGTtAGAGCGTGGGTCTAATAAGCCCAAGGtCACAGGTTCGACCCCTGTTGGGAGCA                                                                                                                                    
>LgerbilliLEM452_LGELEM452_SCAF000007_96_V              
GCGCGGTTGGTCTAGGTGGTtATGACGTCGCTTTAACACGGCGAAGGtCTCGGGTTCGAGTCCCGAACTGCGTA                                                                                                                                    
>LgerbilliLEM452_LGELEM452_SCAF000066_97_E              
TCCGATGTGGTATAGTGGAtAGAACAAGCGGCTCTCACCCGCTAGaCCCGGGTTCGATCCCCGGCATCGGAA                                                                                                                                      
>LgerbilliLEM452_LGELEM452_SCAF000066_98_G              
GCGCAGTTGGTCTAGTGGTAGAATTCTCGCCTGCCACGCGGGAGGCCCGGGTTCGATTCCCGGACTGCGCA                                                                                                                                       
>LgerbilliLEM452_LGELEM452_SCAF000082_99_A              
GGGGATGTAGCTCAGATGGTAGAGCGACCGCTTAGCATGCGGTAGGtATTGGGATCGATACCCAACTTCTCCA                                                                                                                                     
>LgerbilliLEM452_LGELEM452_SCAF000082_100_S             
GCAAATGTGGCCGAGTGGTtAAGGCGCCTGCCTGCTAAGCAGGTGTGATCTCACGCGAAGGTTCGAACCCTTCCGTTTGCG                                                                                                                             
>LgerbilliLEM452_LGELEM452_SCAF000082_101_D             
TTCTCGGTAGTATAGTGGTtAGTATACCCGCCTGTCACGCGGGTGaCCCGGGTTCAATTCCCGGCCGGGAAG                                                                                                                                      
>LinfantumJPCM5_LinJ.03_2_K                             
GCATTCCTAGCTCAGTCGGTAGAGCGCACGGCTCTTAACCGTGTGGtCGTGGGTTCGATCCCCACGGAGTGCG                                                                                                                                     
>LinfantumJPCM5_LinJ.05_3_R                             
GTCCGTGTGGCTCAATGGAAGAGCATCTGACTACGGATCAGAGGGtTGCAGGTTCGAATCCTGTCACGGATG                                                                                                                                      
>LinfantumJPCM5_LinJ.07_5_R                             
GTCCGTGTGGCTCAATGGAAGAGCATCTGACTACGGATCAGAGGGtTGCAGGTTCGAATCCTGTCACGGATG                                                                                                                                      
>LinfantumJPCM5_LinJ.09_7_X                             
AGCACCGTAGCGCAGTGGAAGCGCGATGGGCTCATAACCCATAGGtCGTTGGATCGAAACCAATCGGTGCTA                                                                                                                                      
>LinfantumJPCM5_LinJ.09_8_L                             
GGCAAGATGGTCGAGTGGTctAAGACGTCACGTTCAGGTCGTGATCTCCCCTGGAGGCGTGGGTTCAAACCCCACTCTTGTCA                                                                                                                           
>LinfantumJPCM5_LinJ.09_9_V                             
GCGATGGTCGTCTAGTGGTtAGGACATTCGCCTCACACGCGAGAGAtCGCGGGTTCAATCCCCGCCCGTCGTA                                                                                                                                     
>LinfantumJPCM5_LinJ.09_10_H                            
GGGGAAATAGTTCAGTGGCAGAACATCAGATTGTGGCTCTGAATaCCCGGGTCCGATTCCCGGTTTCCCCT                                                                                                                                       
>LinfantumJPCM5_LinJ.09_11_F                            
GCCGCGATAGCTCAGTTGGGAGAGCGTCAGACTGAAGATCTGAAGGtCCCTGGTTCGATCCCGGGTCGCGGCA                                                                                                                                     
>LinfantumJPCM5_LinJ.09_12_E                            
TCCGATGTAGTATAACGGTtAGAACACCTGGCTTTCACCCAGGAGaTCCGGGTTCGATTCCCGGTATCGGAG                                                                                                                                      
>LinfantumJPCM5_LinJ.09_13_V                            
GCGATGGTCGTCTAGTGGTtAGGACATTCGCCTCACACGCGAGAGAtCGCGGGTTCAATCCCCGCCCGTCGTA                                                                                                                                     
>LinfantumJPCM5_LinJ.09_14_R                            
GACGTTGTGGCGCAATGGAAGCGCGTCGGATTCCGGATCCGAAGGtTGTGGGTTCGACCCCCATCAGCGTTG                                                                                                                                      
>LinfantumJPCM5_LinJ.09_15_H                            
GGGGAAATAGTTCAGTGGCAGAACATCAGATTGTGGCTCTGAATaCCCGGGTCCGATTCCCGGTTTCCCCT                                                                                                                                       
>LinfantumJPCM5_LinJ.10_16_K                            
GCATTCCTAGCTCAGTCGGTAGAGCGCACGGCTCTTAACCGTGTGGtCGTGGGTTCGATCCCCACGGAGTGCG                                                                                                                                     
>LinfantumJPCM5_LinJ.10_17_G                            
GCGCAGTTGGTCTAGTGGTAGAATTCTCGCCTGCCACGCGGGAGGCCCGGGTTCGATTCCCGGACTGCGCA                                                                                                                                       
>LinfantumJPCM5_LinJ.10_18_N                            
TCCTCCCTGGCGCAGTCGGCAGCGTGTTAGGCTGTTAACCTACAGGtCGTTGGTTCGAATCCAACGGGAGGAG                                                                                                                                     
>LinfantumJPCM5_LinJ.11_19_L                            
GGTGAGATGGTCGAGTGGTctAAGACGTTGGATTAAGGTTCCAATCCTTTCGAGGgCGTGGGTTCAAACCCCACTCTCATCA                                                                                                                            
>LinfantumJPCM5_LinJ.11_20_A                            
GGGCGTGTAGCTCAGTGGTAGAGCGTCCGTTTCGCATACGGAAGGcCTAGGGTTCGATCCCCTACTCGTCCA                                                                                                                                      
>LinfantumJPCM5_LinJ.11_21_G                            
GCGCCGCTGGTCTAGTGGCATGATGATACCCTCCCAAGGTATTGaCCCGGGTTCGATTCCCGGGCGGCGCA                                                                                                                                       
>LinfantumJPCM5_LinJ.11_22_A                            
GGGCGTGTAGCTCAGTGGTAGAGCGTCCGTTTCGCATACGGAAGGcCTAGGGTTCGATCCCCTACTCGTCCA                                                                                                                                      
>LinfantumJPCM5_LinJ.11_23_L                            
GGTGAGATGGTCGAGTGGTctAAGACGTTGGATTAAGGTTCCAATCCTTTCGAGGgCGTGGGTTCAAACCCCACTCTCATCA                                                                                                                            
>LinfantumJPCM5_LinJ.11_24_M                            
GCGAGCGTAGCGCAGTCGGCAGCGCGTGGGTCTCATAATCCCAAGGtCGTGAGTTCGATCCTCACCGGTCGCA                                                                                                                                     
>LinfantumJPCM5_LinJ.11_25_R                            
GTCCGTGTGGCTCAATGGAAGAGCATCTGACTACGGATCAGAGGGtTGCAGGTTCGAATCCTGTCACGGATG                                                                                                                                      
>LinfantumJPCM5_LinJ.15_28_D                            
TTCTCGGTAGTATAGTGGTtAGTATACCCGCCTGTCACGCGGGTGaCCCGGGTTCAATTCCCGGCCGGGAAG                                                                                                                                      
>LinfantumJPCM5_LinJ.15_29_E                            
TCCGATGTGGTATAGTGGAtAGAACAAGCGGCTCTCACCCGCTAGaCCCGGGTTCGATCCCCGGCATCGGAA                                                                                                                                      
>LinfantumJPCM5_LinJ.16_30_Q                            
GCTCCTATAGTGTAGCGGTtATCACCTCGGACTCTGAATCCGATAaCCCTGGTTCGAGTCCAGGTAGGAGTG                                                                                                                                      
>LinfantumJPCM5_LinJ.17_31_D                            
TTCTCGGTAGTATAGTGGTtAGTATACCCGCCTGTCACGCGGGTGaCCCGGGTTCAATTCCCGGCCGGGAAG                                                                                                                                      
>LinfantumJPCM5_LinJ.17_32_S                            
GCAAATGTGGCCGAGTGGTtAAGGCGCCTGCCTGCTAAGCAGGTGTGATCTCACGCGAAGGTTCGAACCCTTCCGTTTGCG                                                                                                                             
>LinfantumJPCM5_LinJ.17_33_A                            
GGGGATGTAGCTCAGATGGTAGAGCGACCGCTTAGCATGCGGTAGGtATTGGGATCGATACCCAACTTCTCCA                                                                                                                                     
>LinfantumJPCM5_LinJ.21_36_S                            
GCAAACGTGGCCGAGTGGTtAAGGCGCCTGCCTGCTAAGCAGGTGTGATCTCACGCGAAGGTTCGAACCCTTCCGTTTGCG                                                                                                                             
>LinfantumJPCM5_LinJ.21_38_P                            
GGTCCAGTGGTCTAGTGGCATGATTCTCCCTTAGGGTGGGAGAGGtCCCGGGTTCAATTCCCGGCTGGACCC                                                                                                                                      
>LinfantumJPCM5_LinJ.21_39_V                            
GCGCGGTTGGTCTAGGTGGTtATGACGTCGCTTTAACACGGCGAAGGtCTCGGGTTCGAGTCCCGAACTGCGTA                                                                                                                                    
>LinfantumJPCM5_LinJ.21_40_K                            
GCATTCCTAGCTCAGTCGGTAGAGCGCACGGCTCTTAACCGTGTGGtCGTGGGTTCGATCCCCACGGAGTGCG                                                                                                                                     
>LinfantumJPCM5_LinJ.23_42_I                            
GCTCCCGTGGTCTAGTTGGTtAGGACGCTGGTCTTATGAACCGGATGtCGCGGGTTCGAGCCCCGCCGGGAGCA                                                                                                                                    
>LinfantumJPCM5_LinJ.23_43_V                            
GCGTGGGTGATCTAGTGGTtATGATGTCTGCTTTACACGCAGAACGtCGCGGGTTCGAACCCCGCCCCGCGTA                                                                                                                                     
>LinfantumJPCM5_LinJ.23_44_Q                            
GGTCCTATAGTGTAGTGGTtATCACTTCGGACTTTGAATCCGAAAaCCCAGGTTCGAATCCTGGTAGGACCA                                                                                                                                      
>LinfantumJPCM5_LinJ.23_45_R                            
GTCCGTGTGGCTCAATGGAAGAGCATCTGACTACGGATCAGAGGGtTGCAGGTTCGAATCCTGTCACGGATG                                                                                                                                      
>LinfantumJPCM5_LinJ.23_46_L                            
GGCAAGATGGTCGAGTGGTctAAGACGTCACGTTCAGGTCGTGATCTCCCCTGGAGGCGTGGGTTCAAACCCCACTCTTGTCA                                                                                                                           
>LinfantumJPCM5_LinJ.23_47_T                            
GGCCGCTTAGCACAGTGGCAGTGCACTGGTCTTGTAAACCAGGGGtCCCGAGTTCAATTCTCGGAGTGGCCT                                                                                                                                      
>LinfantumJPCM5_LinJ.23_48_R                            
GGCCTCTTGGCGCAATGGAAGCGCATCAGACTTCGGATCTGAGGGtTGCAGGTTCGAGTCCTGCAGGGGTCG                                                                                                                                      
>LinfantumJPCM5_LinJ.23_49_K                            
GCACTTCTAGCTCAGTTGGTAGAGCGCGTGGCTTTTAACCTCGTGGtCGTGGGTTCGAGCCCCACGGAGTGCG                                                                                                                                     
>LinfantumJPCM5_LinJ.23_50_G                            
GCAATTGTGGTCCAACGGTtAAGATCCCCGCCTTCCAAGCGGGTGaCCCGGGTTCGACTCCCGGCAATTGCA                                                                                                                                      
>LinfantumJPCM5_LinJ.23_51_W                            
GGGGGCTTAGCTCAGTGGTAGAGCATTGGATTCCAAATCCAGGGGtCGTAGGTTCAATCCCTGCAGCTCTCA                                                                                                                                      
>LinfantumJPCM5_LinJ.24_53_P                            
GGCCGCTTAGTCTAGTGGTATGATTCCCGCTTCGGGTGCGGGAGGtCAGGGGTTCAATTCCCCTAGCGGCCC                                                                                                                                      
>LinfantumJPCM5_LinJ.24_54_Q                            
GCTCCTATAGTGTAGCGGTtATCACCTCGGACTCTGAATCCGATAaCCCTGGTTCGAGTCCAGGTAGGAGTG                                                                                                                                      
>LinfantumJPCM5_LinJ.24_55_L                            
GCTGGGGTTCCCGAGTTGGTcaAAGGGGTGAGACTTAAGTTCTCATGCGCAAGCTtCGTGGGTTCGAACCCCACCTCCAGCA                                                                                                                            
>LinfantumJPCM5_LinJ.24_56_I                            
GCTCTCATAGCTCAGTCGGTtAGAGCGTGGGTCTAATAAGCCCAAGGtCACAGGTTCGACCCCTGTTGGGAGCA                                                                                                                                    
>LinfantumJPCM5_LinJ.24_57_I                            
GCTCTCATAGCTCAGTCGGTtAGAGCGTGGGTCTAATAAGCCCAAGGtCACAGGTTCGACCCCTGTTGGGAGCA                                                                                                                                    
>LinfantumJPCM5_LinJ.24_58_D                            
TTCTCGGTAGTATAGTGGTtAGTATACCCGCCTGTCACGCGGGTGaCCCGGGTTCAATTCCCGGCCGGGAAG                                                                                                                                      
>LinfantumJPCM5_LinJ.29_63_L                            
GGCAGGATGGCCGAGTGGTctAAGGCGGGAGACTCAAGTTCTCTTCTATTCGTAGGCGCGGGTTCGAACCCCGCTCCTGTCA                                                                                                                            
>LinfantumJPCM5_LinJ.29_64_S                            
GTCATCATACCCAAGTGGTtACGGGGGTTGACTCGAAATCAACTGCGATCTCGCGCGCAGGTTCGAATCCTGCTGATGACG                                                                                                                             
>LinfantumJPCM5_LinJ.30_65_T                            
GGCCGCTTAGCACAGTGGCAGTGCACCACTCTCGTAAAGTGGGGGtCGCGAGTTCGATTCTCGCAGTGGCCT                                                                                                                                      
>LinfantumJPCM5_LinJ.31_66_F                            
GCCGCGATAGCTCAGTTGGGAGAGCGTCAGACTGAAGATCTGAAGGtCCCTGGTTCGATCCCGGGTCGCGGCA                                                                                                                                     
>LinfantumJPCM5_LinJ.31_67_S                            
GTCACCATACCCAAGTGGTtACGGGGACTGACTAGAAATCAGTTGCGATCTCGCGCGCAGGTTCGAATCCTGCTGGTGACG                                                                                                                             
>LinfantumJPCM5_LinJ.31_68_A                            
GGGGATGTAGCTCAGATGGTAGAGCGACCGCTTAGCATGCGGTAGGtATTGGGATCGATACCCAACTTCTCCA                                                                                                                                     
>LinfantumJPCM5_LinJ.31_69_G                            
GCGCAGTTGGTCTAGTGGTAGAATTCTCGCCTGCCACGCGGGAGGCCCGGGTTCGATTCCCGGACTGCGCA                                                                                                                                       
>LinfantumJPCM5_LinJ.31_70_E                            
TCCGATGTGGTATAGTGGAtAGAACAAGCGGCTCTCACCCGCTAGaCCCGGGTTCGATCCCCGGCATCGGAA                                                                                                                                      
>LinfantumJPCM5_LinJ.33_74_R                            
GCCCTTGTAGCCTAATGGAtATGGCGTTTGCTTCCTAAGCAAAAGGtTGCGGGTTCGAGTCCCGCCAGGGGTA                                                                                                                                     
>LinfantumJPCM5_LinJ.33_75_R                            
GCTCCAGTGGCCTAACGGAtAAGGCTTTGGACTTCTAATCCAAAGAtTGCGGGTTCGAATCCCGCCTGGAGTA                                                                                                                                     
>LinfantumJPCM5_LinJ.33_76_A                            
GGGCGTGTAGCTCAGTGGTAGAGCGCCTGTTTTGCATACAGGAGGcCTAGGGTTCAAACCCCTACTCGTCCA                                                                                                                                      
>LinfantumJPCM5_LinJ.33_77_K                            
GCATTCCTAGCTCAGTCGGTAGAGCGCACGGCTCTTAACCGTGTGGtCGTGGGTTCGATCCCCACGGAGTGCG                                                                                                                                     
>LinfantumJPCM5_LinJ.34_78_N                            
TCCTCCCTGGCGCAGTCGGCAGCGCGTTAGGCTGTTAACCTACAGGtCGTTGGTTCGAATCCAACGGGAGGAG                                                                                                                                     
>LinfantumJPCM5_LinJ.34_79_Y                            
CCTTCTGTAGCTCAATTGGTAGAGCATGTGACTGTAGagatcgcagatATCACAGGGtCGCTGGTTCGATTCCGGCCGGAAGGA                                                                                                                          
>LinfantumJPCM5_LinJ.34_80_T                            
GGCCGCTTAGCACAGTGGCAGTGCACCACTCTCGTAAAGTGGGGGtCGCGAGTTCGATTCTCGCAGTGGCCT                                                                                                                                      
>LinfantumJPCM5_LinJ.34_81_P                            
GGCCGCTTAGTCTAGTGGTATGATTCCCGCTTCGGGTGCGGGAGGtCAGGGGTTCAATTCCCCTAGCGGCCC                                                                                                                                      
>LinfantumJPCM5_LinJ.34_82_N                            
TCCTCCCTGGCGCAGTCGGCAGCGCGTTAGGCTGTTAACCTACAGGtCGTTGGTTCGAATCCAACGGGAGGAG                                                                                                                                     
>LinfantumJPCM5_LinJ.34_84_V                            
GCGCGGTTGGTCTAGGTGGTtATGACGTCGCTTTAACACGGCGAAGGtCTCGGGTTCGAGTCCCGAACTGCGTA                                                                                                                                    
>LinfantumJPCM5_LinJ.34_85_I                            
GCTCTCATAGCTCAGTCGGTtAGAGCGTGGGTCTAATAAGCCCAAGGtCACAGGTTCGACCCCTGTTGGGAGCA                                                                                                                                    
>LinfantumJPCM5_LinJ.34_86_M                            
GCGAGCGTAGCGCAGTCGGCAGCGCGTGGGTCTCATAATCCCAAGGtCGTGAGTTCGATCCTCACCGGTCGCA                                                                                                                                     
>LinfantumJPCM5_LinJ.34_87_L                            
GGCGGAGTGGCCGAGTGGTctAAGGCGCCAGATTTAGGCTCTGGTCTTTCGAGgCGTGGGTTCGAACCCCACCTCCGTCA                                                                                                                              
>LinfantumJPCM5_LinJ.34_88_S                            
GTCAACATACCCAAGTGGTtACGGGGTTTGACTTGAAATCAAATGCGATCTCGCGCGCAGGTTCGAACCCTGCTGTTGACG                                                                                                                             
>LinfantumJPCM5_LinJ.36_91_G                            
GCGCAGTTGGTCTAGTGGTAGAATTCTCGCCTGCCACGCGGGAGGCCCGGGTTCGATTCCCGGACTGCGCA                                                                                                                                       
>LinfantumJPCM5_LinJ.36_92_T                            
GGCTGCTTAGCTCAATGGCAGAGCGCCGTCCTAGTAAGACGGAGGtCAGGGGTTCGATCCCCCTAGCGGCCT                                                                                                                                      
>LinfantumJPCM5_LinJ.36_93_G                            
GCGCAGTTGGTCTAGTGGTAGAATTCTCGCCTGCCACGCGGGAGGCCCGGGTTCGATTCCCGGACTGCGCA                                                                                                                                       
>LinfantumJPCM5_LinJ.36_94_P                            
GGTCCAGTGGTCTAGTGGCATGATTCTCCCTTAGGGTGGGAGAGGtCCCGGGTTCAATTCCCGGCTGGACCC                                                                                                                                      
>LinfantumJPCM5_LinJ.36_95_Q                            
GCTCCTATAGTGTAGCGGTtATCACCTCGGACTCTGAATCCGATAaCCCTGGTTCGAGTCCAGGTAGGAGTG                                                                                                                                      
>LinfantumJPCM5_LinJ.36_97_C                            
GGATTCATAGCTCAGTGGTAGAGCATTCGGCTGCAGTCCGAATGGtCCCCGGTTCAAACCCGGGTGGGTCCT                                                                                                                                      
>LinfantumJPCM5_LinJ.36_98_L                            
GGTGAGATGGTCGAGTGGTctAAGACGTTGGATTAAGGTTCCAATCCTTTCGAGGgCGTGGGTTCAAACCCCACTCTCATCA                                                                                                                            
>LinfantumJPCM5_LinJ.36_99_X                            
AGCACCGTAGCGCAGTGGAAGCGCGATGGGCTCATAACCCATAGGtCGTTGGATCGAAACCAATCGGTGCTA                                                                                                                                      
>LinfantumJPCM5_LinJ.36_100_P                           
GGTCGTTTGGTCTAGTGGTATGATTCCTGTTTTGGGTACAGGAGGtCACGGGTTCAATTCCCGTAACGACCC                                                                                                                                      
>LinfantumJPCM5_LinJ.36_101_Y                           
CCTTCTGTAGCTCAATTGGTAGAGCATGTGACTGTAGagttcgcaggtATCACAGGGtCGCTGGTTCGATTCCGGCCGGAAGGA                                                                                                                          
>LinfantumJPCM5_LinJ.36_102_T                           
GGCTGCTTAGCTCAATGGCAGAGCGCCGTCCTAGTAAGACGGAGGtCAGGGGTTCGATCCCCCTAGCGGCCT                                                                                                                                      
>LinfantumJPCM5_LinJ.36_103_T                           
GGCTGCTTAGCTCAATGGCAGAGCGCCGTCCTAGTAAGACGGAGGtCAGGGGTTCGATCCCCCTAGCGGCCT                                                                                                                                      
>LinfantumJPCM5_LinJ.36_104_Y                           
CCTTCTGTAGCTCAATTGGTAGAGCATGTGACTGTAGagttcgcaggtATCACAGGGtCGCTGGTTCGATTCCGGCCGGAAGGA                                                                                                                          
>LmajorFriedlin_LmjF.03_2_K                             
GCATTCCTAGCTCAGTCGGTAGAGCGCACGGCTCTTAACCGTGTGGtCGTGGGTTCGATCCCCACGGAGTGCG                                                                                                                                     
>LmajorFriedlin_LmjF.05_5_R                             
GTCCGTGTGGCTCAATGGAAGAGCATCTGACTACGGATCAGAGGGtTGCAGGTTCGAATCCTGTCACGGATG                                                                                                                                      
>LmajorFriedlin_LmjF.07_8_R                             
GTCCGTGTGGCTCAATGGAAGAGCATCTGACTACGGATCAGAGGGtTGCAGGTTCGAATCCTGTCACGGATG                                                                                                                                      
>LmajorFriedlin_LmjF.09_9_X                             
AGCACCGTAGCGCAGTGGAAGCGCGATGGGCTCATAACCCATAGGtCGTTGGATCGAAACCAATCGGTGCTA                                                                                                                                      
>LmajorFriedlin_LmjF.09_10_L                            
GGCAAGATGGTCGAGTGGTctAAGACGTCACGTTCAGGTCGTGATCTCCCCTGGAGGCGTGGGTTCAAACCCCACTCTTGTCA                                                                                                                           
>LmajorFriedlin_LmjF.09_11_V                            
GCGATGGTCGTCTAGTGGTtAGGACATTCGCCTCACACGCGAGAGAtCGCGGGTTCAATCCCCGCCCGTCGTA                                                                                                                                     
>LmajorFriedlin_LmjF.09_12_H                            
GGGGAAATAGTTCAGTGGCAGAACATCAGATTGTGGCTCTGAATaCCCGGGTCCGATTCCCGGTTTCCCCT                                                                                                                                       
>LmajorFriedlin_LmjF.09_13_F                            
GCCGCGATAGCTCAGTTGGGAGAGCGTCAGACTGAAGATCTGAAGGtCCCTGGTTCGATCCCGGGTCGCGGCA                                                                                                                                     
>LmajorFriedlin_LmjF.09_14_E                            
TCCGATGTAGTATAACGGTtAGAACACCTGGCTTTCACCCAGGAGaTCCGGGTTCGATTCCCGGTATCGGAG                                                                                                                                      
>LmajorFriedlin_LmjF.09_15_V                            
GCGATGGTCGTCTAGTGGTtAGGACATTCGCCTCACACGCGAGAGAtCGCGGGTTCAATCCCCGCCCGTCGTA                                                                                                                                     
>LmajorFriedlin_LmjF.09_16_R                            
GACGTTGTGGCGCAATGGAAGCGCGTCGGATTCCGGATCCGAAGGtTGTGGGTTCGACCCCCATCAGCGTTG                                                                                                                                      
>LmajorFriedlin_LmjF.09_17_H                            
GGGGAAATAGTTCAGTGGCAGAACATCAGATTGTGGCTCTGAATaCCCGGGTCCGATTCCCGGTTTCCCCT                                                                                                                                       
>LmajorFriedlin_LmjF.10_18_K                            
GCATTCCTAGCTCAGTCGGTAGAGCGCACGGCTCTTAACCGTGTGGtCGTGGGTTCGATCCCCACGGAGTGCG                                                                                                                                     
>LmajorFriedlin_LmjF.10_19_G                            
GCGCAGTTGGTCTAGTGGTAGAATTCTCGCCTGCCACGCGGGAGGCCCGGGTTCGATTCCCGGACTGCGCA                                                                                                                                       
>LmajorFriedlin_LmjF.10_20_N                            
TCCTCCCTGGCGCAGTCGGCAGCGCGTTAGGCTGTTAACCTACAGGtCGTTGGTTCGAATCCAACGGGAGGAG                                                                                                                                     
>LmajorFriedlin_LmjF.11_21_L                            
GGTGAGATGGTCGAGTGGTctAAGACGTTGGATTAAGGTTCCAATCCTTTCGAGGgCGTGGGTTCAAACCCCACTCTCATCA                                                                                                                            
>LmajorFriedlin_LmjF.11_22_A                            
GGGCGTGTAGCTCAGTGGTAGAGCGTCCGTTTCGCATACGGAAGGcCTAGGGTTCGATCCCCTACTCGTCCA                                                                                                                                      
>LmajorFriedlin_LmjF.11_23_G                            
GCGCCGCTGGTCTAGTGGCATGATGGTACCCTCCCAAGGTATTGaCCCGGGTTCGATTCCCGGGCGGCGCA                                                                                                                                       
>LmajorFriedlin_LmjF.11_24_A                            
GGGCGTGTAGCTCAGTGGTAGAGCGTCCGTTTCGCATACGGAAGGcCTAGGGTTCGATCCCCTACTCGTCCA                                                                                                                                      
>LmajorFriedlin_LmjF.11_25_L                            
GGTGAGATGGTCGAGTGGTctAAGACGTTGGATTAAGGTTCCAATCCTTTCGAGGgCGTGGGTTCAAACCCCACTCTCATCA                                                                                                                            
>LmajorFriedlin_LmjF.11_26_M                            
GCGAGCGTAGCGCAGTCGGCAGCGCGTGGGTCTCATAATCCCAAGGtCGTGAGTTCGATCCTCACCGGTCGCA                                                                                                                                     
>LmajorFriedlin_LmjF.11_27_R                            
GTCCGTGTGGCTCAATGGAAGAGCATCTGACTACGGATCAGAGGGtTGCAGGTTCGAATCCTGTCACGGATG                                                                                                                                      
>LmajorFriedlin_LmjF.15_30_D                            
TTCTCGGTAGTATAGTGGTtAGTATACCCGCCTGTCACGCGGGTGaCCCGGGTTCAATTCCCGGCCGGGAAG                                                                                                                                      
>LmajorFriedlin_LmjF.15_31_E                            
TCCGATGTGGTATAGTGGAtAGAACAAGCGGCTCTCACCCGCTAGaCCCGGGTTCGATCCCCGGCATCGGAA                                                                                                                                      
>LmajorFriedlin_LmjF.16_33_Q                            
GCTCCTATAGTGTAGCGGTtATCACCTCGGACTCTGAATCCGATAaCCCTGGTTCGAGTCCAGGTAGGAGTG                                                                                                                                      
>LmajorFriedlin_LmjF.17_34_D                            
TTCTCGGTAGTATAGTGGTtAGTATACCCGCCTGTCACGCGGGTGaCCCGGGTTCAATTCCCGGCCGGGAAG                                                                                                                                      
>LmajorFriedlin_LmjF.17_35_S                            
GCAAATGTGGCCGAGTGGTtAAGGCGCCTGCCTGCTAAGCAGGTGTGATCTCACGCGAAGGTTCGAACCCTTCCGTTTGCG                                                                                                                             
>LmajorFriedlin_LmjF.17_36_A                            
GGGGATGTAGCTCAGATGGTAGAGCGACCGCTTAGCATGCGGTAGGtATTGGGATCGATACCCAACTTCTCCA                                                                                                                                     
>LmajorFriedlin_LmjF.21_39_S                            
GCAAACGTGGCCGAGTGGTtAAGGCGCCTGCCTGCTAAGCAGGTGTGATCTCACGCGAAGGTTCGAACCCTTCCGTTTGCG                                                                                                                             
>LmajorFriedlin_LmjF.21_43_P                            
GGTCCAGTGGTCTAGTGGCATGATTCTCCCTTAGGGTGGGAGAGGtCCCGGGTTCAATTCCCGGCTGGACCC                                                                                                                                      
>LmajorFriedlin_LmjF.21_44_V                            
GCGCGGTTGGTCTAGGTGGTtATGACGTCGCTTTAACACGGCGAAGGtCTCGGGTTCGAGTCCCGAACTGCGTA                                                                                                                                    
>LmajorFriedlin_LmjF.21_45_K                            
GCATTCCTAGCTCAGTCGGTAGAGCGCACGGCTCTTAACCGTGTGGtCGTGGGTTCGATCCCCACGGAGTGCG                                                                                                                                     
>LmajorFriedlin_LmjF.23_50_I                            
GCTCCCGTGGTCTAGTTGGTtAGGACGCTGGTCTTATGAACCGGATGtCGCGGGTTCGAGCCCCGCCGGGAGCA                                                                                                                                    
>LmajorFriedlin_LmjF.23_51_V                            
GCGTGGGTGATCTAGTGGTtATGATGTCTGCTTTACACGCAGAACGtCGCGGGTTCGAACCCCGCCCCGCGTA                                                                                                                                     
>LmajorFriedlin_LmjF.23_52_Q                            
GGTCCTATAGTGTAGTGGTtATCACTTCGGACTTTGAATCCGAAAaCCCAGGTTCGAATCCTGGTAGGACCA                                                                                                                                      
>LmajorFriedlin_LmjF.23_53_R                            
GTCCGTGTGGCTCAATGGAAGAGCATCTGACTACGGATCAGAGGGtTGCAGGTTCGAATCCTGTCACGGATG                                                                                                                                      
>LmajorFriedlin_LmjF.23_54_L                            
GGCAAGATGGTCGAGTGGTctAAGACGTCACGTTCAGGTCGTGATCTCCCCTGGAGGCGTGGGTTCAAACCCCACTCTTGTCA                                                                                                                           
>LmajorFriedlin_LmjF.23_55_T                            
GGCCGCTTAGCACAGTGGCAGTGCACTGGTCTTGTAAACCAGGGGtCCCGAGTTCAATTCTCGGAGTGGCCT                                                                                                                                      
>LmajorFriedlin_LmjF.23_56_R                            
GGCCTCTTGGCGCAATGGAAGCGCATCAGACTTCGGATCTGAGGGtTGCAGGTTCGAGTCCTGCAGGGGTCG                                                                                                                                      
>LmajorFriedlin_LmjF.23_57_K                            
GCACTCCTAGCTCAGTTGGTAGAGCGCGTGGCTTTTAACCTCGTGGtCGTGGGTTCGAGCCCCACGGAGTGCG                                                                                                                                     
>LmajorFriedlin_LmjF.23_58_G                            
GCAATTGTGGTCCAACGGTtAAGATCCCCGCCTTCCAAGCGGGTGaCCCGGGTTCGACTCCCGGCAATTGCA                                                                                                                                      
>LmajorFriedlin_LmjF.23_59_W                            
GGGGGCTTAGCTCAGTGGTAGAGCATTGGATTCCAAATCCAGGGGtCGTAGGTTCAATCCCTGCAGCTCTCA                                                                                                                                      
>LmajorFriedlin_LmjF.24_61_P                            
GGCCGCTTGGTCTAGTGGTATGATTCCCGCTTCGGGTGCGGGAGGtCAGGGGTTCAATTCCCCTAGCGGCCC                                                                                                                                      
>LmajorFriedlin_LmjF.24_62_Q                            
GCTCCTATAGTGTAGCGGTtATCACCTCGGACTCTGAATCCGATAaCCCTGGTTCGAGTCCAGGTAGGAGTG                                                                                                                                      
>LmajorFriedlin_LmjF.24_63_L                            
GCTGGGGTTCCCGAGTTGGTcaAAGGGGTGAGACTTAAGTTCTCATGCGCAAGCTtCGTGGGTTCGAACCCCACCTCCAGCA                                                                                                                            
>LmajorFriedlin_LmjF.24_64_I                            
GCTCTCATAGCTCAGTCGGTtAGAGCGTGGGTCTAATAAGCCCAAGGtCACAGGTTCGACCCCTGTTGGGAGCA                                                                                                                                    
>LmajorFriedlin_LmjF.24_65_I                            
GCTCTCATAGCTCAGTCGGTtAGAGCGTGGGTCTAATAAGCCCAAGGtCACAGGTTCGACCCCTGTTGGGAGCA                                                                                                                                    
>LmajorFriedlin_LmjF.24_66_D                            
TTCTCGGTAGTATAGTGGTtAGTATACCCGCCTGTCACGCGGGTGaCCCGGGTTCAATTCCCGGCCGGGAAG                                                                                                                                      
>LmajorFriedlin_LmjF.29_68_L                            
GGCAGGATGGCCGAGTGGTctAAGGCGGGAGACTCAAGTTCTCTTCTATTCGTAGGCGCGGGTTCGAACCCCGCTCCTGTCA                                                                                                                            
>LmajorFriedlin_LmjF.29_69_S                            
GTCACCATACCCAAGTGGTtACGGGGGTTGACTCGAAATCAACTGCGATCTCGCGCGCAGGTTCGAATCCTGCTGGTGACG                                                                                                                             
>LmajorFriedlin_LmjF.30_70_T                            
GGCCGCTTAGCACAGTGGCAGTGCACCACTCTCGTAAAGTGGGGGtCGCGAGTTCGATTCTCGCAGTGGCCT                                                                                                                                      
>LmajorFriedlin_LmjF.31_72_F                            
GCCGCGATAGCTCAGTTGGGAGAGCGTCAGACTGAAGATCTGAAGGtCCCTGGTTCGATCCCGGGTCGCGGCA                                                                                                                                     
>LmajorFriedlin_LmjF.31_73_S                            
GTCACCATACCCAAGTGGTtACGGGGACTGACTAGAAATCAGTTGCGATCTCGCGCGCAGGTTCGAATCCTGCTGGTGACG                                                                                                                             
>LmajorFriedlin_LmjF.31_74_A                            
GGGGATGTAGCTCAGATGGTAGAGCGACCGCTTAGCATGCGGTAGGtATTGGGATCGATACCCAACTTCTCCA                                                                                                                                     
>LmajorFriedlin_LmjF.31_75_G                            
GCGCAGTTGGTCTAGTGGTAGAATTCTCGCCTGCCACGCGGGAGGCCCGGGTTCGATTCCCGGACTGCGCA                                                                                                                                       
>LmajorFriedlin_LmjF.31_76_E                            
TCCGATGTGGTATAGTGGAtAGAACAAGCGGCTCTCACCCGCTAGaCCCGGGTTCGATCCCCGGCATCGGAA                                                                                                                                      
>LmajorFriedlin_LmjF.33_77_R                            
GCCCTTGTAGCCTAATGGAtATGGCGTTTGCTTCCTAAGCAAAAGGtTGCGGGTTCGAGTCCCGCCAGGGGTA                                                                                                                                     
>LmajorFriedlin_LmjF.33_78_R                            
GCTCCAGTGGCCTAACGGAtAAGGCTTTGGACTTCTAATCCAAAGAtTGCGGGTTCGAATCCCGCCTGGAGTA                                                                                                                                     
>LmajorFriedlin_LmjF.33_79_A                            
GGGCGTGTAGCTCAGTGGTAGAGCGCCTGTTTTGCATACAGGAGGcCTAGGGTTCAAACCCCTACTCGTCCA                                                                                                                                      
>LmajorFriedlin_LmjF.34_83_N                            
TCCTCCCTGGCGCAGTCGGCAGCGCGTTAGGCTGTTAACCTACAGGtCGTTGGTTCGAATCCAACGGGAGGAG                                                                                                                                     
>LmajorFriedlin_LmjF.34_84_Y                            
CCTTCTGTAGCTCAATTGGTAGAGCATGTGACTGTAGagttcgcaggtATCACAGGGtCGCTGGTTCGATTCCGGCCGGAAGGA                                                                                                                          
>LmajorFriedlin_LmjF.34_85_T                            
GGCCGCTTAGCACAGTGGCAGTGCACCACTCTCGTAAAGTGGGGGtCGCGAGTTCGATTCTCGCAGTGGCCT                                                                                                                                      
>LmajorFriedlin_LmjF.34_86_P                            
GGCCGCTTGGTCTAGTGGTATGATTCCCGCTTCGGGTGCGGGAGGtCAGGGGTTCAATTCCCCTAGCGGCCC                                                                                                                                      
>LmajorFriedlin_LmjF.34_87_N                            
TCCTCCCTGGCGCAGTCGGCAGCGCGTTAGGCTGTTAACCTACAGGtCGTTGGTTCGAATCCAACGGGAGGAG                                                                                                                                     
>LmajorFriedlin_LmjF.34_88_V                            
GCGCGGTTGGTCTAGGTGGTtATGACGTCGCTTTAACACGGCGAAGGtCTCGGGTTCGAGTCCCGAACTGCGTA                                                                                                                                    
>LmajorFriedlin_LmjF.34_89_I                            
GCTCTCATAGCTCAGTCGGTtAGAGCGTGGGTCTAATAAGCCCAAGGtCACAGGTTCGACCCCTGTTGGGAGCA                                                                                                                                    
>LmajorFriedlin_LmjF.34_90_M                            
GCGAGCGTAGCGCAGTCGGCAGCGCGTGGGTCTCATAATCCCAAGGtCGTGAGTTCGATCCTCACCGGTCGCA                                                                                                                                     
>LmajorFriedlin_LmjF.34_91_L                            
GGCGGAGTGGCCGAGTGGTctAAGGCGCCAGATTTAGGCTCTGGTCTTTCGAGgCGTGGGTTCGAACCCCACCTCCGTCA                                                                                                                              
>LmajorFriedlin_LmjF.34_92_S                            
GTCAACATACCCAAGTGGTtACGGGGTTTGACTTGAAATCAAATGCGATCTCGCGCGCAGGTTCGAACCCTGCTGTTGACG                                                                                                                             
>LmajorFriedlin_LmjF.36_93_G                            
GCGCAGTTGGTCTAGTGGTAGAATTCTCGCCTGCCACGCGGGAGGCCCGGGTTCGATTCCCGGACTGCGCA                                                                                                                                       
>LmajorFriedlin_LmjF.36_94_T                            
GGCTGCTTAGCTCAATGGCAGAGCGCCGTCCTAGTAAGACGGAGGtCAGGGGTTCGATCCCCCTAGCGGCCT                                                                                                                                      
>LmajorFriedlin_LmjF.36_95_G                            
GCGCAGTTGGTCTAGTGGTAGAATTCTCGCCTGCCACGCGGGAGGCCCGGGTTCGATTCCCGGACTGCGCA                                                                                                                                       
>LmajorFriedlin_LmjF.36_96_P                            
GGTCCAGTGGTCTAGTGGCATGATTCTCCCTTAGGGTGGGAGAGGtCCCGGGTTCAATTCCCGGCTGGACCC                                                                                                                                      
>LmajorFriedlin_LmjF.36_97_Q                            
GCTCCTATAGTGTAGCGGTtATCACCTCGGACTCTGAATCCGATAaCCCTGGTTCGAGTCCAGGTAGGAGTG                                                                                                                                      
>LmajorFriedlin_LmjF.36_99_C                            
GGATTCATAGCTCAGTGGTAGAGCATTCGGCTGCAGTCCGAATGGtCCCCGGTTCAAACCCGGGTGGGTCCT                                                                                                                                      
>LmajorFriedlin_LmjF.36_100_L                           
GGTGAGATGGTCGAGTGGTctAAGACGTTGGATTAAGGTTCCAATCCTTTCGAGGgCGTGGGTTCAAACCCCACTCTCATCA                                                                                                                            
>LmajorFriedlin_LmjF.36_101_X                           
AGCACCGTAGCGCAGTGGAAGCGCGATGGGCTCATAACCCATAGGtCGTTGGATCGAAACCAATCGGTGCTA                                                                                                                                      
>LmajorFriedlin_LmjF.36_102_P                           
GGTCGTTTGGTCTAGTGGTATGATTCCTGTTTTGGGTACAGGAGGtCACGGGTTCAATTCCCGTAACGACCC                                                                                                                                      
>LmajorFriedlin_LmjF.36_103_Y                           
CCTTCTGTAGCTCAATTGGTAGAGCATGTGACTGTAGagttcgcgggtATCACAGGGtCGCTGGTTCGATTCCGGCCGGAAGGA                                                                                                                          
>LmajorFriedlin_LmjF.36_104_T                           
GGCTGCTTAGCTCAATGGCAGAGCGCCGTCCTAGTAAGACGGAGGtCAGGGGTTCGATCCCCCTAGCGGCCT                                                                                                                                      
>LmajorFriedlin_LmjF.36_105_T                           
GGCTGCTTAGCTCAATGGCAGAGCGCCGTCCTAGTAAGACGGAGGtCAGGGGTTCGATCCCCCTAGCGGCCT                                                                                                                                      
>LmajorFriedlin_LmjF.36_106_Y                           
CCTTCTGTAGCTCAATTGGTAGAGCATGTGACTGTAGagttcgcgggtATCACAGGGtCGCTGGTTCGATTCCGGCCGGAAGGA                                                                                                                          
>LmajorFriedlin_LmjF.36_107_araS                        
AAGTAGATGGATGAGCCAGTTACGTCTTTCGCGGATCGCCTGCAACTCCTGCACAAGCTTCTGCTGCGCATTCGCGGCTGTGGAAGCGGCACTGGCGCTGCTGTCGCGGTGGGGCGAAGCGACTGTTGCACCCAGTTCGGTGCCGAGGCCGTTTCTGCTGC                                             
>LmajorLV39c5_LmjLV39_03_2_K                            
GCATTCCTAGCTCAGTCGGTAGAGCGCACGGCTCTTAACCGTGTGGtCGTGGGTTCGATCCCCACGGAGTGCG                                                                                                                                     
>LmajorLV39c5_LmjLV39_05_6_R                            
GTCCGTGTGGCTCAATGGAAGAGCATCTGACTACGGATCAGAGGGtTGCAGGTTCGAATCCTGTCACGGATG                                                                                                                                      
>LmajorLV39c5_LmjLV39_07_9_R                            
GTCCGTGTGGCTCAATGGAAGAGCATCTGACTACGGATCAGAGGGtTGCAGGTTCGAATCCTGTCACGGATG                                                                                                                                      
>LmajorLV39c5_LmjLV39_09_10_X                           
AGCACCGTAGCGCAGTGGAAGCGCGATGGGCTCATAACCCATAGGtCGTTGGATCGAAACCAATCGGTGCTA                                                                                                                                      
>LmajorLV39c5_LmjLV39_09_11_L                           
GGCAAGATGGTCGAGTGGTctAAGACGTCACGTTCAGGTCGTGATCTCCCCTGGAGGCGTGGGTTCAAACCCCACTCTTGTCA                                                                                                                           
>LmajorLV39c5_LmjLV39_09_12_V                           
GCGATGGTCGTCTAGTGGTtAGGACATTCGCCTCACACGCGAGAGAtCGCGGGTTCAATCCCCGCCCGTCGTA                                                                                                                                     
>LmajorLV39c5_LmjLV39_09_13_H                           
GGGGAAATAGTTCAGTGGCAGAACATCAGATTGTGGCTCTGAATaCCCGGGTCCGATTCCCGGTTTCCCCT                                                                                                                                       
>LmajorLV39c5_LmjLV39_09_14_F                           
GCCGCGATAGCTCAGTTGGGAGAGCGTCAGACTGAAGATCTGAAGGtCCCTGGTTCGATCCCGGGTCGCGGCA                                                                                                                                     
>LmajorLV39c5_LmjLV39_09_15_E                           
TCCGATGTAGTATAACGGTtAGAACACCTGGCTTTCACCCAGGAGaTCCGGGTTCGATTCCCGGTATCGGAG                                                                                                                                      
>LmajorLV39c5_LmjLV39_09_16_V                           
GCGATGGTCGTCTAGTGGTtAGGACATTCGCCTCACACGCGAGAGAtCGCGGGTTCAATCCCCGCCCGTCGTA                                                                                                                                     
>LmajorLV39c5_LmjLV39_09_17_R                           
GACGTTGTGGCGCAATGGAAGCGCGTCGGATTCCGGATCCGAAGGtTGTGGGTTCGACCCCCATCAGCGTTG                                                                                                                                      
>LmajorLV39c5_LmjLV39_09_18_H                           
GGGGAAATAGTTCAGTGGCAGAACATCAGATTGTGGCTCTGAATaCCCGGGTCCGATTCCCGGTTTCCCCT                                                                                                                                       
>LmajorLV39c5_LmjLV39_10_19_K                           
GCATTCCTAGCTCAGTCGGTAGAGCGCACGGCTCTTAACCGTGTGGtCGTGGGTTCGATCCCCACGGAGTGCG                                                                                                                                     
>LmajorLV39c5_LmjLV39_10_20_G                           
GCGCAGTTGGTCTAGTGGTAGAATTCTCGCCTGCCACGCGGGAGGCCCGGGTTCGATTCCCGGACTGCGCA                                                                                                                                       
>LmajorLV39c5_LmjLV39_10_21_N                           
TCCTCCCTGGCGCAGTCGGCAGCGCGTTAGGCTGTTAACCTACAGGtCGTTGGTTCGAATCCAACGGGAGGAG                                                                                                                                     
>LmajorLV39c5_LmjLV39_11_22_L                           
GGTGAGATGGTCGAGTGGTctAAGACGTTGGATTAAGGTTCCAATCCTTTCGAGGgCGTGGGTTCAAACCCCACTCTCATCA                                                                                                                            
>LmajorLV39c5_LmjLV39_11_23_A                           
GGGCGTGTAGCTCAGTGGTAGAGCGTCCGTTTCGCATACGGAAGGcCTAGGGTTCGATCCCCTACTCGTCCA                                                                                                                                      
>LmajorLV39c5_LmjLV39_11_24_M                           
GCGAGCGTAGCGCAGTCGGCAGCGCGTGGGTCTCATAATCCCAAGGtCGTGAGTTCGATCCTCACCGGTCGCA                                                                                                                                     
>LmajorLV39c5_LmjLV39_11_25_R                           
GTCCGTGTGGCTCAATGGAAGAGCATCTGACTACGGATCAGAGGGtTGCAGGTTCGAATCCTGTCACGGATG                                                                                                                                      
>LmajorLV39c5_LmjLV39_15_28_D                           
TTCTCGGTAGTATAGTGGTtAGTATACCCGCCTGTCACGCGGGTGaCCCGGGTTCAATTCCCGGCCGGGAAG                                                                                                                                      
>LmajorLV39c5_LmjLV39_15_29_E                           
TCCGATGTGGTATAGTGGAtAGAACAAGCGGCTCTCACCCGCTAGaCCCGGGTTCGATCCCCGGCATCGGAA                                                                                                                                      
>LmajorLV39c5_LmjLV39_16_31_Q                           
GCTCCTATAGTGTAGCGGTtATCACCTCGGACTCTGAATCCGATAaCCCTGGTTCGAGTCCAGGTAGGAGTG                                                                                                                                      
>LmajorLV39c5_LmjLV39_17_32_D                           
TTCTCGGTAGTATAGTGGTtAGTATACCCGCCTGTCACGCGGGTGaCCCGGGTTCAATTCCCGGCCGGGAAG                                                                                                                                      
>LmajorLV39c5_LmjLV39_17_33_S                           
GCAAATGTGGCCGAGTGGTtAAGGCGCCTGCCTGCTAAGCAGGTGTGATCTCACGCGAAGGTTCGAACCCTTCCGTTTGCG                                                                                                                             
>LmajorLV39c5_LmjLV39_17_34_A                           
GGGGATGTAGCTCAGATGGTAGAGCGACCGCTTAGCATGCGGTAGGtATTGGGATCGATACCCAACTTCTCCA                                                                                                                                     
>LmajorLV39c5_LmjLV39_21_37_S                           
GCAAACGTGGCCGAGTGGTtAAGGCGCCTGCCTGCTAAGCAGGTGTGATCTCACGCGAAGGTTCGAACCCTTCCGTTTGCG                                                                                                                             
>LmajorLV39c5_LmjLV39_21_41_P                           
GGTCCAGTGGTCTAGTGGCATGATTCTCCCTTAGGGTGGGAGAGGtCCCGGGTTCAATTCCCGGCTGGACCC                                                                                                                                      
>LmajorLV39c5_LmjLV39_21_42_V                           
GCGCGGTTGGTCTAGGTGGTtATGACGTCGCTTTAACACGGCGAAGGtCTCGGGTTCGAGTCCCGAACTGCGTA                                                                                                                                    
>LmajorLV39c5_LmjLV39_21_43_K                           
GCATTCCTAGCTCAGTCGGTAGAGCGCACGGCTCTTAACCGTGTGGtCGTGGGTTCGATCCCCACGGAGTGCG                                                                                                                                     
>LmajorLV39c5_LmjLV39_23_48_I                           
GCTCCCGTGGTCTAGTTGGTtAGGACGCTGGTCTTATGAACCGGATGtCGCGGGTTCGAGCCCCGCCGGGAGCA                                                                                                                                    
>LmajorLV39c5_LmjLV39_23_49_V                           
GCGTGGGTGATCTAGTGGTtATGATGTCTGCTTTACACGCAGAACGtCGCGGGTTCGAACCCCGCCCCGCGTA                                                                                                                                     
>LmajorLV39c5_LmjLV39_23_50_Q                           
GGTCCTATAGTGTAGTGGTtATCACTTCGGACTTTGAATCCGAAAaCCCAGGTTCGAATCCTGGTAGGACCA                                                                                                                                      
>LmajorLV39c5_LmjLV39_23_51_R                           
GTCCGTGTGGCTCAATGGAAGAGCATCTGACTACGGATCAGAGGGtTGCAGGTTCGAATCCTGTCACGGATG                                                                                                                                      
>LmajorLV39c5_LmjLV39_23_52_L                           
GGCAAGATGGTCGAGTGGTctAAGACGTCACGTTCAGGTCGTGATCTCCCCTGGAGGCGTGGGTTCAAACCCCACTCTTGTCA                                                                                                                           
>LmajorLV39c5_LmjLV39_23_53_T                           
GGCCGCTTAGCACAGTGGCAGTGCACTGGTCTTGTAAACCAGGGGtCCCGAGTTCAATTCTCGGAGTGGCCT                                                                                                                                      
>LmajorLV39c5_LmjLV39_23_54_R                           
GGCCTCTTGGCGCAATGGAAGCGCATCAGACTTCGGATCTGAGGGtTGCAGGTTCGAGTCCTGCAGGGGTCG                                                                                                                                      
>LmajorLV39c5_LmjLV39_23_55_K                           
GCACTCCTAGCTCAGTTGGTAGAGCGCGTGGCTTTTAACCTCGTGGtCGTGGGTTCGAGCCCCACGGAGTGCG                                                                                                                                     
>LmajorLV39c5_LmjLV39_23_56_G                           
GCAATTGTGGTCCAACGGTtAAGATCCCCGCCTTCCAAGCGGGTGaCCCGGGTTCGACTCCCGGCAATTGCA                                                                                                                                      
>LmajorLV39c5_LmjLV39_23_57_W                           
GGGGGCTTAGCTCAGTGGTAGAGCATTGGATTCCAAATCCAGGGGtCGTAGGTTCAATCCCTGCAGCTCTCA                                                                                                                                      
>LmajorLV39c5_LmjLV39_24_59_P                           
GGCCGCTTGGTCTAGTGGTATGATTCCCGCTTCGGGTGCGGGAGGtCAGGGGTTCAATTCCCCTAGCGGCCC                                                                                                                                      
>LmajorLV39c5_LmjLV39_24_60_Q                           
GCTCCTATAGTGTAGCGGTtATCACCTCGGACTCTGAATCCGATAaCCCTGGTTCGAGTCCAGGTAGGAGTG                                                                                                                                      
>LmajorLV39c5_LmjLV39_24_61_L                           
GCTGGGGTTCCCGAGTTGGTcaAAGGGGTGAGACTTAAGTTCTCATGCGCAAGCTtCGTGGGTTCGAACCCCACCTCCAGCA                                                                                                                            
>LmajorLV39c5_LmjLV39_24_62_I                           
GCTCTCATAGCTCAGTCGGTtAGAGCGTGGGTCTAATAAGCCCAAGGtCACAGGTTCGACCCCTGTTGGGAGCA                                                                                                                                    
>LmajorLV39c5_LmjLV39_24_63_I                           
GCTCTCATAGCTCAGTCGGTtAGAGCGTGGGTCTAATAAGCCCAAGGtCACAGGTTCGACCCCTGTTGGGAGCA                                                                                                                                    
>LmajorLV39c5_LmjLV39_24_64_D                           
TTCTCGGTAGTATAGTGGTtAGTATACCCGCCTGTCACGCGGGTGaCCCGGGTTCAATTCCCGGCCGGGAAG                                                                                                                                      
>LmajorLV39c5_LmjLV39_29_67_L                           
GGCAGGATGGCCGAGTGGTctAAGGCGGGAGACTCAAGTTCTCTTCTATTCGTAGGCGCGGGTTCGAACCCCGCTCCTGTCA                                                                                                                            
>LmajorLV39c5_LmjLV39_29_68_S                           
GTCACCATACCCAAGTGGTtACGGGGGTTGACTCGAAATCAACTGCGATCTCGCGCGCAGGTTCGAATCCTGCTGGTGACG                                                                                                                             
>LmajorLV39c5_LmjLV39_30_69_T                           
GGCCGCTTAGCACAGTGGCAGTGCACCACTCTCGTAAAGTGGGGGtCGCGAGTTCGATTCTCGCAGTGGCCT                                                                                                                                      
>LmajorLV39c5_LmjLV39_31_70_F                           
GCCGCGATAGCTCAGTTGGGAGAGCGTCAGACTGAAGATCTGAAGGtCCCTGGTTCGATCCCGGGTCGCGGCA                                                                                                                                     
>LmajorLV39c5_LmjLV39_31_71_S                           
GTCACCATACCCAAGTGGTtACGGGGACTGACTAGAAATCAGTTGCGATCTCGCGCGCAGGTTCGAATCCTGCTGGTGACG                                                                                                                             
>LmajorLV39c5_LmjLV39_31_72_A                           
GGGGATGTAGCTCAGATGGTAGAGCGACCGCTTAGCATGCGGTAGGtATTGGGATCGATACCCAACTTCTCCA                                                                                                                                     
>LmajorLV39c5_LmjLV39_31_73_G                           
GCGCAGTTGGTCTAGTGGTAGAATTCTCGCCTGCCACGCGGGAGGCCCGGGTTCGATTCCCGGACTGCGCA                                                                                                                                       
>LmajorLV39c5_LmjLV39_31_74_E                           
TCCGATGTGGTATAGTGGAtAGAACAAGCGGCTCTCACCCGCTAGaCCCGGGTTCGATCCCCGGCATCGGAA                                                                                                                                      
>LmajorLV39c5_LmjLV39_33_76_R                           
GCCCTTGTAGCCTAATGGAtATGGCGTTTGCTTCCTAAGCAAAAGGtTGCGGGTTCGAGTCCCGCCAGGGGTA                                                                                                                                     
>LmajorLV39c5_LmjLV39_33_77_R                           
GCTCCAGTGGCCTAACGGAtAAGGCTTTGGACTTCTAATCCAAAGAtTGCGGGTTCGAATCCCGCCTGGAGTA                                                                                                                                     
>LmajorLV39c5_LmjLV39_33_78_A                           
GGGCGTGTAGCTCAGTGGTAGAGCGCCTGTTTTGCATACAGGAGGcCTAGGGTTCAAACCCCTACTCGTCCA                                                                                                                                      
>LmajorLV39c5_LmjLV39_34_83_N                           
TCCTCCCTGGCGCAGTCGGCAGCGCGTTAGGCTGTTAACCTACAGGtCGTTGGTTCGAATCCAACGGGAGGAG                                                                                                                                     
>LmajorLV39c5_LmjLV39_34_84_Y                           
CCTTCTGTAGCTCAATTGGTAGAGCATGTGACTGTAGagttcgcaggtATCACAGGGtCGCTGGTTCGATTCCGGCCGGAAGGA                                                                                                                          
>LmajorLV39c5_LmjLV39_34_85_T                           
GGCCGCTTAGCACAGTGGCAGTGCACCACTCTCGTAAAGTGGGGGtCGCGAGTTCGATTCTCGCAGTGGCCT                                                                                                                                      
>LmajorLV39c5_LmjLV39_34_86_P                           
GGCCGCTTGGTCTAGTGGTATGATTCCCGCTTCGGGTGCGGGAGGtCAGGGGTTCAATTCCCCTAGCGGCCC                                                                                                                                      
>LmajorLV39c5_LmjLV39_34_87_N                           
TCCTCCCTGGCGCAGTCGGCAGCGCGTTAGGCTGTTAACCTACAGGtCGTTGGTTCGAATCCAACGGGAGGAG                                                                                                                                     
>LmajorLV39c5_LmjLV39_34_88_V                           
GCGCGGTTGGTCTAGGTGGTtATGACGTCGCTTTAACACGGCGAAGGtCTCGGGTTCGAGTCCCGAACTGCGTA                                                                                                                                    
>LmajorLV39c5_LmjLV39_34_89_I                           
GCTCTCATAGCTCAGTCGGTtAGAGCGTGGGTCTAATAAGCCCAAGGtCACAGGTTCGACCCCTGTTGGGAGCA                                                                                                                                    
>LmajorLV39c5_LmjLV39_34_90_M                           
GCGAGCGTAGCGCAGTCGGCAGCGCGTGGGTCTCATAATCCCAAGGtCGTGAGTTCGATCCTCACCGGTCGCA                                                                                                                                     
>LmajorLV39c5_LmjLV39_34_91_L                           
GGCGGAGTGGCCGAGTGGTctAAGGCGCCAGATTTAGGCTCTGGTCTTTCGAGgCGTGGGTTCGAACCCCACCTCCGTCA                                                                                                                              
>LmajorLV39c5_LmjLV39_34_92_S                           
GTCAACATACCCAAGTGGTtACGGGGTTTGACTTGAAATCAAATGCGATCTCGCGCGCAGGTTCGAACCCTGCTGTTGACG                                                                                                                             
>LmajorLV39c5_LmjLV39_36_93_G                           
GCGCAGTTGGTCTAGTGGTAGAATTCTCGCCTGCCACGCGGGAGGCCCGGGTTCGATTCCCGGACTGCGCA                                                                                                                                       
>LmajorLV39c5_LmjLV39_36_94_T                           
GGCTGCTTAGCTCAATGGCAGAGCGCCGTCCTAGTAAGACGGAGGtCAGGGGTTCGATCCCCCTAGCGGCCT                                                                                                                                      
>LmajorLV39c5_LmjLV39_36_95_G                           
GCGCAGTTGGTCTAGTGGTAGAATTCTCGCCTGCCACGCGGGAGGCCCGGGTTCGATTCCCGGACTGCGCA                                                                                                                                       
>LmajorLV39c5_LmjLV39_36_96_P                           
GGTCCAGTGGTCTAGTGGCATGATTCTCCCTTAGGGTGGGAGAGGtCCCGGGTTCAATTCCCGGCTGGACCC                                                                                                                                      
>LmajorLV39c5_LmjLV39_36_97_Q                           
GCTCCTATAGTGTAGCGGTtATCACCTCGGACTCTGAATCCGATAaCCCTGGTTCGAGTCCAGGTAGGAGTG                                                                                                                                      
>LmajorLV39c5_LmjLV39_36_99_C                           
GGATTCATAGCTCAGTGGTAGAGCATTCGGCTGCAGTCCGAATGGtCCCCGGTTCAAACCCGGGTGGGTCCT                                                                                                                                      
>LmajorLV39c5_LmjLV39_36_100_L                          
GGTGAGATGGTCGAGTGGTctAAGACGTTGGATTAAGGTTCCAATCCTTTCGAGGgCGTGGGTTCAAACCCCACTCTCATCA                                                                                                                            
>LmajorLV39c5_LmjLV39_36_101_X                          
AGCACCGTAGCGCAGTGGAAGCGCGATGGGCTCATAACCCATAGGtCGTTGGATCGAAACCAATCGGTGCTA                                                                                                                                      
>LmajorLV39c5_LmjLV39_36_102_P                          
GGTCGTTTGGTCTAGTGGTATGATTCCTGTTTTGGGTACAGGAGGtCACGGGTTCAATTCCCGTAACGACCC                                                                                                                                      
>LmajorLV39c5_LmjLV39_36_103_T                          
GGCTGCTTAGCTCAATGGCAGAGCGCCGTCCTAGTAAGACGGAGGtCAGGGGTTCGATCCCCCTAGCGGCCT                                                                                                                                      
>LmajorLV39c5_LmjLV39_36_104_Y                          
CCTTCTGTAGCTCAATTGGTAGAGCATGTGACTGTAGagttcgcgggtATCACAGGGtCGCTGGTTCGATTCCGGCCGGAAGGA                                                                                                                          
>LmajorLV39c5_LmjLV39_36_105_araS                       
AAGTAGATGGATGAGCCAGTTACGTCTTTCGCGGATCGCCTGCAACTCCTGCACAAGCTTCTGCTGCGCATTCGCGGCTGTGGAAGCGGCACTGGCGCTGCTGTCGCGGTGGGGCGAAGCGACTGTTGCACCCAGTTCGGTGCCGAGGCCGTTTCTGCTGC                                             
>LmajorLV39c5_LMJLV39_SCAF000544_107_G                  
GCGCCGCTGGTCTAGTGGCATGATGGTACCCTCCCAAGGTATTGaCCCGGGTTCGATTCCCGGGCGGCGCA                                                                                                                                       
>LmajorLV39c5_LMJLV39_SCAF000544_108_A                  
GGGCGTGTAGCTCAGTGGTAGAGCGTCCGTTTCGCATACGGAAGGcCTAGGGTTCGATCCCCTACTCGTCCA                                                                                                                                      
>LmajorLV39c5_LMJLV39_SCAF000544_109_L                  
GGTGAGATGGTCGAGTGGTctAAGACGTTGGATTAAGGTTCCAATCCTTTCGAGGgCGTGGGTTCAAACCCCACTCTCATCA                                                                                                                            
>LmajorLV39c5_LMJLV39_SCAF000576_110_A                  
GGGCGTGTAGCTCAGTGGTAGAGCGTCCGTTTCGCATACGGAAGGcCTAGGGTTCGATCCCCTACTCGTCCA                                                                                                                                      
>LmajorLV39c5_LMJLV39_SCAF000576_111_L                  
GGTGAGATGGTCGAGTGGTctAAGACGTTGGATTAAGGTTCCAATCCTTTCGAGGgCGTGGGTTCAAACCCCACTCTCATCA                                                                                                                            
>LmajorSD75_LmjSD75_03_2_K                              
GCATTCCTAGCTCAGTCGGTAGAGCGCACGGCTCTTAACCGTGTGGtCGTGGGTTCGATCCCCACGGAGTGCG                                                                                                                                     
>LmajorSD75_LmjSD75_05_5_R                              
GTCCGTGTGGCTCAATGGAAGAGCATCTGACTACGGATCAGAGGGtTGCAGGTTCGAATCCTGTCACGGATG                                                                                                                                      
>LmajorSD75_LmjSD75_07_8_R                              
GTCCGTGTGGCTCAATGGAAGAGCATCTGACTACGGATCAGAGGGtTGCAGGTTCGAATCCTGTCACGGATG                                                                                                                                      
>LmajorSD75_LmjSD75_09_9_X                              
AGCACCGTAGCGCAGTGGAAGCGCGATGGGCTCATAACCCATAGGtCGTTGGATCGAAACCAATCGGTGCTA                                                                                                                                      
>LmajorSD75_LmjSD75_09_10_L                             
GGCAAGATGGTCGAGTGGTctAAGACGTCACGTTCAGGTCGTGATCTCCCCTGGAGGCGTGGGTTCAAACCCCACTCTTGTCA                                                                                                                           
>LmajorSD75_LmjSD75_09_11_V                             
GCGATGGTCGTCTAGTGGTtAGGACATTCGCCTCACACGCGAGAGAtCGCGGGTTCAATCCCCGCCCGTCGTA                                                                                                                                     
>LmajorSD75_LmjSD75_09_12_H                             
GGGGAAATAGTTCAGTGGCAGAACATCAGATTGTGGCTCTGAATaCCCGGGTCCGATTCCCGGTTTCCCCT                                                                                                                                       
>LmajorSD75_LmjSD75_09_13_F                             
GCCGCGATAGCTCAGTTGGGAGAGCGTCAGACTGAAGATCTGAAGGtCCCTGGTTCGATCCCGGGTCGCGGCA                                                                                                                                     
>LmajorSD75_LmjSD75_09_14_E                             
TCCGATGTAGTATAACGGTtAGAACACCTGGCTTTCACCCAGGAGaTCCGGGTTCGATTCCCGGTATCGGAG                                                                                                                                      
>LmajorSD75_LmjSD75_09_15_V                             
GCGATGGTCGTCTAGTGGTtAGGACATTCGCCTCACACGCGAGAGAtCGCGGGTTCAATCCCCGCCCGTCGTA                                                                                                                                     
>LmajorSD75_LmjSD75_09_16_R                             
GACGTTGTGGCGCAATGGAAGCGCGTCGGATTCCGGATCCGAAGGtTGTGGGTTCGACCCCCATCAGCGTTG                                                                                                                                      
>LmajorSD75_LmjSD75_09_17_H                             
GGGGAAATAGTTCAGTGGCAGAACATCAGATTGTGGCTCTGAATaCCCGGGTCCGATTCCCGGTTTCCCCT                                                                                                                                       
>LmajorSD75_LmjSD75_10_18_K                             
GCATTCCTAGCTCAGTCGGTAGAGCGCACGGCTCTTAACCGTGTGGtCGTGGGTTCGATCCCCACGGAGTGCG                                                                                                                                     
>LmajorSD75_LmjSD75_10_19_G                             
GCGCAGTTGGTCTAGTGGTAGAATTCTCGCCTGCCACGCGGGAGGCCCGGGTTCGATTCCCGGACTGCGCA                                                                                                                                       
>LmajorSD75_LmjSD75_10_20_N                             
TCCTCCCTGGCGCAGTCGGCAGCGCGTTAGGCTGTTAACCTACAGGtCGTTGGTTCGAATCCAACGGGAGGAG                                                                                                                                     
>LmajorSD75_LmjSD75_11_21_L                             
GGTGAGATGGTCGAGTGGTctAAGACGTTGGATTAAGGTTCCAATCCTTTCGAGGgCGTGGGTTCAAACCCCACTCTCATCA                                                                                                                            
>LmajorSD75_LmjSD75_11_22_A                             
GGGCGTGTAGCTCAGTGGTAGAGCGTCCGTTTCGCATACGGAAGGcCTAGGGTTCGATCCCCTACTCGTCCA                                                                                                                                      
>LmajorSD75_LmjSD75_11_23_G                             
GCGCCGCTGGTCTAGTGGCATGATGGTACCCTCCCAAGGTATTGaCCCGGGTTCGATTCCCGGGCGGCGCA                                                                                                                                       
>LmajorSD75_LmjSD75_11_24_A                             
GGGCGTGTAGCTCAGTGGTAGAGCGTCCGTTTCGCATACGGAAGGcCTAGGGTTCGATCCCCTACTCGTCCA                                                                                                                                      
>LmajorSD75_LmjSD75_11_25_L                             
GGTGAGATGGTCGAGTGGTctAAGACGTTGGATTAAGGTTCCAATCCTTTCGAGGgCGTGGGTTCAAACCCCACTCTCATCA                                                                                                                            
>LmajorSD75_LmjSD75_11_26_M                             
GCGAGCGTAGCGCAGTCGGCAGCGCGTGGGTCTCATAATCCCAAGGtCGTGAGTTCGATCCTCACCGGTCGCA                                                                                                                                     
>LmajorSD75_LmjSD75_11_27_R                             
GTCCGTGTGGCTCAATGGAAGAGCATCTGACTACGGATCAGAGGGtTGCAGGTTCGAATCCTGTCACGGATG                                                                                                                                      
>LmajorSD75_LmjSD75_15_30_D                             
TTCTCGGTAGTATAGTGGTtAGTATACCCGCCTGTCACGCGGGTGaCCCGGGTTCAATTCCCGGCCGGGAAG                                                                                                                                      
>LmajorSD75_LmjSD75_15_31_E                             
TCCGATGTGGTATAGTGGAtAGAACAAGCGGCTCTCACCCGCTAGaCCCGGGTTCGATCCCCGGCATCGGAA                                                                                                                                      
>LmajorSD75_LmjSD75_16_33_Q                             
GCTCCTATAGTGTAGCGGTtATCACCTCGGACTCTGAATCCGATAaCCCTGGTTCGAGTCCAGGTAGGAGTG                                                                                                                                      
>LmajorSD75_LmjSD75_17_34_D                             
TTCTCGGTAGTATAGTGGTtAGTATACCCGCCTGTCACGCGGGTGaCCCGGGTTCAATTCCCGGCCGGGAAG                                                                                                                                      
>LmajorSD75_LmjSD75_17_35_S                             
GCAAATGTGGCCGAGTGGTtAAGGCGCCTGCCTGCTAAGCAGGTGTGATCTCACGCGAAGGTTCGAACCCTTCCGTTTGCG                                                                                                                             
>LmajorSD75_LmjSD75_17_36_A                             
GGGGATGTAGCTCAGATGGTAGAGCGACCGCTTAGCATGCGGTAGGtATTGGGATCGATACCCAACTTCTCCA                                                                                                                                     
>LmajorSD75_LmjSD75_21_39_S                             
GCAAACGTGGCCGAGTGGTtAAGGCGCCTGCCTGCTAAGCAGGTGTGATCTCACGCGAAGGTTCGAACCCTTCCGTTTGCG                                                                                                                             
>LmajorSD75_LmjSD75_21_43_P                             
GGTCCAGTGGTCTAGTGGCATGATTCTCCCTTAGGGTGGGAGAGGtCCCGGGTTCAATTCCCGGCTGGACCC                                                                                                                                      
>LmajorSD75_LmjSD75_21_44_V                             
GCGCGGTTGGTCTAGGTGGTtATGACGTCGCTTTAACACGGCGAAGGtCTCGGGTTCGAGTCCCGAACTGCGTA                                                                                                                                    
>LmajorSD75_LmjSD75_21_45_K                             
GCATTCCTAGCTCAGTCGGTAGAGCGCACGGCTCTTAACCGTGTGGtCGTGGGTTCGATCCCCACGGAGTGCG                                                                                                                                     
>LmajorSD75_LmjSD75_23_50_I                             
GCTCCCGTGGTCTAGTTGGTtAGGACGCTGGTCTTATGAACCGGATGtCGCGGGTTCGAGCCCCGCCGGGAGCA                                                                                                                                    
>LmajorSD75_LmjSD75_23_51_V                             
GCGTGGGTGATCTAGTGGTtATGATGTCTGCTTTACACGCAGAACGtCGCGGGTTCGAACCCCGCCCCGCGTA                                                                                                                                     
>LmajorSD75_LmjSD75_23_52_Q                             
GGTCCTATAGTGTAGTGGTtATCACTTCGGACTTTGAATCCGAAAaCCCAGGTTCGAATCCTGGTAGGACCA                                                                                                                                      
>LmajorSD75_LmjSD75_23_53_R                             
GTCCGTGTGGCTCAATGGAAGAGCATCTGACTACGGATCAGAGGGtTGCAGGTTCGAATCCTGTCACGGATG                                                                                                                                      
>LmajorSD75_LmjSD75_23_54_L                             
GGCAAGATGGTCGAGTGGTctAAGACGTCACGTTCAGGTCGTGATCTCCCCTGGAGGCGTGGGTTCAAACCCCACTCTTGTCA                                                                                                                           
>LmajorSD75_LmjSD75_23_55_T                             
GGCCGCTTAGCACAGTGGCAGTGCACTGGTCTTGTAAACCAGGGGtCCCGAGTTCAATTCTCGGAGTGGCCT                                                                                                                                      
>LmajorSD75_LmjSD75_23_56_R                             
GGCCTCTTGGCGCAATGGAAGCGCATCAGACTTCGGATCTGAGGGtTGCAGGTTCGAGTCCTGCAGGGGTCG                                                                                                                                      
>LmajorSD75_LmjSD75_23_57_K                             
GCACTCCTAGCTCAGTTGGTAGAGCGCGTGGCTTTTAACCTCGTGGtCGTGGGTTCGAGCCCCACGGAGTGCG                                                                                                                                     
>LmajorSD75_LmjSD75_23_58_G                             
GCAATTGTGGTCCAACGGTtAAGATCCCCGCCTTCCAAGCGGGTGaCCCGGGTTCGACTCCCGGCAATTGCA                                                                                                                                      
>LmajorSD75_LmjSD75_23_59_W                             
GGGGGCTTAGCTCAGTGGTAGAGCATTGGATTCCAAATCCAGGGGtCGTAGGTTCAATCCCTGCAGCTCTCA                                                                                                                                      
>LmajorSD75_LmjSD75_24_61_P                             
GGCCGCTTGGTCTAGTGGTATGATTCCCGCTTCGGGTGCGGGAGGtCAGGGGTTCAATTCCCCTAGCGGCCC                                                                                                                                      
>LmajorSD75_LmjSD75_24_62_Q                             
GCTCCTATAGTGTAGCGGTtATCACCTCGGACTCTGAATCCGATAaCCCTGGTTCGAGTCCAGGTAGGAGTG                                                                                                                                      
>LmajorSD75_LmjSD75_24_63_L                             
GCTGGGGTTCCCGAGTTGGTcaAAGGGGTGAGACTTAAGTTCTCATGCGCAAGCTtCGTGGGTTCGAACCCCACCTCCAGCA                                                                                                                            
>LmajorSD75_LmjSD75_24_64_I                             
GCTCTCATAGCTCAGTCGGTtAGAGCGTGGGTCTAATAAGCCCAAGGtCACAGGTTCGACCCCTGTTGGGAGCA                                                                                                                                    
>LmajorSD75_LmjSD75_24_65_I                             
GCTCTCATAGCTCAGTCGGTtAGAGCGTGGGTCTAATAAGCCCAAGGtCACAGGTTCGACCCCTGTTGGGAGCA                                                                                                                                    
>LmajorSD75_LmjSD75_24_66_D                             
TTCTCGGTAGTATAGTGGTtAGTATACCCGCCTGTCACGCGGGTGaCCCGGGTTCAATTCCCGGCCGGGAAG                                                                                                                                      
>LmajorSD75_LmjSD75_29_68_L                             
GGCAGGATGGCCGAGTGGTctAAGGCGGGAGACTCAAGTTCTCTTCTATTCGTAGGCGCGGGTTCGAACCCCGCTCCTGTCA                                                                                                                            
>LmajorSD75_LmjSD75_29_69_S                             
GTCACCATACCCAAGTGGTtACGGGGGTTGACTCGAAATCAACTGCGATCTCGCGCGCAGGTTCGAATCCTGCTGGTGACG                                                                                                                             
>LmajorSD75_LmjSD75_30_70_T                             
GGCCGCTTAGCACAGTGGCAGTGCACCACTCTCGTAAAGTGGGGGtCGCGAGTTCGATTCTCGCAGTGGCCT                                                                                                                                      
>LmajorSD75_LmjSD75_31_71_F                             
GCCGCGATAGCTCAGTTGGGAGAGCGTCAGACTGAAGATCTGAAGGtCCCTGGTTCGATCCCGGGTCGCGGCA                                                                                                                                     
>LmajorSD75_LmjSD75_31_72_S                             
GTCACCATACCCAAGTGGTtACGGGGACTGACTAGAAATCAGTTGCGATCTCGCGCGCAGGTTCGAATCCTGCTGGTGACG                                                                                                                             
>LmajorSD75_LmjSD75_31_73_A                             
GGGGATGTAGCTCAGATGGTAGAGCGACCGCTTAGCATGCGGTAGGtATTGGGATCGATACCCAACTTCTCCA                                                                                                                                     
>LmajorSD75_LmjSD75_31_74_G                             
GCGCAGTTGGTCTAGTGGTAGAATTCTCGCCTGCCACGCGGGAGGCCCGGGTTCGATTCCCGGACTGCGCA                                                                                                                                       
>LmajorSD75_LmjSD75_31_75_E                             
TCCGATGTGGTATAGTGGAtAGAACAAGCGGCTCTCACCCGCTAGaCCCGGGTTCGATCCCCGGCATCGGAA                                                                                                                                      
>LmajorSD75_LmjSD75_33_77_R                             
GCCCTTGTAGCCTAATGGAtATGGCGTTTGCTTCCTAAGCAAAAGGtTGCGGGTTCGAGTCCCGCCAGGGGTA                                                                                                                                     
>LmajorSD75_LmjSD75_33_78_R                             
GCTCCAGTGGCCTAACGGAtAAGGCTTTGGACTTCTAATCCAAAGAtTGCGGGTTCGAATCCCGCCTGGAGTA                                                                                                                                     
>LmajorSD75_LmjSD75_33_79_A                             
GGGCGTGTAGCTCAGTGGTAGAGCGCCTGTTTTGCATACAGGAGGcCTAGGGTTCAAACCCCTACTCGTCCA                                                                                                                                      
>LmajorSD75_LmjSD75_34_83_N                             
TCCTCCCTGGCGCAGTCGGCAGCGCGTTAGGCTGTTAACCTACAGGtCGTTGGTTCGAATCCAACGGGAGGAG                                                                                                                                     
>LmajorSD75_LmjSD75_34_84_Y                             
CCTTCTGTAGCTCAATTGGTAGAGCATGTGACTGTAGagttcgcaggtATCACAGGGtCGCTGGTTCGATTCCGGCCGGAAGGA                                                                                                                          
>LmajorSD75_LmjSD75_34_85_T                             
GGCCGCTTAGCACAGTGGCAGTGCACCACTCTCGTAAAGTGGGGGtCGCGAGTTCGATTCTCGCAGTGGCCT                                                                                                                                      
>LmajorSD75_LmjSD75_34_86_P                             
GGCCGCTTGGTCTAGTGGTATGATTCCCGCTTCGGGTGCGGGAGGtCAGGGGTTCAATTCCCCTAGCGGCCC                                                                                                                                      
>LmajorSD75_LmjSD75_34_87_N                             
TCCTCCCTGGCGCAGTCGGCAGCGCGTTAGGCTGTTAACCTACAGGtCGTTGGTTCGAATCCAACGGGAGGAG                                                                                                                                     
>LmajorSD75_LmjSD75_34_88_V                             
GCGCGGTTGGTCTAGGTGGTtATGACGTCGCTTTAACACGGCGAAGGtCTCGGGTTCGAGTCCCGAACTGCGTA                                                                                                                                    
>LmajorSD75_LmjSD75_34_89_I                             
GCTCTCATAGCTCAGTCGGTtAGAGCGTGGGTCTAATAAGCCCAAGGtCACAGGTTCGACCCCTGTTGGGAGCA                                                                                                                                    
>LmajorSD75_LmjSD75_34_90_M                             
GCGAGCGTAGCGCAGTCGGCAGCGCGTGGGTCTCATAATCCCAAGGtCGTGAGTTCGATCCTCACCGGTCGCA                                                                                                                                     
>LmajorSD75_LmjSD75_34_91_L                             
GGCGGAGTGGCCGAGTGGTctAAGGCGCCAGATTTAGGCTCTGGTCTTTCGAGgCGTGGGTTCGAACCCCACCTCCGTCA                                                                                                                              
>LmajorSD75_LmjSD75_34_92_S                             
GTCAACATACCCAAGTGGTtACGGGGTTTGACTTGAAATCAAATGCGATCTCGCGCGCAGGTTCGAACCCTGCTGTTGACG                                                                                                                             
>LmajorSD75_LmjSD75_36_93_G                             
GCGCAGTTGGTCTAGTGGTAGAATTCTCGCCTGCCACGCGGGAGGCCCGGGTTCGATTCCCGGACTGCGCA                                                                                                                                       
>LmajorSD75_LmjSD75_36_94_T                             
GGCTGCTTAGCTCAATGGCAGAGCGCCGTCCTAGTAAGACGGAGGtCAGGGGTTCGATCCCCCTAGCGGCCT                                                                                                                                      
>LmajorSD75_LmjSD75_36_95_G                             
GCGCAGTTGGTCTAGTGGTAGAATTCTCGCCTGCCACGCGGGAGGCCCGGGTTCGATTCCCGGACTGCGCA                                                                                                                                       
>LmajorSD75_LmjSD75_36_96_P                             
GGTCCAGTGGTCTAGTGGCATGATTCTCCCTTAGGGTGGGAGAGGtCCCGGGTTCAATTCCCGGCTGGACCC                                                                                                                                      
>LmajorSD75_LmjSD75_36_97_Q                             
GCTCCTATAGTGTAGCGGTtATCACCTCGGACTCTGAATCCGATAaCCCTGGTTCGAGTCCAGGTAGGAGTG                                                                                                                                      
>LmajorSD75_LmjSD75_36_99_C                             
GGATTCATAGCTCAGTGGTAGAGCATTCGGCTGCAGTCCGAATGGtCCCCGGTTCAAACCCGGGTGGGTCCT                                                                                                                                      
>LmajorSD75_LmjSD75_36_100_L                            
GGTGAGATGGTCGAGTGGTctAAGACGTTGGATTAAGGTTCCAATCCTTTCGAGGgCGTGGGTTCAAACCCCACTCTCATCA                                                                                                                            
>LmajorSD75_LmjSD75_36_101_X                            
AGCACCGTAGCGCAGTGGAAGCGCGATGGGCTCATAACCCATAGGtCGTTGGATCGAAACCAATCGGTGCTA                                                                                                                                      
>LmajorSD75_LmjSD75_36_102_P                            
GGTCGTTTGGTCTAGTGGTATGATTCCTGTTTTGGGTACAGGAGGtCACGGGTTCAATTCCCGTAACGACCC                                                                                                                                      
>LmajorSD75_LmjSD75_36_103_T                            
GGCTGCTTAGCTCAATGGCAGAGCGCCGTCCTAGTAAGACGGAGGtCAGGGGTTCGATCCCCCTAGCGGCCT                                                                                                                                      
>LmajorSD75_LmjSD75_36_104_Y                            
CCTTCTGTAGCTCAATTGGTAGAGCATGTGACTGTAGagttcgcgggtATCACAGGGtCGCTGGTTCGATTCCGGCCGGAAGGA                                                                                                                          
>LmajorSD75_LmjSD75_36_105_araS                         
AAGTAGATGGATGAGCCAGTTACGTCTTTCGCGGATCGCCTGCAACTCCTGCACAAGCTTCTGCTGCGCATTCGCGGCTGTGGAAGCGGCACTGGCGCTGCTGTCGCGGTGGGGCGAAGCGACTGTTGCACCCAGTTCGGTGCCGAGGCCGTTTCTGCTGC                                             
>LmexicanaMHOMGT2001U1103_LmxM.03_8_K                   
GCATTCCTAGCTCAGTCGGTAGAGCGCACGGCTCTTAACCGTGTGGtCGTGGGTTCGATCCCCACGGAGTGCG                                                                                                                                     
>LmexicanaMHOMGT2001U1103_LmxM.05_10_R                  
GTCCGTGTGGCTCAATGGAAGAGCATCTGACTACGGATCAGAGGGtTGCAGGTTCGAATCCTGTCACGGATG                                                                                                                                      
>LmexicanaMHOMGT2001U1103_LmxM.07_12_R                  
GTCCGTGTGGCTCAATGGAAGAGCATCTGACTACGGATCAGAGGGtTGCAGGTTCGAATCCTGTCACGGATG                                                                                                                                      
>LmexicanaMHOMGT2001U1103_LmxM.08_13_S                  
GTCACCATACCCAAGTGGTtACGGGGGTTGACTCGAAATCAACTGCGATCTCGCGCGCAGGTTCGAATCCTGCTGGTGACG                                                                                                                             
>LmexicanaMHOMGT2001U1103_LmxM.08_14_L                  
GGCAGGATGGCCGAGTGGTctAAGGCGGGAGACTCAAGTTCTCTTCTATTCGTAGGCGCGGGTTCGAACCCCGCTCCTGTCA                                                                                                                            
>LmexicanaMHOMGT2001U1103_LmxM.09_17_X                  
AGCACCGTAGCGCAGTGGAAGCGCGATGGGCTCATAACCCATAGGtCGTTGGATCGAAACCAATCGGTGCTA                                                                                                                                      
>LmexicanaMHOMGT2001U1103_LmxM.09_18_L                  
GGCAAGATGGTCGAGTGGTctAAGACGTCACGTTCAGGTCGTGATCTCCCCTGGAGGCGTGGGTTCAAACCCCACTCTTGTCA                                                                                                                           
>LmexicanaMHOMGT2001U1103_LmxM.09_19_V                  
GCGATGGTCGTCTAGTGGTtAGGACATTCGCCTCACACGCGAGAGAtCGCGGGTTCAATCCCCGCCCGTCGTA                                                                                                                                     
>LmexicanaMHOMGT2001U1103_LmxM.09_20_H                  
GGGGAAATAGTTCAGTGGCAGAACATCAGATTGTGGCTCTGAATaCCCGGGTCCGATTCCCGGTTTCCCCT                                                                                                                                       
>LmexicanaMHOMGT2001U1103_LmxM.09_21_F                  
GCCGCGATAGCTCAGTTGGGAGAGCGTCAGACTGAAGATCTGAAGGtCCCTGGTTCGATCCCGGGTCGCGGCA                                                                                                                                     
>LmexicanaMHOMGT2001U1103_LmxM.09_22_E                  
TCCGATGTAGTATAACGGTtAGAACACCTGGCTTTCACCCAGGAGaTCCGGGTTCGATTCCCGGTATCGGAG                                                                                                                                      
>LmexicanaMHOMGT2001U1103_LmxM.09_23_V                  
GCGATGGTCGTCTAGTGGTtAGGACATTCGCCTCACACGCGAGAGAtCGCGGGTTCAATCCCCGCCCGTCGTA                                                                                                                                     
>LmexicanaMHOMGT2001U1103_LmxM.09_24_R                  
GACGTTGTGGCGCAATGGAAGCGCGTCGGATTCCGGATCCGAAGGtTGTGGGTTCGACCCCCATCAGCGTTG                                                                                                                                      
>LmexicanaMHOMGT2001U1103_LmxM.09_25_H                  
GGGGAAATAGTTCAGTGGCAGAACATCAGATTGTGGCTCTGAATaCCCGGGTCCGATTCCCGGTTTCCCCT                                                                                                                                       
>LmexicanaMHOMGT2001U1103_LmxM.10_27_K                  
GCATTCCTAGCTCAGTCGGTAGAGCGCACGGCTCTTAACCGTGTGGtCGTGGGTTCGATCCCCACGGAGTGCG                                                                                                                                     
>LmexicanaMHOMGT2001U1103_LmxM.10_28_G                  
GCGCAGTTGGTCTAGTGGTAGAATTCTCGCCTGCCACGCGGGAGGCCCGGGTTCGATTCCCGGACTGCGCA                                                                                                                                       
>LmexicanaMHOMGT2001U1103_LmxM.10_29_N                  
TCCTCCCTGGCGCAGTCGGCAGCGCGTTAGGCTGTTAACCTACAGGtCGTTGGTTCGAATCCAACGGGAGGAG                                                                                                                                     
>LmexicanaMHOMGT2001U1103_LmxM.11_30_L                  
GGTGAGATGGTCGAGTGGTctAAGACGTTGGATTAAGGTTCCAATCCTTTCGAGGgCGTGGGTTCAAACCCCACTCTCATCA                                                                                                                            
>LmexicanaMHOMGT2001U1103_LmxM.11_31_A                  
GGGCGTGTAGCTCAGTGGTAGAGCGTCCGTTTCGCATACGGAAGGcCTAGGGTTCGATCCCCTACTCGTCCA                                                                                                                                      
>LmexicanaMHOMGT2001U1103_LmxM.11_32_G                  
GCGCCGCTGGTCTAGTGGCATGATGGTACCCTCCCAAGGTATTGaCCCGGGTTCGATTCCCGGGCGGCGCA                                                                                                                                       
>LmexicanaMHOMGT2001U1103_LmxM.11_33_A                  
GGGCGTGTAGCTCAGTGGTAGAGCGTCCGTTTCGCATACGGAAGGcCTAGGGTTCGATCCCCTACTCGTCCA                                                                                                                                      
>LmexicanaMHOMGT2001U1103_LmxM.11_34_L                  
GGTGAGATGGTCGAGTGGTctAAGACGTTGGATTAAGGTTCCAATCCTTTCGAGGgCGTGGGTTCAAACCCCACTCTCATCA                                                                                                                            
>LmexicanaMHOMGT2001U1103_LmxM.11_35_M                  
GCGAGCGTAGCGCAGTCGGCAGCGCGTGGGTCTCATAATCCCAAGGtCGTGAGTTCGATCCTCACCGGTCGCA                                                                                                                                     
>LmexicanaMHOMGT2001U1103_LmxM.11_36_R                  
GTCCGTGTGGCTCAATGGAAGAGCATCTGACTACGGATCAGAGGGtTGCAGGTTCGAATCCTGTCACGGATG                                                                                                                                      
>LmexicanaMHOMGT2001U1103_LmxM.15_39_D                  
TTCTCGGTAGTATAGTGGTtAGTATACCCGCCTGTCACGCGGGTGaCCCGGGTTCAATTCCCGGCCGGGAAG                                                                                                                                      
>LmexicanaMHOMGT2001U1103_LmxM.15_40_E                  
TCCGATGTGGTATAGTGGAtAGAACAAGCGGCTCTCACCCGCTAGaCCCGGGTTCGATCCCCGGCATCGGAA                                                                                                                                      
>LmexicanaMHOMGT2001U1103_LmxM.16_41_Q                  
GCTCCTATAGTGTAGCGGTtATCACCTCGGACTCTGAATCCGATAaCCCTGGTTCGAGTCCAGGTAGGAGTG                                                                                                                                      
>LmexicanaMHOMGT2001U1103_LmxM.17_42_D                  
TTCTCGGTAGTATAGTGGTtAGTATACCCGCCTGTCACGCGGGTGaCCCGGGTTCAATTCCCGGCCGGGAAG                                                                                                                                      
>LmexicanaMHOMGT2001U1103_LmxM.17_43_S                  
GCAAATGTGGCCGAGTGGTtAAGGCGCCTGCCTGCTAAGCAGGTGTGATCTCACGCGAAGGTTCGAACCCTTCCGTTTGCG                                                                                                                             
>LmexicanaMHOMGT2001U1103_LmxM.17_44_A                  
GGGGATGTAGCTCAGATGGTAGAGCGACCGCTTAGCATGCGGTAGGtATTGGGATCGATACCCAACTTCTCCA                                                                                                                                     
>LmexicanaMHOMGT2001U1103_LmxM.20_46_G                  
GCGCAGTTGGTCTAGTGGTAGAATTCTCGCCTGCCACGCGGGAGGCCCGGGTTCGATTCCCGGACTGCGCA                                                                                                                                       
>LmexicanaMHOMGT2001U1103_LmxM.20_47_T                  
GGCTGCTTAGCTCAATGGCAGAGCGCCGTCCTAGTAAGACGGAGGtCAGGGGTTCGATCCCCCTAGCGGCCT                                                                                                                                      
>LmexicanaMHOMGT2001U1103_LmxM.20_48_G                  
GCGCAGTTGGTCTAGTGGTAGAATTCTCGCCTGCCACGCGGGAGGCCCGGGTTCGATTCCCGGACTGCGCA                                                                                                                                       
>LmexicanaMHOMGT2001U1103_LmxM.20_49_P                  
GGTCCAGTGGTCTAGTGGTATGATTCTCCCTTAGGGTGGGAGAGGtCCCGGGTTCAATTCCCGGCTGGACCC                                                                                                                                      
>LmexicanaMHOMGT2001U1103_LmxM.20_51_Q                  
GCTCCTATAGTGTAGCGGTtATCACCTCGGACTCTGAATCCGATAaCCCTGGTTCGAGTCCAGGTAGGAGTG                                                                                                                                      
>LmexicanaMHOMGT2001U1103_LmxM.20_53_C                  
GGATTCATAGCTCAGTGGTAGAGCATTCGGCTGCAGTCCGAATGGtCCCCGGTTCAAACCCGGGTGGGTCCT                                                                                                                                      
>LmexicanaMHOMGT2001U1103_LmxM.20_54_L                  
GGTGAGATGGTCGAGTGGTctAAGACGTTGGATTAAGGTTCCAATCCTTTCGAGGgCGTGGGTTCAAACCCCACTCTCATCA                                                                                                                            
>LmexicanaMHOMGT2001U1103_LmxM.20_55_X                  
AGCACCGTAGCGCAGTGGAAGCGCGATGGGCTCATAACCCATAGGtCGTTGGATCGAAACCAATCGGTGCTA                                                                                                                                      
>LmexicanaMHOMGT2001U1103_LmxM.20_56_P                  
GGTCGTTTGGTCTAGTGGTATGATTCCTGTTTTGGGTACAGGAGGtCACGGGTTCAATTCCCGTAACGACCC                                                                                                                                      
>LmexicanaMHOMGT2001U1103_LmxM.20_57_Y                  
CCTTCTGTAGCTCAATTGGTAGAGCATGTGACTGTAGagttcgcaggtATCACAGGGtCGCTGGTTCGATTCCGGCCGGAAGGA                                                                                                                          
>LmexicanaMHOMGT2001U1103_LmxM.20_58_T                  
GGCTGCTTAGCTCAATGGCAGAGCGCCGTCCTAGTAAGACGGAGGtCAGGGGTTCGATCCCCCTAGCGGCCT                                                                                                                                      
>LmexicanaMHOMGT2001U1103_LmxM.20_59_T                  
GGCTGCTTAGCTCAATGGCAGAGCGCCGTCCTAGTAAGACGGAGGtCAGGGGTTCGATCCCCCTAGCGGCCT                                                                                                                                      
>LmexicanaMHOMGT2001U1103_LmxM.20_60_Y                  
CCTTCTGTAGCTCAATTGGTAGAGCATGTGACTGTAGagttcgcaggtATCACAGGGtCGCTGGTTCGATTCCGGCCGGAAGGA                                                                                                                          
>LmexicanaMHOMGT2001U1103_LmxM.21_61_S                  
GCAAACGTGGCCGAGTGGTtAAGGCGCCTGCCTGCTAAGCAGGTGTGATCTCACGCGAAGGTTCGAACCCTTCCGTTTGCG                                                                                                                             
>LmexicanaMHOMGT2001U1103_LmxM.21_63_P                  
GGTCCAGTGGTCTAGTGGCATGATTCTCCCTTAGGGTGGGAGAGGtCCCGGGTTCAATTCCCGGCTGGACCC                                                                                                                                      
>LmexicanaMHOMGT2001U1103_LmxM.21_64_V                  
GCGCGGTTGGTCTAGGTGGTtATGACGTCGCTTTAACACGGCGAAGGtCTCGGGTTCGAGTCCCGAACTGCGTA                                                                                                                                    
>LmexicanaMHOMGT2001U1103_LmxM.21_65_K                  
GCATTCCTAGCTCAGTCGGTAGAGCGCACGGCTCTTAACCGTGTGGtCGTGGGTTCGATCCCCACGGAGTGCG                                                                                                                                     
>LmexicanaMHOMGT2001U1103_LmxM.23_67_I                  
GCTCCCGTGGTCTAGTTGGTtAGGACGCTGGTCTTATGAACCGGATGtCGCGGGTTCGAGCCCCGCCGGGAGCA                                                                                                                                    
>LmexicanaMHOMGT2001U1103_LmxM.23_68_V                  
GCGTGGGTGATCTAGTGGTtATGATGTCTGCTTTACACGCAGAACGtCGCGGGTTCGAACCCCGCCCCGCGTA                                                                                                                                     
>LmexicanaMHOMGT2001U1103_LmxM.23_69_Q                  
GGTCCTATAGTGTAGTGGTtATCACTTCGGACTTTGAATCCGAAAaCCCAGGTTCGAATCCTGGTAGGACCA                                                                                                                                      
>LmexicanaMHOMGT2001U1103_LmxM.23_70_R                  
GTCCGTGTGGCTCAATGGAAGAGCATCTGACTACGGATCAGAGGGtTGCAGGTTCGAATCCTGTCACGGATG                                                                                                                                      
>LmexicanaMHOMGT2001U1103_LmxM.23_71_L                  
GGCAAGATGGTCGAGTGGTctAAGACGTCACGTTCAGGTCGTGATCTCCCCTGGAGGCGTGGGTTCAAACCCCACTCTTGTCA                                                                                                                           
>LmexicanaMHOMGT2001U1103_LmxM.23_72_T                  
GGCCGCTTAGCACAGTGGCAGTGCACTGGTCTTGTAAACCAGGGGtCCCGAGTTCAATTCTCGGAGTGGCCT                                                                                                                                      
>LmexicanaMHOMGT2001U1103_LmxM.23_73_R                  
GGCCTCTTGGCGCAATGGAAGCGCATCAGACTTCGGATCTGAGGGtTGCAGGTTCGAGTCCTGCAGGGGTCG                                                                                                                                      
>LmexicanaMHOMGT2001U1103_LmxM.23_74_K                  
GCACTTCTAGCTCAGTTGGTAGAGCGCGTGGCTTTTAACCTCGTGGtCGTGGGTTCGAGCCCCACGGAGTGCG                                                                                                                                     
>LmexicanaMHOMGT2001U1103_LmxM.23_75_G                  
GCAATTGTGGTCCAACGGTtAAGATCCCCGCCTTCCAAGCGGGTGaCCCGGGTTCGACTCCCGGCAATTGCA                                                                                                                                      
>LmexicanaMHOMGT2001U1103_LmxM.23_76_W                  
GGGGGCTTAGCTCAGTGGTAGAGCATTGGATTCCAAATCCAGGGGtCGTAGGTTCAATCCCTGCAGCTCTCA                                                                                                                                      
>LmexicanaMHOMGT2001U1103_LmxM.24_78_P                  
GGCCGCTTAGTCTAGTGGTATGATTCCCGCTTCGGGTGCGGGAGGtCAGGGGTTCAATTCCCCTAGCGGCCC                                                                                                                                      
>LmexicanaMHOMGT2001U1103_LmxM.24_79_Q                  
GCTCCTATAGTGTAGCGGTtATCACCTCGGACTCTGAATCCGATAaCCCTGGTTCGAGTCCAGGTAGGAGTG                                                                                                                                      
>LmexicanaMHOMGT2001U1103_LmxM.24_80_L                  
GCTGGGGTTCCCGAGTTGGTcaAAGGGGTGAGACTTAAGTTCTCATGCGCAAGCTtCGTGGGTTCGAACCCCACCTCCAGCA                                                                                                                            
>LmexicanaMHOMGT2001U1103_LmxM.24_81_I                  
GCTCTCATAGCTCAGTCGGTtAGAGCGTGGGTCTAATAAGCCCAAGGtCACAGGTTCGACCCCTGTTGGGAGCA                                                                                                                                    
>LmexicanaMHOMGT2001U1103_LmxM.24_82_I                  
GCTCTCATAGCTCAGTCGGTtAGAGCGTGGGTCTAATAAGCCCAAGGtCACAGGTTCGACCCCTGTTGGGAGCA                                                                                                                                    
>LmexicanaMHOMGT2001U1103_LmxM.24_83_D                  
TTCTCGGTAGTATAGTGGTtAGTATACCCGCCTGTCACGCGGGTGaCCCGGGTTCAATTCCCGGCCGGGAAG                                                                                                                                      
>LmexicanaMHOMGT2001U1103_LmxM.29_85_T                  
GGCCGCTTAGCACAGTGGCAGTGCACCACTCTCGTAAAGTGGGGGtCGCGAGTTCGATTCTCGCAGTGGCCT                                                                                                                                      
>LmexicanaMHOMGT2001U1103_LmxM.30_86_F                  
GCCGCGATAGCTCAGTTGGGAGAGCGTCAGACTGAAGATCTGAAGGtCCCTGGTTCGATCCCGGGTCGCGGCA                                                                                                                                     
>LmexicanaMHOMGT2001U1103_LmxM.30_87_S                  
GTCACCATACCCAAGTGGTtACGGGGACTGACTAGAAATCAGTTGCGATCTCGCGCGCAGGTTCGAATCCTGCTGGTGACG                                                                                                                             
>LmexicanaMHOMGT2001U1103_LmxM.30_89_A                  
GGGGATGTAGCTCAGATGGTAGAGCGACCGCTTAGCATGCGGTAGGtATTGGGATCGATACCCAACTTCTCCA                                                                                                                                     
>LmexicanaMHOMGT2001U1103_LmxM.30_90_G                  
GCGCAGTTGGTCTAGTGGTAGAATTCTCGCCTGCCACGCGGGAGGCCCGGGTTCGATTCCCGGACTGCGCA                                                                                                                                       
>LmexicanaMHOMGT2001U1103_LmxM.30_91_E                  
TCCGATGTGGTATAGTGGAtAGAACAAGCGGCTCTCACCCGCTAGaCCCGGGTTCGATCCCCGGCATCGGAA                                                                                                                                      
>LmexicanaMHOMGT2001U1103_LmxM.32_93_R                  
GCCCTTGTAGCCTAATGGAtATGGCGTTTGCTTCCTAAGCAAAAGGtTGCGGGTTCGAGTCCCGCCAGGGGTA                                                                                                                                     
>LmexicanaMHOMGT2001U1103_LmxM.32_94_R                  
GCTCCAGTGGCCTAATGGAtAAGGCTTTGGACTTCTAATCCAAAGAtTGCGGGTTCGAATCCCGCCTGGAGTA                                                                                                                                     
>LmexicanaMHOMGT2001U1103_LmxM.32_95_A                  
GGGCGTGTAGCTCAGTGGTAGAGCGCCTGTTTTGCATACAGGAGGcCTAGGGTTCAAACCCCTACTCGTCCA                                                                                                                                      
>LmexicanaMHOMGT2001U1103_LmxM.32_98_K                  
GCATTCCTAGCTCAGTCGGTAGAGCGCACGGCTCTTAACCGTGTGGtCGTGGGTTCGATCCCCACGGAGTGCG                                                                                                                                     
>LmexicanaMHOMGT2001U1103_LmxM.33_99_N                  
TCCTCCCTGGCGCAGTCGGCAGCGCGTTAGGCTGTTAACCTACAGGtCGTTGGTTCGAATCCAACGGGAGGAG                                                                                                                                     
>LmexicanaMHOMGT2001U1103_LmxM.33_100_Y                 
CCTTCTGTAGCTCAATTGGTAGAGCATGTGACTGTAGagttcgcaggtATCACAGGGtCGCTGGTTCGATTCCGGCCGGAAGGA                                                                                                                          
>LmexicanaMHOMGT2001U1103_LmxM.33_101_T                 
GGCCGCTTAGCACAGTGGCAGTGCACCACTCTCGTAAAGTGGGGGtCGCGAGTTCGATTCTCGCAGTGGCCT                                                                                                                                      
>LmexicanaMHOMGT2001U1103_LmxM.33_102_P                 
GGCCGCTTAGTCTAGTGGTATGATTCCCGCTTCGGGTGCGGGAGGtCAGGGGTTCAATTCCCCTAGCGGCCC                                                                                                                                      
>LmexicanaMHOMGT2001U1103_LmxM.33_103_N                 
TCCTCCCTGGCGCAGTCGGCAGCGCGTTAGGCTGTTAACCTACAGGtCGTTGGTTCGAATCCAACGGGAGGAG                                                                                                                                     
>LmexicanaMHOMGT2001U1103_LmxM.33_104_V                 
GCGCGGTTGGTCTAGGTGGTtATGACGTCGCTTTAACACGGCGAAGGtCTCGGGTTCGAGTCCCGAACTGCGTA                                                                                                                                    
>LmexicanaMHOMGT2001U1103_LmxM.33_105_I                 
GCTCTCATAGCTCAGTCGGTtAGAGCGTGGGTCTAATAAGCCCAAGGtCACAGGTTCGACCCCTGTTGGGAGCA                                                                                                                                    
>LmexicanaMHOMGT2001U1103_LmxM.33_106_M                 
GCGAGCGTAGCGCAGTCGGCAGCGCGTGGGTCTCATAATCCCAAGGtCGTGAGTTCGATCCTCACCGGTCGCA                                                                                                                                     
>LmexicanaMHOMGT2001U1103_LmxM.33_107_L                 
GGCGGAGTGGCCGAGTGGTctAAGGCGCCAGATTTAGGCTCTGGTCTTTCGAGgCGTGGGTTCGAACCCCACCTCCGTCA                                                                                                                              
>LmexicanaMHOMGT2001U1103_LmxM.33_108_S                 
GTCAACATACCCAAGTGGTtACGGGGTTTGACTTGAAATCAAATGCGATCTCGCGCGCAGGTTCGAACCCTGCTGTTGACG                                                                                                                             
>LpanamensisMHOMCOL81L13_LpaL13_04_1_R                  
GTCCGTGTGGCTCAATGGAAGAGCATCTGACTACGGATCAGAGGGtTGCAGGTTCGAATCCTGTCACGGATG                                                                                                                                      
>LpanamensisMHOMCOL81L13_LpaL13_05_2_R                  
GTCCGTGTGGCTCAATGGAAGAGCATCTGACTACGGATCAGAGGGtTGCAGGTTCGAATCCTGTCACGGATG                                                                                                                                      
>LpanamensisMHOMCOL81L13_LpaL13_09_5_X                  
AGCACCGTAGCGCAGTGGAAGCGCGATGGGCTCATAACCCATAGGtCGTTGGATCGAAACCAATCGGTGCTA                                                                                                                                      
>LpanamensisMHOMCOL81L13_LpaL13_09_6_L                  
GGCAAGATGGTCGAGTGGTccAAGACGTCACGTTCAGGTCGTGATCTCCCCTGGAGGCGTGGGTTCAAACCCCACTCTTGTCA                                                                                                                           
>LpanamensisMHOMCOL81L13_LpaL13_09_7_V                  
GCGATGGTCGTCTAGTGGTtAGGACATTCGCCTCACACGCGAGAGAtCGCGGGTTCAATCCCCGCCCGTCGTA                                                                                                                                     
>LpanamensisMHOMCOL81L13_LpaL13_09_8_H                  
GGGGAAATAGTTCAGTGGCAGAACATCAGATTGTGGCTCTGAATaCCCGGGTCCGATTCCCGGTTTCCCCT                                                                                                                                       
>LpanamensisMHOMCOL81L13_LpaL13_09_9_E                  
TCCGATGTAGTATAACGGTtAGAACACCTGGCTTTCACCCAGGAGaTCCGGGTTCGATTCCCGGTATCGGAG                                                                                                                                      
>LpanamensisMHOMCOL81L13_LpaL13_09_10_V                 
GCGATGGTCGTCTAGTGGTtAGGACATTCGCCTCACACGCGAGAGAtCGCGGGTTCAATCCCCGCCCGTCGTA                                                                                                                                     
>LpanamensisMHOMCOL81L13_LpaL13_09_11_R                 
GACGTTGTGGCGCAATGGAAGCGCGTCGGATTCCGGATCCGAAGGtTGTGGGTTCGACCCCCATCAGCGTTG                                                                                                                                      
>LpanamensisMHOMCOL81L13_LpaL13_09_12_H                 
GGGGAAATAGTTCAGTGGCAGAACATCAGATTGTGGCTCTGAATaCCCGGGTCCGATTCCCGGTTTCCCCT                                                                                                                                       
>LpanamensisMHOMCOL81L13_LpaL13_10_13_K                 
GCATTCCTAGCTCAGTCGGTAGAGCGCACGGCTCTTAACCGTGTGGtCGTGGGTTCGATCCCCACGGAGTGCG                                                                                                                                     
>LpanamensisMHOMCOL81L13_LpaL13_10_14_N                 
TCCTCCCTGGCGCAGTCGGCAGCGCGTTAGGCTGTTAACCTACAGGtCGTTGGTTCGAATCCAACGGGAGGAG                                                                                                                                     
>LpanamensisMHOMCOL81L13_LpaL13_11_15_M                 
GCGAGCGTAGCGCAGTCGGCAGCGCGTGGGTCTCATAATCCCAAGGtCGTGAGTTCGATCCTCACCGGTCGCA                                                                                                                                     
>LpanamensisMHOMCOL81L13_LpaL13_11_16_R                 
GTCCGTGTGGCTCAATGGAAGAGCATCTGACTACGGATCAGAGGGtTGCAGGTTCGAATCCTGTCACGGATG                                                                                                                                      
>LpanamensisMHOMCOL81L13_LpaL13_11_17_L                 
GGTGAGATGGTCGAGTGGTctAAGACGTTGGATTAAGGTTCCAATCCTTTCGAGGgCGTGGGTTCAAACCCCACTCTCATCA                                                                                                                            
>LpanamensisMHOMCOL81L13_LpaL13_11_18_A                 
GGGCGTGTAGCTCAGTGGTAGAGCGTCCGTTTCGCATACGGAAGGcCTAGGGTTCGATCCCCTACTCGTCCA                                                                                                                                      
>LpanamensisMHOMCOL81L13_LpaL13_11_19_G                 
GCGCCGCTGGTCTAGTGGCATGATGGTACCCTCCCAAGGTATTGaCCCGGGTTCGATTCCCGGGCGGCGCA                                                                                                                                       
>LpanamensisMHOMCOL81L13_LpaL13_15_21_D                 
TTCTCGGTAGTATAGTGGTtAGTATACCCGCCTGTCACGCGGGTGaCCCGGGTTCAATTCCCGGCCGGGAAG                                                                                                                                      
>LpanamensisMHOMCOL81L13_LpaL13_15_22_E                 
TCCGATGTGGTATAGTGGAtAGAACAAGCGGCTCTCACCCGCTAGaCCCGGGTTCGATCCCCGGCATCGGAA                                                                                                                                      
>LpanamensisMHOMCOL81L13_LpaL13_15_23_D                 
TTCTCGGTAGTATAGTGGTtAGTATACCCGCCTGTCACGCGGGTGaCCCGGGTTCAATTCCCGGCCGGGAAG                                                                                                                                      
>LpanamensisMHOMCOL81L13_LpaL13_15_24_E                 
TCCGATGTGGTATAGTGGAtAGAACAAGCGGCTCTCACCCGCTAGaCCCGGGTTCGATCCCCGGCATCGGAA                                                                                                                                      
>LpanamensisMHOMCOL81L13_LpaL13_16_25_Q                 
GCTCCTATAGTGTAGCGGTtATCACCTCGGACTCTGAATCCGATAaCCCTGGTTCGAGTCCAGGTAGGAGTG                                                                                                                                      
>LpanamensisMHOMCOL81L13_LpaL13_16_26_L                 
GCTGGGGTTCCCGAGTTGGTcaAAGGGGTGAGACTTAAGTTCTCATGCGCAAGCTtCGTGGGTTCGAACCCCACCTCCAGCA                                                                                                                            
>LpanamensisMHOMCOL81L13_LpaL13_16_27_Q                 
GCTCCTATAGTGTAGCGGTtATCACCTCGGACTCTGAATCCGATAaCCCTGGTTCGAGTCCAGGTAGGAGTG                                                                                                                                      
>LpanamensisMHOMCOL81L13_LpaL13_16_28_Q                 
GCTCCTATAGTGTAGCGGTtATCACCTCGGACTCTGAATCCGATAaCCCTGGTTCGAGTCCAGGTAGGAGTG                                                                                                                                      
>LpanamensisMHOMCOL81L13_LpaL13_17_29_D                 
TTCTCGGTAGTATAGTGGTtAGTATACCCGCCTGTCACGCGGGTGaCCCGGGTTCAATTCCCGGCCGGGAAG                                                                                                                                      
>LpanamensisMHOMCOL81L13_LpaL13_17_30_S                 
GCAAATGTGGCCGAGTGGTtAAGGCGCCTGCCTGCTAAGCAGGTGTGATCTCACGCGAAGGTTCGAACCCTTCCGTTTGCG                                                                                                                             
>LpanamensisMHOMCOL81L13_LpaL13_17_31_A                 
GGGGATGTAGCTCAGATGGTAGAGCGACCGCTTAGCATGCGGTAGGtATTGGGATCGATACCCAACTTCTCCA                                                                                                                                     
>LpanamensisMHOMCOL81L13_LpaL13_20.1_33_N               
TCCCCCCTGGCGCAGTCGGCAGCGCGTTAGGCTGTTAACCTACAGGtCGTTGGTTCGAATCCAACGGGAGGAG                                                                                                                                     
>LpanamensisMHOMCOL81L13_LpaL13_20.1_34_P               
GGCCGCTTGGTCTAGTGGTATGATTCCCGCTTCGGGTGCGGGAGGtCAGGGGTTCAATTCCCCTAGCGGCCC                                                                                                                                      
>LpanamensisMHOMCOL81L13_LpaL13_20.1_35_T               
GGCCGCTTAGCACAGTGGCAGTGCACCACTCTCGTAAAGTGGGGGtCGCGAGTTCGATTCTCGCAGTGGCCT                                                                                                                                      
>LpanamensisMHOMCOL81L13_LpaL13_20.1_36_Y               
CCTTCTGTAGCTCAATTGGTAGAGCATGTGACTGTAGagactgcaggtATCACAGGGtCGCTGGTTCGATTCCGGCCGGAAGGA                                                                                                                          
>LpanamensisMHOMCOL81L13_LpaL13_20.1_37_N               
TCCTCCCTGGCGCAGTCGGCAGCGCGTTAGGCTGTTAACCTACAGGtCGTTGGTTCGAATCCAACGGGAGGAG                                                                                                                                     
>LpanamensisMHOMCOL81L13_LpaL13_20.1_38_V               
GCGCGGTTGGTCTAGGTGGTtATGACGTCGCTTTAACACGGCGAAGGtCTCGGGTTCGAGTCCCGAACTGCGTA                                                                                                                                    
>LpanamensisMHOMCOL81L13_LpaL13_20.1_39_I               
GCTCTCATAGCTCAGTCGGTtAGAGCGTGGGTCTAATAAGCCCAAGGtCACAGGTTCGACCCCTGTTGGGAGCA                                                                                                                                    
>LpanamensisMHOMCOL81L13_LpaL13_20.1_40_M               
GCGAGCGTAGCGCAGTCGGCAGCGCGTGGGTCTCATAATCCCAAGGtCGTGAGTTCGATCCTCACCGGTCGCA                                                                                                                                     
>LpanamensisMHOMCOL81L13_LpaL13_20.1_41_L               
GGCGGAGTGGCCGAGTGGTctAAGGCGCCAGATTTAGGCTCTGGTCTTTCGAGgCGTGGGTTCGAACCCCACCTCCGTCA                                                                                                                              
>LpanamensisMHOMCOL81L13_LpaL13_20.1_42_S               
GTCAACATACCCAAGTGGTtACGGGGTTTGACTTGAAATCAAATGCGATCTCGCGCGCAGGTTCGAACCCTGCTGTTGACG                                                                                                                             
>LpanamensisMHOMCOL81L13_LpaL13_21_44_S                 
GCAAACGTGGCCGAGTGGTtAAGGCGCCTGCCTGCTAAGCAGGTGTGATCTCACGCGAAGGTTCGAACCCTTCCGTTTGCG                                                                                                                             
>LpanamensisMHOMCOL81L13_LpaL13_21_45_V                 
GCGCGGTTGGTCTAGGTGGTtATGACGTCGCTTTAACACGGCGAAGGtCTCGGGTTCGAGTCCCGAACTGCGTA                                                                                                                                    
>LpanamensisMHOMCOL81L13_LpaL13_21_46_K                 
GCATTCCTAGCTCAGTCGGTAGAGCGCACGGCTCTTAACCGTGTGGtCGTGGGTTCGATCCCCACGGAGTGCG                                                                                                                                     
>LpanamensisMHOMCOL81L13_LpaL13_23_47_I                 
GCTCCCGTGGTCTAGTTGGTtAGGACGCTGGTCTTATGAACCGGATAtCGCGGGTTCGAGCCCCGCCGGGAGCA                                                                                                                                    
>LpanamensisMHOMCOL81L13_LpaL13_23_48_V                 
GCGTGGGTGATCTAGTGGTtATGATGTCTGCTTTACACGCAGAACGtCGCGGGTTCGAACCCCGCCCCGCGTA                                                                                                                                     
>LpanamensisMHOMCOL81L13_LpaL13_23_49_Q                 
GGTCCTATGGTGTAGTGGTtATCACTTCGGACTTTGAATCCGAAAaCCCAGGTTCGAATCCTGGTAGGACCA                                                                                                                                      
>LpanamensisMHOMCOL81L13_LpaL13_23_50_R                 
GTCCGTGTGGCTCAATGGACGAGCATCTGACTACGGATCAGAGGGtTGCAGGTTCGAATCCTGTCACGGATG                                                                                                                                      
>LpanamensisMHOMCOL81L13_LpaL13_23_51_L                 
GGCAAGATGGTCGAGTGGTccAAGACGTCACGTTCAGGTCGTGATCTCCCCTGGAGGCGTGGGTTCAAACCCCACTCTTGTCA                                                                                                                           
>LpanamensisMHOMCOL81L13_LpaL13_23_52_T                 
GGCCGCTTAGCACAGTGGCAGTGCATTGGTCTTGTAAACCAAGGGtCCCGAGTTCAATTCTCGGAGTGGCCT                                                                                                                                      
>LpanamensisMHOMCOL81L13_LpaL13_23_53_R                 
GGCCTCTTGGCGCAATGGAAGCGCATCAGACTTCGGATCTGAGGGtTGCAGGTTCGAGTCCTGCAGGGGTCG                                                                                                                                      
>LpanamensisMHOMCOL81L13_LpaL13_23_54_K                 
GCACTCCTAGCTCAGTTGGTAGAGCGCGTGGCTTTTAACCTCGTGGtCGTGGGTTCGAGCCCCACGGAGTGCG                                                                                                                                     
>LpanamensisMHOMCOL81L13_LpaL13_23_55_G                 
GCAATTGTGGTCCAACGGTtAAGATCCCCGCCTTCCAAGCGGGTGaCCCGGGTTCGACTCCCGGCAATTGCA                                                                                                                                      
>LpanamensisMHOMCOL81L13_LpaL13_23_56_W                 
GGGGGCTTAGCTCAGTGGTAGAGCATTGGATTCCAAATCCAGGGGtCGCAGGTTCAATCCCTGCAGCTCTCA                                                                                                                                      
>LpanamensisMHOMCOL81L13_LpaL13_24_58_P                 
GGCCGCTTGGTCTAGTGGTATGATTCCCGCTTCGGGTGCGGGAGGtCAGGGGTTCAATTCCCCTAGCGGCCC                                                                                                                                      
>LpanamensisMHOMCOL81L13_LpaL13_24_60_araL              
GCTGGGGTTCCCGAGTTGGTCAAAGGGGTGAGACTTAAGTTCTCATGCGCAAGCTTCGTGGGTTCGAACCCCACCTCCAGCA                                                                                                                            
>LpanamensisMHOMCOL81L13_LpaL13_24_61_I                 
GCTCTCATAGCTCAGTCGGTtAGAGCGTGGGTCTAATAAGCCCAAGGtCACAGGTTCGACCCCTGTTGGGAGCA                                                                                                                                    
>LpanamensisMHOMCOL81L13_LpaL13_24_62_D                 
TTCTCGGTAGTATAGTGGTtAGTATACCCGCCTGTCACGCGGGTGaCCCGGGTTCAATTCCCGGCCGGGAAG                                                                                                                                      
>LpanamensisMHOMCOL81L13_LpaL13_30_67_T                 
GGCCGCTTAGCACAGTGGCAGTGCACCACTCTCGTAAAGTGGGGGtCGCGAGTTCGATTCTCGCAGTGGCCT                                                                                                                                      
>LpanamensisMHOMCOL81L13_LpaL13_31_68_F                 
GCCGCGATAGCTCAGTTGGGAGAGCGTCAGACTGAAGATCTGAAGGtCCCTGGTTCGATCCCGGGTCGCGGCA                                                                                                                                     
>LpanamensisMHOMCOL81L13_LpaL13_31_69_S                 
GTCACCATACCCAAGTGGTtACGGGGACTGACTAGAAATCAGTTGCGATCTCGCGCGTAGGTTCGAATCCTGCTGGTGACG                                                                                                                             
>LpanamensisMHOMCOL81L13_LpaL13_31_70_A                 
GGGGATGTAGCTCAGATGGTAGAGCGACCGCTTAGCATGCGGTAGGtATTGGGATCGATACCCAACTTCTCCA                                                                                                                                     
>LpanamensisMHOMCOL81L13_LpaL13_31_71_G                 
GCGCAGTTGGTCTAGTGGTAGAATTCTCGCCTGCCACGCGGGAGGCCCGGGTTCGATTCCCGGACTGCGCA                                                                                                                                       
>LpanamensisMHOMCOL81L13_LpaL13_31_72_E                 
TCCGATGTGGTATAGTGGAtAGAACAAGCGGCTCTCACCCGCTAGaCCCGGGTTCGATCCCCGGCATCGGAA                                                                                                                                      
>LpanamensisMHOMCOL81L13_LpaL13_31_73_E                 
TCCGATGTGGTATAGTGGAtAGAACAAGCGGCTCTCACCCGCTAGaCCCGGGTTCGATCCCCGGCATCGGAA                                                                                                                                      
>LpanamensisMHOMCOL81L13_LpaL13_33_75_K                 
GCATTCCTAGCTCAGTCGGTAGAGCGCACGGCTCTTAACCGTGTGGtCGTGGGTTCGATCCCCACGGAGTGCG                                                                                                                                     
>LpanamensisMHOMCOL81L13_LpaL13_33_76_K                 
GCATTCCTAGCTCAGTCGGTAGAGCGCACGGCTCTTAACCGTGTGGtCGTGGGTTCGATCCCCACGGAGTGCG                                                                                                                                     
>LpanamensisMHOMCOL81L13_LpaL13_33_77_R                 
GCCCTTGTAGCCTAATGGAtATGGCGTTTGCTTCCTAAGCAAAAGGtTGCGGGTTCGAGTCCCGCCAGGGGTA                                                                                                                                     
>LpanamensisMHOMCOL81L13_LpaL13_33_78_R                 
GCTCCAGTGGCCTAATGGAtAAGGCTTTGGACTTCTAATCCAAAGAtTGCGGGTTCGAATCCCGCCTGGAGTA                                                                                                                                     
>LpanamensisMHOMCOL81L13_LpaL13_33_79_A                 
GGGCGTGTAGCTCAGTGGTAGAGCGCCTGTTTTGCATACAGGAGGcCTAGGGTTCAAACCCCTACTCGTCCA                                                                                                                                      
>LpanamensisMHOMCOL81L13_LpaL13_35_81_C                 
GGATTCATAGCTCAGTGGTAGAGCATTCGGCTGCAGTCCGAATGGtCCCCGGTTCAAACCCGGGTGGGTCCT                                                                                                                                      
>LpanamensisMHOMCOL81L13_LpaL13_35_82_L                 
GGTGAGATGGTCGAGTGGTctAAGACGTTGGATTAAGGTTCCAATCCTTTCGAGGgCGTGGGTTCAAACCCCACTCTCATCA                                                                                                                            
>LpanamensisMHOMCOL81L13_LpaL13_35_83_X                 
AGCACCGTAGCGCAGTGGAAGCGCGATGGGCTCATAACCCATAGGtCGTTGGATCGAAACCAATCGGTGCTA                                                                                                                                      
>LpanamensisMHOMCOL81L13_LpaL13_35_84_P                 
GGTCGTTTGGTCTAGTGGTATGATTCCTGTTTTGGGTACAGGAGGtCACGGGTTCAATTCCCGTAACGACCC                                                                                                                                      
>LpanamensisMHOMCOL81L13_LpaL13_35_85_T                 
GGCTGCTTAGCTCAATGGCAGAGCGCCGTCCTAGTAAGACGGAGGtCAGGGGTTCGATCCCCCTAGCGGCCT                                                                                                                                      
>LpanamensisMHOMCOL81L13_LpaL13_35_86_Y                 
CCTTCTGTAGCTCAATTGGTAGAGCATGTGACTGTAGagtccgcaggtATCACAGGGtCGCTGGTTCGATTCCGGCCGGAAGGA                                                                                                                          
>LpanamensisMHOMCOL81L13_LpaL13_35_88_P                 
GGTCCAGTGGTCTAGTGGCATGATTCTCCCTTAGGGTGGGAGAGGtCCCGGGTTCAATTCCCGGCTGGACCC                                                                                                                                      
>LpanamensisMHOMCOL81L13_LpaL13_35_89_G                 
GCGCAGTTGGTCTAGTGGTAGAATTCTCGCCTGCCACGCGGGAGGCCCGGGTTCGATTCCCGGACTGCGCA                                                                                                                                       
>LpanamensisMHOMCOL81L13_LpaL13_35_90_T                 
GGCTGCTTAGCTCAATGGCAGAGCGCCGTCCTAGTAAGACGGAGGtCAGGGGTTCGATCCCCCTAGCGGCCT                                                                                                                                      
>LpanamensisMHOMCOL81L13_LpaL13_35_91_T                 
GGCTGCTTAGCTCAATGGCAGAGCGCCGTCCTAGTAAGACGGAGGtCAGGGGTTCGATCCCCCTAGCGGCCT                                                                                                                                      
>LpanamensisMHOMCOL81L13_LpaL13_35_92_G                 
GCGCAGTTGGTCTAGTGGTAGAATTCTCGCCTGCCACGCGGGAGGCCCGGGTTCGATTCCCGGACTGCGCA                                                                                                                                       
>LpanamensisMHOMCOL81L13_LPAL13_SCAF000038_93_V         
GCGCGGTTGGTCTAGGTGGTtATGACGTCGCTTTAACACGGCGAAGGtCTCGGGTTCGAGTCCCGAACTGCGTA                                                                                                                                    
>LpanamensisMHOMCOL81L13_LPAL13_SCAF000038_94_P         
GGTCCAGTGGTCTAGTGGCATGATTCTCCCTTAGGGTGGGAGAGGtCCCGGGTTCAATTCCCGGCTGGACCC                                                                                                                                      
>LpanamensisMHOMCOL81L13_LPAL13_SCAF000038_95_K         
GCATTCCTAGCTCAGTCGGTAGAGCGCACGGCTCTTAACCGTGTGGtCGTGGGTTCGATCCCCACGGAGTGCG                                                                                                                                     
>LpanamensisMHOMCOL81L13_LPAL13_SCAF000041_96_L         
GGCAGGATGGCCGAGTGGTctAAGGCGGGAGACTCAAGTTCTCTTCTATTCGTAGGCGCGGGTTCGAACCCCGCTCCTGTCA                                                                                                                            
>LpanamensisMHOMCOL81L13_LPAL13_SCAF000041_97_S         
GTCACCATACCCAAGTGGTtACGGGGGTTGACTCGAAATCAACTGCGATCTCGCGCGCAGGTTCGAATCCTGCTGGTGACG                                                                                                                             
>LpanamensisMHOMCOL81L13_LPAL13_SCAF000321_98_L         
GCTGGGGTTCCCGAGTTGGTcaAAGGGGTGAGACTTAAGTTCTCATGCGCAAGCTtCGTGGGTTCGAACCCCACCTCCAGCA                                                                                                                            
>LpanamensisMHOMCOL81L13_LPAL13_SCAF000321_99_I         
GCTCTCATAGCTCAGTCGGTtAGAGCGTGGGTCTAATAAGCCCAAGGtCACAGGTTCGACCCCTGTTGGGAGCA                                                                                                                                    
>LpanamensisMHOMCOL81L13_LPAL13_SCAF000592_100_A        
GGGCGTGTAGCTCAGTGGTAGAGCGTCCGTTTCGCATACGGAAGGcCTAGGGTTCGATCCCCTACTCGTCCA                                                                                                                                      
>LpanamensisMHOMCOL81L13_LPAL13_SCAF000592_101_L        
GGTGAGATGGTCGAGTGGTctAAGACGTTGGATTAAGGTTCCAATCCTTTCGAGGgCGTGGGTTCAAACCCCACTCTCATCA                                                                                                                            
>LpanamensisMHOMPA94PSC1_CP009374_2_R                   
GTCCGTGTGGCTCAATGGAAGAGCATCTGACTACGGATCAGAGGGtTGCAGGTTCGAATCCTGTCACGGATG                                                                                                                                      
>LpanamensisMHOMPA94PSC1_CP009376_6_R                   
GTCCGTGTGGCTCAATGGAAGAGCATCTGACTACGGATCAGAGGGtTGCAGGTTCGAATCCTGTCACGGATG                                                                                                                                      
>LpanamensisMHOMPA94PSC1_CP009378_7_X                   
AGCACCGTAGCGCAGTGGAAGCGCGATGGGCTCATAACCCATAGGtCGTTGGATCGAAACCAATCGGTGCTA                                                                                                                                      
>LpanamensisMHOMPA94PSC1_CP009378_8_L                   
GGCAAGATGGTCGAGTGGTccAAGACGTCACGTTCAGGTCGTGATCTCCCCTGGAGGCGTGGGTTCAAACCCCACTCTTGTCA                                                                                                                           
>LpanamensisMHOMPA94PSC1_CP009378_9_V                   
GCGATGGTCGTCTAGTGGTtAGGACATTCGCCTCACACGCGAGAGAtCGCGGGTTCAATCCCCGCCCGTCGTA                                                                                                                                     
>LpanamensisMHOMPA94PSC1_CP009378_10_H                  
GGGGAAATAGTTCAGTGGCAGAACATCAGATTGTGGCTCTGAATaCCCGGGTCCGATTCCCGGTTTCCCCT                                                                                                                                       
>LpanamensisMHOMPA94PSC1_CP009378_11_E                  
TCCGATGTAGTATAACGGTtAGAACACCTGGCTTTCACCCAGGAGaTCCGGGTTCGATTCCCGGTATCGGAG                                                                                                                                      
>LpanamensisMHOMPA94PSC1_CP009378_12_V                  
GCGATGGTCGTCTAGTGGTtAGGACATTCGCCTCACACGCGAGAGAtCGCGGGTTCAATCCCCGCCCGTCGTA                                                                                                                                     
>LpanamensisMHOMPA94PSC1_CP009378_13_R                  
GACGTTGTGGCGCAATGGAAGCGCGTCGGATTCCGGATCCGAAGGtTGTGGGTTCGACCCCCATCAGCGTTG                                                                                                                                      
>LpanamensisMHOMPA94PSC1_CP009378_14_H                  
GGGGAAATAGTTCAGTGGCAGAACATCAGATTGTGGCTCTGAATaCCCGGGTCCGATTCCCGGTTTCCCCT                                                                                                                                       
>LpanamensisMHOMPA94PSC1_CP009379_15_K                  
GCATTCCTAGCTCAGTCGGTAGAGCGCACGGCTCTTAACCGTGTGGtCGTGGGTTCGATCCCCACGGAGTGCG                                                                                                                                     
>LpanamensisMHOMPA94PSC1_CP009379_16_N                  
TCCTCCCTGGCGCAGTCGGCAGCGCGTTAGGCTGTTAACCTACAGGtCGTTGGTTCGAATCCAACGGGAGGAG                                                                                                                                     
>LpanamensisMHOMPA94PSC1_CP009380_17_L                  
GGTGAGATGGTCGAGTGGTctAAGACGTTGGATTAAGGTTCCAATCCTTTCGAGGgCGTGGGTTCAAACCCCACTCTCATCA                                                                                                                            
>LpanamensisMHOMPA94PSC1_CP009380_18_A                  
GGGCGTGTAGCTCAGTGGTAGAGCGTCCGTTTCGCATACGGAAGGcCTAGGGTTCGATCCCCTACTCGTCCA                                                                                                                                      
>LpanamensisMHOMPA94PSC1_CP009380_19_G                  
GCGCCGCTGGTCTAGTGGCATGATGGTACCCTCCCAAGGTATTGaCCCGGGTTCGATTCCCGGGCGGCGCA
[truncated: 520,873 more chars]
