# Supplementary material for: Targeting tRNA-synthetase interactions towards novel therapeutic discovery against eukaryotic pathogens
Source: PLoS Negl Trop Dis. 2020 Feb 27;14(2):e0007983. doi: 10.1371/journal.pntd.0007983 (PMC7046186; doi:10.1371/journal.pntd.0007983)
Supplement: S1 Code and Data — (TGZ) [file pntd.0007983.s052.tgz › KellyEtAl_PLoS_NTD_SOM/bubble.R]

# make sure your working directory is set to the folder "test".
# Example: setwd("<PATH TO SOM_KellyEtl_code_and_data/test>")

MAJOR.74       <- read.table("Bubble_Plots/MAJOR_Table.txt",header=T);
INFANTUM.74    <- read.table("Bubble_Plots/INFANTUM_Table.txt",header=T);
MEXICANA.74    <- read.table("Bubble_Plots/MEXICANA_Table.txt",header=T);
VIANNIA.74     <- read.table("Bubble_Plots/VIANNIA_Table.txt",header=T);
ENRIETTII.74   <- read.table("Bubble_Plots/ENRIETTII_Table.txt",header=T);
LEPTOCRITH.74  <- read.table("Bubble_Plots/LEPTOCRITH_Table.txt",header=T);
AFTRYP.74      <- read.table("Bubble_Plots/AFTRYP_Table.txt",header=T);
AMTRYP.74      <- read.table("Bubble_Plots/AMTRYP_Table.txt",header=T);

classes  <- c('L','I','V','R','C','M','E','Q','Y','W','S','T','P','H','G','D','N','K','F','A', 'X');
ldf.74   <- list(MAJOR.74,INFANTUM.74,MEXICANA.74,LEPTOCRITH.74,ENRIETTII.74,VIANNIA.74,AMTRYP.74,AFTRYP.74);
df.names <- c("Major (n = 8)","Infantum (n = 3)","Mexicana (n = 2)","Lepto/Crith (n = 3)","Enriettii (n = 2)","Viannia (n = 4)","Am. Tryp. (n = 11)","Af. Tryp. (n = 6)");

gains <- vector()
convs <- vector()
for (class in classes) {
  i <- 1
  for (df in ldf.74) {
    gainvals <- (df$gainbits * df$gainfht);
    convvals <- (df$convbits * df$convfht);
    gainvals <- log(gainvals[gainvals>0])
    convvals <- log(convvals[convvals>0])
    gains <- append(gains, values=gainvals);
    convs <- append(convs, values=convvals);
  }
}
bitdatagains <- data.frame(bits = gains,type=rep("Gain",length(gains)))
bitdataconvs <- data.frame(bits = convs,type=rep("Conversion",length(convs)))
bitdata <- rbind(bitdatagains,bitdataconvs)
library(ggplot2)
ggplot(bitdata,
       aes(
         x = bits,
         fill = type
       )) + theme_bw() + geom_density(alpha=0.3) + xlab("log Gain or Conversion Bits") + ggtitle("log-letter-height distributions for Gains and Conversions") +  theme(legend.title=element_blank())

library("heR.Misc"); ## THIS IS REQUIRED FOR THE BUBBLEPLOT FUNCTION AND MUST BE DOWNLOADED FROM
## http://exposurescience.org/her.html


# THESE ARE THE COORDINATES FOR THE TRNA STRUCTURE BACKBONE IN THE FIGURES

line.x <- c(6.875,6.500,6.125,5.750,5.375,5.000,4.625,4.625,5.000,5.000,2.375
            ,2.750,2.375,2.750,2.500,2.875,3.250,2.875,2.500,2.125,1.750,1.375,1.000
            ,0.625,0.250,0.625,1.000,1.500,1.125,1.500,1.125,1.500,1.125,1.500,1.125
            ,1.500,1.125,0.625,1.000,1.375,1.750,2.125,2.500,2.875,2.375,2.750,2.375
            ,2.750,2.375,4.250,4.250,3.875,4.250,3.875,4.250,4.250,3.875,3.500,3.125
            ,2.750,2.250,1.875,1.500,1.125,1.500,1.875,2.250,2.750,3.125,3.500,3.875
            ,4.250,4.625,5.000,5.375,5.750,6.125,6.500,6.875,7.250,7.625,8.000,8.375);

line.y <- c(8.875,8.500,8.875,8.500,8.875,8.500,8.875,7.375,7.000
            ,3.500,3.500,3.875,4.250,4.625,5.125,5.500,5.875,6.250,6.625
            ,7.000,7.375,7.000,6.625,6.250,5.875,5.500,5.125,4.625,4.250
            ,3.875,3.500,3.125,2.750,2.375,2.000,1.625,1.250,0.750,0.375
            ,0.000,-0.375,0.000,0.375,0.750,1.250,1.625,2.000,2.375,2.750
            ,2.750,3.875,4.250,4.625,5.000,5.375,8.500,8.875,8.500,8.875
            ,8.500,8.000,8.375,8.750,9.125,9.500,9.875,10.250,9.750,10.125
            ,9.750,10.125,9.750,10.125,9.750,10.125,9.750,10.125,9.750,10.125
            ,9.750,10.125,9.750,10.125);


## THESE ARE FOR THE SPRINZL COORD LABELS
coord.labels <- c("1","5","10","14","18","21","25","30","35","40","45","50","55","60","65","70");
coord.labels.x <- c(6.875,5.375,2.375,2.61,1.750,0.8,1.125,1.500,1.750,2.750,3.65,3.870,1.875,2.250,4.250,6.125);
coord.labels.y <- c(8.875,8.875,3.500,5.125,7.375,5.625,3.500,1.625,-0.375,1.625,4.680,8.875,8.375,10.250,9.750,10.125);

xbump <- 0.5;
ybump <- 0.5;

up <- c(13,14,15,16,17);
up.coord.labels <- coord.labels[up];
up.coord.labels.x <- coord.labels.x[up];
up.coord.labels.y <- coord.labels.y[up] + ybump;

dn <- c(1,2,5,9,11,12);
dn.coord.labels <- coord.labels[dn];
dn.coord.labels.x <- coord.labels.x[dn];
dn.coord.labels.y <- coord.labels.y[dn] - ybump;

lt <- c(3,4,7);
lt.coord.labels <- coord.labels[lt];
lt.coord.labels.x <- coord.labels.x[lt] - xbump;
lt.coord.labels.y <- coord.labels.y[lt];

rt <- c(6,8,10);
rt.coord.labels <- coord.labels[rt];
rt.coord.labels.x <- coord.labels.x[rt] + xbump;
rt.coord.labels.y <- coord.labels.y[rt];


alpha=0.5;
fact=0.5;
area=TRUE;
legend=FALSE;  

map2rgb <- function (c) { rgb(t(col2rgb(c))/255,alpha=alpha);}
colormap <- function (g,c) { 
  y <- rep(0,length(g));
  
  y[g <  0.48             & c < 0.48]               <- "#FFFFFFC3" 
  y[g >= 0.48 & g < 1.8   & c < 0.48]               <- "#B87082C3" 
  y[g >= 1.8             & c < 0.48]               <- "#A2021DC3" 
  y[g <  0.48             & c >= 0.48 & c < 1.8]    <- "#8190AEC3" 
  y[g >= 0.48 & g < 1.8   & c >= 0.48 & c < 1.8]    <- "#765C8CC3" 
  y[g >= 1.8             & c >= 0.48 & c < 1.8]    <- "#B700B7C3" 
  y[g <  0.48             & c >= 1.8]              <- "#083EAEC3" 
  y[g >= 0.48 & g < 1.8   & c >= 1.8]              <- "#190081C3" 
  y[g >= 1.8             & c >= 1.8]              <- "#6C008CC3" 
  y;
  
}


widthmap <- function (g,c) {
  y <- rep(1,length(g));
  y[g < 0.48 & c < 0.44] <- 1;
  y[g >= 0.48 | c >= 0.44] <- 2;
  y[g >= 0.95 | c >= 0.70] <- 3;	
  y;
}

#library(multipanelfigure)

for (class in classes) {
  i <- 1
  filenm <- paste("Bubble_Plots/bubble_",class,".pdf",sep="");
  pdf(file=filenm,version="1.4");#,width=9.0);
  par(mfrow=c(3,3),
      las=1,
      oma = c(0,0,0,1), #it goes c(bottom, left, top, right)
      mar = c(0,0,1,0)+0.5,
      xpd = NA);
  for (df in ldf.74) {
    gains <- (df$gainbits * df$gainfht);
    convs <- (df$convbits * df$convfht);
    colors <- colormap(gains,convs);
    widths <- widthmap(gains,convs);
    #op <- par(mar = rep(0.75, 4))
    bubbleplot(
      df$x[df$aa == class],
      df$y[df$aa == class],
      (df$fbits[df$aa == class] * df$fht[df$aa == class]),
      fact=fact, #0.265165 = sqrt(2*0.375^2)/2
      area=area, 
      fg = rgb(t(col2rgb("black")/255)),
      bg = colors[df$aa == class],
      box=FALSE,
      axes=FALSE,
      lwd=0.5,
      xlim = c(0,8),
      ylim = c(-0.8,10.8),
      main = paste(df.names[i],class)
    );
    #par(op);
    lines(line.x,line.y);
    mycex <- 1.2;
    text(labels=up.coord.labels,x=up.coord.labels.x,y=up.coord.labels.y,cex=mycex);
    text(labels=dn.coord.labels,x=dn.coord.labels.x,y=dn.coord.labels.y,cex=mycex);
    text(labels=lt.coord.labels,x=lt.coord.labels.x,y=lt.coord.labels.y,cex=mycex);
    text(labels=rt.coord.labels,x=rt.coord.labels.x,y=rt.coord.labels.y,cex=mycex);
    prime.x <- c(line.x[1],line.x[83]);
    prime.y <- c(line.y[1],line.y[83]);
    text(labels=c("5'","3'"),x=prime.x,y=prime.y,adj=c(-0.5,0),cex=mycex);	
    i <- i + 1
  }
  legend.x <- rep(df$x[df$aa == "X" &  df$state == "A" & 
                       (df$sprinzl == "69" |  df$sprinzl == "71" |
                        df$sprinzl == "73" )] + c(0.2,0.3,0.4),3);  
  legend.y <- c(rep(df$y[df$aa == "X" &  df$state == "A" & df$sprinzl == "35"]+0.40,3),
                rep(df$y[df$aa == "X" &  df$state == "A" & df$sprinzl == "31"],3), 
                rep(df$y[df$aa == "X" &  df$state == "A" & df$sprinzl == "27"]-0.30,3));
  legend.z <- rep(2.2,9);
  legend.c <- colormap(c(0,0,0,0.5,0.5,0.5,3,3,3),c(0,0.5,3,0,0.5,3,0,0.5,3));
  bubbleplot(legend.x, legend.y, legend.z,fact=fact,area=area,bg=legend.c,
                                        #             add=TRUE,
             box=FALSE,axes=FALSE,lwd=1,
             xlim = c(0,8),
             ylim = c(-0.8,10.8));

  legend.x <- rep(df$x[df$aa == "X" &  df$state == "A" & 
                       (df$sprinzl == "61" |  df$sprinzl == "63" |
                        df$sprinzl == "65" )] + c(0.2,0.3,0.4),3);  
  legend.y <- c(rep(df$y[df$aa == "X" &  df$state == "A" & df$sprinzl == "35"]+0.40,3),
                rep(df$y[df$aa == "X" &  df$state == "A" & df$sprinzl == "31"],3), 
                rep(df$y[df$aa == "X" &  df$state == "A" & df$sprinzl == "27"]-0.30,3));
  legend.z <- c(0.275,0.55,1.1,1.65,2.2,2.75,3.3,4.4,4.8);
  legend.c <- colormap(c(0,0,0,0.5,0.5,0.5,3,3,3),c(0,0.5,3,0,0.5,3,0,0.5,3));
  bubbleplot(legend.x, legend.y, legend.z,fact=fact,area=area,bg=legend.c,
             add=TRUE,
             box=FALSE,axes=FALSE,lwd=1,
             xlim = c(0,8),
             ylim = c(-0.8,10.8));

  text(labels=legend.z,x=legend.x,y=legend.y+5,cex=mycex/2);
  dev.off()
}
