# Supplementary material for: Targeting tRNA-synthetase interactions towards novel therapeutic discovery against eukaryotic pathogens
Source: PLoS Negl Trop Dis. 2020 Feb 27;14(2):e0007983. doi: 10.1371/journal.pntd.0007983 (PMC7046186; doi:10.1371/journal.pntd.0007983)
Supplement: S1 Code and Data — (TGZ) [file pntd.0007983.s052.tgz › KellyEtAl_PLoS_NTD_SOM/tRNA_L_skel_Leish.sites74.txt]

NA	7.250	8.125	-1
1	6.875	8.875	1
2	6.500	8.500	2
3	6.125	8.875	3
4	5.750	8.500	4
5	5.375	8.875	5
6	5.000	8.500	6
7	4.625	8.875	7
8	4.625	7.375	8
9	5.000	7.000	9
NA	5.000	3.500	NA
10	2.375	3.500	10
11	2.750	3.875	11
12	2.375	4.250	12
13	2.750	4.625	13
14	2.500	5.125	14
NA	2.875	5.500	14A
15	3.250	5.875	15
16	2.875	6.250	16
17	2.500	6.625	17
NA	2.125	7.000	17A
18	1.750	7.375	18
19	1.375	7.000	19
20	1.000	6.625	20
21	0.625	6.250	20A
NA	0.250	5.875	20B
NA	0.625	5.500	20C
22	1.000	5.125	21
23	1.500	4.625	22
24	1.125	4.250	23
25	1.500	3.875	24
26	1.125	3.500	25
27	1.500	3.125	26
28	1.125	2.750	27
29	1.500	2.375	28
30	1.125	2.000	29
31	1.500	1.625	30
32	1.125	1.250	31
33	0.625	0.750	32
34	1.000	0.375	33
35	1.375	0.000	34
36	1.750	-0.375	35
37	2.125	0.000	36
38	2.500	0.375	37
39	2.875	0.750	38
40	2.375	1.250	39
41	2.750	1.625	40
42	2.375	2.000	41
43	2.750	2.375	42
44	2.375	2.750	43
NA	4.250	2.750	NA
45	4.250	3.875	44
46	3.875	4.250	45
47	4.250	4.625	46
48	3.875	5.000	47
49	4.250	5.375	48
50	4.250	8.500	49
51	3.875	8.875	50
52	3.500	8.500	51
53	3.125	8.875	52
54	2.750	8.500	53
55	2.250	8.000	54
56	1.875	8.375	55
57	1.500	8.750	56
58	1.125	9.125	57
59	1.500	9.500	58
60	1.875	9.875	59
61	2.250	10.250	60
62	2.750	9.750	61
63	3.125	10.125	62
64	3.500	9.750	63
65	3.875	10.125	64
66	4.250	9.750	65
67	4.625	10.125	66
68	5.000	9.750	67
69	5.375	10.125	68
70	5.750	9.750	69
71	6.125	10.125	70
72	6.500	9.750	71
73	6.875	10.125	72
74	7.250	9.750	73
