# Supplementary material for: Targeting tRNA-synthetase interactions towards novel therapeutic discovery against eukaryotic pathogens
Source: PLoS Negl Trop Dis. 2020 Feb 27;14(2):e0007983. doi: 10.1371/journal.pntd.0007983 (PMC7046186; doi:10.1371/journal.pntd.0007983)
Supplement: S1 Code and Data — (TGZ) [file pntd.0007983.s052.tgz › KellyEtAl_PLoS_NTD_SOM/tritryp_homo.covea]

#=AU CM RNA automatic alignment
#=SQ BayalaiB08-376_Baya_001_1_T                             1.0000 - - 0..0::0 
#=SQ BayalaiB08-376_Baya_001_2_G                             1.0000 - - 0..0::0 
#=SQ BayalaiB08-376_Baya_001_3_A                             1.0000 - - 0..0::0 
#=SQ BayalaiB08-376_Baya_001_4_S                             1.0000 - - 0..0::0 
#=SQ BayalaiB08-376_Baya_002_5_K                             1.0000 - - 0..0::0 
#=SQ BayalaiB08-376_Baya_002_6_K                             1.0000 - - 0..0::0 
#=SQ BayalaiB08-376_Baya_002_7_T                             1.0000 - - 0..0::0 
#=SQ BayalaiB08-376_Baya_017_9_P                             1.0000 - - 0..0::0 
#=SQ BayalaiB08-376_Baya_021_10_K                            1.0000 - - 0..0::0 
#=SQ BayalaiB08-376_Baya_022_11_T                            1.0000 - - 0..0::0 
#=SQ BayalaiB08-376_Baya_022_12_N                            1.0000 - - 0..0::0 
#=SQ BayalaiB08-376_Baya_023_13_F                            1.0000 - - 0..0::0 
#=SQ BayalaiB08-376_Baya_023_14_S                            1.0000 - - 0..0::0 
#=SQ BayalaiB08-376_Baya_023_15_I                            1.0000 - - 0..0::0 
#=SQ BayalaiB08-376_Baya_024_16_K                            1.0000 - - 0..0::0 
#=SQ BayalaiB08-376_Baya_025_17_S                            1.0000 - - 0..0::0 
#=SQ BayalaiB08-376_Baya_029_19_L                            1.0000 - - 0..0::0 
#=SQ BayalaiB08-376_Baya_029_20_X                            1.0000 - - 0..0::0 
#=SQ BayalaiB08-376_Baya_059_23_Q                            1.0000 - - 0..0::0 
#=SQ BayalaiB08-376_Baya_059_24_P                            1.0000 - - 0..0::0 
#=SQ BayalaiB08-376_Baya_059_25_L                            1.0000 - - 0..0::0 
#=SQ BayalaiB08-376_Baya_062_26_C                            1.0000 - - 0..0::0 
#=SQ BayalaiB08-376_Baya_062_27_P                            1.0000 - - 0..0::0 
#=SQ BayalaiB08-376_Baya_065_28_S                            1.0000 - - 0..0::0 
#=SQ BayalaiB08-376_Baya_065_29_M                            1.0000 - - 0..0::0 
#=SQ BayalaiB08-376_Baya_065_30_I                            1.0000 - - 0..0::0 
#=SQ BayalaiB08-376_Baya_065_31_V                            1.0000 - - 0..0::0 
#=SQ BayalaiB08-376_Baya_065_32_Y                            1.0000 - - 0..0::0 
#=SQ BayalaiB08-376_Baya_065_33_L                            1.0000 - - 0..0::0 
#=SQ BayalaiB08-376_Baya_073_35_C                            1.0000 - - 0..0::0 
#=SQ BayalaiB08-376_Baya_074_36_S                            1.0000 - - 0..0::0 
#=SQ BayalaiB08-376_Baya_074_37_L                            1.0000 - - 0..0::0 
#=SQ BayalaiB08-376_Baya_076_38_R                            1.0000 - - 0..0::0 
#=SQ BayalaiB08-376_Baya_077_39_A                            1.0000 - - 0..0::0 
#=SQ BayalaiB08-376_Baya_077_40_G                            1.0000 - - 0..0::0 
#=SQ BayalaiB08-376_Baya_104_43_R                            1.0000 - - 0..0::0 
#=SQ BayalaiB08-376_Baya_104_44_K                            1.0000 - - 0..0::0 
#=SQ BayalaiB08-376_Baya_104_45_A                            1.0000 - - 0..0::0 
#=SQ BayalaiB08-376_Baya_104_46_R                            1.0000 - - 0..0::0 
#=SQ BayalaiB08-376_Baya_104_47_E                            1.0000 - - 0..0::0 
#=SQ BayalaiB08-376_Baya_104_48_N                            1.0000 - - 0..0::0 
#=SQ BayalaiB08-376_Baya_130_50_R                            1.0000 - - 0..0::0 
#=SQ BayalaiB08-376_Baya_162_52_A                            1.0000 - - 0..0::0 
#=SQ BayalaiB08-376_Baya_168_53_L                            1.0000 - - 0..0::0 
#=SQ BayalaiB08-376_Baya_168_54_X                            1.0000 - - 0..0::0 
#=SQ BayalaiB08-376_Baya_178_55_G                            1.0000 - - 0..0::0 
#=SQ BayalaiB08-376_Baya_228_57_V                            1.0000 - - 0..0::0 
#=SQ BayalaiB08-376_Baya_237_58_I                            1.0000 - - 0..0::0 
#=SQ BayalaiB08-376_Baya_237_59_T                            1.0000 - - 0..0::0 
#=SQ BayalaiB08-376_Baya_237_60_R                            1.0000 - - 0..0::0 
#=SQ BayalaiB08-376_Baya_237_61_L                            1.0000 - - 0..0::0 
#=SQ BayalaiB08-376_Baya_237_62_Q                            1.0000 - - 0..0::0 
#=SQ BayalaiB08-376_Baya_237_63_V                            1.0000 - - 0..0::0 
#=SQ BayalaiB08-376_Baya_237_64_G                            1.0000 - - 0..0::0 
#=SQ BayalaiB08-376_Baya_237_65_W                            1.0000 - - 0..0::0 
#=SQ BayalaiB08-376_Baya_237_66_R                            1.0000 - - 0..0::0 
#=SQ BayalaiB08-376_Baya_294_68_D                            1.0000 - - 0..0::0 
#=SQ BayalaiB08-376_Baya_294_69_N                            1.0000 - - 0..0::0 
#=SQ BayalaiB08-376_Baya_294_70_E                            1.0000 - - 0..0::0 
#=SQ BayalaiB08-376_Baya_296_71_R                            1.0000 - - 0..0::0 
#=SQ BayalaiB08-376_Baya_296_72_V                            1.0000 - - 0..0::0 
#=SQ BayalaiB08-376_Baya_296_73_H                            1.0000 - - 0..0::0 
#=SQ BayalaiB08-376_Baya_296_74_E                            1.0000 - - 0..0::0 
#=SQ BayalaiB08-376_Baya_297_75_E                            1.0000 - - 0..0::0 
#=SQ BayalaiB08-376_Baya_297_76_G                            1.0000 - - 0..0::0 
#=SQ BayalaiB08-376_Baya_300_77_W                            1.0000 - - 0..0::0 
#=SQ BayalaiB08-376_Baya_312_78_L                            1.0000 - - 0..0::0 
#=SQ BayalaiB08-376_Baya_357_79_H                            1.0000 - - 0..0::0 
#=SQ CfasciculataCfCl_CfaC1_01_1_W                           1.0000 - - 0..0::0 
#=SQ CfasciculataCfCl_CfaC1_01_2_V                           1.0000 - - 0..0::0 
#=SQ CfasciculataCfCl_CfaC1_02_4_R                           1.0000 - - 0..0::0 
#=SQ CfasciculataCfCl_CfaC1_04_6_K                           1.0000 - - 0..0::0 
#=SQ CfasciculataCfCl_CfaC1_04_7_G                           1.0000 - - 0..0::0 
#=SQ CfasciculataCfCl_CfaC1_04_8_N                           1.0000 - - 0..0::0 
#=SQ CfasciculataCfCl_CfaC1_05_10_X                          1.0000 - - 0..0::0 
#=SQ CfasciculataCfCl_CfaC1_05_11_L                          1.0000 - - 0..0::0 
#=SQ CfasciculataCfCl_CfaC1_05_12_V                          1.0000 - - 0..0::0 
#=SQ CfasciculataCfCl_CfaC1_05_13_H                          1.0000 - - 0..0::0 
#=SQ CfasciculataCfCl_CfaC1_05_14_F                          1.0000 - - 0..0::0 
#=SQ CfasciculataCfCl_CfaC1_05_15_E                          1.0000 - - 0..0::0 
#=SQ CfasciculataCfCl_CfaC1_05_16_V                          1.0000 - - 0..0::0 
#=SQ CfasciculataCfCl_CfaC1_05_17_R                          1.0000 - - 0..0::0 
#=SQ CfasciculataCfCl_CfaC1_05_18_H                          1.0000 - - 0..0::0 
#=SQ CfasciculataCfCl_CfaC1_06_20_A                          1.0000 - - 0..0::0 
#=SQ CfasciculataCfCl_CfaC1_07_21_K                          1.0000 - - 0..0::0 
#=SQ CfasciculataCfCl_CfaC1_07_22_L                          1.0000 - - 0..0::0 
#=SQ CfasciculataCfCl_CfaC1_07_23_A                          1.0000 - - 0..0::0 
#=SQ CfasciculataCfCl_CfaC1_07_24_G                          1.0000 - - 0..0::0 
#=SQ CfasciculataCfCl_CfaC1_07_25_A                          1.0000 - - 0..0::0 
#=SQ CfasciculataCfCl_CfaC1_07_26_L                          1.0000 - - 0..0::0 
#=SQ CfasciculataCfCl_CfaC1_07_27_M                          1.0000 - - 0..0::0 
#=SQ CfasciculataCfCl_CfaC1_07_28_R                          1.0000 - - 0..0::0 
#=SQ CfasciculataCfCl_CfaC1_08_30_R                          1.0000 - - 0..0::0 
#=SQ CfasciculataCfCl_CfaC1_08_31_R                          1.0000 - - 0..0::0 
#=SQ CfasciculataCfCl_CfaC1_09_32_D                          1.0000 - - 0..0::0 
#=SQ CfasciculataCfCl_CfaC1_09_33_S                          1.0000 - - 0..0::0 
#=SQ CfasciculataCfCl_CfaC1_09_34_A                          1.0000 - - 0..0::0 
#=SQ CfasciculataCfCl_CfaC1_10_37_T                          1.0000 - - 0..0::0 
#=SQ CfasciculataCfCl_CfaC1_11_38_A                          1.0000 - - 0..0::0 
#=SQ CfasciculataCfCl_CfaC1_11_39_P                          1.0000 - - 0..0::0 
#=SQ CfasciculataCfCl_CfaC1_12_40_Q                          1.0000 - - 0..0::0 
#=SQ CfasciculataCfCl_CfaC1_13_42_P                          1.0000 - - 0..0::0 
#=SQ CfasciculataCfCl_CfaC1_13_43_V                          1.0000 - - 0..0::0 
#=SQ CfasciculataCfCl_CfaC1_13_44_K                          1.0000 - - 0..0::0 
#=SQ CfasciculataCfCl_CfaC1_15_46_K                          1.0000 - - 0..0::0 
#=SQ CfasciculataCfCl_CfaC1_15_47_I                          1.0000 - - 0..0::0 
#=SQ CfasciculataCfCl_CfaC1_15_48_V                          1.0000 - - 0..0::0 
#=SQ CfasciculataCfCl_CfaC1_15_49_Q                          1.0000 - - 0..0::0 
#=SQ CfasciculataCfCl_CfaC1_15_50_R                          1.0000 - - 0..0::0 
#=SQ CfasciculataCfCl_CfaC1_15_51_L                          1.0000 - - 0..0::0 
#=SQ CfasciculataCfCl_CfaC1_15_52_T                          1.0000 - - 0..0::0 
#=SQ CfasciculataCfCl_CfaC1_15_53_R                          1.0000 - - 0..0::0 
#=SQ CfasciculataCfCl_CfaC1_15_54_W                          1.0000 - - 0..0::0 
#=SQ CfasciculataCfCl_CfaC1_15_55_K                          1.0000 - - 0..0::0 
#=SQ CfasciculataCfCl_CfaC1_15_56_G                          1.0000 - - 0..0::0 
#=SQ CfasciculataCfCl_CfaC1_18_58_I                          1.0000 - - 0..0::0 
#=SQ CfasciculataCfCl_CfaC1_20_61_L                          1.0000 - - 0..0::0 
#=SQ CfasciculataCfCl_CfaC1_20_62_S                          1.0000 - - 0..0::0 
#=SQ CfasciculataCfCl_CfaC1_21_63_P                          1.0000 - - 0..0::0 
#=SQ CfasciculataCfCl_CfaC1_22_66_E                          1.0000 - - 0..0::0 
#=SQ CfasciculataCfCl_CfaC1_23_68_M                          1.0000 - - 0..0::0 
#=SQ CfasciculataCfCl_CfaC1_24_69_D                          1.0000 - - 0..0::0 
#=SQ CfasciculataCfCl_CfaC1_24_70_E                          1.0000 - - 0..0::0 
#=SQ CfasciculataCfCl_CfaC1_25_72_Q                          1.0000 - - 0..0::0 
#=SQ CfasciculataCfCl_CfaC1_25_73_I                          1.0000 - - 0..0::0 
#=SQ CfasciculataCfCl_CfaC1_25_74_L                          1.0000 - - 0..0::0 
#=SQ CfasciculataCfCl_CfaC1_25_75_I                          1.0000 - - 0..0::0 
#=SQ CfasciculataCfCl_CfaC1_25_76_Y                          1.0000 - - 0..0::0 
#=SQ CfasciculataCfCl_CfaC1_25_77_T                          1.0000 - - 0..0::0 
#=SQ CfasciculataCfCl_CfaC1_25_78_R                          1.0000 - - 0..0::0 
#=SQ CfasciculataCfCl_CfaC1_25_79_D                          1.0000 - - 0..0::0 
#=SQ CfasciculataCfCl_CfaC1_25_81_G                          1.0000 - - 0..0::0 
#=SQ CfasciculataCfCl_CfaC1_25_82_T                          1.0000 - - 0..0::0 
#=SQ CfasciculataCfCl_CfaC1_25_83_T                          1.0000 - - 0..0::0 
#=SQ CfasciculataCfCl_CfaC1_25_84_G                          1.0000 - - 0..0::0 
#=SQ CfasciculataCfCl_CfaC1_25_85_P                          1.0000 - - 0..0::0 
#=SQ CfasciculataCfCl_CfaC1_26_86_V                          1.0000 - - 0..0::0 
#=SQ CfasciculataCfCl_CfaC1_26_87_T                          1.0000 - - 0..0::0 
#=SQ CfasciculataCfCl_CfaC1_26_89_S                          1.0000 - - 0..0::0 
#=SQ CfasciculataCfCl_CfaC1_27_90_D                          1.0000 - - 0..0::0 
#=SQ CfasciculataCfCl_CfaC1_27_91_L                          1.0000 - - 0..0::0 
#=SQ CfasciculataCfCl_CfaC1_27_92_F                          1.0000 - - 0..0::0 
#=SQ CfasciculataCfCl_CfaC1_27_93_S                          1.0000 - - 0..0::0 
#=SQ CfasciculataCfCl_CfaC1_27_94_A                          1.0000 - - 0..0::0 
#=SQ CfasciculataCfCl_CfaC1_27_95_V                          1.0000 - - 0..0::0 
#=SQ CfasciculataCfCl_CfaC1_27_96_G                          1.0000 - - 0..0::0 
#=SQ CfasciculataCfCl_CfaC1_27_97_E                          1.0000 - - 0..0::0 
#=SQ CfasciculataCfCl_CfaC1_27_99_R                          1.0000 - - 0..0::0 
#=SQ CfasciculataCfCl_CfaC1_28_100_Q                         1.0000 - - 0..0::0 
#=SQ CfasciculataCfCl_CfaC1_28_101_S                         1.0000 - - 0..0::0 
#=SQ CfasciculataCfCl_CfaC1_28_102_R                         1.0000 - - 0..0::0 
#=SQ CfasciculataCfCl_CfaC1_28_103_R                         1.0000 - - 0..0::0 
#=SQ CfasciculataCfCl_CfaC1_28_104_A                         1.0000 - - 0..0::0 
#=SQ CfasciculataCfCl_CfaC1_28_105_E                         1.0000 - - 0..0::0 
#=SQ CfasciculataCfCl_CfaC1_28_107_C                         1.0000 - - 0..0::0 
#=SQ CfasciculataCfCl_CfaC1_28_108_L                         1.0000 - - 0..0::0 
#=SQ CfasciculataCfCl_CfaC1_28_109_X                         1.0000 - - 0..0::0 
#=SQ CfasciculataCfCl_CfaC1_28_110_P                         1.0000 - - 0..0::0 
#=SQ CfasciculataCfCl_CfaC1_28_111_K                         1.0000 - - 0..0::0 
#=SQ CfasciculataCfCl_CfaC1_29_112_V                         1.0000 - - 0..0::0 
#=SQ CfasciculataCfCl_CfaC1_29_113_Y                         1.0000 - - 0..0::0 
#=SQ CfasciculataCfCl_CfaC1_29_114_I                         1.0000 - - 0..0::0 
#=SQ CfasciculataCfCl_CfaC1_29_115_M                         1.0000 - - 0..0::0 
#=SQ CfasciculataCfCl_CfaC1_29_116_L                         1.0000 - - 0..0::0 
#=SQ CfasciculataCfCl_CfaC1_29_117_S                         1.0000 - - 0..0::0 
#=SQ CfasciculataCfCl_CfaC1_29_118_N                         1.0000 - - 0..0::0 
#=SQ CfasciculataCfCl_CfaC1_29_119_Y                         1.0000 - - 0..0::0 
#=SQ CfasciculataCfCl_CfaC1_29_120_T                         1.0000 - - 0..0::0 
#=SQ CfasciculataCfCl_CfaC1_29_121_P                         1.0000 - - 0..0::0 
#=SQ CfasciculataCfCl_CfaC1_29_122_N                         1.0000 - - 0..0::0 
#=SQ CfasciculataCfCl_CfaC1_30_133_C                         1.0000 - - 0..0::0 
#=SQ CfasciculataCfCl_CfaC1_30_134_R                         1.0000 - - 0..0::0 
#=SQ EmonterogeiiLV88_EmoLV88_03_1_K                         1.0000 - - 0..0::0 
#=SQ EmonterogeiiLV88_EmoLV88_03_2_K                         1.0000 - - 0..0::0 
#=SQ EmonterogeiiLV88_EmoLV88_05_3_R                         1.0000 - - 0..0::0 
#=SQ EmonterogeiiLV88_EmoLV88_07_6_R                         1.0000 - - 0..0::0 
#=SQ EmonterogeiiLV88_EmoLV88_09_7_X                         1.0000 - - 0..0::0 
#=SQ EmonterogeiiLV88_EmoLV88_09_8_L                         1.0000 - - 0..0::0 
#=SQ EmonterogeiiLV88_EmoLV88_09_9_L                         1.0000 - - 0..0::0 
#=SQ EmonterogeiiLV88_EmoLV88_09_10_L                        1.0000 - - 0..0::0 
#=SQ EmonterogeiiLV88_EmoLV88_09_11_L                        1.0000 - - 0..0::0 
#=SQ EmonterogeiiLV88_EmoLV88_09_12_X                        1.0000 - - 0..0::0 
#=SQ EmonterogeiiLV88_EmoLV88_09_13_V                        1.0000 - - 0..0::0 
#=SQ EmonterogeiiLV88_EmoLV88_09_14_H                        1.0000 - - 0..0::0 
#=SQ EmonterogeiiLV88_EmoLV88_09_15_F                        1.0000 - - 0..0::0 
#=SQ EmonterogeiiLV88_EmoLV88_09_16_E                        1.0000 - - 0..0::0 
#=SQ EmonterogeiiLV88_EmoLV88_09_17_V                        1.0000 - - 0..0::0 
#=SQ EmonterogeiiLV88_EmoLV88_09_18_R                        1.0000 - - 0..0::0 
#=SQ EmonterogeiiLV88_EmoLV88_09_19_H                        1.0000 - - 0..0::0 
#=SQ EmonterogeiiLV88_EmoLV88_10_20_K                        1.0000 - - 0..0::0 
#=SQ EmonterogeiiLV88_EmoLV88_10_21_K                        1.0000 - - 0..0::0 
#=SQ EmonterogeiiLV88_EmoLV88_10_22_N                        1.0000 - - 0..0::0 
#=SQ EmonterogeiiLV88_EmoLV88_11_23_L                        1.0000 - - 0..0::0 
#=SQ EmonterogeiiLV88_EmoLV88_11_24_A                        1.0000 - - 0..0::0 
#=SQ EmonterogeiiLV88_EmoLV88_11_25_G                        1.0000 - - 0..0::0 
#=SQ EmonterogeiiLV88_EmoLV88_11_26_A                        1.0000 - - 0..0::0 
#=SQ EmonterogeiiLV88_EmoLV88_11_28_A                        1.0000 - - 0..0::0 
#=SQ EmonterogeiiLV88_EmoLV88_11_29_M                        1.0000 - - 0..0::0 
#=SQ EmonterogeiiLV88_EmoLV88_11_30_R                        1.0000 - - 0..0::0 
#=SQ EmonterogeiiLV88_EmoLV88_15_31_E                        1.0000 - - 0..0::0 
#=SQ EmonterogeiiLV88_EmoLV88_15_32_D                        1.0000 - - 0..0::0 
#=SQ EmonterogeiiLV88_EmoLV88_15_33_E                        1.0000 - - 0..0::0 
#=SQ EmonterogeiiLV88_EmoLV88_15_34_D                        1.0000 - - 0..0::0 
#=SQ EmonterogeiiLV88_EmoLV88_16_35_Q                        1.0000 - - 0..0::0 
#=SQ EmonterogeiiLV88_EmoLV88_17_37_D                        1.0000 - - 0..0::0 
#=SQ EmonterogeiiLV88_EmoLV88_17_38_S                        1.0000 - - 0..0::0 
#=SQ EmonterogeiiLV88_EmoLV88_17_39_A                        1.0000 - - 0..0::0 
#=SQ EmonterogeiiLV88_EmoLV88_21_40_S                        1.0000 - - 0..0::0 
#=SQ EmonterogeiiLV88_EmoLV88_21_41_S                        1.0000 - - 0..0::0 
#=SQ EmonterogeiiLV88_EmoLV88_21_42_P                        1.0000 - - 0..0::0 
#=SQ EmonterogeiiLV88_EmoLV88_21_43_V                        1.0000 - - 0..0::0 
#=SQ EmonterogeiiLV88_EmoLV88_21_44_K                        1.0000 - - 0..0::0 
#=SQ EmonterogeiiLV88_EmoLV88_23_45_I                        1.0000 - - 0..0::0 
#=SQ EmonterogeiiLV88_EmoLV88_23_46_V                        1.0000 - - 0..0::0 
#=SQ EmonterogeiiLV88_EmoLV88_23_47_Q                        1.0000 - - 0..0::0 
#=SQ EmonterogeiiLV88_EmoLV88_23_48_L                        1.0000 - - 0..0::0 
#=SQ EmonterogeiiLV88_EmoLV88_23_49_T                        1.0000 - - 0..0::0 
#=SQ EmonterogeiiLV88_EmoLV88_23_50_R                        1.0000 - - 0..0::0 
#=SQ EmonterogeiiLV88_EmoLV88_23_51_K                        1.0000 - - 0..0::0 
#=SQ EmonterogeiiLV88_EmoLV88_23_52_G                        1.0000 - - 0..0::0 
#=SQ EmonterogeiiLV88_EmoLV88_23_53_W                        1.0000 - - 0..0::0 
#=SQ EmonterogeiiLV88_EmoLV88_24_57_Q                        1.0000 - - 0..0::0 
#=SQ EmonterogeiiLV88_EmoLV88_24_58_L                        1.0000 - - 0..0::0 
#=SQ EmonterogeiiLV88_EmoLV88_24_59_I                        1.0000 - - 0..0::0 
#=SQ EmonterogeiiLV88_EmoLV88_24_60_I                        1.0000 - - 0..0::0 
#=SQ EmonterogeiiLV88_EmoLV88_24_61_I                        1.0000 - - 0..0::0 
#=SQ EmonterogeiiLV88_EmoLV88_24_62_I                        1.0000 - - 0..0::0 
#=SQ EmonterogeiiLV88_EmoLV88_24_63_D                        1.0000 - - 0..0::0 
#=SQ EmonterogeiiLV88_EmoLV88_24_64_P                        1.0000 - - 0..0::0 
#=SQ EmonterogeiiLV88_EmoLV88_26_66_A                        1.0000 - - 0..0::0 
#=SQ EmonterogeiiLV88_EmoLV88_30_67_T                        1.0000 - - 0..0::0 
#=SQ EmonterogeiiLV88_EmoLV88_31_68_W                        1.0000 - - 0..0::0 
#=SQ EmonterogeiiLV88_EmoLV88_31_69_F                        1.0000 - - 0..0::0 
#=SQ EmonterogeiiLV88_EmoLV88_31_70_S                        1.0000 - - 0..0::0 
#=SQ EmonterogeiiLV88_EmoLV88_31_71_A                        1.0000 - - 0..0::0 
#=SQ EmonterogeiiLV88_EmoLV88_31_72_G                        1.0000 - - 0..0::0 
#=SQ EmonterogeiiLV88_EmoLV88_31_73_E                        1.0000 - - 0..0::0 
#=SQ EmonterogeiiLV88_EmoLV88_33_74_R                        1.0000 - - 0..0::0 
#=SQ EmonterogeiiLV88_EmoLV88_33_75_R                        1.0000 - - 0..0::0 
#=SQ EmonterogeiiLV88_EmoLV88_33_76_A                        1.0000 - - 0..0::0 
#=SQ EmonterogeiiLV88_EmoLV88_33_77_S                        1.0000 - - 0..0::0 
#=SQ EmonterogeiiLV88_EmoLV88_34_78_N                        1.0000 - - 0..0::0 
#=SQ EmonterogeiiLV88_EmoLV88_34_79_Y                        1.0000 - - 0..0::0 
#=SQ EmonterogeiiLV88_EmoLV88_34_80_T                        1.0000 - - 0..0::0 
#=SQ EmonterogeiiLV88_EmoLV88_34_81_P                        1.0000 - - 0..0::0 
#=SQ EmonterogeiiLV88_EmoLV88_34_82_N                        1.0000 - - 0..0::0 
#=SQ EmonterogeiiLV88_EmoLV88_34_83_V                        1.0000 - - 0..0::0 
#=SQ EmonterogeiiLV88_EmoLV88_34_84_Y                        1.0000 - - 0..0::0 
#=SQ EmonterogeiiLV88_EmoLV88_34_85_I                        1.0000 - - 0..0::0 
#=SQ EmonterogeiiLV88_EmoLV88_34_86_M                        1.0000 - - 0..0::0 
#=SQ EmonterogeiiLV88_EmoLV88_34_87_L                        1.0000 - - 0..0::0 
#=SQ EmonterogeiiLV88_EmoLV88_34_88_S                        1.0000 - - 0..0::0 
#=SQ EmonterogeiiLV88_EmoLV88_36_89_T                        1.0000 - - 0..0::0 
#=SQ EmonterogeiiLV88_EmoLV88_36_90_G                        1.0000 - - 0..0::0 
#=SQ EmonterogeiiLV88_EmoLV88_36_91_T                        1.0000 - - 0..0::0 
#=SQ EmonterogeiiLV88_EmoLV88_36_92_G                        1.0000 - - 0..0::0 
#=SQ EmonterogeiiLV88_EmoLV88_36_93_P                        1.0000 - - 0..0::0 
#=SQ EmonterogeiiLV88_EmoLV88_36_94_Q                        1.0000 - - 0..0::0 
#=SQ EmonterogeiiLV88_EmoLV88_36_95_S                        1.0000 - - 0..0::0 
#=SQ EmonterogeiiLV88_EmoLV88_36_96_L                        1.0000 - - 0..0::0 
#=SQ EmonterogeiiLV88_EmoLV88_36_97_C                        1.0000 - - 0..0::0 
#=SQ EmonterogeiiLV88_EmoLV88_36_98_C                        1.0000 - - 0..0::0 
#=SQ EmonterogeiiLV88_EmoLV88_36_99_L                        1.0000 - - 0..0::0 
#=SQ EmonterogeiiLV88_EmoLV88_36_100_X                       1.0000 - - 0..0::0 
#=SQ EmonterogeiiLV88_EmoLV88_36_101_P                       1.0000 - - 0..0::0 
#=SQ EmonterogeiiLV88_EmoLV88_36_102_X                       1.0000 - - 0..0::0 
#=SQ EmonterogeiiLV88_EmoLV88_36_103_P                       1.0000 - - 0..0::0 
#=SQ EmonterogeiiLV88_EmoLV88_36_105_T                       1.0000 - - 0..0::0 
#=SQ EmonterogeiiLV88_EmoLV88_36_106_Y                       1.0000 - - 0..0::0 
#=SQ EmonterogeiiLV88_EMOLV88_SCAF000471_107_T               1.0000 - - 0..0::0 
#=SQ EmonterogeiiLV88_EMOLV88_SCAF000892_108_L               1.0000 - - 0..0::0 
#=SQ EmonterogeiiLV88_EMOLV88_SCAF001534_109_X               1.0000 - - 0..0::0 
#=SQ EmonterogeiiLV88_EMOLV88_SCAF001534_110_L               1.0000 - - 0..0::0 
#=SQ EmonterogeiiLV88_EMOLV88_SCAF001713_112_R               1.0000 - - 0..0::0 
#=SQ LaethiopicaL147_LaeL147_03_3_K                          1.0000 - - 0..0::0 
#=SQ LaethiopicaL147_LaeL147_05_4_R                          1.0000 - - 0..0::0 
#=SQ LaethiopicaL147_LaeL147_07_9_R                          1.0000 - - 0..0::0 
#=SQ LaethiopicaL147_LaeL147_09_12_X                         1.0000 - - 0..0::0 
#=SQ LaethiopicaL147_LaeL147_09_13_L                         1.0000 - - 0..0::0 
#=SQ LaethiopicaL147_LaeL147_09_14_V                         1.0000 - - 0..0::0 
#=SQ LaethiopicaL147_LaeL147_09_15_H                         1.0000 - - 0..0::0 
#=SQ LaethiopicaL147_LaeL147_09_16_F                         1.0000 - - 0..0::0 
#=SQ LaethiopicaL147_LaeL147_09_17_E                         1.0000 - - 0..0::0 
#=SQ LaethiopicaL147_LaeL147_09_18_V                         1.0000 - - 0..0::0 
#=SQ LaethiopicaL147_LaeL147_09_19_R                         1.0000 - - 0..0::0 
#=SQ LaethiopicaL147_LaeL147_09_20_H                         1.0000 - - 0..0::0 
#=SQ LaethiopicaL147_LaeL147_10_21_K                         1.0000 - - 0..0::0 
#=SQ LaethiopicaL147_LaeL147_10_22_G                         1.0000 - - 0..0::0 
#=SQ LaethiopicaL147_LaeL147_10_23_N                         1.0000 - - 0..0::0 
#=SQ LaethiopicaL147_LaeL147_11_24_L                         1.0000 - - 0..0::0 
#=SQ LaethiopicaL147_LaeL147_11_25_A                         1.0000 - - 0..0::0 
#=SQ LaethiopicaL147_LaeL147_11_26_G                         1.0000 - - 0..0::0 
#=SQ LaethiopicaL147_LaeL147_11_27_A                         1.0000 - - 0..0::0 
#=SQ LaethiopicaL147_LaeL147_11_28_M                         1.0000 - - 0..0::0 
#=SQ LaethiopicaL147_LaeL147_11_29_R                         1.0000 - - 0..0::0 
#=SQ LaethiopicaL147_LaeL147_15_31_D                         1.0000 - - 0..0::0 
#=SQ LaethiopicaL147_LaeL147_15_32_E                         1.0000 - - 0..0::0 
#=SQ LaethiopicaL147_LaeL147_16_33_Q                         1.0000 - - 0..0::0 
#=SQ LaethiopicaL147_LaeL147_17_34_D                         1.0000 - - 0..0::0 
#=SQ LaethiopicaL147_LaeL147_17_35_S                         1.0000 - - 0..0::0 
#=SQ LaethiopicaL147_LaeL147_17_36_A                         1.0000 - - 0..0::0 
#=SQ LaethiopicaL147_LaeL147_21_37_S                         1.0000 - - 0..0::0 
#=SQ LaethiopicaL147_LaeL147_21_41_P                         1.0000 - - 0..0::0 
#=SQ LaethiopicaL147_LaeL147_21_42_V                         1.0000 - - 0..0::0 
#=SQ LaethiopicaL147_LaeL147_21_43_K                         1.0000 - - 0..0::0 
#=SQ LaethiopicaL147_LaeL147_23_45_I                         1.0000 - - 0..0::0 
#=SQ LaethiopicaL147_LaeL147_23_46_V                         1.0000 - - 0..0::0 
#=SQ LaethiopicaL147_LaeL147_23_47_Q                         1.0000 - - 0..0::0 
#=SQ LaethiopicaL147_LaeL147_23_48_R                         1.0000 - - 0..0::0 
#=SQ LaethiopicaL147_LaeL147_23_49_L                         1.0000 - - 0..0::0 
#=SQ LaethiopicaL147_LaeL147_23_50_T                         1.0000 - - 0..0::0 
#=SQ LaethiopicaL147_LaeL147_23_51_R                         1.0000 - - 0..0::0 
#=SQ LaethiopicaL147_LaeL147_23_52_K                         1.0000 - - 0..0::0 
#=SQ LaethiopicaL147_LaeL147_23_53_G                         1.0000 - - 0..0::0 
#=SQ LaethiopicaL147_LaeL147_23_54_W                         1.0000 - - 0..0::0 
#=SQ LaethiopicaL147_LaeL147_24_56_P                         1.0000 - - 0..0::0 
#=SQ LaethiopicaL147_LaeL147_24_58_Q                         1.0000 - - 0..0::0 
#=SQ LaethiopicaL147_LaeL147_24_59_L                         1.0000 - - 0..0::0 
#=SQ LaethiopicaL147_LaeL147_24_60_I                         1.0000 - - 0..0::0 
#=SQ LaethiopicaL147_LaeL147_24_61_I                         1.0000 - - 0..0::0 
#=SQ LaethiopicaL147_LaeL147_24_62_D                         1.0000 - - 0..0::0 
#=SQ LaethiopicaL147_LaeL147_29_66_L                         1.0000 - - 0..0::0 
#=SQ LaethiopicaL147_LaeL147_29_67_S                         1.0000 - - 0..0::0 
#=SQ LaethiopicaL147_LaeL147_30_68_T                         1.0000 - - 0..0::0 
#=SQ LaethiopicaL147_LaeL147_31_69_F                         1.0000 - - 0..0::0 
#=SQ LaethiopicaL147_LaeL147_31_70_S                         1.0000 - - 0..0::0 
#=SQ LaethiopicaL147_LaeL147_31_71_A                         1.0000 - - 0..0::0 
#=SQ LaethiopicaL147_LaeL147_31_72_G                         1.0000 - - 0..0::0 
#=SQ LaethiopicaL147_LaeL147_31_73_E                         1.0000 - - 0..0::0 
#=SQ LaethiopicaL147_LaeL147_33_75_R                         1.0000 - - 0..0::0 
#=SQ LaethiopicaL147_LaeL147_33_76_R                         1.0000 - - 0..0::0 
#=SQ LaethiopicaL147_LaeL147_33_77_A                         1.0000 - - 0..0::0 
#=SQ LaethiopicaL147_LaeL147_34_79_N                         1.0000 - - 0..0::0 
#=SQ LaethiopicaL147_LaeL147_34_80_P                         1.0000 - - 0..0::0 
#=SQ LaethiopicaL147_LaeL147_34_81_T                         1.0000 - - 0..0::0 
#=SQ LaethiopicaL147_LaeL147_34_82_Y                         1.0000 - - 0..0::0 
#=SQ LaethiopicaL147_LaeL147_34_83_N                         1.0000 - - 0..0::0 
#=SQ LaethiopicaL147_LaeL147_34_84_V                         1.0000 - - 0..0::0 
#=SQ LaethiopicaL147_LaeL147_34_85_I                         1.0000 - - 0..0::0 
#=SQ LaethiopicaL147_LaeL147_34_86_M                         1.0000 - - 0..0::0 
#=SQ LaethiopicaL147_LaeL147_34_87_L                         1.0000 - - 0..0::0 
#=SQ LaethiopicaL147_LaeL147_34_88_S                         1.0000 - - 0..0::0 
#=SQ LaethiopicaL147_LaeL147_36_91_G                         1.0000 - - 0..0::0 
#=SQ LaethiopicaL147_LaeL147_36_92_T                         1.0000 - - 0..0::0 
#=SQ LaethiopicaL147_LaeL147_36_93_G                         1.0000 - - 0..0::0 
#=SQ LaethiopicaL147_LaeL147_36_94_P                         1.0000 - - 0..0::0 
#=SQ LaethiopicaL147_LaeL147_36_96_Q                         1.0000 - - 0..0::0 
#=SQ LaethiopicaL147_LaeL147_36_98_C                         1.0000 - - 0..0::0 
#=SQ LaethiopicaL147_LaeL147_36_99_L                         1.0000 - - 0..0::0 
#=SQ LaethiopicaL147_LaeL147_36_100_X                        1.0000 - - 0..0::0 
#=SQ LaethiopicaL147_LaeL147_36_101_P                        1.0000 - - 0..0::0 
#=SQ LaethiopicaL147_LaeL147_36_102_Y                        1.0000 - - 0..0::0 
#=SQ LaethiopicaL147_LaeL147_36_103_T                        1.0000 - - 0..0::0 
#=SQ LaethiopicaL147_LaeL147_36_104_T                        1.0000 - - 0..0::0 
#=SQ LaethiopicaL147_LaeL147_36_105_Y                        1.0000 - - 0..0::0 
#=SQ LaethiopicaL147_LaeL147_36_106_araS                     1.0000 - - 0..0::0 
#=SQ LamazonensisMHOMBR71973M2269_KE389431.1_1_N             1.0000 - - 0..0::0 
#=SQ LamazonensisMHOMBR71973M2269_KE389615.1_3_S             1.0000 - - 0..0::0 
#=SQ LamazonensisMHOMBR71973M2269_KE389651.1_4_Q             1.0000 - - 0..0::0 
#=SQ LamazonensisMHOMBR71973M2269_KE389748.1_5_D             1.0000 - - 0..0::0 
#=SQ LamazonensisMHOMBR71973M2269_KE389748.1_6_S             1.0000 - - 0..0::0 
#=SQ LamazonensisMHOMBR71973M2269_KE389748.1_7_A             1.0000 - - 0..0::0 
#=SQ LamazonensisMHOMBR71973M2269_KE389811.1_8_W             1.0000 - - 0..0::0 
#=SQ LamazonensisMHOMBR71973M2269_KE389811.1_9_G             1.0000 - - 0..0::0 
#=SQ LamazonensisMHOMBR71973M2269_KE389811.1_10_K            1.0000 - - 0..0::0 
#=SQ LamazonensisMHOMBR71973M2269_KE389811.1_11_R            1.0000 - - 0..0::0 
#=SQ LamazonensisMHOMBR71973M2269_KE389811.1_12_T            1.0000 - - 0..0::0 
#=SQ LamazonensisMHOMBR71973M2269_KE389811.1_13_L            1.0000 - - 0..0::0 
#=SQ LamazonensisMHOMBR71973M2269_KE390138.1_16_H            1.0000 - - 0..0::0 
#=SQ LamazonensisMHOMBR71973M2269_KE390138.1_17_R            1.0000 - - 0..0::0 
#=SQ LamazonensisMHOMBR71973M2269_KE390138.1_18_V            1.0000 - - 0..0::0 
#=SQ LamazonensisMHOMBR71973M2269_KE390138.1_19_E            1.0000 - - 0..0::0 
#=SQ LamazonensisMHOMBR71973M2269_KE390361.1_20_V            1.0000 - - 0..0::0 
#=SQ LamazonensisMHOMBR71973M2269_KE390361.1_21_I            1.0000 - - 0..0::0 
#=SQ LamazonensisMHOMBR71973M2269_KE390361.1_22_M            1.0000 - - 0..0::0 
#=SQ LamazonensisMHOMBR71973M2269_KE390361.1_23_L            1.0000 - - 0..0::0 
#=SQ LamazonensisMHOMBR71973M2269_KE390361.1_24_S            1.0000 - - 0..0::0 
#=SQ LamazonensisMHOMBR71973M2269_KE390640.1_28_T            1.0000 - - 0..0::0 
#=SQ LamazonensisMHOMBR71973M2269_KE390640.1_29_Y            1.0000 - - 0..0::0 
#=SQ LamazonensisMHOMBR71973M2269_KE390692.1_31_A            1.0000 - - 0..0::0 
#=SQ LamazonensisMHOMBR71973M2269_KE390692.1_32_R            1.0000 - - 0..0::0 
#=SQ LamazonensisMHOMBR71973M2269_KE390692.1_33_R            1.0000 - - 0..0::0 
#=SQ LamazonensisMHOMBR71973M2269_KE390774.1_34_S            1.0000 - - 0..0::0 
#=SQ LamazonensisMHOMBR71973M2269_KE390774.1_35_F            1.0000 - - 0..0::0 
#=SQ LamazonensisMHOMBR71973M2269_KE390886.1_36_Q            1.0000 - - 0..0::0 
#=SQ LamazonensisMHOMBR71973M2269_KE390886.1_37_L            1.0000 - - 0..0::0 
#=SQ LamazonensisMHOMBR71973M2269_KE390886.1_38_I            1.0000 - - 0..0::0 
#=SQ LamazonensisMHOMBR71973M2269_KE390921.1_39_V            1.0000 - - 0..0::0 
#=SQ LamazonensisMHOMBR71973M2269_KE390921.1_40_H            1.0000 - - 0..0::0 
#=SQ LamazonensisMHOMBR71973M2269_KE390921.1_41_F            1.0000 - - 0..0::0 
#=SQ LamazonensisMHOMBR71973M2269_KE390989.1_42_S            1.0000 - - 0..0::0 
#=SQ LamazonensisMHOMBR71973M2269_KE390989.1_43_L            1.0000 - - 0..0::0 
#=SQ LamazonensisMHOMBR71973M2269_KE390994.1_44_R            1.0000 - - 0..0::0 
#=SQ LamazonensisMHOMBR71973M2269_KE390994.1_45_M            1.0000 - - 0..0::0 
#=SQ LamazonensisMHOMBR71973M2269_KE391011.1_46_R            1.0000 - - 0..0::0 
#=SQ LamazonensisMHOMBR71973M2269_KE391051.1_47_Q            1.0000 - - 0..0::0 
#=SQ LamazonensisMHOMBR71973M2269_KE391051.1_48_V            1.0000 - - 0..0::0 
#=SQ LamazonensisMHOMBR71973M2269_KE391051.1_49_I            1.0000 - - 0..0::0 
#=SQ LamazonensisMHOMBR71973M2269_KE391349.1_52_R            1.0000 - - 0..0::0 
#=SQ LamazonensisMHOMBR71973M2269_KE391395.1_53_X            1.0000 - - 0..0::0 
#=SQ LamazonensisMHOMBR71973M2269_KE391395.1_54_L            1.0000 - - 0..0::0 
#=SQ LamazonensisMHOMBR71973M2269_KE391455.1_55_Q            1.0000 - - 0..0::0 
#=SQ LamazonensisMHOMBR71973M2269_KE391476.1_56_D            1.0000 - - 0..0::0 
#=SQ LamazonensisMHOMBR71973M2269_KE391478.1_57_G            1.0000 - - 0..0::0 
#=SQ LamazonensisMHOMBR71973M2269_KE391478.1_58_T            1.0000 - - 0..0::0 
#=SQ LamazonensisMHOMBR71973M2269_KE391478.1_59_G            1.0000 - - 0..0::0 
#=SQ LamazonensisMHOMBR71973M2269_KE391478.1_60_P            1.0000 - - 0..0::0 
#=SQ LamazonensisMHOMBR71973M2269_KE391478.1_61_V            1.0000 - - 0..0::0 
#=SQ LamazonensisMHOMBR71973M2269_KE391478.1_62_K            1.0000 - - 0..0::0 
#=SQ LamazonensisMHOMBR71973M2269_KE391501.1_63_E            1.0000 - - 0..0::0 
#=SQ LamazonensisMHOMBR71973M2269_KE391573.1_67_P            1.0000 - - 0..0::0 
#=SQ LamazonensisMHOMBR71973M2269_KE391669.1_68_N            1.0000 - - 0..0::0 
#=SQ LamazonensisMHOMBR71973M2269_KE391669.1_69_Y            1.0000 - - 0..0::0 
#=SQ LamazonensisMHOMBR71973M2269_KE391669.1_70_T            1.0000 - - 0..0::0 
#=SQ LamazonensisMHOMBR71973M2269_KE391669.1_71_P            1.0000 - - 0..0::0 
#=SQ LamazonensisMHOMBR71973M2269_KE391669.1_72_N            1.0000 - - 0..0::0 
#=SQ LamazonensisMHOMBR71973M2269_KE391699.1_73_A            1.0000 - - 0..0::0 
#=SQ LamazonensisMHOMBR71973M2269_KE391949.1_74_C            1.0000 - - 0..0::0 
#=SQ LamazonensisMHOMBR71973M2269_KE391949.1_75_L            1.0000 - - 0..0::0 
#=SQ LamazonensisMHOMBR71973M2269_KE391949.1_76_X            1.0000 - - 0..0::0 
#=SQ LamazonensisMHOMBR71973M2269_KE391949.1_77_P            1.0000 - - 0..0::0 
#=SQ LarabicaLEM1108_LarLEM1108_03_2_K                       1.0000 - - 0..0::0 
#=SQ LarabicaLEM1108_LarLEM1108_05_3_R                       1.0000 - - 0..0::0 
#=SQ LarabicaLEM1108_LarLEM1108_07_6_R                       1.0000 - - 0..0::0 
#=SQ LarabicaLEM1108_LarLEM1108_09_7_X                       1.0000 - - 0..0::0 
#=SQ LarabicaLEM1108_LarLEM1108_09_8_L                       1.0000 - - 0..0::0 
#=SQ LarabicaLEM1108_LarLEM1108_09_9_V                       1.0000 - - 0..0::0 
#=SQ LarabicaLEM1108_LarLEM1108_09_10_H                      1.0000 - - 0..0::0 
#=SQ LarabicaLEM1108_LarLEM1108_09_11_F                      1.0000 - - 0..0::0 
#=SQ LarabicaLEM1108_LarLEM1108_09_12_E                      1.0000 - - 0..0::0 
#=SQ LarabicaLEM1108_LarLEM1108_09_13_V                      1.0000 - - 0..0::0 
#=SQ LarabicaLEM1108_LarLEM1108_09_14_R                      1.0000 - - 0..0::0 
#=SQ LarabicaLEM1108_LarLEM1108_09_15_H                      1.0000 - - 0..0::0 
#=SQ LarabicaLEM1108_LarLEM1108_09_16_E                      1.0000 - - 0..0::0 
#=SQ LarabicaLEM1108_LarLEM1108_09_17_V                      1.0000 - - 0..0::0 
#=SQ LarabicaLEM1108_LarLEM1108_09_18_R                      1.0000 - - 0..0::0 
#=SQ LarabicaLEM1108_LarLEM1108_09_19_H                      1.0000 - - 0..0::0 
#=SQ LarabicaLEM1108_LarLEM1108_10_20_K                      1.0000 - - 0..0::0 
#=SQ LarabicaLEM1108_LarLEM1108_10_21_G                      1.0000 - - 0..0::0 
#=SQ LarabicaLEM1108_LarLEM1108_10_22_N                      1.0000 - - 0..0::0 
#=SQ LarabicaLEM1108_LarLEM1108_11_23_L                      1.0000 - - 0..0::0 
#=SQ LarabicaLEM1108_LarLEM1108_11_24_A                      1.0000 - - 0..0::0 
#=SQ LarabicaLEM1108_LarLEM1108_11_25_G                      1.0000 - - 0..0::0 
#=SQ LarabicaLEM1108_LarLEM1108_11_26_A                      1.0000 - - 0..0::0 
#=SQ LarabicaLEM1108_LarLEM1108_11_27_L                      1.0000 - - 0..0::0 
#=SQ LarabicaLEM1108_LarLEM1108_11_28_M                      1.0000 - - 0..0::0 
#=SQ LarabicaLEM1108_LarLEM1108_11_29_R                      1.0000 - - 0..0::0 
#=SQ LarabicaLEM1108_LarLEM1108_15_30_D                      1.0000 - - 0..0::0 
#=SQ LarabicaLEM1108_LarLEM1108_15_31_E                      1.0000 - - 0..0::0 
#=SQ LarabicaLEM1108_LarLEM1108_16_33_Q                      1.0000 - - 0..0::0 
#=SQ LarabicaLEM1108_LarLEM1108_17_34_D                      1.0000 - - 0..0::0 
#=SQ LarabicaLEM1108_LarLEM1108_17_35_S                      1.0000 - - 0..0::0 
#=SQ LarabicaLEM1108_LarLEM1108_17_36_A                      1.0000 - - 0..0::0 
#=SQ LarabicaLEM1108_LarLEM1108_21_39_S                      1.0000 - - 0..0::0 
#=SQ LarabicaLEM1108_LarLEM1108_21_42_P                      1.0000 - - 0..0::0 
#=SQ LarabicaLEM1108_LarLEM1108_21_43_V                      1.0000 - - 0..0::0 
#=SQ LarabicaLEM1108_LarLEM1108_21_44_K                      1.0000 - - 0..0::0 
#=SQ LarabicaLEM1108_LarLEM1108_23_46_I                      1.0000 - - 0..0::0 
#=SQ LarabicaLEM1108_LarLEM1108_23_47_V                      1.0000 - - 0..0::0 
#=SQ LarabicaLEM1108_LarLEM1108_23_48_Q                      1.0000 - - 0..0::0 
#=SQ LarabicaLEM1108_LarLEM1108_23_49_R                      1.0000 - - 0..0::0 
#=SQ LarabicaLEM1108_LarLEM1108_23_50_L                      1.0000 - - 0..0::0 
#=SQ LarabicaLEM1108_LarLEM1108_23_51_T                      1.0000 - - 0..0::0 
#=SQ LarabicaLEM1108_LarLEM1108_23_52_R                      1.0000 - - 0..0::0 
#=SQ LarabicaLEM1108_LarLEM1108_23_53_K                      1.0000 - - 0..0::0 
#=SQ LarabicaLEM1108_LarLEM1108_23_54_G                      1.0000 - - 0..0::0 
#=SQ LarabicaLEM1108_LarLEM1108_23_55_W                      1.0000 - - 0..0::0 
#=SQ LarabicaLEM1108_LarLEM1108_24_58_P                      1.0000 - - 0..0::0 
#=SQ LarabicaLEM1108_LarLEM1108_24_59_Q                      1.0000 - - 0..0::0 
#=SQ LarabicaLEM1108_LarLEM1108_24_60_L                      1.0000 - - 0..0::0 
#=SQ LarabicaLEM1108_LarLEM1108_24_61_I                      1.0000 - - 0..0::0 
#=SQ LarabicaLEM1108_LarLEM1108_24_62_I                      1.0000 - - 0..0::0 
#=SQ LarabicaLEM1108_LarLEM1108_24_63_D                      1.0000 - - 0..0::0 
#=SQ LarabicaLEM1108_LarLEM1108_29_66_L                      1.0000 - - 0..0::0 
#=SQ LarabicaLEM1108_LarLEM1108_29_67_S                      1.0000 - - 0..0::0 
#=SQ LarabicaLEM1108_LarLEM1108_30_68_T                      1.0000 - - 0..0::0 
#=SQ LarabicaLEM1108_LarLEM1108_31_70_F                      1.0000 - - 0..0::0 
#=SQ LarabicaLEM1108_LarLEM1108_31_71_S                      1.0000 - - 0..0::0 
#=SQ LarabicaLEM1108_LarLEM1108_31_72_A                      1.0000 - - 0..0::0 
#=SQ LarabicaLEM1108_LarLEM1108_33_74_R                      1.0000 - - 0..0::0 
#=SQ LarabicaLEM1108_LarLEM1108_33_75_R                      1.0000 - - 0..0::0 
#=SQ LarabicaLEM1108_LarLEM1108_33_76_A                      1.0000 - - 0..0::0 
#=SQ LarabicaLEM1108_LarLEM1108_34_77_N                      1.0000 - - 0..0::0 
#=SQ LarabicaLEM1108_LarLEM1108_34_78_Y                      1.0000 - - 0..0::0 
#=SQ LarabicaLEM1108_LarLEM1108_34_79_T                      1.0000 - - 0..0::0 
#=SQ LarabicaLEM1108_LarLEM1108_34_80_P                      1.0000 - - 0..0::0 
#=SQ LarabicaLEM1108_LarLEM1108_34_81_N                      1.0000 - - 0..0::0 
#=SQ LarabicaLEM1108_LarLEM1108_36_83_G                      1.0000 - - 0..0::0 
#=SQ LarabicaLEM1108_LarLEM1108_36_84_T                      1.0000 - - 0..0::0 
#=SQ LarabicaLEM1108_LarLEM1108_36_85_G                      1.0000 - - 0..0::0 
#=SQ LarabicaLEM1108_LarLEM1108_36_86_P                      1.0000 - - 0..0::0 
#=SQ LarabicaLEM1108_LarLEM1108_36_87_Q                      1.0000 - - 0..0::0 
#=SQ LarabicaLEM1108_LarLEM1108_36_90_C                      1.0000 - - 0..0::0 
#=SQ LarabicaLEM1108_LarLEM1108_36_91_L                      1.0000 - - 0..0::0 
#=SQ LarabicaLEM1108_LarLEM1108_36_92_X                      1.0000 - - 0..0::0 
#=SQ LarabicaLEM1108_LarLEM1108_36_93_P                      1.0000 - - 0..0::0 
#=SQ LarabicaLEM1108_LarLEM1108_36_94_Y                      1.0000 - - 0..0::0 
#=SQ LarabicaLEM1108_LarLEM1108_36_95_T                      1.0000 - - 0..0::0 
#=SQ LarabicaLEM1108_LarLEM1108_36_96_T                      1.0000 - - 0..0::0 
#=SQ LarabicaLEM1108_LarLEM1108_36_97_Y                      1.0000 - - 0..0::0 
#=SQ LarabicaLEM1108_LARLEM1108_SCAF000107_99_S              1.0000 - - 0..0::0 
#=SQ LarabicaLEM1108_LARLEM1108_SCAF000107_100_L             1.0000 - - 0..0::0 
#=SQ LarabicaLEM1108_LARLEM1108_SCAF000107_101_M             1.0000 - - 0..0::0 
#=SQ LarabicaLEM1108_LARLEM1108_SCAF000107_102_I             1.0000 - - 0..0::0 
#=SQ LarabicaLEM1108_LARLEM1108_SCAF000107_103_V             1.0000 - - 0..0::0 
#=SQ LbraziliensisMHOMBR75M2903_LbrM2903_05_1_R              1.0000 - - 0..0::0 
#=SQ LbraziliensisMHOMBR75M2903_LbrM2903_07_4_R              1.0000 - - 0..0::0 
#=SQ LbraziliensisMHOMBR75M2903_LbrM2903_09_5_X              1.0000 - - 0..0::0 
#=SQ LbraziliensisMHOMBR75M2903_LbrM2903_09_6_L              1.0000 - - 0..0::0 
#=SQ LbraziliensisMHOMBR75M2903_LbrM2903_09_7_V              1.0000 - - 0..0::0 
#=SQ LbraziliensisMHOMBR75M2903_LbrM2903_09_8_H              1.0000 - - 0..0::0 
#=SQ LbraziliensisMHOMBR75M2903_LbrM2903_09_9_E              1.0000 - - 0..0::0 
#=SQ LbraziliensisMHOMBR75M2903_LbrM2903_09_10_V             1.0000 - - 0..0::0 
#=SQ LbraziliensisMHOMBR75M2903_LbrM2903_09_11_R             1.0000 - - 0..0::0 
#=SQ LbraziliensisMHOMBR75M2903_LbrM2903_09_12_H             1.0000 - - 0..0::0 
#=SQ LbraziliensisMHOMBR75M2903_LbrM2903_10_14_K             1.0000 - - 0..0::0 
#=SQ LbraziliensisMHOMBR75M2903_LbrM2903_10_15_N             1.0000 - - 0..0::0 
#=SQ LbraziliensisMHOMBR75M2903_LbrM2903_11_16_L             1.0000 - - 0..0::0 
#=SQ LbraziliensisMHOMBR75M2903_LbrM2903_11_17_A             1.0000 - - 0..0::0 
#=SQ LbraziliensisMHOMBR75M2903_LbrM2903_11_18_M             1.0000 - - 0..0::0 
#=SQ LbraziliensisMHOMBR75M2903_LbrM2903_11_19_R             1.0000 - - 0..0::0 
#=SQ LbraziliensisMHOMBR75M2903_LbrM2903_11_20_L             1.0000 - - 0..0::0 
#=SQ LbraziliensisMHOMBR75M2903_LbrM2903_11_21_A             1.0000 - - 0..0::0 
#=SQ LbraziliensisMHOMBR75M2903_LbrM2903_11_22_G             1.0000 - - 0..0::0 
#=SQ LbraziliensisMHOMBR75M2903_LbrM2903_11_24_araL          1.0000 - - 0..0::0 
#=SQ LbraziliensisMHOMBR75M2903_LbrM2903_11_25_A             1.0000 - - 0..0::0 
#=SQ LbraziliensisMHOMBR75M2903_LbrM2903_15_27_D             1.0000 - - 0..0::0 
#=SQ LbraziliensisMHOMBR75M2903_LbrM2903_15_28_E             1.0000 - - 0..0::0 
#=SQ LbraziliensisMHOMBR75M2903_LbrM2903_16_31_Q             1.0000 - - 0..0::0 
#=SQ LbraziliensisMHOMBR75M2903_LbrM2903_17_33_D             1.0000 - - 0..0::0 
#=SQ LbraziliensisMHOMBR75M2903_LbrM2903_17_34_S             1.0000 - - 0..0::0 
#=SQ LbraziliensisMHOMBR75M2903_LbrM2903_17_35_A             1.0000 - - 0..0::0 
#=SQ LbraziliensisMHOMBR75M2903_LbrM2903_20.1_37_N           1.0000 - - 0..0::0 
#=SQ LbraziliensisMHOMBR75M2903_LbrM2903_20.1_38_P           1.0000 - - 0..0::0 
#=SQ LbraziliensisMHOMBR75M2903_LbrM2903_20.1_39_T           1.0000 - - 0..0::0 
#=SQ LbraziliensisMHOMBR75M2903_LbrM2903_20.1_40_Y           1.0000 - - 0..0::0 
#=SQ LbraziliensisMHOMBR75M2903_LbrM2903_20.1_41_N           1.0000 - - 0..0::0 
#=SQ LbraziliensisMHOMBR75M2903_LbrM2903_20.1_42_V           1.0000 - - 0..0::0 
#=SQ LbraziliensisMHOMBR75M2903_LbrM2903_20.1_43_I           1.0000 - - 0..0::0 
#=SQ LbraziliensisMHOMBR75M2903_LbrM2903_20.1_44_M           1.0000 - - 0..0::0 
#=SQ LbraziliensisMHOMBR75M2903_LbrM2903_20.1_45_L           1.0000 - - 0..0::0 
#=SQ LbraziliensisMHOMBR75M2903_LbrM2903_20.1_46_S           1.0000 - - 0..0::0 
#=SQ LbraziliensisMHOMBR75M2903_LbrM2903_21_48_S             1.0000 - - 0..0::0 
#=SQ LbraziliensisMHOMBR75M2903_LbrM2903_21_49_P             1.0000 - - 0..0::0 
#=SQ LbraziliensisMHOMBR75M2903_LbrM2903_21_50_V             1.0000 - - 0..0::0 
#=SQ LbraziliensisMHOMBR75M2903_LbrM2903_21_51_K             1.0000 - - 0..0::0 
#=SQ LbraziliensisMHOMBR75M2903_LbrM2903_23_52_I             1.0000 - - 0..0::0 
#=SQ LbraziliensisMHOMBR75M2903_LbrM2903_23_53_V             1.0000 - - 0..0::0 
#=SQ LbraziliensisMHOMBR75M2903_LbrM2903_23_54_Q             1.0000 - - 0..0::0 
#=SQ LbraziliensisMHOMBR75M2903_LbrM2903_23_55_R             1.0000 - - 0..0::0 
#=SQ LbraziliensisMHOMBR75M2903_LbrM2903_23_56_L             1.0000 - - 0..0::0 
#=SQ LbraziliensisMHOMBR75M2903_LbrM2903_23_57_T             1.0000 - - 0..0::0 
#=SQ LbraziliensisMHOMBR75M2903_LbrM2903_23_58_R             1.0000 - - 0..0::0 
#=SQ LbraziliensisMHOMBR75M2903_LbrM2903_23_59_K             1.0000 - - 0..0::0 
#=SQ LbraziliensisMHOMBR75M2903_LbrM2903_23_60_G             1.0000 - - 0..0::0 
#=SQ LbraziliensisMHOMBR75M2903_LbrM2903_23_61_W             1.0000 - - 0..0::0 
#=SQ LbraziliensisMHOMBR75M2903_LbrM2903_24_62_P             1.0000 - - 0..0::0 
#=SQ LbraziliensisMHOMBR75M2903_LbrM2903_24_64_Q             1.0000 - - 0..0::0 
#=SQ LbraziliensisMHOMBR75M2903_LbrM2903_24_65_L             1.0000 - - 0..0::0 
#=SQ LbraziliensisMHOMBR75M2903_LbrM2903_24_66_I             1.0000 - - 0..0::0 
#=SQ LbraziliensisMHOMBR75M2903_LbrM2903_24_67_D             1.0000 - - 0..0::0 
#=SQ LbraziliensisMHOMBR75M2903_LbrM2903_30_70_T             1.0000 - - 0..0::0 
#=SQ LbraziliensisMHOMBR75M2903_LbrM2903_31_71_F             1.0000 - - 0..0::0 
#=SQ LbraziliensisMHOMBR75M2903_LbrM2903_31_72_S             1.0000 - - 0..0::0 
#=SQ LbraziliensisMHOMBR75M2903_LbrM2903_31_73_A             1.0000 - - 0..0::0 
#=SQ LbraziliensisMHOMBR75M2903_LbrM2903_31_74_L             1.0000 - - 0..0::0 
#=SQ LbraziliensisMHOMBR75M2903_LbrM2903_31_75_S             1.0000 - - 0..0::0 
#=SQ LbraziliensisMHOMBR75M2903_LbrM2903_31_76_G             1.0000 - - 0..0::0 
#=SQ LbraziliensisMHOMBR75M2903_LbrM2903_31_77_E             1.0000 - - 0..0::0 
#=SQ LbraziliensisMHOMBR75M2903_LbrM2903_33_80_K             1.0000 - - 0..0::0 
#=SQ LbraziliensisMHOMBR75M2903_LbrM2903_33_81_araK          1.0000 - - 0..0::0 
#=SQ LbraziliensisMHOMBR75M2903_LbrM2903_33_82_R             1.0000 - - 0..0::0 
#=SQ LbraziliensisMHOMBR75M2903_LbrM2903_33_83_R             1.0000 - - 0..0::0 
#=SQ LbraziliensisMHOMBR75M2903_LbrM2903_33_84_A             1.0000 - - 0..0::0 
#=SQ LbraziliensisMHOMBR75M2903_LbrM2903_35_85_P             1.0000 - - 0..0::0 
#=SQ LbraziliensisMHOMBR75M2903_LbrM2903_35_86_G             1.0000 - - 0..0::0 
#=SQ LbraziliensisMHOMBR75M2903_LbrM2903_35_87_T             1.0000 - - 0..0::0 
#=SQ LbraziliensisMHOMBR75M2903_LbrM2903_35_88_T             1.0000 - - 0..0::0 
#=SQ LbraziliensisMHOMBR75M2903_LbrM2903_35_89_G             1.0000 - - 0..0::0 
#=SQ LbraziliensisMHOMBR75M2903_LbrM2903_35_90_C             1.0000 - - 0..0::0 
#=SQ LbraziliensisMHOMBR75M2903_LbrM2903_35_91_L             1.0000 - - 0..0::0 
#=SQ LbraziliensisMHOMBR75M2903_LbrM2903_35_92_araL          1.0000 - - 0..0::0 
#=SQ LbraziliensisMHOMBR75M2903_LbrM2903_35_93_araL          1.0000 - - 0..0::0 
#=SQ LbraziliensisMHOMBR75M2903_LbrM2903_35_94_L             1.0000 - - 0..0::0 
#=SQ LbraziliensisMHOMBR75M2903_LbrM2903_35_95_X             1.0000 - - 0..0::0 
#=SQ LbraziliensisMHOMBR75M2903_LbrM2903_35_96_P             1.0000 - - 0..0::0 
#=SQ LbraziliensisMHOMBR75M2903_LbrM2903_35_98_T             1.0000 - - 0..0::0 
#=SQ LbraziliensisMHOMBR75M2903_LbrM2903_35_99_Y             1.0000 - - 0..0::0 
#=SQ LbraziliensisMHOMBR75M2903_LBRM2903_SCAF000478_101_S    1.0000 - - 0..0::0 
#=SQ LbraziliensisMHOMBR75M2903_LBRM2903_SCAF000478_102_F    1.0000 - - 0..0::0 
#=SQ LbraziliensisMHOMBR75M2904_LbrM.00_64_603897-607900_1_K 1.0000 - - 0..0::0 -
#=SQ LbraziliensisMHOMBR75M2904_LbrM.00_64_603897-607900_2_V 1.0000 - - 0..0::0 -
#=SQ LbraziliensisMHOMBR75M2904_LbrM.00_64_603897-607900_3_P 1.0000 - - 0..0::0 -
#=SQ LbraziliensisMHOMBR75M2904_LbrM.04_4_R                  1.0000 - - 0..0::0 
#=SQ LbraziliensisMHOMBR75M2904_LbrM.05_6_R                  1.0000 - - 0..0::0 
#=SQ LbraziliensisMHOMBR75M2904_LbrM.09_9_X                  1.0000 - - 0..0::0 
#=SQ LbraziliensisMHOMBR75M2904_LbrM.09_10_L                 1.0000 - - 0..0::0 
#=SQ LbraziliensisMHOMBR75M2904_LbrM.09_11_V                 1.0000 - - 0..0::0 
#=SQ LbraziliensisMHOMBR75M2904_LbrM.09_12_H                 1.0000 - - 0..0::0 
#=SQ LbraziliensisMHOMBR75M2904_LbrM.09_13_E                 1.0000 - - 0..0::0 
#=SQ LbraziliensisMHOMBR75M2904_LbrM.09_14_V                 1.0000 - - 0..0::0 
#=SQ LbraziliensisMHOMBR75M2904_LbrM.09_15_R                 1.0000 - - 0..0::0 
#=SQ LbraziliensisMHOMBR75M2904_LbrM.09_16_H                 1.0000 - - 0..0::0 
#=SQ LbraziliensisMHOMBR75M2904_LbrM.10_18_K                 1.0000 - - 0..0::0 
#=SQ LbraziliensisMHOMBR75M2904_LbrM.10_19_N                 1.0000 - - 0..0::0 
#=SQ LbraziliensisMHOMBR75M2904_LbrM.11_20_M                 1.0000 - - 0..0::0 
#=SQ LbraziliensisMHOMBR75M2904_LbrM.11_21_R                 1.0000 - - 0..0::0 
#=SQ LbraziliensisMHOMBR75M2904_LbrM.11_22_L                 1.0000 - - 0..0::0 
#=SQ LbraziliensisMHOMBR75M2904_LbrM.11_23_A                 1.0000 - - 0..0::0 
#=SQ LbraziliensisMHOMBR75M2904_LbrM.11_24_L                 1.0000 - - 0..0::0 
#=SQ LbraziliensisMHOMBR75M2904_LbrM.11_25_A                 1.0000 - - 0..0::0 
#=SQ LbraziliensisMHOMBR75M2904_LbrM.11_26_G                 1.0000 - - 0..0::0 
#=SQ LbraziliensisMHOMBR75M2904_LbrM.15_28_D                 1.0000 - - 0..0::0 
#=SQ LbraziliensisMHOMBR75M2904_LbrM.15_29_E                 1.0000 - - 0..0::0 
#=SQ LbraziliensisMHOMBR75M2904_LbrM.16_31_Q                 1.0000 - - 0..0::0 
#=SQ LbraziliensisMHOMBR75M2904_LbrM.17_34_D                 1.0000 - - 0..0::0 
#=SQ LbraziliensisMHOMBR75M2904_LbrM.17_35_S                 1.0000 - - 0..0::0 
#=SQ LbraziliensisMHOMBR75M2904_LbrM.17_36_A                 1.0000 - - 0..0::0 
#=SQ LbraziliensisMHOMBR75M2904_LbrM.20.1_38_N               1.0000 - - 0..0::0 
#=SQ LbraziliensisMHOMBR75M2904_LbrM.20.1_39_P               1.0000 - - 0..0::0 
#=SQ LbraziliensisMHOMBR75M2904_LbrM.20.1_40_T               1.0000 - - 0..0::0 
#=SQ LbraziliensisMHOMBR75M2904_LbrM.20.1_41_Y               1.0000 - - 0..0::0 
#=SQ LbraziliensisMHOMBR75M2904_LbrM.20.1_42_N               1.0000 - - 0..0::0 
#=SQ LbraziliensisMHOMBR75M2904_LbrM.20.1_43_V               1.0000 - - 0..0::0 
#=SQ LbraziliensisMHOMBR75M2904_LbrM.20.1_44_I               1.0000 - - 0..0::0 
#=SQ LbraziliensisMHOMBR75M2904_LbrM.20.1_45_M               1.0000 - - 0..0::0 
#=SQ LbraziliensisMHOMBR75M2904_LbrM.20.1_46_L               1.0000 - - 0..0::0 
#=SQ LbraziliensisMHOMBR75M2904_LbrM.20.1_47_S               1.0000 - - 0..0::0 
#=SQ LbraziliensisMHOMBR75M2904_LbrM.21_49_S                 1.0000 - - 0..0::0 
#=SQ LbraziliensisMHOMBR75M2904_LbrM.21_50_P                 1.0000 - - 0..0::0 
#=SQ LbraziliensisMHOMBR75M2904_LbrM.21_51_V                 1.0000 - - 0..0::0 
#=SQ LbraziliensisMHOMBR75M2904_LbrM.21_52_K                 1.0000 - - 0..0::0 
#=SQ LbraziliensisMHOMBR75M2904_LbrM.23_53_I                 1.0000 - - 0..0::0 
#=SQ LbraziliensisMHOMBR75M2904_LbrM.23_54_V                 1.0000 - - 0..0::0 
#=SQ LbraziliensisMHOMBR75M2904_LbrM.23_55_Q                 1.0000 - - 0..0::0 
#=SQ LbraziliensisMHOMBR75M2904_LbrM.23_56_R                 1.0000 - - 0..0::0 
#=SQ LbraziliensisMHOMBR75M2904_LbrM.23_57_L                 1.0000 - - 0..0::0 
#=SQ LbraziliensisMHOMBR75M2904_LbrM.23_58_T                 1.0000 - - 0..0::0 
#=SQ LbraziliensisMHOMBR75M2904_LbrM.23_59_R                 1.0000 - - 0..0::0 
#=SQ LbraziliensisMHOMBR75M2904_LbrM.23_60_K                 1.0000 - - 0..0::0 
#=SQ LbraziliensisMHOMBR75M2904_LbrM.23_61_G                 1.0000 - - 0..0::0 
#=SQ LbraziliensisMHOMBR75M2904_LbrM.23_62_W                 1.0000 - - 0..0::0 
#=SQ LbraziliensisMHOMBR75M2904_LbrM.24_63_P                 1.0000 - - 0..0::0 
#=SQ LbraziliensisMHOMBR75M2904_LbrM.24_65_Q                 1.0000 - - 0..0::0 
#=SQ LbraziliensisMHOMBR75M2904_LbrM.24_66_L                 1.0000 - - 0..0::0 
#=SQ LbraziliensisMHOMBR75M2904_LbrM.24_67_I                 1.0000 - - 0..0::0 
#=SQ LbraziliensisMHOMBR75M2904_LbrM.24_68_D                 1.0000 - - 0..0::0 
#=SQ LbraziliensisMHOMBR75M2904_LbrM.30_72_T                 1.0000 - - 0..0::0 
#=SQ LbraziliensisMHOMBR75M2904_LbrM.31_73_F                 1.0000 - - 0..0::0 
#=SQ LbraziliensisMHOMBR75M2904_LbrM.31_74_S                 1.0000 - - 0..0::0 
#=SQ LbraziliensisMHOMBR75M2904_LbrM.31_75_A                 1.0000 - - 0..0::0 
#=SQ LbraziliensisMHOMBR75M2904_LbrM.31_76_G                 1.0000 - - 0..0::0 
#=SQ LbraziliensisMHOMBR75M2904_LbrM.31_77_E                 1.0000 - - 0..0::0 
#=SQ LbraziliensisMHOMBR75M2904_LbrM.31_78_L                 1.0000 - - 0..0::0 
#=SQ LbraziliensisMHOMBR75M2904_LbrM.31_79_S                 1.0000 - - 0..0::0 
#=SQ LbraziliensisMHOMBR75M2904_LbrM.33_82_R                 1.0000 - - 0..0::0 
#=SQ LbraziliensisMHOMBR75M2904_LbrM.33_83_R                 1.0000 - - 0..0::0 
#=SQ LbraziliensisMHOMBR75M2904_LbrM.33_84_A                 1.0000 - - 0..0::0 
#=SQ LbraziliensisMHOMBR75M2904_LbrM.33_85_K                 1.0000 - - 0..0::0 
#=SQ LbraziliensisMHOMBR75M2904_LbrM.35_86_P                 1.0000 - - 0..0::0 
#=SQ LbraziliensisMHOMBR75M2904_LbrM.35_87_G                 1.0000 - - 0..0::0 
#=SQ LbraziliensisMHOMBR75M2904_LbrM.35_88_T                 1.0000 - - 0..0::0 
#=SQ LbraziliensisMHOMBR75M2904_LbrM.35_89_T                 1.0000 - - 0..0::0 
#=SQ LbraziliensisMHOMBR75M2904_LbrM.35_90_G                 1.0000 - - 0..0::0 
#=SQ LbraziliensisMHOMBR75M2904_LbrM.35_91_C                 1.0000 - - 0..0::0 
#=SQ LbraziliensisMHOMBR75M2904_LbrM.35_92_L                 1.0000 - - 0..0::0 
#=SQ LbraziliensisMHOMBR75M2904_LbrM.35_93_X                 1.0000 - - 0..0::0 
#=SQ LbraziliensisMHOMBR75M2904_LbrM.35_94_P                 1.0000 - - 0..0::0 
#=SQ LbraziliensisMHOMBR75M2904_LbrM.35_96_T                 1.0000 - - 0..0::0 
#=SQ LbraziliensisMHOMBR75M2904_LbrM.35_97_Y                 1.0000 - - 0..0::0 
#=SQ LbraziliensisMHOMBR75M2904_LbrM.35_98_T                 1.0000 - - 0..0::0 
#=SQ LbraziliensisMHOMBR75M2904_LbrM.35_99_Y                 1.0000 - - 0..0::0 
#=SQ LdonovaniBHU1220_CM002143.1_2_K                         1.0000 - - 0..0::0 
#=SQ LdonovaniBHU1220_CM002145.1_3_R                         1.0000 - - 0..0::0 
#=SQ LdonovaniBHU1220_CM002147.1_7_R                         1.0000 - - 0..0::0 
#=SQ LdonovaniBHU1220_CM002149.1_8_X                         1.0000 - - 0..0::0 
#=SQ LdonovaniBHU1220_CM002149.1_9_L                         1.0000 - - 0..0::0 
#=SQ LdonovaniBHU1220_CM002149.1_10_V                        1.0000 - - 0..0::0 
#=SQ LdonovaniBHU1220_CM002149.1_11_H                        1.0000 - - 0..0::0 
#=SQ LdonovaniBHU1220_CM002149.1_12_F                        1.0000 - - 0..0::0 
#=SQ LdonovaniBHU1220_CM002149.1_13_E                        1.0000 - - 0..0::0 
#=SQ LdonovaniBHU1220_CM002149.1_14_V                        1.0000 - - 0..0::0 
#=SQ LdonovaniBHU1220_CM002149.1_15_R                        1.0000 - - 0..0::0 
#=SQ LdonovaniBHU1220_CM002149.1_16_H                        1.0000 - - 0..0::0 
#=SQ LdonovaniBHU1220_CM002150.1_17_K                        1.0000 - - 0..0::0 
#=SQ LdonovaniBHU1220_CM002150.1_18_G                        1.0000 - - 0..0::0 
#=SQ LdonovaniBHU1220_CM002150.1_19_N                        1.0000 - - 0..0::0 
#=SQ LdonovaniBHU1220_CM002151.1_20_araL                     1.0000 - - 0..0::0 
#=SQ LdonovaniBHU1220_CM002151.1_21_A                        1.0000 - - 0..0::0 
#=SQ LdonovaniBHU1220_CM002151.1_22_L                        1.0000 - - 0..0::0 
#=SQ LdonovaniBHU1220_CM002151.1_23_A                        1.0000 - - 0..0::0 
#=SQ LdonovaniBHU1220_CM002151.1_24_G                        1.0000 - - 0..0::0 
#=SQ LdonovaniBHU1220_CM002151.1_25_M                        1.0000 - - 0..0::0 
#=SQ LdonovaniBHU1220_CM002151.1_26_R                        1.0000 - - 0..0::0 
#=SQ LdonovaniBHU1220_CM002151.1_27_R                        1.0000 - - 0..0::0 
#=SQ LdonovaniBHU1220_CM002155.1_31_D                        1.0000 - - 0..0::0 
#=SQ LdonovaniBHU1220_CM002155.1_32_E                        1.0000 - - 0..0::0 
#=SQ LdonovaniBHU1220_CM002156.1_33_Q                        1.0000 - - 0..0::0 
#=SQ LdonovaniBHU1220_CM002157.1_34_D                        1.0000 - - 0..0::0 
#=SQ LdonovaniBHU1220_CM002157.1_35_S                        1.0000 - - 0..0::0 
#=SQ LdonovaniBHU1220_CM002157.1_36_A                        1.0000 - - 0..0::0 
#=SQ LdonovaniBHU1220_CM002161.1_40_S                        1.0000 - - 0..0::0 
#=SQ LdonovaniBHU1220_CM002161.1_42_P                        1.0000 - - 0..0::0 
#=SQ LdonovaniBHU1220_CM002161.1_43_V                        1.0000 - - 0..0::0 
#=SQ LdonovaniBHU1220_CM002161.1_44_K                        1.0000 - - 0..0::0 
#=SQ LdonovaniBHU1220_CM002163.1_45_I                        1.0000 - - 0..0::0 
#=SQ LdonovaniBHU1220_CM002163.1_46_V                        1.0000 - - 0..0::0 
#=SQ LdonovaniBHU1220_CM002163.1_47_Q                        1.0000 - - 0..0::0 
#=SQ LdonovaniBHU1220_CM002163.1_48_R                        1.0000 - - 0..0::0 
#=SQ LdonovaniBHU1220_CM002163.1_49_L                        1.0000 - - 0..0::0 
#=SQ LdonovaniBHU1220_CM002163.1_50_T                        1.0000 - - 0..0::0 
#=SQ LdonovaniBHU1220_CM002163.1_51_R                        1.0000 - - 0..0::0 
#=SQ LdonovaniBHU1220_CM002163.1_52_K                        1.0000 - - 0..0::0 
#=SQ LdonovaniBHU1220_CM002163.1_53_G                        1.0000 - - 0..0::0 
#=SQ LdonovaniBHU1220_CM002163.1_54_W                        1.0000 - - 0..0::0 
#=SQ LdonovaniBHU1220_CM002164.1_56_P                        1.0000 - - 0..0::0 
#=SQ LdonovaniBHU1220_CM002164.1_57_Q                        1.0000 - - 0..0::0 
#=SQ LdonovaniBHU1220_CM002164.1_58_L                        1.0000 - - 0..0::0 
#=SQ LdonovaniBHU1220_CM002164.1_59_I                        1.0000 - - 0..0::0 
#=SQ LdonovaniBHU1220_CM002164.1_60_D                        1.0000 - - 0..0::0 
#=SQ LdonovaniBHU1220_CM002169.1_63_L                        1.0000 - - 0..0::0 
#=SQ LdonovaniBHU1220_CM002169.1_64_S                        1.0000 - - 0..0::0 
#=SQ LdonovaniBHU1220_CM002170.1_65_T                        1.0000 - - 0..0::0 
#=SQ LdonovaniBHU1220_CM002171.1_66_F                        1.0000 - - 0..0::0 
#=SQ LdonovaniBHU1220_CM002171.1_67_S                        1.0000 - - 0..0::0 
#=SQ LdonovaniBHU1220_CM002171.1_68_A                        1.0000 - - 0..0::0 
#=SQ LdonovaniBHU1220_CM002171.1_69_G                        1.0000 - - 0..0::0 
#=SQ LdonovaniBHU1220_CM002171.1_70_E                        1.0000 - - 0..0::0 
#=SQ LdonovaniBHU1220_CM002173.1_73_R                        1.0000 - - 0..0::0 
#=SQ LdonovaniBHU1220_CM002173.1_74_R                        1.0000 - - 0..0::0 
#=SQ LdonovaniBHU1220_CM002173.1_75_A                        1.0000 - - 0..0::0 
#=SQ LdonovaniBHU1220_CM002173.1_76_K                        1.0000 - - 0..0::0 
#=SQ LdonovaniBHU1220_CM002174.1_77_N                        1.0000 - - 0..0::0 
#=SQ LdonovaniBHU1220_CM002174.1_78_P                        1.0000 - - 0..0::0 
#=SQ LdonovaniBHU1220_CM002174.1_79_T                        1.0000 - - 0..0::0 
#=SQ LdonovaniBHU1220_CM002174.1_80_Y                        1.0000 - - 0..0::0 
#=SQ LdonovaniBHU1220_CM002174.1_81_N                        1.0000 - - 0..0::0 
#=SQ LdonovaniBHU1220_CM002174.1_82_V                        1.0000 - - 0..0::0 
#=SQ LdonovaniBHU1220_CM002174.1_83_I                        1.0000 - - 0..0::0 
#=SQ LdonovaniBHU1220_CM002174.1_84_M                        1.0000 - - 0..0::0 
#=SQ LdonovaniBHU1220_CM002174.1_85_L                        1.0000 - - 0..0::0 
#=SQ LdonovaniBHU1220_CM002174.1_86_S                        1.0000 - - 0..0::0 
#=SQ LdonovaniBHU1220_CM002176.1_91_G                        1.0000 - - 0..0::0 
#=SQ LdonovaniBHU1220_CM002176.1_92_T                        1.0000 - - 0..0::0 
#=SQ LdonovaniBHU1220_CM002176.1_93_G                        1.0000 - - 0..0::0 
#=SQ LdonovaniBHU1220_CM002176.1_94_P                        1.0000 - - 0..0::0 
#=SQ LdonovaniBHU1220_CM002176.1_95_Q                        1.0000 - - 0..0::0 
#=SQ LdonovaniBHU1220_CM002176.1_97_C                        1.0000 - - 0..0::0 
#=SQ LdonovaniBHU1220_CM002176.1_98_L                        1.0000 - - 0..0::0 
#=SQ LdonovaniBHU1220_CM002176.1_99_X                        1.0000 - - 0..0::0 
#=SQ LdonovaniBHU1220_CM002176.1_100_P                       1.0000 - - 0..0::0 
#=SQ LdonovaniBHU1220_CM002176.1_101_Y                       1.0000 - - 0..0::0 
#=SQ LdonovaniBHU1220_CM002176.1_102_T                       1.0000 - - 0..0::0 
#=SQ LdonovaniBHU1220_CM002176.1_103_T                       1.0000 - - 0..0::0 
#=SQ LdonovaniBHU1220_CM002176.1_104_T                       1.0000 - - 0..0::0 
#=SQ LdonovaniBPK282A1_Ld03_v01s1_2_K                        1.0000 - - 0..0::0 
#=SQ LdonovaniBPK282A1_Ld05_v01s1_3_R                        1.0000 - - 0..0::0 
#=SQ LdonovaniBPK282A1_Ld07_v01s1_7_R                        1.0000 - - 0..0::0 
#=SQ LdonovaniBPK282A1_Ld09_v01s1_8_X                        1.0000 - - 0..0::0 
#=SQ LdonovaniBPK282A1_Ld09_v01s1_9_L                        1.0000 - - 0..0::0 
#=SQ LdonovaniBPK282A1_Ld09_v01s1_10_V                       1.0000 - - 0..0::0 
#=SQ LdonovaniBPK282A1_Ld09_v01s1_11_H                       1.0000 - - 0..0::0 
#=SQ LdonovaniBPK282A1_Ld09_v01s1_12_F                       1.0000 - - 0..0::0 
#=SQ LdonovaniBPK282A1_Ld09_v01s1_13_E                       1.0000 - - 0..0::0 
#=SQ LdonovaniBPK282A1_Ld09_v01s1_14_V                       1.0000 - - 0..0::0 
#=SQ LdonovaniBPK282A1_Ld09_v01s1_15_R                       1.0000 - - 0..0::0 
#=SQ LdonovaniBPK282A1_Ld09_v01s1_16_H                       1.0000 - - 0..0::0 
#=SQ LdonovaniBPK282A1_Ld10_v01s1_17_K                       1.0000 - - 0..0::0 
#=SQ LdonovaniBPK282A1_Ld10_v01s1_18_G                       1.0000 - - 0..0::0 
#=SQ LdonovaniBPK282A1_Ld10_v01s1_19_N                       1.0000 - - 0..0::0 
#=SQ LdonovaniBPK282A1_Ld11_v01s1_20_L                       1.0000 - - 0..0::0 
#=SQ LdonovaniBPK282A1_Ld11_v01s1_21_A                       1.0000 - - 0..0::0 
#=SQ LdonovaniBPK282A1_Ld11_v01s1_22_A                       1.0000 - - 0..0::0 
#=SQ LdonovaniBPK282A1_Ld11_v01s1_23_L                       1.0000 - - 0..0::0 
#=SQ LdonovaniBPK282A1_Ld11_v01s1_24_A                       1.0000 - - 0..0::0 
#=SQ LdonovaniBPK282A1_Ld11_v01s1_25_G                       1.0000 - - 0..0::0 
#=SQ LdonovaniBPK282A1_Ld11_v01s1_26_M                       1.0000 - - 0..0::0 
#=SQ LdonovaniBPK282A1_Ld11_v01s1_27_R                       1.0000 - - 0..0::0 
#=SQ LdonovaniBPK282A1_Ld11_v01s1_28_R                       1.0000 - - 0..0::0 
#=SQ LdonovaniBPK282A1_Ld15_v01s1_32_D                       1.0000 - - 0..0::0 
#=SQ LdonovaniBPK282A1_Ld15_v01s1_33_E                       1.0000 - - 0..0::0 
#=SQ LdonovaniBPK282A1_Ld16_v01s1_34_Q                       1.0000 - - 0..0::0 
#=SQ LdonovaniBPK282A1_Ld17_v01s1_35_D                       1.0000 - - 0..0::0 
#=SQ LdonovaniBPK282A1_Ld17_v01s1_36_S                       1.0000 - - 0..0::0 
#=SQ LdonovaniBPK282A1_Ld17_v01s1_37_A                       1.0000 - - 0..0::0 
#=SQ LdonovaniBPK282A1_Ld21_v01s1_41_S                       1.0000 - - 0..0::0 
#=SQ LdonovaniBPK282A1_Ld21_v01s1_43_P                       1.0000 - - 0..0::0 
#=SQ LdonovaniBPK282A1_Ld21_v01s1_44_V                       1.0000 - - 0..0::0 
#=SQ LdonovaniBPK282A1_Ld21_v01s1_45_K                       1.0000 - - 0..0::0 
#=SQ LdonovaniBPK282A1_Ld23_v01s1_46_I                       1.0000 - - 0..0::0 
#=SQ LdonovaniBPK282A1_Ld23_v01s1_47_V                       1.0000 - - 0..0::0 
#=SQ LdonovaniBPK282A1_Ld23_v01s1_48_Q                       1.0000 - - 0..0::0 
#=SQ LdonovaniBPK282A1_Ld23_v01s1_49_R                       1.0000 - - 0..0::0 
#=SQ LdonovaniBPK282A1_Ld23_v01s1_50_L                       1.0000 - - 0..0::0 
#=SQ LdonovaniBPK282A1_Ld23_v01s1_51_T                       1.0000 - - 0..0::0 
#=SQ LdonovaniBPK282A1_Ld23_v01s1_52_R                       1.0000 - - 0..0::0 
#=SQ LdonovaniBPK282A1_Ld23_v01s1_53_K                       1.0000 - - 0..0::0 
#=SQ LdonovaniBPK282A1_Ld23_v01s1_54_G                       1.0000 - - 0..0::0 
#=SQ LdonovaniBPK282A1_Ld23_v01s1_55_W                       1.0000 - - 0..0::0 
#=SQ LdonovaniBPK282A1_Ld24_v01s1_57_P                       1.0000 - - 0..0::0 
#=SQ LdonovaniBPK282A1_Ld24_v01s1_58_Q                       1.0000 - - 0..0::0 
#=SQ LdonovaniBPK282A1_Ld24_v01s1_59_L                       1.0000 - - 0..0::0 
#=SQ LdonovaniBPK282A1_Ld24_v01s1_60_I                       1.0000 - - 0..0::0 
#=SQ LdonovaniBPK282A1_Ld24_v01s1_61_D                       1.0000 - - 0..0::0 
#=SQ LdonovaniBPK282A1_Ld29_v01s1_64_L                       1.0000 - - 0..0::0 
#=SQ LdonovaniBPK282A1_Ld29_v01s1_65_S                       1.0000 - - 0..0::0 
#=SQ LdonovaniBPK282A1_Ld30_v01s1_66_T                       1.0000 - - 0..0::0 
#=SQ LdonovaniBPK282A1_Ld31_v01s1_67_F                       1.0000 - - 0..0::0 
#=SQ LdonovaniBPK282A1_Ld31_v01s1_68_S                       1.0000 - - 0..0::0 
#=SQ LdonovaniBPK282A1_Ld31_v01s1_69_A                       1.0000 - - 0..0::0 
#=SQ LdonovaniBPK282A1_Ld31_v01s1_70_G                       1.0000 - - 0..0::0 
#=SQ LdonovaniBPK282A1_Ld31_v01s1_71_E                       1.0000 - - 0..0::0 
#=SQ LdonovaniBPK282A1_Ld33_v01s1_74_R                       1.0000 - - 0..0::0 
#=SQ LdonovaniBPK282A1_Ld33_v01s1_75_R                       1.0000 - - 0..0::0 
#=SQ LdonovaniBPK282A1_Ld33_v01s1_76_A                       1.0000 - - 0..0::0 
#=SQ LdonovaniBPK282A1_Ld33_v01s1_77_K                       1.0000 - - 0..0::0 
#=SQ LdonovaniBPK282A1_Ld34_v01s1_78_N                       1.0000 - - 0..0::0 
#=SQ LdonovaniBPK282A1_Ld34_v01s1_79_P                       1.0000 - - 0..0::0 
#=SQ LdonovaniBPK282A1_Ld34_v01s1_80_T                       1.0000 - - 0..0::0 
#=SQ LdonovaniBPK282A1_Ld34_v01s1_81_Y                       1.0000 - - 0..0::0 
#=SQ LdonovaniBPK282A1_Ld34_v01s1_82_N                       1.0000 - - 0..0::0 
#=SQ LdonovaniBPK282A1_Ld34_v01s1_83_V                       1.0000 - - 0..0::0 
#=SQ LdonovaniBPK282A1_Ld34_v01s1_84_I                       1.0000 - - 0..0::0 
#=SQ LdonovaniBPK282A1_Ld34_v01s1_85_M                       1.0000 - - 0..0::0 
#=SQ LdonovaniBPK282A1_Ld34_v01s1_86_L                       1.0000 - - 0..0::0 
#=SQ LdonovaniBPK282A1_Ld34_v01s1_87_S                       1.0000 - - 0..0::0 
#=SQ LdonovaniBPK282A1_Ld36_v01s1_92_G                       1.0000 - - 0..0::0 
#=SQ LdonovaniBPK282A1_Ld36_v01s1_93_T                       1.0000 - - 0..0::0 
#=SQ LdonovaniBPK282A1_Ld36_v01s1_94_G                       1.0000 - - 0..0::0 
#=SQ LdonovaniBPK282A1_Ld36_v01s1_95_P                       1.0000 - - 0..0::0 
#=SQ LdonovaniBPK282A1_Ld36_v01s1_96_Q                       1.0000 - - 0..0::0 
#=SQ LdonovaniBPK282A1_Ld36_v01s1_98_C                       1.0000 - - 0..0::0 
#=SQ LdonovaniBPK282A1_Ld36_v01s1_99_L                       1.0000 - - 0..0::0 
#=SQ LdonovaniBPK282A1_Ld36_v01s1_100_X                      1.0000 - - 0..0::0 
#=SQ LdonovaniBPK282A1_Ld36_v01s1_101_P                      1.0000 - - 0..0::0 
#=SQ LdonovaniBPK282A1_Ld36_v01s1_102_Y                      1.0000 - - 0..0::0 
#=SQ LdonovaniBPK282A1_Ld36_v01s1_103_T                      1.0000 - - 0..0::0 
#=SQ LdonovaniBPK282A1_Ld36_v01s1_104_T                      1.0000 - - 0..0::0 
#=SQ LdonovaniBPK282A1_Ld36_v01s1_105_T                      1.0000 - - 0..0::0 
#=SQ LenriettiiLEM3045_LenLEM3045_03_2_K                     1.0000 - - 0..0::0 
#=SQ LenriettiiLEM3045_LenLEM3045_05_5_R                     1.0000 - - 0..0::0 
#=SQ LenriettiiLEM3045_LenLEM3045_07_7_R                     1.0000 - - 0..0::0 
#=SQ LenriettiiLEM3045_LenLEM3045_09_10_X                    1.0000 - - 0..0::0 
#=SQ LenriettiiLEM3045_LenLEM3045_09_11_L                    1.0000 - - 0..0::0 
#=SQ LenriettiiLEM3045_LenLEM3045_09_12_E                    1.0000 - - 0..0::0 
#=SQ LenriettiiLEM3045_LenLEM3045_09_13_V                    1.0000 - - 0..0::0 
#=SQ LenriettiiLEM3045_LenLEM3045_09_14_E                    1.0000 - - 0..0::0 
#=SQ LenriettiiLEM3045_LenLEM3045_09_15_F                    1.0000 - - 0..0::0 
#=SQ LenriettiiLEM3045_LenLEM3045_09_16_H                    1.0000 - - 0..0::0 
#=SQ LenriettiiLEM3045_LenLEM3045_09_17_V                    1.0000 - - 0..0::0 
#=SQ LenriettiiLEM3045_LenLEM3045_09_18_R                    1.0000 - - 0..0::0 
#=SQ LenriettiiLEM3045_LenLEM3045_09_19_H                    1.0000 - - 0..0::0 
#=SQ LenriettiiLEM3045_LenLEM3045_10_20_K                    1.0000 - - 0..0::0 
#=SQ LenriettiiLEM3045_LenLEM3045_10_21_N                    1.0000 - - 0..0::0 
#=SQ LenriettiiLEM3045_LenLEM3045_11_22_L                    1.0000 - - 0..0::0 
#=SQ LenriettiiLEM3045_LenLEM3045_11_23_A                    1.0000 - - 0..0::0 
#=SQ LenriettiiLEM3045_LenLEM3045_11_24_G                    1.0000 - - 0..0::0 
#=SQ LenriettiiLEM3045_LenLEM3045_11_25_A                    1.0000 - - 0..0::0 
#=SQ LenriettiiLEM3045_LenLEM3045_11_26_L                    1.0000 - - 0..0::0 
#=SQ LenriettiiLEM3045_LenLEM3045_11_27_M                    1.0000 - - 0..0::0 
#=SQ LenriettiiLEM3045_LenLEM3045_11_28_R                    1.0000 - - 0..0::0 
#=SQ LenriettiiLEM3045_LenLEM3045_15_29_D                    1.0000 - - 0..0::0 
#=SQ LenriettiiLEM3045_LenLEM3045_15_30_E                    1.0000 - - 0..0::0 
#=SQ LenriettiiLEM3045_LenLEM3045_17_34_D                    1.0000 - - 0..0::0 
#=SQ LenriettiiLEM3045_LenLEM3045_17_35_S                    1.0000 - - 0..0::0 
#=SQ LenriettiiLEM3045_LenLEM3045_17_36_A                    1.0000 - - 0..0::0 
#=SQ LenriettiiLEM3045_LenLEM3045_21_37_S                    1.0000 - - 0..0::0 
#=SQ LenriettiiLEM3045_LenLEM3045_21_38_P                    1.0000 - - 0..0::0 
#=SQ LenriettiiLEM3045_LenLEM3045_21_39_V                    1.0000 - - 0..0::0 
#=SQ LenriettiiLEM3045_LenLEM3045_21_40_K                    1.0000 - - 0..0::0 
#=SQ LenriettiiLEM3045_LenLEM3045_23_42_I                    1.0000 - - 0..0::0 
#=SQ LenriettiiLEM3045_LenLEM3045_23_43_V                    1.0000 - - 0..0::0 
#=SQ LenriettiiLEM3045_LenLEM3045_23_44_Q                    1.0000 - - 0..0::0 
#=SQ LenriettiiLEM3045_LenLEM3045_23_45_R                    1.0000 - - 0..0::0 
#=SQ LenriettiiLEM3045_LenLEM3045_23_46_L                    1.0000 - - 0..0::0 
#=SQ LenriettiiLEM3045_LenLEM3045_23_47_T                    1.0000 - - 0..0::0 
#=SQ LenriettiiLEM3045_LenLEM3045_23_48_R                    1.0000 - - 0..0::0 
#=SQ LenriettiiLEM3045_LenLEM3045_23_49_K                    1.0000 - - 0..0::0 
#=SQ LenriettiiLEM3045_LenLEM3045_23_50_G                    1.0000 - - 0..0::0 
#=SQ LenriettiiLEM3045_LenLEM3045_23_51_W                    1.0000 - - 0..0::0 
#=SQ LenriettiiLEM3045_LenLEM3045_24_52_P                    1.0000 - - 0..0::0 
#=SQ LenriettiiLEM3045_LenLEM3045_24_53_Q                    1.0000 - - 0..0::0 
#=SQ LenriettiiLEM3045_LenLEM3045_24_54_L                    1.0000 - - 0..0::0 
#=SQ LenriettiiLEM3045_LenLEM3045_24_55_I                    1.0000 - - 0..0::0 
#=SQ LenriettiiLEM3045_LenLEM3045_24_56_I                    1.0000 - - 0..0::0 
#=SQ LenriettiiLEM3045_LenLEM3045_24_57_D                    1.0000 - - 0..0::0 
#=SQ LenriettiiLEM3045_LenLEM3045_29_59_L                    1.0000 - - 0..0::0 
#=SQ LenriettiiLEM3045_LenLEM3045_29_60_S                    1.0000 - - 0..0::0 
#=SQ LenriettiiLEM3045_LenLEM3045_30_61_T                    1.0000 - - 0..0::0 
#=SQ LenriettiiLEM3045_LenLEM3045_31_62_G                    1.0000 - - 0..0::0 
#=SQ LenriettiiLEM3045_LenLEM3045_31_63_E                    1.0000 - - 0..0::0 
#=SQ LenriettiiLEM3045_LenLEM3045_31_65_F                    1.0000 - - 0..0::0 
#=SQ LenriettiiLEM3045_LenLEM3045_31_66_S                    1.0000 - - 0..0::0 
#=SQ LenriettiiLEM3045_LenLEM3045_31_67_A                    1.0000 - - 0..0::0 
#=SQ LenriettiiLEM3045_LenLEM3045_33_68_R                    1.0000 - - 0..0::0 
#=SQ LenriettiiLEM3045_LenLEM3045_33_69_R                    1.0000 - - 0..0::0 
#=SQ LenriettiiLEM3045_LenLEM3045_33_70_A                    1.0000 - - 0..0::0 
#=SQ LenriettiiLEM3045_LenLEM3045_33_72_K                    1.0000 - - 0..0::0 
#=SQ LenriettiiLEM3045_LenLEM3045_34_73_N                    1.0000 - - 0..0::0 
#=SQ LenriettiiLEM3045_LenLEM3045_34_74_Y                    1.0000 - - 0..0::0 
#=SQ LenriettiiLEM3045_LenLEM3045_34_75_T                    1.0000 - - 0..0::0 
#=SQ LenriettiiLEM3045_LenLEM3045_34_76_P                    1.0000 - - 0..0::0 
#=SQ LenriettiiLEM3045_LenLEM3045_34_77_N                    1.0000 - - 0..0::0 
#=SQ LenriettiiLEM3045_LenLEM3045_34_78_V                    1.0000 - - 0..0::0 
#=SQ LenriettiiLEM3045_LenLEM3045_34_79_I                    1.0000 - - 0..0::0 
#=SQ LenriettiiLEM3045_LenLEM3045_34_80_M                    1.0000 - - 0..0::0 
#=SQ LenriettiiLEM3045_LenLEM3045_34_81_L                    1.0000 - - 0..0::0 
#=SQ LenriettiiLEM3045_LenLEM3045_34_82_S                    1.0000 - - 0..0::0 
#=SQ LenriettiiLEM3045_LenLEM3045_36_85_G                    1.0000 - - 0..0::0 
#=SQ LenriettiiLEM3045_LenLEM3045_36_86_T                    1.0000 - - 0..0::0 
#=SQ LenriettiiLEM3045_LenLEM3045_36_87_G                    1.0000 - - 0..0::0 
#=SQ LenriettiiLEM3045_LenLEM3045_36_88_P                    1.0000 - - 0..0::0 
#=SQ LenriettiiLEM3045_LenLEM3045_36_90_Q                    1.0000 - - 0..0::0 
#=SQ LenriettiiLEM3045_LenLEM3045_36_91_C                    1.0000 - - 0..0::0 
#=SQ LenriettiiLEM3045_LenLEM3045_36_92_L                    1.0000 - - 0..0::0 
#=SQ LenriettiiLEM3045_LenLEM3045_36_93_X                    1.0000 - - 0..0::0 
#=SQ LenriettiiLEM3045_LenLEM3045_36_94_P                    1.0000 - - 0..0::0 
#=SQ LenriettiiLEM3045_LenLEM3045_36_95_Y                    1.0000 - - 0..0::0 
#=SQ LenriettiiLEM3045_LenLEM3045_36_96_T                    1.0000 - - 0..0::0 
#=SQ LenriettiiLEM3045_LenLEM3045_36_97_Y                    1.0000 - - 0..0::0 
#=SQ LgerbilliLEM452_LgeLEM452_03_2_K                        1.0000 - - 0..0::0 
#=SQ LgerbilliLEM452_LgeLEM452_05_4_R                        1.0000 - - 0..0::0 
#=SQ LgerbilliLEM452_LgeLEM452_07_7_R                        1.0000 - - 0..0::0 
#=SQ LgerbilliLEM452_LgeLEM452_09_9_X                        1.0000 - - 0..0::0 
#=SQ LgerbilliLEM452_LgeLEM452_09_10_L                       1.0000 - - 0..0::0 
#=SQ LgerbilliLEM452_LgeLEM452_09_11_V                       1.0000 - - 0..0::0 
#=SQ LgerbilliLEM452_LgeLEM452_09_12_H                       1.0000 - - 0..0::0 
#=SQ LgerbilliLEM452_LgeLEM452_09_13_F                       1.0000 - - 0..0::0 
#=SQ LgerbilliLEM452_LgeLEM452_09_14_E                       1.0000 - - 0..0::0 
#=SQ LgerbilliLEM452_LgeLEM452_09_15_V                       1.0000 - - 0..0::0 
#=SQ LgerbilliLEM452_LgeLEM452_09_16_R                       1.0000 - - 0..0::0 
#=SQ LgerbilliLEM452_LgeLEM452_09_17_H                       1.0000 - - 0..0::0 
#=SQ LgerbilliLEM452_LgeLEM452_10_18_K                       1.0000 - - 0..0::0 
#=SQ LgerbilliLEM452_LgeLEM452_10_19_G                       1.0000 - - 0..0::0 
#=SQ LgerbilliLEM452_LgeLEM452_10_20_N                       1.0000 - - 0..0::0 
#=SQ LgerbilliLEM452_LgeLEM452_11_21_L                       1.0000 - - 0..0::0 
#=SQ LgerbilliLEM452_LgeLEM452_11_22_A                       1.0000 - - 0..0::0 
#=SQ LgerbilliLEM452_LgeLEM452_11_23_A                       1.0000 - - 0..0::0 
#=SQ LgerbilliLEM452_LgeLEM452_11_24_G                       1.0000 - - 0..0::0 
#=SQ LgerbilliLEM452_LgeLEM452_11_25_M                       1.0000 - - 0..0::0 
#=SQ LgerbilliLEM452_LgeLEM452_11_26_R                       1.0000 - - 0..0::0 
#=SQ LgerbilliLEM452_LgeLEM452_15_27_D                       1.0000 - - 0..0::0 
#=SQ LgerbilliLEM452_LgeLEM452_15_28_E                       1.0000 - - 0..0::0 
#=SQ LgerbilliLEM452_LgeLEM452_16_29_Q                       1.0000 - - 0..0::0 
#=SQ LgerbilliLEM452_LgeLEM452_21_33_S                       1.0000 - - 0..0::0 
#=SQ LgerbilliLEM452_LgeLEM452_21_36_P                       1.0000 - - 0..0::0 
#=SQ LgerbilliLEM452_LgeLEM452_21_37_V                       1.0000 - - 0..0::0 
#=SQ LgerbilliLEM452_LgeLEM452_21_38_K                       1.0000 - - 0..0::0 
#=SQ LgerbilliLEM452_LgeLEM452_23_40_I                       1.0000 - - 0..0::0 
#=SQ LgerbilliLEM452_LgeLEM452_23_41_V                       1.0000 - - 0..0::0 
#=SQ LgerbilliLEM452_LgeLEM452_23_42_Q                       1.0000 - - 0..0::0 
#=SQ LgerbilliLEM452_LgeLEM452_23_43_R                       1.0000 - - 0..0::0 
#=SQ LgerbilliLEM452_LgeLEM452_23_44_L                       1.0000 - - 0..0::0 
#=SQ LgerbilliLEM452_LgeLEM452_23_45_T                       1.0000 - - 0..0::0 
#=SQ LgerbilliLEM452_LgeLEM452_23_46_R                       1.0000 - - 0..0::0 
#=SQ LgerbilliLEM452_LgeLEM452_23_47_K                       1.0000 - - 0..0::0 
#=SQ LgerbilliLEM452_LgeLEM452_23_48_G                       1.0000 - - 0..0::0 
#=SQ LgerbilliLEM452_LgeLEM452_23_49_W                       1.0000 - - 0..0::0 
#=SQ LgerbilliLEM452_LgeLEM452_24_52_P                       1.0000 - - 0..0::0 
#=SQ LgerbilliLEM452_LgeLEM452_24_53_Q                       1.0000 - - 0..0::0 
#=SQ LgerbilliLEM452_LgeLEM452_24_54_L                       1.0000 - - 0..0::0 
#=SQ LgerbilliLEM452_LgeLEM452_24_55_I                       1.0000 - - 0..0::0 
#=SQ LgerbilliLEM452_LgeLEM452_24_56_I                       1.0000 - - 0..0::0 
#=SQ LgerbilliLEM452_LgeLEM452_24_57_D                       1.0000 - - 0..0::0 
#=SQ LgerbilliLEM452_LgeLEM452_29_59_L                       1.0000 - - 0..0::0 
#=SQ LgerbilliLEM452_LgeLEM452_29_60_S                       1.0000 - - 0..0::0 
#=SQ LgerbilliLEM452_LgeLEM452_30_62_T                       1.0000 - - 0..0::0 
#=SQ LgerbilliLEM452_LgeLEM452_31_63_F                       1.0000 - - 0..0::0 
#=SQ LgerbilliLEM452_LgeLEM452_31_64_S                       1.0000 - - 0..0::0 
#=SQ LgerbilliLEM452_LgeLEM452_31_65_A                       1.0000 - - 0..0::0 
#=SQ LgerbilliLEM452_LgeLEM452_33_67_R                       1.0000 - - 0..0::0 
#=SQ LgerbilliLEM452_LgeLEM452_33_68_R                       1.0000 - - 0..0::0 
#=SQ LgerbilliLEM452_LgeLEM452_33_69_A                       1.0000 - - 0..0::0 
#=SQ LgerbilliLEM452_LgeLEM452_33_70_K                       1.0000 - - 0..0::0 
#=SQ LgerbilliLEM452_LgeLEM452_34_71_N                       1.0000 - - 0..0::0 
#=SQ LgerbilliLEM452_LgeLEM452_34_72_Y                       1.0000 - - 0..0::0 
#=SQ LgerbilliLEM452_LgeLEM452_34_73_T                       1.0000 - - 0..0::0 
#=SQ LgerbilliLEM452_LgeLEM452_34_74_P                       1.0000 - - 0..0::0 
#=SQ LgerbilliLEM452_LgeLEM452_34_75_N                       1.0000 - - 0..0::0 
#=SQ LgerbilliLEM452_LgeLEM452_36_77_T                       1.0000 - - 0..0::0 
#=SQ LgerbilliLEM452_LgeLEM452_36_78_G                       1.0000 - - 0..0::0 
#=SQ LgerbilliLEM452_LgeLEM452_36_79_P                       1.0000 - - 0..0::0 
#=SQ LgerbilliLEM452_LgeLEM452_36_80_Q                       1.0000 - - 0..0::0 
#=SQ LgerbilliLEM452_LgeLEM452_36_83_C                       1.0000 - - 0..0::0 
#=SQ LgerbilliLEM452_LgeLEM452_36_84_L                       1.0000 - - 0..0::0 
#=SQ LgerbilliLEM452_LgeLEM452_36_85_X                       1.0000 - - 0..0::0 
#=SQ LgerbilliLEM452_LgeLEM452_36_86_P                       1.0000 - - 0..0::0 
#=SQ LgerbilliLEM452_LgeLEM452_36_87_Y                       1.0000 - - 0..0::0 
#=SQ LgerbilliLEM452_LgeLEM452_36_88_T                       1.0000 - - 0..0::0 
#=SQ LgerbilliLEM452_LgeLEM452_36_91_G                       1.0000 - - 0..0::0 
#=SQ LgerbilliLEM452_LGELEM452_SCAF000007_92_S               1.0000 - - 0..0::0 
#=SQ LgerbilliLEM452_LGELEM452_SCAF000007_93_L               1.0000 - - 0..0::0 
#=SQ LgerbilliLEM452_LGELEM452_SCAF000007_94_M               1.0000 - - 0..0::0 
#=SQ LgerbilliLEM452_LGELEM452_SCAF000007_95_I               1.0000 - - 0..0::0 
#=SQ LgerbilliLEM452_LGELEM452_SCAF000007_96_V               1.0000 - - 0..0::0 
#=SQ LgerbilliLEM452_LGELEM452_SCAF000066_97_E               1.0000 - - 0..0::0 
#=SQ LgerbilliLEM452_LGELEM452_SCAF000066_98_G               1.0000 - - 0..0::0 
#=SQ LgerbilliLEM452_LGELEM452_SCAF000082_99_A               1.0000 - - 0..0::0 
#=SQ LgerbilliLEM452_LGELEM452_SCAF000082_100_S              1.0000 - - 0..0::0 
#=SQ LgerbilliLEM452_LGELEM452_SCAF000082_101_D              1.0000 - - 0..0::0 
#=SQ LinfantumJPCM5_LinJ.03_2_K                              1.0000 - - 0..0::0 
#=SQ LinfantumJPCM5_LinJ.05_3_R                              1.0000 - - 0..0::0 
#=SQ LinfantumJPCM5_LinJ.07_5_R                              1.0000 - - 0..0::0 
#=SQ LinfantumJPCM5_LinJ.09_7_X                              1.0000 - - 0..0::0 
#=SQ LinfantumJPCM5_LinJ.09_8_L                              1.0000 - - 0..0::0 
#=SQ LinfantumJPCM5_LinJ.09_9_V                              1.0000 - - 0..0::0 
#=SQ LinfantumJPCM5_LinJ.09_10_H                             1.0000 - - 0..0::0 
#=SQ LinfantumJPCM5_LinJ.09_11_F                             1.0000 - - 0..0::0 
#=SQ LinfantumJPCM5_LinJ.09_12_E                             1.0000 - - 0..0::0 
#=SQ LinfantumJPCM5_LinJ.09_13_V                             1.0000 - - 0..0::0 
#=SQ LinfantumJPCM5_LinJ.09_14_R                             1.0000 - - 0..0::0 
#=SQ LinfantumJPCM5_LinJ.09_15_H                             1.0000 - - 0..0::0 
#=SQ LinfantumJPCM5_LinJ.10_16_K                             1.0000 - - 0..0::0 
#=SQ LinfantumJPCM5_LinJ.10_17_G                             1.0000 - - 0..0::0 
#=SQ LinfantumJPCM5_LinJ.10_18_N                             1.0000 - - 0..0::0 
#=SQ LinfantumJPCM5_LinJ.11_19_L                             1.0000 - - 0..0::0 
#=SQ LinfantumJPCM5_LinJ.11_20_A                             1.0000 - - 0..0::0 
#=SQ LinfantumJPCM5_LinJ.11_21_G                             1.0000 - - 0..0::0 
#=SQ LinfantumJPCM5_LinJ.11_22_A                             1.0000 - - 0..0::0 
#=SQ LinfantumJPCM5_LinJ.11_23_L                             1.0000 - - 0..0::0 
#=SQ LinfantumJPCM5_LinJ.11_24_M                             1.0000 - - 0..0::0 
#=SQ LinfantumJPCM5_LinJ.11_25_R                             1.0000 - - 0..0::0 
#=SQ LinfantumJPCM5_LinJ.15_28_D                             1.0000 - - 0..0::0 
#=SQ LinfantumJPCM5_LinJ.15_29_E                             1.0000 - - 0..0::0 
#=SQ LinfantumJPCM5_LinJ.16_30_Q                             1.0000 - - 0..0::0 
#=SQ LinfantumJPCM5_LinJ.17_31_D                             1.0000 - - 0..0::0 
#=SQ LinfantumJPCM5_LinJ.17_32_S                             1.0000 - - 0..0::0 
#=SQ LinfantumJPCM5_LinJ.17_33_A                             1.0000 - - 0..0::0 
#=SQ LinfantumJPCM5_LinJ.21_36_S                             1.0000 - - 0..0::0 
#=SQ LinfantumJPCM5_LinJ.21_38_P                             1.0000 - - 0..0::0 
#=SQ LinfantumJPCM5_LinJ.21_39_V                             1.0000 - - 0..0::0 
#=SQ LinfantumJPCM5_LinJ.21_40_K                             1.0000 - - 0..0::0 
#=SQ LinfantumJPCM5_LinJ.23_42_I                             1.0000 - - 0..0::0 
#=SQ LinfantumJPCM5_LinJ.23_43_V                             1.0000 - - 0..0::0 
#=SQ LinfantumJPCM5_LinJ.23_44_Q                             1.0000 - - 0..0::0 
#=SQ LinfantumJPCM5_LinJ.23_45_R                             1.0000 - - 0..0::0 
#=SQ LinfantumJPCM5_LinJ.23_46_L                             1.0000 - - 0..0::0 
#=SQ LinfantumJPCM5_LinJ.23_47_T                             1.0000 - - 0..0::0 
#=SQ LinfantumJPCM5_LinJ.23_48_R                             1.0000 - - 0..0::0 
#=SQ LinfantumJPCM5_LinJ.23_49_K                             1.0000 - - 0..0::0 
#=SQ LinfantumJPCM5_LinJ.23_50_G                             1.0000 - - 0..0::0 
#=SQ LinfantumJPCM5_LinJ.23_51_W                             1.0000 - - 0..0::0 
#=SQ LinfantumJPCM5_LinJ.24_53_P                             1.0000 - - 0..0::0 
#=SQ LinfantumJPCM5_LinJ.24_54_Q                             1.0000 - - 0..0::0 
#=SQ LinfantumJPCM5_LinJ.24_55_L                             1.0000 - - 0..0::0 
#=SQ LinfantumJPCM5_LinJ.24_56_I                             1.0000 - - 0..0::0 
#=SQ LinfantumJPCM5_LinJ.24_57_I                             1.0000 - - 0..0::0 
#=SQ LinfantumJPCM5_LinJ.24_58_D                             1.0000 - - 0..0::0 
#=SQ LinfantumJPCM5_LinJ.29_63_L                             1.0000 - - 0..0::0 
#=SQ LinfantumJPCM5_LinJ.29_64_S                             1.0000 - - 0..0::0 
#=SQ LinfantumJPCM5_LinJ.30_65_T                             1.0000 - - 0..0::0 
#=SQ LinfantumJPCM5_LinJ.31_66_F                             1.0000 - - 0..0::0 
#=SQ LinfantumJPCM5_LinJ.31_67_S                             1.0000 - - 0..0::0 
#=SQ LinfantumJPCM5_LinJ.31_68_A                             1.0000 - - 0..0::0 
#=SQ LinfantumJPCM5_LinJ.31_69_G                             1.0000 - - 0..0::0 
#=SQ LinfantumJPCM5_LinJ.31_70_E                             1.0000 - - 0..0::0 
#=SQ LinfantumJPCM5_LinJ.33_74_R                             1.0000 - - 0..0::0 
#=SQ LinfantumJPCM5_LinJ.33_75_R                             1.0000 - - 0..0::0 
#=SQ LinfantumJPCM5_LinJ.33_76_A                             1.0000 - - 0..0::0 
#=SQ LinfantumJPCM5_LinJ.33_77_K                             1.0000 - - 0..0::0 
#=SQ LinfantumJPCM5_LinJ.34_78_N                             1.0000 - - 0..0::0 
#=SQ LinfantumJPCM5_LinJ.34_79_Y                             1.0000 - - 0..0::0 
#=SQ LinfantumJPCM5_LinJ.34_80_T                             1.0000 - - 0..0::0 
#=SQ LinfantumJPCM5_LinJ.34_81_P                             1.0000 - - 0..0::0 
#=SQ LinfantumJPCM5_LinJ.34_82_N                             1.0000 - - 0..0::0 
#=SQ LinfantumJPCM5_LinJ.34_84_V                             1.0000 - - 0..0::0 
#=SQ LinfantumJPCM5_LinJ.34_85_I                             1.0000 - - 0..0::0 
#=SQ LinfantumJPCM5_LinJ.34_86_M                             1.0000 - - 0..0::0 
#=SQ LinfantumJPCM5_LinJ.34_87_L                             1.0000 - - 0..0::0 
#=SQ LinfantumJPCM5_LinJ.34_88_S                             1.0000 - - 0..0::0 
#=SQ LinfantumJPCM5_LinJ.36_91_G                             1.0000 - - 0..0::0 
#=SQ LinfantumJPCM5_LinJ.36_92_T                             1.0000 - - 0..0::0 
#=SQ LinfantumJPCM5_LinJ.36_93_G                             1.0000 - - 0..0::0 
#=SQ LinfantumJPCM5_LinJ.36_94_P                             1.0000 - - 0..0::0 
#=SQ LinfantumJPCM5_LinJ.36_95_Q                             1.0000 - - 0..0::0 
#=SQ LinfantumJPCM5_LinJ.36_97_C                             1.0000 - - 0..0::0 
#=SQ LinfantumJPCM5_LinJ.36_98_L                             1.0000 - - 0..0::0 
#=SQ LinfantumJPCM5_LinJ.36_99_X                             1.0000 - - 0..0::0 
#=SQ LinfantumJPCM5_LinJ.36_100_P                            1.0000 - - 0..0::0 
#=SQ LinfantumJPCM5_LinJ.36_101_Y                            1.0000 - - 0..0::0 
#=SQ LinfantumJPCM5_LinJ.36_102_T                            1.0000 - - 0..0::0 
#=SQ LinfantumJPCM5_LinJ.36_103_T                            1.0000 - - 0..0::0 
#=SQ LinfantumJPCM5_LinJ.36_104_Y                            1.0000 - - 0..0::0 
#=SQ LmajorFriedlin_LmjF.03_2_K                              1.0000 - - 0..0::0 
#=SQ LmajorFriedlin_LmjF.05_5_R                              1.0000 - - 0..0::0 
#=SQ LmajorFriedlin_LmjF.07_8_R                              1.0000 - - 0..0::0 
#=SQ LmajorFriedlin_LmjF.09_9_X                              1.0000 - - 0..0::0 
#=SQ LmajorFriedlin_LmjF.09_10_L                             1.0000 - - 0..0::0 
#=SQ LmajorFriedlin_LmjF.09_11_V                             1.0000 - - 0..0::0 
#=SQ LmajorFriedlin_LmjF.09_12_H                             1.0000 - - 0..0::0 
#=SQ LmajorFriedlin_LmjF.09_13_F                             1.0000 - - 0..0::0 
#=SQ LmajorFriedlin_LmjF.09_14_E                             1.0000 - - 0..0::0 
#=SQ LmajorFriedlin_LmjF.09_15_V                             1.0000 - - 0..0::0 
#=SQ LmajorFriedlin_LmjF.09_16_R                             1.0000 - - 0..0::0 
#=SQ LmajorFriedlin_LmjF.09_17_H                             1.0000 - - 0..0::0 
#=SQ LmajorFriedlin_LmjF.10_18_K                             1.0000 - - 0..0::0 
#=SQ LmajorFriedlin_LmjF.10_19_G                             1.0000 - - 0..0::0 
#=SQ LmajorFriedlin_LmjF.10_20_N                             1.0000 - - 0..0::0 
#=SQ LmajorFriedlin_LmjF.11_21_L                             1.0000 - - 0..0::0 
#=SQ LmajorFriedlin_LmjF.11_22_A                             1.0000 - - 0..0::0 
#=SQ LmajorFriedlin_LmjF.11_23_G                             1.0000 - - 0..0::0 
#=SQ LmajorFriedlin_LmjF.11_24_A                             1.0000 - - 0..0::0 
#=SQ LmajorFriedlin_LmjF.11_25_L                             1.0000 - - 0..0::0 
#=SQ LmajorFriedlin_LmjF.11_26_M                             1.0000 - - 0..0::0 
#=SQ LmajorFriedlin_LmjF.11_27_R                             1.0000 - - 0..0::0 
#=SQ LmajorFriedlin_LmjF.15_30_D                             1.0000 - - 0..0::0 
#=SQ LmajorFriedlin_LmjF.15_31_E                             1.0000 - - 0..0::0 
#=SQ LmajorFriedlin_LmjF.16_33_Q                             1.0000 - - 0..0::0 
#=SQ LmajorFriedlin_LmjF.17_34_D                             1.0000 - - 0..0::0 
#=SQ LmajorFriedlin_LmjF.17_35_S                             1.0000 - - 0..0::0 
#=SQ LmajorFriedlin_LmjF.17_36_A                             1.0000 - - 0..0::0 
#=SQ LmajorFriedlin_LmjF.21_39_S                             1.0000 - - 0..0::0 
#=SQ LmajorFriedlin_LmjF.21_43_P                             1.0000 - - 0..0::0 
#=SQ LmajorFriedlin_LmjF.21_44_V                             1.0000 - - 0..0::0 
#=SQ LmajorFriedlin_LmjF.21_45_K                             1.0000 - - 0..0::0 
#=SQ LmajorFriedlin_LmjF.23_50_I                             1.0000 - - 0..0::0 
#=SQ LmajorFriedlin_LmjF.23_51_V                             1.0000 - - 0..0::0 
#=SQ LmajorFriedlin_LmjF.23_52_Q                             1.0000 - - 0..0::0 
#=SQ LmajorFriedlin_LmjF.23_53_R                             1.0000 - - 0..0::0 
#=SQ LmajorFriedlin_LmjF.23_54_L                             1.0000 - - 0..0::0 
#=SQ LmajorFriedlin_LmjF.23_55_T                             1.0000 - - 0..0::0 
#=SQ LmajorFriedlin_LmjF.23_56_R                             1.0000 - - 0..0::0 
#=SQ LmajorFriedlin_LmjF.23_57_K                             1.0000 - - 0..0::0 
#=SQ LmajorFriedlin_LmjF.23_58_G                             1.0000 - - 0..0::0 
#=SQ LmajorFriedlin_LmjF.23_59_W                             1.0000 - - 0..0::0 
#=SQ LmajorFriedlin_LmjF.24_61_P                             1.0000 - - 0..0::0 
#=SQ LmajorFriedlin_LmjF.24_62_Q                             1.0000 - - 0..0::0 
#=SQ LmajorFriedlin_LmjF.24_63_L                             1.0000 - - 0..0::0 
#=SQ LmajorFriedlin_LmjF.24_64_I                             1.0000 - - 0..0::0 
#=SQ LmajorFriedlin_LmjF.24_65_I                             1.0000 - - 0..0::0 
#=SQ LmajorFriedlin_LmjF.24_66_D                             1.0000 - - 0..0::0 
#=SQ LmajorFriedlin_LmjF.29_68_L                             1.0000 - - 0..0::0 
#=SQ LmajorFriedlin_LmjF.29_69_S                             1.0000 - - 0..0::0 
#=SQ LmajorFriedlin_LmjF.30_70_T                             1.0000 - - 0..0::0 
#=SQ LmajorFriedlin_LmjF.31_72_F                             1.0000 - - 0..0::0 
#=SQ LmajorFriedlin_LmjF.31_73_S                             1.0000 - - 0..0::0 
#=SQ LmajorFriedlin_LmjF.31_74_A                             1.0000 - - 0..0::0 
#=SQ LmajorFriedlin_LmjF.31_75_G                             1.0000 - - 0..0::0 
#=SQ LmajorFriedlin_LmjF.31_76_E                             1.0000 - - 0..0::0 
#=SQ LmajorFriedlin_LmjF.33_77_R                             1.0000 - - 0..0::0 
#=SQ LmajorFriedlin_LmjF.33_78_R                             1.0000 - - 0..0::0 
#=SQ LmajorFriedlin_LmjF.33_79_A                             1.0000 - - 0..0::0 
#=SQ LmajorFriedlin_LmjF.34_83_N                             1.0000 - - 0..0::0 
#=SQ LmajorFriedlin_LmjF.34_84_Y                             1.0000 - - 0..0::0 
#=SQ LmajorFriedlin_LmjF.34_85_T                             1.0000 - - 0..0::0 
#=SQ LmajorFriedlin_LmjF.34_86_P                             1.0000 - - 0..0::0 
#=SQ LmajorFriedlin_LmjF.34_87_N                             1.0000 - - 0..0::0 
#=SQ LmajorFriedlin_LmjF.34_88_V                             1.0000 - - 0..0::0 
#=SQ LmajorFriedlin_LmjF.34_89_I                             1.0000 - - 0..0::0 
#=SQ LmajorFriedlin_LmjF.34_90_M                             1.0000 - - 0..0::0 
#=SQ LmajorFriedlin_LmjF.34_91_L                             1.0000 - - 0..0::0 
#=SQ LmajorFriedlin_LmjF.34_92_S                             1.0000 - - 0..0::0 
#=SQ LmajorFriedlin_LmjF.36_93_G                             1.0000 - - 0..0::0 
#=SQ LmajorFriedlin_LmjF.36_94_T                             1.0000 - - 0..0::0 
#=SQ LmajorFriedlin_LmjF.36_95_G                             1.0000 - - 0..0::0 
#=SQ LmajorFriedlin_LmjF.36_96_P                             1.0000 - - 0..0::0 
#=SQ LmajorFriedlin_LmjF.36_97_Q                             1.0000 - - 0..0::0 
#=SQ LmajorFriedlin_LmjF.36_99_C                             1.0000 - - 0..0::0 
#=SQ LmajorFriedlin_LmjF.36_100_L                            1.0000 - - 0..0::0 
#=SQ LmajorFriedlin_LmjF.36_101_X                            1.0000 - - 0..0::0 
#=SQ LmajorFriedlin_LmjF.36_102_P                            1.0000 - - 0..0::0 
#=SQ LmajorFriedlin_LmjF.36_103_Y                            1.0000 - - 0..0::0 
#=SQ LmajorFriedlin_LmjF.36_104_T                            1.0000 - - 0..0::0 
#=SQ LmajorFriedlin_LmjF.36_105_T                            1.0000 - - 0..0::0 
#=SQ LmajorFriedlin_LmjF.36_106_Y                            1.0000 - - 0..0::0 
#=SQ LmajorFriedlin_LmjF.36_107_araS                         1.0000 - - 0..0::0 
#=SQ LmajorLV39c5_LmjLV39_03_2_K                             1.0000 - - 0..0::0 
#=SQ LmajorLV39c5_LmjLV39_05_6_R                             1.0000 - - 0..0::0 
#=SQ LmajorLV39c5_LmjLV39_07_9_R                             1.0000 - - 0..0::0 
#=SQ LmajorLV39c5_LmjLV39_09_10_X                            1.0000 - - 0..0::0 
#=SQ LmajorLV39c5_LmjLV39_09_11_L                            1.0000 - - 0..0::0 
#=SQ LmajorLV39c5_LmjLV39_09_12_V                            1.0000 - - 0..0::0 
#=SQ LmajorLV39c5_LmjLV39_09_13_H                            1.0000 - - 0..0::0 
#=SQ LmajorLV39c5_LmjLV39_09_14_F                            1.0000 - - 0..0::0 
#=SQ LmajorLV39c5_LmjLV39_09_15_E                            1.0000 - - 0..0::0 
#=SQ LmajorLV39c5_LmjLV39_09_16_V                            1.0000 - - 0..0::0 
#=SQ LmajorLV39c5_LmjLV39_09_17_R                            1.0000 - - 0..0::0 
#=SQ LmajorLV39c5_LmjLV39_09_18_H                            1.0000 - - 0..0::0 
#=SQ LmajorLV39c5_LmjLV39_10_19_K                            1.0000 - - 0..0::0 
#=SQ LmajorLV39c5_LmjLV39_10_20_G                            1.0000 - - 0..0::0 
#=SQ LmajorLV39c5_LmjLV39_10_21_N                            1.0000 - - 0..0::0 
#=SQ LmajorLV39c5_LmjLV39_11_22_L                            1.0000 - - 0..0::0 
#=SQ LmajorLV39c5_LmjLV39_11_23_A                            1.0000 - - 0..0::0 
#=SQ LmajorLV39c5_LmjLV39_11_24_M                            1.0000 - - 0..0::0 
#=SQ LmajorLV39c5_LmjLV39_11_25_R                            1.0000 - - 0..0::0 
#=SQ LmajorLV39c5_LmjLV39_15_28_D                            1.0000 - - 0..0::0 
#=SQ LmajorLV39c5_LmjLV39_15_29_E                            1.0000 - - 0..0::0 
#=SQ LmajorLV39c5_LmjLV39_16_31_Q                            1.0000 - - 0..0::0 
#=SQ LmajorLV39c5_LmjLV39_17_32_D                            1.0000 - - 0..0::0 
#=SQ LmajorLV39c5_LmjLV39_17_33_S                            1.0000 - - 0..0::0 
#=SQ LmajorLV39c5_LmjLV39_17_34_A                            1.0000 - - 0..0::0 
#=SQ LmajorLV39c5_LmjLV39_21_37_S                            1.0000 - - 0..0::0 
#=SQ LmajorLV39c5_LmjLV39_21_41_P                            1.0000 - - 0..0::0 
#=SQ LmajorLV39c5_LmjLV39_21_42_V                            1.0000 - - 0..0::0 
#=SQ LmajorLV39c5_LmjLV39_21_43_K                            1.0000 - - 0..0::0 
#=SQ LmajorLV39c5_LmjLV39_23_48_I                            1.0000 - - 0..0::0 
#=SQ LmajorLV39c5_LmjLV39_23_49_V                            1.0000 - - 0..0::0 
#=SQ LmajorLV39c5_LmjLV39_23_50_Q                            1.0000 - - 0..0::0 
#=SQ LmajorLV39c5_LmjLV39_23_51_R                            1.0000 - - 0..0::0 
#=SQ LmajorLV39c5_LmjLV39_23_52_L                            1.0000 - - 0..0::0 
#=SQ LmajorLV39c5_LmjLV39_23_53_T                            1.0000 - - 0..0::0 
#=SQ LmajorLV39c5_LmjLV39_23_54_R                            1.0000 - - 0..0::0 
#=SQ LmajorLV39c5_LmjLV39_23_55_K                            1.0000 - - 0..0::0 
#=SQ LmajorLV39c5_LmjLV39_23_56_G                            1.0000 - - 0..0::0 
#=SQ LmajorLV39c5_LmjLV39_23_57_W                            1.0000 - - 0..0::0 
#=SQ LmajorLV39c5_LmjLV39_24_59_P                            1.0000 - - 0..0::0 
#=SQ LmajorLV39c5_LmjLV39_24_60_Q                            1.0000 - - 0..0::0 
#=SQ LmajorLV39c5_LmjLV39_24_61_L                            1.0000 - - 0..0::0 
#=SQ LmajorLV39c5_LmjLV39_24_62_I                            1.0000 - - 0..0::0 
#=SQ LmajorLV39c5_LmjLV39_24_63_I                            1.0000 - - 0..0::0 
#=SQ LmajorLV39c5_LmjLV39_24_64_D                            1.0000 - - 0..0::0 
#=SQ LmajorLV39c5_LmjLV39_29_67_L                            1.0000 - - 0..0::0 
#=SQ LmajorLV39c5_LmjLV39_29_68_S                            1.0000 - - 0..0::0 
#=SQ LmajorLV39c5_LmjLV39_30_69_T                            1.0000 - - 0..0::0 
#=SQ LmajorLV39c5_LmjLV39_31_70_F                            1.0000 - - 0..0::0 
#=SQ LmajorLV39c5_LmjLV39_31_71_S                            1.0000 - - 0..0::0 
#=SQ LmajorLV39c5_LmjLV39_31_72_A                            1.0000 - - 0..0::0 
#=SQ LmajorLV39c5_LmjLV39_31_73_G                            1.0000 - - 0..0::0 
#=SQ LmajorLV39c5_LmjLV39_31_74_E                            1.0000 - - 0..0::0 
#=SQ LmajorLV39c5_LmjLV39_33_76_R                            1.0000 - - 0..0::0 
#=SQ LmajorLV39c5_LmjLV39_33_77_R                            1.0000 - - 0..0::0 
#=SQ LmajorLV39c5_LmjLV39_33_78_A                            1.0000 - - 0..0::0 
#=SQ LmajorLV39c5_LmjLV39_34_83_N                            1.0000 - - 0..0::0 
#=SQ LmajorLV39c5_LmjLV39_34_84_Y                            1.0000 - - 0..0::0 
#=SQ LmajorLV39c5_LmjLV39_34_85_T                            1.0000 - - 0..0::0 
#=SQ LmajorLV39c5_LmjLV39_34_86_P                            1.0000 - - 0..0::0 
#=SQ LmajorLV39c5_LmjLV39_34_87_N                            1.0000 - - 0..0::0 
#=SQ LmajorLV39c5_LmjLV39_34_88_V                            1.0000 - - 0..0::0 
#=SQ LmajorLV39c5_LmjLV39_34_89_I                            1.0000 - - 0..0::0 
#=SQ LmajorLV39c5_LmjLV39_34_90_M                            1.0000 - - 0..0::0 
#=SQ LmajorLV39c5_LmjLV39_34_91_L                            1.0000 - - 0..0::0 
#=SQ LmajorLV39c5_LmjLV39_34_92_S                            1.0000 - - 0..0::0 
#=SQ LmajorLV39c5_LmjLV39_36_93_G                            1.0000 - - 0..0::0 
#=SQ LmajorLV39c5_LmjLV39_36_94_T                            1.0000 - - 0..0::0 
#=SQ LmajorLV39c5_LmjLV39_36_95_G                            1.0000 - - 0..0::0 
#=SQ LmajorLV39c5_LmjLV39_36_96_P                            1.0000 - - 0..0::0 
#=SQ LmajorLV39c5_LmjLV39_36_97_Q                            1.0000 - - 0..0::0 
#=SQ LmajorLV39c5_LmjLV39_36_99_C                            1.0000 - - 0..0::0 
#=SQ LmajorLV39c5_LmjLV39_36_100_L                           1.0000 - - 0..0::0 
#=SQ LmajorLV39c5_LmjLV39_36_101_X                           1.0000 - - 0..0::0 
#=SQ LmajorLV39c5_LmjLV39_36_102_P                           1.0000 - - 0..0::0 
#=SQ LmajorLV39c5_LmjLV39_36_103_T                           1.0000 - - 0..0::0 
#=SQ LmajorLV39c5_LmjLV39_36_104_Y                           1.0000 - - 0..0::0 
#=SQ LmajorLV39c5_LmjLV39_36_105_araS                        1.0000 - - 0..0::0 
#=SQ LmajorLV39c5_LMJLV39_SCAF000544_107_G                   1.0000 - - 0..0::0 
#=SQ LmajorLV39c5_LMJLV39_SCAF000544_108_A                   1.0000 - - 0..0::0 
#=SQ LmajorLV39c5_LMJLV39_SCAF000544_109_L                   1.0000 - - 0..0::0 
#=SQ LmajorLV39c5_LMJLV39_SCAF000576_110_A                   1.0000 - - 0..0::0 
#=SQ LmajorLV39c5_LMJLV39_SCAF000576_111_L                   1.0000 - - 0..0::0 
#=SQ LmajorSD75_LmjSD75_03_2_K                               1.0000 - - 0..0::0 
#=SQ LmajorSD75_LmjSD75_05_5_R                               1.0000 - - 0..0::0 
#=SQ LmajorSD75_LmjSD75_07_8_R                               1.0000 - - 0..0::0 
#=SQ LmajorSD75_LmjSD75_09_9_X                               1.0000 - - 0..0::0 
#=SQ LmajorSD75_LmjSD75_09_10_L                              1.0000 - - 0..0::0 
#=SQ LmajorSD75_LmjSD75_09_11_V                              1.0000 - - 0..0::0 
#=SQ LmajorSD75_LmjSD75_09_12_H                              1.0000 - - 0..0::0 
#=SQ LmajorSD75_LmjSD75_09_13_F                              1.0000 - - 0..0::0 
#=SQ LmajorSD75_LmjSD75_09_14_E                              1.0000 - - 0..0::0 
#=SQ LmajorSD75_LmjSD75_09_15_V                              1.0000 - - 0..0::0 
#=SQ LmajorSD75_LmjSD75_09_16_R                              1.0000 - - 0..0::0 
#=SQ LmajorSD75_LmjSD75_09_17_H                              1.0000 - - 0..0::0 
#=SQ LmajorSD75_LmjSD75_10_18_K                              1.0000 - - 0..0::0 
#=SQ LmajorSD75_LmjSD75_10_19_G                              1.0000 - - 0..0::0 
#=SQ LmajorSD75_LmjSD75_10_20_N                              1.0000 - - 0..0::0 
#=SQ LmajorSD75_LmjSD75_11_21_L                              1.0000 - - 0..0::0 
#=SQ LmajorSD75_LmjSD75_11_22_A                              1.0000 - - 0..0::0 
#=SQ LmajorSD75_LmjSD75_11_23_G                              1.0000 - - 0..0::0 
#=SQ LmajorSD75_LmjSD75_11_24_A                              1.0000 - - 0..0::0 
#=SQ LmajorSD75_LmjSD75_11_25_L                              1.0000 - - 0..0::0 
#=SQ LmajorSD75_LmjSD75_11_26_M                              1.0000 - - 0..0::0 
#=SQ LmajorSD75_LmjSD75_11_27_R                              1.0000 - - 0..0::0 
#=SQ LmajorSD75_LmjSD75_15_30_D                              1.0000 - - 0..0::0 
#=SQ LmajorSD75_LmjSD75_15_31_E                              1.0000 - - 0..0::0 
#=SQ LmajorSD75_LmjSD75_16_33_Q                              1.0000 - - 0..0::0 
#=SQ LmajorSD75_LmjSD75_17_34_D                              1.0000 - - 0..0::0 
#=SQ LmajorSD75_LmjSD75_17_35_S                              1.0000 - - 0..0::0 
#=SQ LmajorSD75_LmjSD75_17_36_A                              1.0000 - - 0..0::0 
#=SQ LmajorSD75_LmjSD75_21_39_S                              1.0000 - - 0..0::0 
#=SQ LmajorSD75_LmjSD75_21_43_P                              1.0000 - - 0..0::0 
#=SQ LmajorSD75_LmjSD75_21_44_V                              1.0000 - - 0..0::0 
#=SQ LmajorSD75_LmjSD75_21_45_K                              1.0000 - - 0..0::0 
#=SQ LmajorSD75_LmjSD75_23_50_I                              1.0000 - - 0..0::0 
#=SQ LmajorSD75_LmjSD75_23_51_V                              1.0000 - - 0..0::0 
#=SQ LmajorSD75_LmjSD75_23_52_Q                              1.0000 - - 0..0::0 
#=SQ LmajorSD75_LmjSD75_23_53_R                              1.0000 - - 0..0::0 
#=SQ LmajorSD75_LmjSD75_23_54_L                              1.0000 - - 0..0::0 
#=SQ LmajorSD75_LmjSD75_23_55_T                              1.0000 - - 0..0::0 
#=SQ LmajorSD75_LmjSD75_23_56_R                              1.0000 - - 0..0::0 
#=SQ LmajorSD75_LmjSD75_23_57_K                              1.0000 - - 0..0::0 
#=SQ LmajorSD75_LmjSD75_23_58_G                              1.0000 - - 0..0::0 
#=SQ LmajorSD75_LmjSD75_23_59_W                              1.0000 - - 0..0::0 
#=SQ LmajorSD75_LmjSD75_24_61_P                              1.0000 - - 0..0::0 
#=SQ LmajorSD75_LmjSD75_24_62_Q                              1.0000 - - 0..0::0 
#=SQ LmajorSD75_LmjSD75_24_63_L                              1.0000 - - 0..0::0 
#=SQ LmajorSD75_LmjSD75_24_64_I                              1.0000 - - 0..0::0 
#=SQ LmajorSD75_LmjSD75_24_65_I                              1.0000 - - 0..0::0 
#=SQ LmajorSD75_LmjSD75_24_66_D                              1.0000 - - 0..0::0 
#=SQ LmajorSD75_LmjSD75_29_68_L                              1.0000 - - 0..0::0 
#=SQ LmajorSD75_LmjSD75_29_69_S                              1.0000 - - 0..0::0 
#=SQ LmajorSD75_LmjSD75_30_70_T                              1.0000 - - 0..0::0 
#=SQ LmajorSD75_LmjSD75_31_71_F                              1.0000 - - 0..0::0 
#=SQ LmajorSD75_LmjSD75_31_72_S                              1.0000 - - 0..0::0 
#=SQ LmajorSD75_LmjSD75_31_73_A                              1.0000 - - 0..0::0 
#=SQ LmajorSD75_LmjSD75_31_74_G                              1.0000 - - 0..0::0 
#=SQ LmajorSD75_LmjSD75_31_75_E                              1.0000 - - 0..0::0 
#=SQ LmajorSD75_LmjSD75_33_77_R                              1.0000 - - 0..0::0 
#=SQ LmajorSD75_LmjSD75_33_78_R                              1.0000 - - 0..0::0 
#=SQ LmajorSD75_LmjSD75_33_79_A                              1.0000 - - 0..0::0 
#=SQ LmajorSD75_LmjSD75_34_83_N                              1.0000 - - 0..0::0 
#=SQ LmajorSD75_LmjSD75_34_84_Y                              1.0000 - - 0..0::0 
#=SQ LmajorSD75_LmjSD75_34_85_T                              1.0000 - - 0..0::0 
#=SQ LmajorSD75_LmjSD75_34_86_P                              1.0000 - - 0..0::0 
#=SQ LmajorSD75_LmjSD75_34_87_N                              1.0000 - - 0..0::0 
#=SQ LmajorSD75_LmjSD75_34_88_V                              1.0000 - - 0..0::0 
#=SQ LmajorSD75_LmjSD75_34_89_I                              1.0000 - - 0..0::0 
#=SQ LmajorSD75_LmjSD75_34_90_M                              1.0000 - - 0..0::0 
#=SQ LmajorSD75_LmjSD75_34_91_L                              1.0000 - - 0..0::0 
#=SQ LmajorSD75_LmjSD75_34_92_S                              1.0000 - - 0..0::0 
#=SQ LmajorSD75_LmjSD75_36_93_G                              1.0000 - - 0..0::0 
#=SQ LmajorSD75_LmjSD75_36_94_T                              1.0000 - - 0..0::0 
#=SQ LmajorSD75_LmjSD75_36_95_G                              1.0000 - - 0..0::0 
#=SQ LmajorSD75_LmjSD75_36_96_P                              1.0000 - - 0..0::0 
#=SQ LmajorSD75_LmjSD75_36_97_Q                              1.0000 - - 0..0::0 
#=SQ LmajorSD75_LmjSD75_36_99_C                              1.0000 - - 0..0::0 
#=SQ LmajorSD75_LmjSD75_36_100_L                             1.0000 - - 0..0::0 
#=SQ LmajorSD75_LmjSD75_36_101_X                             1.0000 - - 0..0::0 
#=SQ LmajorSD75_LmjSD75_36_102_P                             1.0000 - - 0..0::0 
#=SQ LmajorSD75_LmjSD75_36_103_T                             1.0000 - - 0..0::0 
#=SQ LmajorSD75_LmjSD75_36_104_Y                             1.0000 - - 0..0::0 
#=SQ LmajorSD75_LmjSD75_36_105_araS                          1.0000 - - 0..0::0 
#=SQ LmexicanaMHOMGT2001U1103_LmxM.03_8_K                    1.0000 - - 0..0::0 
#=SQ LmexicanaMHOMGT2001U1103_LmxM.05_10_R                   1.0000 - - 0..0::0 
#=SQ LmexicanaMHOMGT2001U1103_LmxM.07_12_R                   1.0000 - - 0..0::0 
#=SQ LmexicanaMHOMGT2001U1103_LmxM.08_13_S                   1.0000 - - 0..0::0 
#=SQ LmexicanaMHOMGT2001U1103_LmxM.08_14_L                   1.0000 - - 0..0::0 
#=SQ LmexicanaMHOMGT2001U1103_LmxM.09_17_X                   1.0000 - - 0..0::0 
#=SQ LmexicanaMHOMGT2001U1103_LmxM.09_18_L                   1.0000 - - 0..0::0 
#=SQ LmexicanaMHOMGT2001U1103_LmxM.09_19_V                   1.0000 - - 0..0::0 
#=SQ LmexicanaMHOMGT2001U1103_LmxM.09_20_H                   1.0000 - - 0..0::0 
#=SQ LmexicanaMHOMGT2001U1103_LmxM.09_21_F                   1.0000 - - 0..0::0 
#=SQ LmexicanaMHOMGT2001U1103_LmxM.09_22_E                   1.0000 - - 0..0::0 
#=SQ LmexicanaMHOMGT2001U1103_LmxM.09_23_V                   1.0000 - - 0..0::0 
#=SQ LmexicanaMHOMGT2001U1103_LmxM.09_24_R                   1.0000 - - 0..0::0 
#=SQ LmexicanaMHOMGT2001U1103_LmxM.09_25_H                   1.0000 - - 0..0::0 
#=SQ LmexicanaMHOMGT2001U1103_LmxM.10_27_K                   1.0000 - - 0..0::0 
#=SQ LmexicanaMHOMGT2001U1103_LmxM.10_28_G                   1.0000 - - 0..0::0 
#=SQ LmexicanaMHOMGT2001U1103_LmxM.10_29_N                   1.0000 - - 0..0::0 
#=SQ LmexicanaMHOMGT2001U1103_LmxM.11_30_L                   1.0000 - - 0..0::0 
#=SQ LmexicanaMHOMGT2001U1103_LmxM.11_31_A                   1.0000 - - 0..0::0 
#=SQ LmexicanaMHOMGT2001U1103_LmxM.11_32_G                   1.0000 - - 0..0::0 
#=SQ LmexicanaMHOMGT2001U1103_LmxM.11_33_A                   1.0000 - - 0..0::0 
#=SQ LmexicanaMHOMGT2001U1103_LmxM.11_34_L                   1.0000 - - 0..0::0 
#=SQ LmexicanaMHOMGT2001U1103_LmxM.11_35_M                   1.0000 - - 0..0::0 
#=SQ LmexicanaMHOMGT2001U1103_LmxM.11_36_R                   1.0000 - - 0..0::0 
#=SQ LmexicanaMHOMGT2001U1103_LmxM.15_39_D                   1.0000 - - 0..0::0 
#=SQ LmexicanaMHOMGT2001U1103_LmxM.15_40_E                   1.0000 - - 0..0::0 
#=SQ LmexicanaMHOMGT2001U1103_LmxM.16_41_Q                   1.0000 - - 0..0::0 
#=SQ LmexicanaMHOMGT2001U1103_LmxM.17_42_D                   1.0000 - - 0..0::0 
#=SQ LmexicanaMHOMGT2001U1103_LmxM.17_43_S                   1.0000 - - 0..0::0 
#=SQ LmexicanaMHOMGT2001U1103_LmxM.17_44_A                   1.0000 - - 0..0::0 
#=SQ LmexicanaMHOMGT2001U1103_LmxM.20_46_G                   1.0000 - - 0..0::0 
#=SQ LmexicanaMHOMGT2001U1103_LmxM.20_47_T                   1.0000 - - 0..0::0 
#=SQ LmexicanaMHOMGT2001U1103_LmxM.20_48_G                   1.0000 - - 0..0::0 
#=SQ LmexicanaMHOMGT2001U1103_LmxM.20_49_P                   1.0000 - - 0..0::0 
#=SQ LmexicanaMHOMGT2001U1103_LmxM.20_51_Q                   1.0000 - - 0..0::0 
#=SQ LmexicanaMHOMGT2001U1103_LmxM.20_53_C                   1.0000 - - 0..0::0 
#=SQ LmexicanaMHOMGT2001U1103_LmxM.20_54_L                   1.0000 - - 0..0::0 
#=SQ LmexicanaMHOMGT2001U1103_LmxM.20_55_X                   1.0000 - - 0..0::0 
#=SQ LmexicanaMHOMGT2001U1103_LmxM.20_56_P                   1.0000 - - 0..0::0 
#=SQ LmexicanaMHOMGT2001U1103_LmxM.20_57_Y                   1.0000 - - 0..0::0 
#=SQ LmexicanaMHOMGT2001U1103_LmxM.20_58_T                   1.0000 - - 0..0::0 
#=SQ LmexicanaMHOMGT2001U1103_LmxM.20_59_T                   1.0000 - - 0..0::0 
#=SQ LmexicanaMHOMGT2001U1103_LmxM.20_60_Y                   1.0000 - - 0..0::0 
#=SQ LmexicanaMHOMGT2001U1103_LmxM.21_61_S                   1.0000 - - 0..0::0 
#=SQ LmexicanaMHOMGT2001U1103_LmxM.21_63_P                   1.0000 - - 0..0::0 
#=SQ LmexicanaMHOMGT2001U1103_LmxM.21_64_V                   1.0000 - - 0..0::0 
#=SQ LmexicanaMHOMGT2001U1103_LmxM.21_65_K                   1.0000 - - 0..0::0 
#=SQ LmexicanaMHOMGT2001U1103_LmxM.23_67_I                   1.0000 - - 0..0::0 
#=SQ LmexicanaMHOMGT2001U1103_LmxM.23_68_V                   1.0000 - - 0..0::0 
#=SQ LmexicanaMHOMGT2001U1103_LmxM.23_69_Q                   1.0000 - - 0..0::0 
#=SQ LmexicanaMHOMGT2001U1103_LmxM.23_70_R                   1.0000 - - 0..0::0 
#=SQ LmexicanaMHOMGT2001U1103_LmxM.23_71_L                   1.0000 - - 0..0::0 
#=SQ LmexicanaMHOMGT2001U1103_LmxM.23_72_T                   1.0000 - - 0..0::0 
#=SQ LmexicanaMHOMGT2001U1103_LmxM.23_73_R                   1.0000 - - 0..0::0 
#=SQ LmexicanaMHOMGT2001U1103_LmxM.23_74_K                   1.0000 - - 0..0::0 
#=SQ LmexicanaMHOMGT2001U1103_LmxM.23_75_G                   1.0000 - - 0..0::0 
#=SQ LmexicanaMHOMGT2001U1103_LmxM.23_76_W                   1.0000 - - 0..0::0 
#=SQ LmexicanaMHOMGT2001U1103_LmxM.24_78_P                   1.0000 - - 0..0::0 
#=SQ LmexicanaMHOMGT2001U1103_LmxM.24_79_Q                   1.0000 - - 0..0::0 
#=SQ LmexicanaMHOMGT2001U1103_LmxM.24_80_L                   1.0000 - - 0..0::0 
#=SQ LmexicanaMHOMGT2001U1103_LmxM.24_81_I                   1.0000 - - 0..0::0 
#=SQ LmexicanaMHOMGT2001U1103_LmxM.24_82_I                   1.0000 - - 0..0::0 
#=SQ LmexicanaMHOMGT2001U1103_LmxM.24_83_D                   1.0000 - - 0..0::0 
#=SQ LmexicanaMHOMGT2001U1103_LmxM.29_85_T                   1.0000 - - 0..0::0 
#=SQ LmexicanaMHOMGT2001U1103_LmxM.30_86_F                   1.0000 - - 0..0::0 
#=SQ LmexicanaMHOMGT2001U1103_LmxM.30_87_S                   1.0000 - - 0..0::0 
#=SQ LmexicanaMHOMGT2001U1103_LmxM.30_89_A                   1.0000 - - 0..0::0 
#=SQ LmexicanaMHOMGT2001U1103_LmxM.30_90_G                   1.0000 - - 0..0::0 
#=SQ LmexicanaMHOMGT2001U1103_LmxM.30_91_E                   1.0000 - - 0..0::0 
#=SQ LmexicanaMHOMGT2001U1103_LmxM.32_93_R                   1.0000 - - 0..0::0 
#=SQ LmexicanaMHOMGT2001U1103_LmxM.32_94_R                   1.0000 - - 0..0::0 
#=SQ LmexicanaMHOMGT2001U1103_LmxM.32_95_A                   1.0000 - - 0..0::0 
#=SQ LmexicanaMHOMGT2001U1103_LmxM.32_98_K                   1.0000 - - 0..0::0 
#=SQ LmexicanaMHOMGT2001U1103_LmxM.33_99_N                   1.0000 - - 0..0::0 
#=SQ LmexicanaMHOMGT2001U1103_LmxM.33_100_Y                  1.0000 - - 0..0::0 
#=SQ LmexicanaMHOMGT2001U1103_LmxM.33_101_T                  1.0000 - - 0..0::0 
#=SQ LmexicanaMHOMGT2001U1103_LmxM.33_102_P                  1.0000 - - 0..0::0 
#=SQ LmexicanaMHOMGT2001U1103_LmxM.33_103_N                  1.0000 - - 0..0::0 
#=SQ LmexicanaMHOMGT2001U1103_LmxM.33_104_V                  1.0000 - - 0..0::0 
#=SQ LmexicanaMHOMGT2001U1103_LmxM.33_105_I                  1.0000 - - 0..0::0 
#=SQ LmexicanaMHOMGT2001U1103_LmxM.33_106_M                  1.0000 - - 0..0::0 
#=SQ LmexicanaMHOMGT2001U1103_LmxM.33_107_L                  1.0000 - - 0..0::0 
#=SQ LmexicanaMHOMGT2001U1103_LmxM.33_108_S                  1.0000 - - 0..0::0 
#=SQ LpanamensisMHOMCOL81L13_LpaL13_04_1_R                   1.0000 - - 0..0::0 
#=SQ LpanamensisMHOMCOL81L13_LpaL13_05_2_R                   1.0000 - - 0..0::0 
#=SQ LpanamensisMHOMCOL81L13_LpaL13_09_5_X                   1.0000 - - 0..0::0 
#=SQ LpanamensisMHOMCOL81L13_LpaL13_09_6_L                   1.0000 - - 0..0::0 
#=SQ LpanamensisMHOMCOL81L13_LpaL13_09_7_V                   1.0000 - - 0..0::0 
#=SQ LpanamensisMHOMCOL81L13_LpaL13_09_8_H                   1.0000 - - 0..0::0 
#=SQ LpanamensisMHOMCOL81L13_LpaL13_09_9_E                   1.0000 - - 0..0::0 
#=SQ LpanamensisMHOMCOL81L13_LpaL13_09_10_V                  1.0000 - - 0..0::0 
#=SQ LpanamensisMHOMCOL81L13_LpaL13_09_11_R                  1.0000 - - 0..0::0 
#=SQ LpanamensisMHOMCOL81L13_LpaL13_09_12_H                  1.0000 - - 0..0::0 
#=SQ LpanamensisMHOMCOL81L13_LpaL13_10_13_K                  1.0000 - - 0..0::0 
#=SQ LpanamensisMHOMCOL81L13_LpaL13_10_14_N                  1.0000 - - 0..0::0 
#=SQ LpanamensisMHOMCOL81L13_LpaL13_11_15_M                  1.0000 - - 0..0::0 
#=SQ LpanamensisMHOMCOL81L13_LpaL13_11_16_R                  1.0000 - - 0..0::0 
#=SQ LpanamensisMHOMCOL81L13_LpaL13_11_17_L                  1.0000 - - 0..0::0 
#=SQ LpanamensisMHOMCOL81L13_LpaL13_11_18_A                  1.0000 - - 0..0::0 
#=SQ LpanamensisMHOMCOL81L13_LpaL13_11_19_G                  1.0000 - - 0..0::0 
#=SQ LpanamensisMHOMCOL81L13_LpaL13_15_21_D                  1.0000 - - 0..0::0 
#=SQ LpanamensisMHOMCOL81L13_LpaL13_15_22_E                  1.0000 - - 0..0::0 
#=SQ LpanamensisMHOMCOL81L13_LpaL13_15_23_D                  1.0000 - - 0..0::0 
#=SQ LpanamensisMHOMCOL81L13_LpaL13_15_24_E                  1.0000 - - 0..0::0 
#=SQ LpanamensisMHOMCOL81L13_LpaL13_16_25_Q                  1.0000 - - 0..0::0 
#=SQ LpanamensisMHOMCOL81L13_LpaL13_16_26_L                  1.0000 - - 0..0::0 
#=SQ LpanamensisMHOMCOL81L13_LpaL13_16_27_Q                  1.0000 - - 0..0::0 
#=SQ LpanamensisMHOMCOL81L13_LpaL13_16_28_Q                  1.0000 - - 0..0::0 
#=SQ LpanamensisMHOMCOL81L13_LpaL13_17_29_D                  1.0000 - - 0..0::0 
#=SQ LpanamensisMHOMCOL81L13_LpaL13_17_30_S                  1.0000 - - 0..0::0 
#=SQ LpanamensisMHOMCOL81L13_LpaL13_17_31_A                  1.0000 - - 0..0::0 
#=SQ LpanamensisMHOMCOL81L13_LpaL13_20.1_33_N                1.0000 - - 0..0::0 
#=SQ LpanamensisMHOMCOL81L13_LpaL13_20.1_34_P                1.0000 - - 0..0::0 
#=SQ LpanamensisMHOMCOL81L13_LpaL13_20.1_35_T                1.0000 - - 0..0::0 
#=SQ LpanamensisMHOMCOL81L13_LpaL13_20.1_36_Y                1.0000 - - 0..0::0 
#=SQ LpanamensisMHOMCOL81L13_LpaL13_20.1_37_N                1.0000 - - 0..0::0 
#=SQ LpanamensisMHOMCOL81L13_LpaL13_20.1_38_V                1.0000 - - 0..0::0 
#=SQ LpanamensisMHOMCOL81L13_LpaL13_20.1_39_I                1.0000 - - 0..0::0 
#=SQ LpanamensisMHOMCOL81L13_LpaL13_20.1_40_M                1.0000 - - 0..0::0 
#=SQ LpanamensisMHOMCOL81L13_LpaL13_20.1_41_L                1.0000 - - 0..0::0 
#=SQ LpanamensisMHOMCOL81L13_LpaL13_20.1_42_S                1.0000 - - 0..0::0 
#=SQ LpanamensisMHOMCOL81L13_LpaL13_21_44_S                  1.0000 - - 0..0::0 
#=SQ LpanamensisMHOMCOL81L13_LpaL13_21_45_V                  1.0000 - - 0..0::0 
#=SQ LpanamensisMHOMCOL81L13_LpaL13_21_46_K                  1.0000 - - 0..0::0 
#=SQ LpanamensisMHOMCOL81L13_LpaL13_23_47_I                  1.0000 - - 0..0::0 
#=SQ LpanamensisMHOMCOL81L13_LpaL13_23_48_V                  1.0000 - - 0..0::0 
#=SQ LpanamensisMHOMCOL81L13_LpaL13_23_49_Q                  1.0000 - - 0..0::0 
#=SQ LpanamensisMHOMCOL81L13_LpaL13_23_50_R                  1.0000 - - 0..0::0 
#=SQ LpanamensisMHOMCOL81L13_LpaL13_23_51_L                  1.0000 - - 0..0::0 
#=SQ LpanamensisMHOMCOL81L13_LpaL13_23_52_T                  1.0000 - - 0..0::0 
#=SQ LpanamensisMHOMCOL81L13_LpaL13_23_53_R                  1.0000 - - 0..0::0 
#=SQ LpanamensisMHOMCOL81L13_LpaL13_23_54_K                  1.0000 - - 0..0::0 
#=SQ LpanamensisMHOMCOL81L13_LpaL13_23_55_G                  1.0000 - - 0..0::0 
#=SQ LpanamensisMHOMCOL81L13_LpaL13_23_56_W                  1.0000 - - 0..0::0 
#=SQ LpanamensisMHOMCOL81L13_LpaL13_24_58_P                  1.0000 - - 0..0::0 
#=SQ LpanamensisMHOMCOL81L13_LpaL13_24_60_araL               1.0000 - - 0..0::0 
#=SQ LpanamensisMHOMCOL81L13_LpaL13_24_61_I                  1.0000 - - 0..0::0 
#=SQ LpanamensisMHOMCOL81L13_LpaL13_24_62_D                  1.0000 - - 0..0::0 
#=SQ LpanamensisMHOMCOL81L13_LpaL13_30_67_T                  1.0000 - - 0..0::0 
#=SQ LpanamensisMHOMCOL81L13_LpaL13_31_68_F                  1.0000 - - 0..0::0 
#=SQ LpanamensisMHOMCOL81L13_LpaL13_31_69_S                  1.0000 - - 0..0::0 
#=SQ LpanamensisMHOMCOL81L13_LpaL13_31_70_A                  1.0000 - - 0..0::0 
#=SQ LpanamensisMHOMCOL81L13_LpaL13_31_71_G                  1.0000 - - 0..0::0 
#=SQ LpanamensisMHOMCOL81L13_LpaL13_31_72_E                  1.0000 - - 0..0::0 
#=SQ LpanamensisMHOMCOL81L13_LpaL13_31_73_E                  1.0000 - - 0..0::0 
#=SQ LpanamensisMHOMCOL81L13_LpaL13_33_75_K                  1.0000 - - 0..0::0 
#=SQ LpanamensisMHOMCOL81L13_LpaL13_33_76_K                  1.0000 - - 0..0::0 
#=SQ LpanamensisMHOMCOL81L13_LpaL13_33_77_R                  1.0000 - - 0..0::0 
#=SQ LpanamensisMHOMCOL81L13_LpaL13_33_78_R                  1.0000 - - 0..0::0 
#=SQ LpanamensisMHOMCOL81L13_LpaL13_33_79_A                  1.0000 - - 0..0::0 
#=SQ LpanamensisMHOMCOL81L13_LpaL13_35_81_C                  1.0000 - - 0..0::0 
#=SQ LpanamensisMHOMCOL81L13_LpaL13_35_82_L                  1.0000 - - 0..0::0 
#=SQ LpanamensisMHOMCOL81L13_LpaL13_35_83_X                  1.0000 - - 0..0::0 
#=SQ LpanamensisMHOMCOL81L13_LpaL13_35_84_P                  1.0000 - - 0..0::0 
#=SQ LpanamensisMHOMCOL81L13_LpaL13_35_85_T                  1.0000 - - 0..0::0 
#=SQ LpanamensisMHOMCOL81L13_LpaL13_35_86_Y                  1.0000 - - 0..0::0 
#=SQ LpanamensisMHOMCOL81L13_LpaL13_35_88_P                  1.0000 - - 0..0::0 
#=SQ LpanamensisMHOMCOL81L13_LpaL13_35_89_G                  1.0000 - - 0..0::0 
#=SQ LpanamensisMHOMCOL81L13_LpaL13_35_90_T                  1.0000 - - 0..0::0 
#=SQ LpanamensisMHOMCOL81L13_LpaL13_35_91_T                  1.0000 - - 0..0::0 
#=SQ LpanamensisMHOMCOL81L13_LpaL13_35_92_G                  1.0000 - - 0..0::0 
#=SQ LpanamensisMHOMCOL81L13_LPAL13_SCAF000038_93_V          1.0000 - - 0..0::0 
#=SQ LpanamensisMHOMCOL81L13_LPAL13_SCAF000038_94_P          1.0000 - - 0..0::0 
#=SQ LpanamensisMHOMCOL81L13_LPAL13_SCAF000038_95_K          1.0000 - - 0..0::0 
#=SQ LpanamensisMHOMCOL81L13_LPAL13_SCAF000041_96_L          1.0000 - - 0..0::0 
#=SQ LpanamensisMHOMCOL81L13_LPAL13_SCAF000041_97_S          1.0000 - - 0..0::0 
#=SQ LpanamensisMHOMCOL81L13_LPAL13_SCAF000321_98_L          1.0000 - - 0..0::0 
#=SQ LpanamensisMHOMCOL81L13_LPAL13_SCAF000321_99_I          1.0000 - - 0..0::0 
#=SQ LpanamensisMHOMCOL81L13_LPAL13_SCAF000592_100_A         1.0000 - - 0..0::0 
#=SQ LpanamensisMHOMCOL81L13_LPAL13_SCAF000592_101_L         1.0000 - - 0..0::0 
#=SQ LpanamensisMHOMPA94PSC1_CP009374_2_R                    1.0000 - - 0..0::0 
#=SQ LpanamensisMHOMPA94PSC1_CP009376_6_R                    1.0000 - - 0..0::0 
#=SQ LpanamensisMHOMPA94PSC1_CP009378_7_X                    1.0000 - - 0..0::0 
#=SQ LpanamensisMHOMPA94PSC1_CP009378_8_L                    1.0000 - - 0..0::0 
#=SQ LpanamensisMHOMPA94PSC1_CP009378_9_V                    1.0000 - - 0..0::0 
#=SQ LpanamensisMHOMPA94PSC1_CP009378_10_H                   1.0000 - - 0..0::0 
#=SQ LpanamensisMHOMPA94PSC1_CP009378_11_E                   1.0000 - - 0..0::0 
#=SQ LpanamensisMHOMPA94PSC1_CP009378_12_V                   1.0000 - - 0..0::0 
#=SQ LpanamensisMHOMPA94PSC1_CP009378_13_R                   1.0000 - - 0..0::0 
#=SQ LpanamensisMHOMPA94PSC1_CP009378_14_H                   1.0000 - - 0..0::0 
#=SQ LpanamensisMHOMPA94PSC1_CP009379_15_K                   1.0000 - - 0..0::0 
#=SQ LpanamensisMHOMPA94PSC1_CP009379_16_N                   1.0000 - - 0..0::0 
#=SQ LpanamensisMHOMPA94PSC1_CP009380_17_L                   1.0000 - - 0..0::0 
#=SQ LpanamensisMHOMPA94PSC1_CP009380_18_A                   1.0000 - - 0..0::0 
#=SQ LpanamensisMHOMPA94PSC1_CP009380_19_G                   1.0000 - - 0..0::0 
#=SQ LpanamensisMHOMPA94PSC1_CP009380_20_M                   1.0000 - - 0..0::0 
#=SQ LpanamensisMHOMPA94PSC1_CP009380_21_R                   1.0000 - - 0..0::0 
#=SQ LpanamensisMHOMPA94PSC1_CP009384_23_E                   1.0000 - - 0..0::0 
#=SQ LpanamensisMHOMPA94PSC1_CP009384_24_D                   1.0000 - - 0..0::0 
#=SQ LpanamensisMHOMPA94PSC1_CP009385_25_Q                   1.0000 - - 0..0::0 
#=SQ LpanamensisMHOMPA94PSC1_CP009386_26_D                   1.0000 - - 0..0::0 
#=SQ LpanamensisMHOMPA94PSC1_CP009386_27_S                   1.0000 - - 0..0::0 
#=SQ LpanamensisMHOMPA94PSC1_CP009386_28_A                   1.0000 - - 0..0::0 
#=SQ LpanamensisMHOMPA94PSC1_CP009389_30_N                   1.0000 - - 0..0::0 
#=SQ LpanamensisMHOMPA94PSC1_CP009389_31_P                   1.0000 - - 0..0::0 
#=SQ LpanamensisMHOMPA94PSC1_CP009389_32_T                   1.0000 - - 0..0::0 
#=SQ LpanamensisMHOMPA94PSC1_CP009389_33_Y                   1.0000 - - 0..0::0 
#=SQ LpanamensisMHOMPA94PSC1_CP009389_34_N                   1.0000 - - 0..0::0 
#=SQ LpanamensisMHOMPA94PSC1_CP009389_35_V                   1.0000 - - 0..0::0 
#=SQ LpanamensisMHOMPA94PSC1_CP009389_36_I                   1.0000 - - 0..0::0 
#=SQ LpanamensisMHOMPA94PSC1_CP009389_37_M                   1.0000 - - 0..0::0 
#=SQ LpanamensisMHOMPA94PSC1_CP009389_38_L                   1.0000 - - 0..0::0 
#=SQ LpanamensisMHOMPA94PSC1_CP009389_39_S                   1.0000 - - 0..0::0 
#=SQ LpanamensisMHOMPA94PSC1_CP009390_41_S                   1.0000 - - 0..0::0 
#=SQ LpanamensisMHOMPA94PSC1_CP009390_42_P                   1.0000 - - 0..0::0 
#=SQ LpanamensisMHOMPA94PSC1_CP009390_43_V                   1.0000 - - 0..0::0 
#=SQ LpanamensisMHOMPA94PSC1_CP009390_44_K                   1.0000 - - 0..0::0 
#=SQ LpanamensisMHOMPA94PSC1_CP009392_45_I                   1.0000 - - 0..0::0 
#=SQ LpanamensisMHOMPA94PSC1_CP009392_46_V                   1.0000 - - 0..0::0 
#=SQ LpanamensisMHOMPA94PSC1_CP009392_47_Q                   1.0000 - - 0..0::0 
#=SQ LpanamensisMHOMPA94PSC1_CP009392_48_R                   1.0000 - - 0..0::0 
#=SQ LpanamensisMHOMPA94PSC1_CP009392_49_L                   1.0000 - - 0..0::0 
#=SQ LpanamensisMHOMPA94PSC1_CP009392_50_T                   1.0000 - - 0..0::0 
#=SQ LpanamensisMHOMPA94PSC1_CP009392_51_R                   1.0000 - - 0..0::0 
#=SQ LpanamensisMHOMPA94PSC1_CP009392_52_K                   1.0000 - - 0..0::0 
#=SQ LpanamensisMHOMPA94PSC1_CP009392_53_G                   1.0000 - - 0..0::0 
#=SQ LpanamensisMHOMPA94PSC1_CP009392_54_W                   1.0000 - - 0..0::0 
#=SQ LpanamensisMHOMPA94PSC1_CP009393_55_P                   1.0000 - - 0..0::0 
#=SQ LpanamensisMHOMPA94PSC1_CP009393_57_Q                   1.0000 - - 0..0::0 
#=SQ LpanamensisMHOMPA94PSC1_CP009393_58_L                   1.0000 - - 0..0::0 
#=SQ LpanamensisMHOMPA94PSC1_CP009393_59_I                   1.0000 - - 0..0::0 
#=SQ LpanamensisMHOMPA94PSC1_CP009393_60_D                   1.0000 - - 0..0::0 
#=SQ LpanamensisMHOMPA94PSC1_CP009398_66_L                   1.0000 - - 0..0::0 
#=SQ LpanamensisMHOMPA94PSC1_CP009398_67_S                   1.0000 - - 0..0::0 
#=SQ LpanamensisMHOMPA94PSC1_CP009399_68_T                   1.0000 - - 0..0::0 
#=SQ LpanamensisMHOMPA94PSC1_CP009400_69_F                   1.0000 - - 0..0::0 
#=SQ LpanamensisMHOMPA94PSC1_CP009400_70_S                   1.0000 - - 0..0::0 
#=SQ LpanamensisMHOMPA94PSC1_CP009400_71_A                   1.0000 - - 0..0::0 
#=SQ LpanamensisMHOMPA94PSC1_CP009400_72_G                   1.0000 - - 0..0::0 
#=SQ LpanamensisMHOMPA94PSC1_CP009400_73_E                   1.0000 - - 0..0::0 
#=SQ LpanamensisMHOMPA94PSC1_CP009402_75_R                   1.0000 - - 0..0::0 
#=SQ LpanamensisMHOMPA94PSC1_CP009402_76_R                   1.0000 - - 0..0::0 
#=SQ LpanamensisMHOMPA94PSC1_CP009402_77_A                   1.0000 - - 0..0::0 
#=SQ LpanamensisMHOMPA94PSC1_CP009402_78_K                   1.0000 - - 0..0::0 
#=SQ LpanamensisMHOMPA94PSC1_CP009404_80_C                   1.0000 - - 0..0::0 
#=SQ LpanamensisMHOMPA94PSC1_CP009404_81_L                   1.0000 - - 0..0::0 
#=SQ LpanamensisMHOMPA94PSC1_CP009404_82_X                   1.0000 - - 0..0::0 
#=SQ LpanamensisMHOMPA94PSC1_CP009404_83_P                   1.0000 - - 0..0::0 
#=SQ LpanamensisMHOMPA94PSC1_CP009404_84_T                   1.0000 - - 0..0::0 
#=SQ LpanamensisMHOMPA94PSC1_CP009404_85_Y                   1.0000 - - 0..0::0 
#=SQ LpanamensisMHOMPA94PSC1_CP009404_87_P                   1.0000 - - 0..0::0 
#=SQ LpanamensisMHOMPA94PSC1_CP009404_88_T                   1.0000 - - 0..0::0 
#=SQ LpanamensisMHOMPA94PSC1_CP009404_89_G                   1.0000 - - 0..0::0 
#=SQ LpyrrhocorisH10_LpyrH10_02_3_R                          1.0000 - - 0..0::0 
#=SQ LpyrrhocorisH10_LpyrH10_02_4_C                          1.0000 - - 0..0::0 
#=SQ LpyrrhocorisH10_LpyrH10_03_5_G                          1.0000 - - 0..0::0 
#=SQ LpyrrhocorisH10_LpyrH10_03_6_K                          1.0000 - - 0..0::0 
#=SQ LpyrrhocorisH10_LpyrH10_03_7_W                          1.0000 - - 0..0::0 
#=SQ LpyrrhocorisH10_LpyrH10_03_8_R                          1.0000 - - 0..0::0 
#=SQ LpyrrhocorisH10_LpyrH10_03_9_T                          1.0000 - - 0..0::0 
#=SQ LpyrrhocorisH10_LpyrH10_03_10_L                         1.0000 - - 0..0::0 
#=SQ LpyrrhocorisH10_LpyrH10_03_11_R                         1.0000 - - 0..0::0 
#=SQ LpyrrhocorisH10_LpyrH10_03_12_Q                         1.0000 - - 0..0::0 
#=SQ LpyrrhocorisH10_LpyrH10_03_13_V                         1.0000 - - 0..0::0 
#=SQ LpyrrhocorisH10_LpyrH10_03_14_I                         1.0000 - - 0..0::0 
#=SQ LpyrrhocorisH10_LpyrH10_03_15_K                         1.0000 - - 0..0::0 
#=SQ LpyrrhocorisH10_LpyrH10_04_19_V                         1.0000 - - 0..0::0 
#=SQ LpyrrhocorisH10_LpyrH10_04_20_T                         1.0000 - - 0..0::0 
#=SQ LpyrrhocorisH10_LpyrH10_05_22_N                         1.0000 - - 0..0::0 
#=SQ LpyrrhocorisH10_LpyrH10_05_23_P                         1.0000 - - 0..0::0 
#=SQ LpyrrhocorisH10_LpyrH10_05_24_T                         1.0000 - - 0..0::0 
#=SQ LpyrrhocorisH10_LpyrH10_05_25_Y                         1.0000 - - 0..0::0 
#=SQ LpyrrhocorisH10_LpyrH10_05_26_N                         1.0000 - - 0..0::0 
#=SQ LpyrrhocorisH10_LpyrH10_05_28_V                         1.0000 - - 0..0::0 
#=SQ LpyrrhocorisH10_LpyrH10_05_29_Y                         1.0000 - - 0..0::0 
#=SQ LpyrrhocorisH10_LpyrH10_05_30_I                         1.0000 - - 0..0::0 
#=SQ LpyrrhocorisH10_LpyrH10_05_31_M                         1.0000 - - 0..0::0 
#=SQ LpyrrhocorisH10_LpyrH10_05_32_L                         1.0000 - - 0..0::0 
#=SQ LpyrrhocorisH10_LpyrH10_05_33_S                         1.0000 - - 0..0::0 
#=SQ LpyrrhocorisH10_LpyrH10_06_47_C                         1.0000 - - 0..0::0 
#=SQ LpyrrhocorisH10_LpyrH10_06_48_L                         1.0000 - - 0..0::0 
#=SQ LpyrrhocorisH10_LpyrH10_06_49_X                         1.0000 - - 0..0::0 
#=SQ LpyrrhocorisH10_LpyrH10_06_50_P                         1.0000 - - 0..0::0 
#=SQ LpyrrhocorisH10_LpyrH10_06_52_Q                         1.0000 - - 0..0::0 
#=SQ LpyrrhocorisH10_LpyrH10_06_54_T                         1.0000 - - 0..0::0 
#=SQ LpyrrhocorisH10_LpyrH10_06_55_S                         1.0000 - - 0..0::0 
#=SQ LpyrrhocorisH10_LpyrH10_06_56_G                         1.0000 - - 0..0::0 
#=SQ LpyrrhocorisH10_LpyrH10_06_57_P                         1.0000 - - 0..0::0 
#=SQ LpyrrhocorisH10_LpyrH10_07_58_M                         1.0000 - - 0..0::0 
#=SQ LpyrrhocorisH10_LpyrH10_08_59_L                         1.0000 - - 0..0::0 
#=SQ LpyrrhocorisH10_LpyrH10_08_60_S                         1.0000 - - 0..0::0 
#=SQ LpyrrhocorisH10_LpyrH10_08_62_T                         1.0000 - - 0..0::0 
#=SQ LpyrrhocorisH10_LpyrH10_09_63_Y                         1.0000 - - 0..0::0 
#=SQ LpyrrhocorisH10_LpyrH10_09_64_T                         1.0000 - - 0..0::0 
#=SQ LpyrrhocorisH10_LpyrH10_09_65_R                         1.0000 - - 0..0::0 
#=SQ LpyrrhocorisH10_LpyrH10_09_66_D                         1.0000 - - 0..0::0 
#=SQ LpyrrhocorisH10_LpyrH10_09_67_G                         1.0000 - - 0..0::0 
#=SQ LpyrrhocorisH10_LpyrH10_09_68_T                         1.0000 - - 0..0::0 
#=SQ LpyrrhocorisH10_LpyrH10_11_69_P                         1.0000 - - 0..0::0 
#=SQ LpyrrhocorisH10_LpyrH10_11_70_Q                         1.0000 - - 0..0::0 
#=SQ LpyrrhocorisH10_LpyrH10_11_71_I                         1.0000 - - 0..0::0 
#=SQ LpyrrhocorisH10_LpyrH10_11_72_L                         1.0000 - - 0..0::0 
#=SQ LpyrrhocorisH10_LpyrH10_11_73_I                         1.0000 - - 0..0::0 
#=SQ LpyrrhocorisH10_LpyrH10_12_74_L                         1.0000 - - 0..0::0 
#=SQ LpyrrhocorisH10_LpyrH10_12_75_D                         1.0000 - - 0..0::0 
#=SQ LpyrrhocorisH10_LpyrH10_12_76_R                         1.0000 - - 0..0::0 
#=SQ LpyrrhocorisH10_LpyrH10_12_77_E                         1.0000 - - 0..0::0 
#=SQ LpyrrhocorisH10_LpyrH10_12_78_G                         1.0000 - - 0..0::0 
#=SQ LpyrrhocorisH10_LpyrH10_14_79_S                         1.0000 - - 0..0::0 
#=SQ LpyrrhocorisH10_LpyrH10_14_81_P                         1.0000 - - 0..0::0 
#=SQ LpyrrhocorisH10_LpyrH10_14_82_V                         1.0000 - - 0..0::0 
#=SQ LpyrrhocorisH10_LpyrH10_14_83_K                         1.0000 - - 0..0::0 
#=SQ LpyrrhocorisH10_LpyrH10_15_85_Q                         1.0000 - - 0..0::0 
#=SQ LpyrrhocorisH10_LpyrH10_16_86_X                         1.0000 - - 0..0::0 
#=SQ LpyrrhocorisH10_LpyrH10_16_87_L                         1.0000 - - 0..0::0 
#=SQ LpyrrhocorisH10_LpyrH10_16_88_V                         1.0000 - - 0..0::0 
#=SQ LpyrrhocorisH10_LpyrH10_16_89_H                         1.0000 - - 0..0::0 
#=SQ LpyrrhocorisH10_LpyrH10_16_90_F                         1.0000 - - 0..0::0 
#=SQ LpyrrhocorisH10_LpyrH10_16_91_E                         1.0000 - - 0..0::0 
#=SQ LpyrrhocorisH10_LpyrH10_16_92_E                         1.0000 - - 0..0::0 
#=SQ LpyrrhocorisH10_LpyrH10_16_93_V                         1.0000 - - 0..0::0 
#=SQ LpyrrhocorisH10_LpyrH10_16_94_R                         1.0000 - - 0..0::0 
#=SQ LpyrrhocorisH10_LpyrH10_16_95_H                         1.0000 - - 0..0::0 
#=SQ LpyrrhocorisH10_LpyrH10_17_96_A                         1.0000 - - 0..0::0 
#=SQ LpyrrhocorisH10_LpyrH10_17_97_P                         1.0000 - - 0..0::0 
#=SQ LpyrrhocorisH10_LpyrH10_18_99_L                         1.0000 - - 0..0::0 
#=SQ LpyrrhocorisH10_LpyrH10_18_100_A                        1.0000 - - 0..0::0 
#=SQ LpyrrhocorisH10_LpyrH10_18_101_G                        1.0000 - - 0..0::0 
#=SQ LpyrrhocorisH10_LpyrH10_18_102_A                        1.0000 - - 0..0::0 
#=SQ LpyrrhocorisH10_LpyrH10_18_103_L                        1.0000 - - 0..0::0 
#=SQ LpyrrhocorisH10_LpyrH10_18_104_M                        1.0000 - - 0..0::0 
#=SQ LpyrrhocorisH10_LpyrH10_18_105_R                        1.0000 - - 0..0::0 
#=SQ LpyrrhocorisH10_LpyrH10_19_106_E                        1.0000 - - 0..0::0 
#=SQ LpyrrhocorisH10_LpyrH10_19_107_A                        1.0000 - - 0..0::0 
#=SQ LpyrrhocorisH10_LpyrH10_19_108_R                        1.0000 - - 0..0::0 
#=SQ LpyrrhocorisH10_LpyrH10_19_109_R                        1.0000 - - 0..0::0 
#=SQ LpyrrhocorisH10_LpyrH10_19_110_K                        1.0000 - - 0..0::0 
#=SQ LpyrrhocorisH10_LpyrH10_20_111_E                        1.0000 - - 0..0::0 
#=SQ LpyrrhocorisH10_LpyrH10_21_112_D                        1.0000 - - 0..0::0 
#=SQ LpyrrhocorisH10_LpyrH10_21_113_S                        1.0000 - - 0..0::0 
#=SQ LpyrrhocorisH10_LpyrH10_21_114_A                        1.0000 - - 0..0::0 
#=SQ LpyrrhocorisH10_LpyrH10_22_115_K                        1.0000 - - 0..0::0 
#=SQ LpyrrhocorisH10_LpyrH10_22_116_G                        1.0000 - - 0..0::0 
#=SQ LpyrrhocorisH10_LpyrH10_22_117_N                        1.0000 - - 0..0::0 
#=SQ LpyrrhocorisH10_LpyrH10_23_118_V                        1.0000 - - 0..0::0 
#=SQ LpyrrhocorisH10_LpyrH10_23_119_W                        1.0000 - - 0..0::0 
#=SQ LpyrrhocorisH10_LpyrH10_25_122_I                        1.0000 - - 0..0::0 
#=SQ LpyrrhocorisH10_LpyrH10_26_124_E                        1.0000 - - 0..0::0 
#=SQ LpyrrhocorisH10_LpyrH10_26_125_D                        1.0000 - - 0..0::0 
#=SQ LpyrrhocorisH10_LpyrH10_29_126_F                        1.0000 - - 0..0::0 
#=SQ LpyrrhocorisH10_LpyrH10_29_127_S                        1.0000 - - 0..0::0 
#=SQ LpyrrhocorisH10_LpyrH10_30_128_R                        1.0000 - - 0..0::0 
#=SQ LpyrrhocorisH10_LpyrH10_32_129_A                        1.0000 - - 0..0::0 
#=SQ LpyrrhocorisH10_LpyrH10_32_131_V                        1.0000 - - 0..0::0 
#=SQ LpyrrhocorisH10_LpyrH10_36_132_K                        1.0000 - - 0..0::0 
#=SQ LpyrrhocorisH10_LpyrH10_37_133_R                        1.0000 - - 0..0::0 
#=SQ LseymouriATCC30220_Lsey_0007_1_V                        1.0000 - - 0..0::0 
#=SQ LseymouriATCC30220_Lsey_0007_2_A                        1.0000 - - 0..0::0 
#=SQ LseymouriATCC30220_Lsey_0009_3_V                        1.0000 - - 0..0::0 
#=SQ LseymouriATCC30220_Lsey_0009_4_T                        1.0000 - - 0..0::0 
#=SQ LseymouriATCC30220_Lsey_0018_5_E                        1.0000 - - 0..0::0 
#=SQ LseymouriATCC30220_Lsey_0021_6_S                        1.0000 - - 0..0::0 
#=SQ LseymouriATCC30220_Lsey_0029_8_I                        1.0000 - - 0..0::0 
#=SQ LseymouriATCC30220_Lsey_0029_9_L                        1.0000 - - 0..0::0 
#=SQ LseymouriATCC30220_Lsey_0029_10_I                       1.0000 - - 0..0::0 
#=SQ LseymouriATCC30220_Lsey_0029_11_Q                       1.0000 - - 0..0::0 
#=SQ LseymouriATCC30220_Lsey_0034_12_S                       1.0000 - - 0..0::0 
#=SQ LseymouriATCC30220_Lsey_0039_13_I                       1.0000 - - 0..0::0 
#=SQ LseymouriATCC30220_Lsey_0043_14_A                       1.0000 - - 0..0::0 
#=SQ LseymouriATCC30220_Lsey_0043_15_P                       1.0000 - - 0..0::0 
#=SQ LseymouriATCC30220_Lsey_0050_16_Q                       1.0000 - - 0..0::0 
#=SQ LseymouriATCC30220_Lsey_0051_17_X                       1.0000 - - 0..0::0 
#=SQ LseymouriATCC30220_Lsey_0051_18_L                       1.0000 - - 0..0::0 
#=SQ LseymouriATCC30220_Lsey_0053_19_I                       1.0000 - - 0..0::0 
#=SQ LseymouriATCC30220_Lsey_0053_20_V                       1.0000 - - 0..0::0 
#=SQ LseymouriATCC30220_Lsey_0053_21_Q                       1.0000 - - 0..0::0 
#=SQ LseymouriATCC30220_Lsey_0053_22_R                       1.0000 - - 0..0::0 
#=SQ LseymouriATCC30220_Lsey_0053_23_L                       1.0000 - - 0..0::0 
#=SQ LseymouriATCC30220_Lsey_0053_24_T                       1.0000 - - 0..0::0 
#=SQ LseymouriATCC30220_Lsey_0053_25_R                       1.0000 - - 0..0::0 
#=SQ LseymouriATCC30220_Lsey_0053_26_W                       1.0000 - - 0..0::0 
#=SQ LseymouriATCC30220_Lsey_0053_27_K                       1.0000 - - 0..0::0 
#=SQ LseymouriATCC30220_Lsey_0053_28_G                       1.0000 - - 0..0::0 
#=SQ LseymouriATCC30220_Lsey_0055_29_C                       1.0000 - - 0..0::0 
#=SQ LseymouriATCC30220_Lsey_0069_31_R                       1.0000 - - 0..0::0 
#=SQ LseymouriATCC30220_Lsey_0073_32_E                       1.0000 - - 0..0::0 
#=SQ LseymouriATCC30220_Lsey_0073_33_A                       1.0000 - - 0..0::0 
#=SQ LseymouriATCC30220_Lsey_0073_34_R                       1.0000 - - 0..0::0 
#=SQ LseymouriATCC30220_Lsey_0073_35_R                       1.0000 - - 0..0::0 
#=SQ LseymouriATCC30220_Lsey_0077_36_M                       1.0000 - - 0..0::0 
#=SQ LseymouriATCC30220_Lsey_0099_38_M                       1.0000 - - 0..0::0 
#=SQ LseymouriATCC30220_Lsey_0099_39_R                       1.0000 - - 0..0::0 
#=SQ LseymouriATCC30220_Lsey_0104_40_P                       1.0000 - - 0..0::0 
#=SQ LseymouriATCC30220_Lsey_0104_41_X                       1.0000 - - 0..0::0 
#=SQ LseymouriATCC30220_Lsey_0104_42_L                       1.0000 - - 0..0::0 
#=SQ LseymouriATCC30220_Lsey_0104_43_C                       1.0000 - - 0..0::0 
#=SQ LseymouriATCC30220_Lsey_0106_44_P                       1.0000 - - 0..0::0 
#=SQ LseymouriATCC30220_Lsey_0106_45_G                       1.0000 - - 0..0::0 
#=SQ LseymouriATCC30220_Lsey_0106_46_T                       1.0000 - - 0..0::0 
#=SQ LseymouriATCC30220_Lsey_0106_47_T                       1.0000 - - 0..0::0 
#=SQ LseymouriATCC30220_Lsey_0106_48_G                       1.0000 - - 0..0::0 
#=SQ LseymouriATCC30220_Lsey_0109_49_N                       1.0000 - - 0..0::0 
#=SQ LseymouriATCC30220_Lsey_0109_50_G                       1.0000 - - 0..0::0 
#=SQ LseymouriATCC30220_Lsey_0109_51_K                       1.0000 - - 0..0::0 
#=SQ LseymouriATCC30220_Lsey_0130_53_V                       1.0000 - - 0..0::0 
#=SQ LseymouriATCC30220_Lsey_0130_54_Y                       1.0000 - - 0..0::0 
#=SQ LseymouriATCC30220_Lsey_0130_55_I                       1.0000 - - 0..0::0 
#=SQ LseymouriATCC30220_Lsey_0130_56_M                       1.0000 - - 0..0::0 
#=SQ LseymouriATCC30220_Lsey_0130_57_L                       1.0000 - - 0..0::0 
#=SQ LseymouriATCC30220_Lsey_0168_60_E                       1.0000 - - 0..0::0 
#=SQ LseymouriATCC30220_Lsey_0168_61_G                       1.0000 - - 0..0::0 
#=SQ LseymouriATCC30220_Lsey_0169_62_R                       1.0000 - - 0..0::0 
#=SQ LseymouriATCC30220_Lsey_0202_63_A                       1.0000 - - 0..0::0 
#=SQ LseymouriATCC30220_Lsey_0210_64_S                       1.0000 - - 0..0::0 
#=SQ LseymouriATCC30220_Lsey_0210_65_F                       1.0000 - - 0..0::0 
#=SQ LseymouriATCC30220_Lsey_0288_66_L                       1.0000 - - 0..0::0 
#=SQ LseymouriATCC30220_Lsey_0298_68_E                       1.0000 - - 0..0::0 
#=SQ LseymouriATCC30220_Lsey_0298_69_F                       1.0000 - - 0..0::0 
#=SQ LseymouriATCC30220_Lsey_0298_70_H                       1.0000 - - 0..0::0 
#=SQ LseymouriATCC30220_Lsey_0298_71_V                       1.0000 - - 0..0::0 
#=SQ LseymouriATCC30220_Lsey_0305_72_D                       1.0000 - - 0..0::0 
#=SQ LseymouriATCC30220_Lsey_0305_73_S                       1.0000 - - 0..0::0 
#=SQ LseymouriATCC30220_Lsey_0305_74_A                       1.0000 - - 0..0::0 
#=SQ LseymouriATCC30220_Lsey_0315_75_R                       1.0000 - - 0..0::0 
#=SQ LseymouriATCC30220_Lsey_0327_76_W                       1.0000 - - 0..0::0 
#=SQ LseymouriATCC30220_Lsey_0340_77_E                       1.0000 - - 0..0::0 
#=SQ LseymouriATCC30220_Lsey_0340_78_V                       1.0000 - - 0..0::0 
#=SQ LseymouriATCC30220_Lsey_0340_79_R                       1.0000 - - 0..0::0 
#=SQ LseymouriATCC30220_Lsey_0340_80_H                       1.0000 - - 0..0::0 
#=SQ LseymouriATCC30220_Lsey_0354_82_K                       1.0000 - - 0..0::0 
#=SQ LseymouriATCC30220_Lsey_0360_83_P                       1.0000 - - 0..0::0 
#=SQ LseymouriATCC30220_Lsey_0376_84_V                       1.0000 - - 0..0::0 
#=SQ LseymouriATCC30220_Lsey_0385_85_L                       1.0000 - - 0..0::0 
#=SQ LseymouriATCC30220_Lsey_0387_86_P                       1.0000 - - 0..0::0 
#=SQ LseymouriATCC30220_Lsey_0387_87_V                       1.0000 - - 0..0::0 
#=SQ LseymouriATCC30220_Lsey_0387_88_K                       1.0000 - - 0..0::0 
#=SQ LseymouriATCC30220_Lsey_0403_89_D                       1.0000 - - 0..0::0 
#=SQ LseymouriATCC30220_Lsey_0403_90_R                       1.0000 - - 0..0::0 
#=SQ LseymouriATCC30220_Lsey_0403_91_T                       1.0000 - - 0..0::0 
#=SQ LseymouriATCC30220_Lsey_0403_92_Y                       1.0000 - - 0..0::0 
#=SQ LseymouriATCC30220_Lsey_0424_93_D                       1.0000 - - 0..0::0 
#=SQ LseymouriATCC30220_Lsey_0447_94_Y                       1.0000 - - 0..0::0 
#=SQ LseymouriATCC30220_Lsey_0447_95_T                       1.0000 - - 0..0::0 
#=SQ LseymouriATCC30220_Lsey_0447_96_P                       1.0000 - - 0..0::0 
#=SQ LseymouriATCC30220_Lsey_0447_97_N                       1.0000 - - 0..0::0 
#=SQ LseymouriATCC30220_Lsey_0447_98_N                       1.0000 - - 0..0::0 
#=SQ LseymouriATCC30220_Lsey_0649_102_A                      1.0000 - - 0..0::0 
#=SQ LseymouriATCC30220_Lsey_0649_103_L                      1.0000 - - 0..0::0 
#=SQ LseymouriATCC30220_Lsey_0649_104_G                      1.0000 - - 0..0::0 
#=SQ LspMARLEM2494_LMARLEM2494_05_3_R                        1.0000 - - 0..0::0 
#=SQ LspMARLEM2494_LMARLEM2494_07_5_R                        1.0000 - - 0..0::0 
#=SQ LspMARLEM2494_LMARLEM2494_09_7_X                        1.0000 - - 0..0::0 
#=SQ LspMARLEM2494_LMARLEM2494_09_8_L                        1.0000 - - 0..0::0 
#=SQ LspMARLEM2494_LMARLEM2494_09_9_V                        1.0000 - - 0..0::0 
#=SQ LspMARLEM2494_LMARLEM2494_09_10_H                       1.0000 - - 0..0::0 
#=SQ LspMARLEM2494_LMARLEM2494_09_11_F                       1.0000 - - 0..0::0 
#=SQ LspMARLEM2494_LMARLEM2494_09_12_E                       1.0000 - - 0..0::0 
#=SQ LspMARLEM2494_LMARLEM2494_09_13_V                       1.0000 - - 0..0::0 
#=SQ LspMARLEM2494_LMARLEM2494_09_14_R                       1.0000 - - 0..0::0 
#=SQ LspMARLEM2494_LMARLEM2494_09_15_H                       1.0000 - - 0..0::0 
#=SQ LspMARLEM2494_LMARLEM2494_10_17_N                       1.0000 - - 0..0::0 
#=SQ LspMARLEM2494_LMARLEM2494_11_18_L                       1.0000 - - 0..0::0 
#=SQ LspMARLEM2494_LMARLEM2494_11_19_A                       1.0000 - - 0..0::0 
#=SQ LspMARLEM2494_LMARLEM2494_11_20_G                       1.0000 - - 0..0::0 
#=SQ LspMARLEM2494_LMARLEM2494_11_21_A                       1.0000 - - 0..0::0 
#=SQ LspMARLEM2494_LMARLEM2494_11_22_L                       1.0000 - - 0..0::0 
#=SQ LspMARLEM2494_LMARLEM2494_11_23_M                       1.0000 - - 0..0::0 
#=SQ LspMARLEM2494_LMARLEM2494_11_24_R                       1.0000 - - 0..0::0 
#=SQ LspMARLEM2494_LMARLEM2494_15_26_D                       1.0000 - - 0..0::0 
#=SQ LspMARLEM2494_LMARLEM2494_15_27_E                       1.0000 - - 0..0::0 
#=SQ LspMARLEM2494_LMARLEM2494_16_28_Q                       1.0000 - - 0..0::0 
#=SQ LspMARLEM2494_LMARLEM2494_17_29_D                       1.0000 - - 0..0::0 
#=SQ LspMARLEM2494_LMARLEM2494_17_30_S                       1.0000 - - 0..0::0 
#=SQ LspMARLEM2494_LMARLEM2494_17_31_A                       1.0000 - - 0..0::0 
#=SQ LspMARLEM2494_LMARLEM2494_21_33_S                       1.0000 - - 0..0::0 
#=SQ LspMARLEM2494_LMARLEM2494_21_36_P                       1.0000 - - 0..0::0 
#=SQ LspMARLEM2494_LMARLEM2494_21_37_V                       1.0000 - - 0..0::0 
#=SQ LspMARLEM2494_LMARLEM2494_21_38_K                       1.0000 - - 0..0::0 
#=SQ LspMARLEM2494_LMARLEM2494_23_39_I                       1.0000 - - 0..0::0 
#=SQ LspMARLEM2494_LMARLEM2494_23_40_V                       1.0000 - - 0..0::0 
#=SQ LspMARLEM2494_LMARLEM2494_23_41_Q                       1.0000 - - 0..0::0 
#=SQ LspMARLEM2494_LMARLEM2494_23_42_R                       1.0000 - - 0..0::0 
#=SQ LspMARLEM2494_LMARLEM2494_23_43_L                       1.0000 - - 0..0::0 
#=SQ LspMARLEM2494_LMARLEM2494_23_44_T                       1.0000 - - 0..0::0 
#=SQ LspMARLEM2494_LMARLEM2494_23_45_R                       1.0000 - - 0..0::0 
#=SQ LspMARLEM2494_LMARLEM2494_23_46_K                       1.0000 - - 0..0::0 
#=SQ LspMARLEM2494_LMARLEM2494_23_47_G                       1.0000 - - 0..0::0 
#=SQ LspMARLEM2494_LMARLEM2494_23_48_W                       1.0000 - - 0..0::0 
#=SQ LspMARLEM2494_LMARLEM2494_24_50_P                       1.0000 - - 0..0::0 
#=SQ LspMARLEM2494_LMARLEM2494_24_51_Q                       1.0000 - - 0..0::0 
#=SQ LspMARLEM2494_LMARLEM2494_24_52_L                       1.0000 - - 0..0::0 
#=SQ LspMARLEM2494_LMARLEM2494_24_53_I                       1.0000 - - 0..0::0 
#=SQ LspMARLEM2494_LMARLEM2494_24_54_D                       1.0000 - - 0..0::0 
#=SQ LspMARLEM2494_LMARLEM2494_29_57_L                       1.0000 - - 0..0::0 
#=SQ LspMARLEM2494_LMARLEM2494_29_58_S                       1.0000 - - 0..0::0 
#=SQ LspMARLEM2494_LMARLEM2494_30_59_T                       1.0000 - - 0..0::0 
#=SQ LspMARLEM2494_LMARLEM2494_31_60_A                       1.0000 - - 0..0::0 
#=SQ LspMARLEM2494_LMARLEM2494_31_61_F                       1.0000 - - 0..0::0 
#=SQ LspMARLEM2494_LMARLEM2494_31_62_S                       1.0000 - - 0..0::0 
#=SQ LspMARLEM2494_LMARLEM2494_33_64_R                       1.0000 - - 0..0::0 
#=SQ LspMARLEM2494_LMARLEM2494_33_65_R                       1.0000 - - 0..0::0 
#=SQ LspMARLEM2494_LMARLEM2494_33_66_A                       1.0000 - - 0..0::0 
#=SQ LspMARLEM2494_LMARLEM2494_33_68_K                       1.0000 - - 0..0::0 
#=SQ LspMARLEM2494_LMARLEM2494_34_69_N                       1.0000 - - 0..0::0 
#=SQ LspMARLEM2494_LMARLEM2494_34_70_Y                       1.0000 - - 0..0::0 
#=SQ LspMARLEM2494_LMARLEM2494_34_71_T                       1.0000 - - 0..0::0 
#=SQ LspMARLEM2494_LMARLEM2494_34_72_P                       1.0000 - - 0..0::0 
#=SQ LspMARLEM2494_LMARLEM2494_34_73_N                       1.0000 - - 0..0::0 
#=SQ LspMARLEM2494_LMARLEM2494_34_74_V                       1.0000 - - 0..0::0 
#=SQ LspMARLEM2494_LMARLEM2494_34_75_I                       1.0000 - - 0..0::0 
#=SQ LspMARLEM2494_LMARLEM2494_34_76_M                       1.0000 - - 0..0::0 
#=SQ LspMARLEM2494_LMARLEM2494_34_77_L                       1.0000 - - 0..0::0 
#=SQ LspMARLEM2494_LMARLEM2494_34_78_S                       1.0000 - - 0..0::0 
#=SQ LspMARLEM2494_LMARLEM2494_36_79_G                       1.0000 - - 0..0::0 
#=SQ LspMARLEM2494_LMARLEM2494_36_80_T                       1.0000 - - 0..0::0 
#=SQ LspMARLEM2494_LMARLEM2494_36_81_G                       1.0000 - - 0..0::0 
#=SQ LspMARLEM2494_LMARLEM2494_36_82_P                       1.0000 - - 0..0::0 
#=SQ LspMARLEM2494_LMARLEM2494_36_83_Q                       1.0000 - - 0..0::0 
#=SQ LspMARLEM2494_LMARLEM2494_36_85_C                       1.0000 - - 0..0::0 
#=SQ LspMARLEM2494_LMARLEM2494_36_86_L                       1.0000 - - 0..0::0 
#=SQ LspMARLEM2494_LMARLEM2494_36_87_X                       1.0000 - - 0..0::0 
#=SQ LspMARLEM2494_LMARLEM2494_36_88_P                       1.0000 - - 0..0::0 
#=SQ LspMARLEM2494_LMARLEM2494_36_89_Y                       1.0000 - - 0..0::0 
#=SQ LspMARLEM2494_LMARLEM2494_36_90_T                       1.0000 - - 0..0::0 
#=SQ LspMARLEM2494_LMARLEM2494_36_91_T                       1.0000 - - 0..0::0 
#=SQ LspMARLEM2494_LMARLEM2494_36_92_Y                       1.0000 - - 0..0::0 
#=SQ LspMARLEM2494_LMARLEM2494_SCAF000157_95_E               1.0000 - - 0..0::0 
#=SQ LspMARLEM2494_LMARLEM2494_SCAF000157_96_D               1.0000 - - 0..0::0 
#=SQ LtarentolaeParrotTarII_LtaP05_2_R                       1.0000 - - 0..0::0 
#=SQ LtarentolaeParrotTarII_LtaP07_4_R                       1.0000 - - 0..0::0 
#=SQ LtarentolaeParrotTarII_LtaP09_6_X                       1.0000 - - 0..0::0 
#=SQ LtarentolaeParrotTarII_LtaP09_7_L                       1.0000 - - 0..0::0 
#=SQ LtarentolaeParrotTarII_LtaP09_8_V                       1.0000 - - 0..0::0 
#=SQ LtarentolaeParrotTarII_LtaP09_9_H                       1.0000 - - 0..0::0 
#=SQ LtarentolaeParrotTarII_LtaP09_10_F                      1.0000 - - 0..0::0 
#=SQ LtarentolaeParrotTarII_LtaP09_11_E                      1.0000 - - 0..0::0 
#=SQ LtarentolaeParrotTarII_LtaP09_12_V                      1.0000 - - 0..0::0 
#=SQ LtarentolaeParrotTarII_LtaP09_13_R                      1.0000 - - 0..0::0 
#=SQ LtarentolaeParrotTarII_LtaP09_14_H                      1.0000 - - 0..0::0 
#=SQ LtarentolaeParrotTarII_LtaP10_15_G                      1.0000 - - 0..0::0 
#=SQ LtarentolaeParrotTarII_LtaP10_16_N                      1.0000 - - 0..0::0 
#=SQ LtarentolaeParrotTarII_LtaP11_17_G                      1.0000 - - 0..0::0 
#=SQ LtarentolaeParrotTarII_LtaP11_18_M                      1.0000 - - 0..0::0 
#=SQ LtarentolaeParrotTarII_LtaP11_19_R                      1.0000 - - 0..0::0 
#=SQ LtarentolaeParrotTarII_LtaP15_20_D                      1.0000 - - 0..0::0 
#=SQ LtarentolaeParrotTarII_LtaP15_21_E                      1.0000 - - 0..0::0 
#=SQ LtarentolaeParrotTarII_LtaP15_22_E                      1.0000 - - 0..0::0 
#=SQ LtarentolaeParrotTarII_LtaP16_23_Q                      1.0000 - - 0..0::0 
#=SQ LtarentolaeParrotTarII_LtaP17_25_D                      1.0000 - - 0..0::0 
#=SQ LtarentolaeParrotTarII_LtaP17_26_S                      1.0000 - - 0..0::0 
#=SQ LtarentolaeParrotTarII_LtaP17_27_A                      1.0000 - - 0..0::0 
#=SQ LtarentolaeParrotTarII_LtaP21_30_S                      1.0000 - - 0..0::0 
#=SQ LtarentolaeParrotTarII_LtaP21_32_P                      1.0000 - - 0..0::0 
#=SQ LtarentolaeParrotTarII_LtaP21_33_V                      1.0000 - - 0..0::0 
#=SQ LtarentolaeParrotTarII_LtaP21_34_K                      1.0000 - - 0..0::0 
#=SQ LtarentolaeParrotTarII_LtaP23_37_I                      1.0000 - - 0..0::0 
#=SQ LtarentolaeParrotTarII_LtaP23_38_V                      1.0000 - - 0..0::0 
#=SQ LtarentolaeParrotTarII_LtaP23_39_Q                      1.0000 - - 0..0::0 
#=SQ LtarentolaeParrotTarII_LtaP23_40_R                      1.0000 - - 0..0::0 
#=SQ LtarentolaeParrotTarII_LtaP23_41_L                      1.0000 - - 0..0::0 
#=SQ LtarentolaeParrotTarII_LtaP23_42_T                      1.0000 - - 0..0::0 
#=SQ LtarentolaeParrotTarII_LtaP23_44_K                      1.0000 - - 0..0::0 
#=SQ LtarentolaeParrotTarII_LtaP23_45_G                      1.0000 - - 0..0::0 
#=SQ LtarentolaeParrotTarII_LtaP23_46_W                      1.0000 - - 0..0::0 
#=SQ LtarentolaeParrotTarII_LtaP24_47_P                      1.0000 - - 0..0::0 
#=SQ LtarentolaeParrotTarII_LtaP24_48_Q                      1.0000 - - 0..0::0 
#=SQ LtarentolaeParrotTarII_LtaP24_49_L                      1.0000 - - 0..0::0 
#=SQ LtarentolaeParrotTarII_LtaP24_50_I                      1.0000 - - 0..0::0 
#=SQ LtarentolaeParrotTarII_LtaP24_51_I                      1.0000 - - 0..0::0 
#=SQ LtarentolaeParrotTarII_LtaP24_52_D                      1.0000 - - 0..0::0 
#=SQ LtarentolaeParrotTarII_LtaP29_55_L                      1.0000 - - 0..0::0 
#=SQ LtarentolaeParrotTarII_LtaP29_56_S                      1.0000 - - 0..0::0 
#=SQ LtarentolaeParrotTarII_LtaP30_57_T                      1.0000 - - 0..0::0 
#=SQ LtarentolaeParrotTarII_LtaP31_59_F                      1.0000 - - 0..0::0 
#=SQ LtarentolaeParrotTarII_LtaP31_60_S                      1.0000 - - 0..0::0 
#=SQ LtarentolaeParrotTarII_LtaP31_61_A                      1.0000 - - 0..0::0 
#=SQ LtarentolaeParrotTarII_LtaP31_62_G                      1.0000 - - 0..0::0 
#=SQ LtarentolaeParrotTarII_LtaP31_63_E                      1.0000 - - 0..0::0 
#=SQ LtarentolaeParrotTarII_LtaP33_66_R                      1.0000 - - 0..0::0 
#=SQ LtarentolaeParrotTarII_LtaP33_67_R                      1.0000 - - 0..0::0 
#=SQ LtarentolaeParrotTarII_LtaP33_68_A                      1.0000 - - 0..0::0 
#=SQ LtarentolaeParrotTarII_LtaP33_71_K                      1.0000 - - 0..0::0 
#=SQ LtarentolaeParrotTarII_LtaP34_73_N                      1.0000 - - 0..0::0 
#=SQ LtarentolaeParrotTarII_LtaP34_74_Y                      1.0000 - - 0..0::0 
#=SQ LtarentolaeParrotTarII_LtaP34_75_T                      1.0000 - - 0..0::0 
#=SQ LtarentolaeParrotTarII_LtaP34_76_P                      1.0000 - - 0..0::0 
#=SQ LtarentolaeParrotTarII_LtaP34_77_N                      1.0000 - - 0..0::0 
#=SQ LtarentolaeParrotTarII_LtaP34_78_V                      1.0000 - - 0..0::0 
#=SQ LtarentolaeParrotTarII_LtaP34_79_I                      1.0000 - - 0..0::0 
#=SQ LtarentolaeParrotTarII_LtaP34_80_M                      1.0000 - - 0..0::0 
#=SQ LtarentolaeParrotTarII_LtaP34_81_L                      1.0000 - - 0..0::0 
#=SQ LtarentolaeParrotTarII_LtaP34_82_S                      1.0000 - - 0..0::0 
#=SQ LtarentolaeParrotTarII_LtaP35_85_T                      1.0000 - - 0..0::0 
#=SQ LtarentolaeParrotTarII_LtaP35_86_T                      1.0000 - - 0..0::0 
#=SQ LtarentolaeParrotTarII_LtaP36_87_G                      1.0000 - - 0..0::0 
#=SQ LtarentolaeParrotTarII_LtaP36_88_T                      1.0000 - - 0..0::0 
#=SQ LtarentolaeParrotTarII_LtaP36_89_P                      1.0000 - - 0..0::0 
#=SQ LtarentolaeParrotTarII_LtaP36_90_Q                      1.0000 - - 0..0::0 
#=SQ LtarentolaeParrotTarII_LtaP36_91_C                      1.0000 - - 0..0::0 
#=SQ LtarentolaeParrotTarII_LtaP36_92_L                      1.0000 - - 0..0::0 
#=SQ LtarentolaeParrotTarII_LtaP36_93_X                      1.0000 - - 0..0::0 
#=SQ LtarentolaeParrotTarII_LtaP36_94_P                      1.0000 - - 0..0::0 
#=SQ LtarentolaeParrotTarII_LtaP36_96_Y                      1.0000 - - 0..0::0 
#=SQ LtarentolaeParrotTarII_LtaPctg03035_97_L                1.0000 - - 0..0::0 
#=SQ LtarentolaeParrotTarII_LtaPctg04309_98_L                1.0000 - - 0..0::0 
#=SQ LtropicaL590_LtrL590_03_3_K                             1.0000 - - 0..0::0 
#=SQ LtropicaL590_LtrL590_05_5_R                             1.0000 - - 0..0::0 
#=SQ LtropicaL590_LtrL590_07_7_R                             1.0000 - - 0..0::0 
#=SQ LtropicaL590_LtrL590_09_8_X                             1.0000 - - 0..0::0 
#=SQ LtropicaL590_LtrL590_09_9_L                             1.0000 - - 0..0::0 
#=SQ LtropicaL590_LtrL590_09_10_V                            1.0000 - - 0..0::0 
#=SQ LtropicaL590_LtrL590_09_11_H                            1.0000 - - 0..0::0 
#=SQ LtropicaL590_LtrL590_09_12_F                            1.0000 - - 0..0::0 
#=SQ LtropicaL590_LtrL590_09_13_E                            1.0000 - - 0..0::0 
#=SQ LtropicaL590_LtrL590_09_14_V                            1.0000 - - 0..0::0 
#=SQ LtropicaL590_LtrL590_09_15_R                            1.0000 - - 0..0::0 
#=SQ LtropicaL590_LtrL590_09_16_H                            1.0000 - - 0..0::0 
#=SQ LtropicaL590_LtrL590_10_17_K                            1.0000 - - 0..0::0 
#=SQ LtropicaL590_LtrL590_10_18_G                            1.0000 - - 0..0::0 
#=SQ LtropicaL590_LtrL590_10_19_N                            1.0000 - - 0..0::0 
#=SQ LtropicaL590_LtrL590_11_20_L                            1.0000 - - 0..0::0 
#=SQ LtropicaL590_LtrL590_11_21_A                            1.0000 - - 0..0::0 
#=SQ LtropicaL590_LtrL590_11_22_G                            1.0000 - - 0..0::0 
#=SQ LtropicaL590_LtrL590_11_23_A                            1.0000 - - 0..0::0 
#=SQ LtropicaL590_LtrL590_11_24_L                            1.0000 - - 0..0::0 
#=SQ LtropicaL590_LtrL590_11_25_G                            1.0000 - - 0..0::0 
#=SQ LtropicaL590_LtrL590_11_26_A                            1.0000 - - 0..0::0 
#=SQ LtropicaL590_LtrL590_11_27_L                            1.0000 - - 0..0::0 
#=SQ LtropicaL590_LtrL590_11_29_M                            1.0000 - - 0..0::0 
#=SQ LtropicaL590_LtrL590_11_30_R                            1.0000 - - 0..0::0 
#=SQ LtropicaL590_LtrL590_15_33_D                            1.0000 - - 0..0::0 
#=SQ LtropicaL590_LtrL590_15_34_E                            1.0000 - - 0..0::0 
#=SQ LtropicaL590_LtrL590_16_35_Q                            1.0000 - - 0..0::0 
#=SQ LtropicaL590_LtrL590_17_37_D                            1.0000 - - 0..0::0 
#=SQ LtropicaL590_LtrL590_17_38_S                            1.0000 - - 0..0::0 
#=SQ LtropicaL590_LtrL590_17_39_A                            1.0000 - - 0..0::0 
#=SQ LtropicaL590_LtrL590_21_43_S                            1.0000 - - 0..0::0 
#=SQ LtropicaL590_LtrL590_21_45_P                            1.0000 - - 0..0::0 
#=SQ LtropicaL590_LtrL590_21_46_V                            1.0000 - - 0..0::0 
#=SQ LtropicaL590_LtrL590_21_47_K                            1.0000 - - 0..0::0 
#=SQ LtropicaL590_LtrL590_23_49_I                            1.0000 - - 0..0::0 
#=SQ LtropicaL590_LtrL590_23_50_V                            1.0000 - - 0..0::0 
#=SQ LtropicaL590_LtrL590_23_51_Q                            1.0000 - - 0..0::0 
#=SQ LtropicaL590_LtrL590_23_52_R                            1.0000 - - 0..0::0 
#=SQ LtropicaL590_LtrL590_23_53_L                            1.0000 - - 0..0::0 
#=SQ LtropicaL590_LtrL590_23_54_T                            1.0000 - - 0..0::0 
#=SQ LtropicaL590_LtrL590_23_55_R                            1.0000 - - 0..0::0 
#=SQ LtropicaL590_LtrL590_23_56_K                            1.0000 - - 0..0::0 
#=SQ LtropicaL590_LtrL590_23_57_G                            1.0000 - - 0..0::0 
#=SQ LtropicaL590_LtrL590_23_58_W                            1.0000 - - 0..0::0 
#=SQ LtropicaL590_LtrL590_24_60_P                            1.0000 - - 0..0::0 
#=SQ LtropicaL590_LtrL590_24_61_Q                            1.0000 - - 0..0::0 
#=SQ LtropicaL590_LtrL590_24_62_L                            1.0000 - - 0..0::0 
#=SQ LtropicaL590_LtrL590_24_63_I                            1.0000 - - 0..0::0 
#=SQ LtropicaL590_LtrL590_24_64_I                            1.0000 - - 0..0::0 
#=SQ LtropicaL590_LtrL590_24_65_D                            1.0000 - - 0..0::0 
#=SQ LtropicaL590_LtrL590_29_71_L                            1.0000 - - 0..0::0 
#=SQ LtropicaL590_LtrL590_29_72_S                            1.0000 - - 0..0::0 
#=SQ LtropicaL590_LtrL590_30_74_T                            1.0000 - - 0..0::0 
#=SQ LtropicaL590_LtrL590_31_75_F                            1.0000 - - 0..0::0 
#=SQ LtropicaL590_LtrL590_31_76_S                            1.0000 - - 0..0::0 
#=SQ LtropicaL590_LtrL590_31_77_A                            1.0000 - - 0..0::0 
#=SQ LtropicaL590_LtrL590_31_78_A                            1.0000 - - 0..0::0 
#=SQ LtropicaL590_LtrL590_31_79_G                            1.0000 - - 0..0::0 
#=SQ LtropicaL590_LtrL590_31_80_E                            1.0000 - - 0..0::0 
#=SQ LtropicaL590_LtrL590_33_83_R                            1.0000 - - 0..0::0 
#=SQ LtropicaL590_LtrL590_33_84_R                            1.0000 - - 0..0::0 
#=SQ LtropicaL590_LtrL590_33_85_A                            1.0000 - - 0..0::0 
#=SQ LtropicaL590_LtrL590_34_87_N                            1.0000 - - 0..0::0 
#=SQ LtropicaL590_LtrL590_34_88_Y                            1.0000 - - 0..0::0 
#=SQ LtropicaL590_LtrL590_34_89_T                            1.0000 - - 0..0::0 
#=SQ LtropicaL590_LtrL590_34_90_P                            1.0000 - - 0..0::0 
#=SQ LtropicaL590_LtrL590_34_91_N                            1.0000 - - 0..0::0 
#=SQ LtropicaL590_LtrL590_34_92_V                            1.0000 - - 0..0::0 
#=SQ LtropicaL590_LtrL590_34_93_I                            1.0000 - - 0..0::0 
#=SQ LtropicaL590_LtrL590_34_94_M                            1.0000 - - 0..0::0 
#=SQ LtropicaL590_LtrL590_34_95_L                            1.0000 - - 0..0::0 
#=SQ LtropicaL590_LtrL590_34_96_S                            1.0000 - - 0..0::0 
#=SQ LtropicaL590_LtrL590_36_100_G                           1.0000 - - 0..0::0 
#=SQ LtropicaL590_LtrL590_36_101_T                           1.0000 - - 0..0::0 
#=SQ LtropicaL590_LtrL590_36_102_G                           1.0000 - - 0..0::0 
#=SQ LtropicaL590_LtrL590_36_103_P                           1.0000 - - 0..0::0 
#=SQ LtropicaL590_LtrL590_36_105_Q                           1.0000 - - 0..0::0 
#=SQ LtropicaL590_LtrL590_36_107_C                           1.0000 - - 0..0::0 
#=SQ LtropicaL590_LtrL590_36_108_L                           1.0000 - - 0..0::0 
#=SQ LtropicaL590_LtrL590_36_109_X                           1.0000 - - 0..0::0 
#=SQ LtropicaL590_LtrL590_36_110_P                           1.0000 - - 0..0::0 
#=SQ LtropicaL590_LtrL590_36_111_Y                           1.0000 - - 0..0::0 
#=SQ LtropicaL590_LtrL590_36_112_T                           1.0000 - - 0..0::0 
#=SQ LtropicaL590_LtrL590_36_113_T                           1.0000 - - 0..0::0 
#=SQ LtropicaL590_LtrL590_36_114_Y                           1.0000 - - 0..0::0 
#=SQ LturanicaLEM423_LtuLEM423_03_2_K                        1.0000 - - 0..0::0 
#=SQ LturanicaLEM423_LtuLEM423_05_4_R                        1.0000 - - 0..0::0 
#=SQ LturanicaLEM423_LtuLEM423_07_7_R                        1.0000 - - 0..0::0 
#=SQ LturanicaLEM423_LtuLEM423_09_9_X                        1.0000 - - 0..0::0 
#=SQ LturanicaLEM423_LtuLEM423_09_10_L                       1.0000 - - 0..0::0 
#=SQ LturanicaLEM423_LtuLEM423_09_11_V                       1.0000 - - 0..0::0 
#=SQ LturanicaLEM423_LtuLEM423_09_12_H                       1.0000 - - 0..0::0 
#=SQ LturanicaLEM423_LtuLEM423_09_13_F                       1.0000 - - 0..0::0 
#=SQ LturanicaLEM423_LtuLEM423_09_14_E                       1.0000 - - 0..0::0 
#=SQ LturanicaLEM423_LtuLEM423_09_15_V                       1.0000 - - 0..0::0 
#=SQ LturanicaLEM423_LtuLEM423_09_16_R                       1.0000 - - 0..0::0 
#=SQ LturanicaLEM423_LtuLEM423_09_17_H                       1.0000 - - 0..0::0 
#=SQ LturanicaLEM423_LtuLEM423_10_18_K                       1.0000 - - 0..0::0 
#=SQ LturanicaLEM423_LtuLEM423_10_19_G                       1.0000 - - 0..0::0 
#=SQ LturanicaLEM423_LtuLEM423_10_20_N                       1.0000 - - 0..0::0 
#=SQ LturanicaLEM423_LtuLEM423_11_21_L                       1.0000 - - 0..0::0 
#=SQ LturanicaLEM423_LtuLEM423_11_22_A                       1.0000 - - 0..0::0 
#=SQ LturanicaLEM423_LtuLEM423_11_23_G                       1.0000 - - 0..0::0 
#=SQ LturanicaLEM423_LtuLEM423_11_24_M                       1.0000 - - 0..0::0 
#=SQ LturanicaLEM423_LtuLEM423_11_25_R                       1.0000 - - 0..0::0 
#=SQ LturanicaLEM423_LtuLEM423_15_27_D                       1.0000 - - 0..0::0 
#=SQ LturanicaLEM423_LtuLEM423_15_28_E                       1.0000 - - 0..0::0 
#=SQ LturanicaLEM423_LtuLEM423_16_29_Q                       1.0000 - - 0..0::0 
#=SQ LturanicaLEM423_LtuLEM423_17_31_D                       1.0000 - - 0..0::0 
#=SQ LturanicaLEM423_LtuLEM423_17_32_S                       1.0000 - - 0..0::0 
#=SQ LturanicaLEM423_LtuLEM423_17_33_A                       1.0000 - - 0..0::0 
#=SQ LturanicaLEM423_LtuLEM423_21_35_S                       1.0000 - - 0..0::0 
#=SQ LturanicaLEM423_LtuLEM423_21_38_P                       1.0000 - - 0..0::0 
#=SQ LturanicaLEM423_LtuLEM423_21_39_V                       1.0000 - - 0..0::0 
#=SQ LturanicaLEM423_LtuLEM423_21_40_K                       1.0000 - - 0..0::0 
#=SQ LturanicaLEM423_LtuLEM423_23_42_I                       1.0000 - - 0..0::0 
#=SQ LturanicaLEM423_LtuLEM423_23_43_V                       1.0000 - - 0..0::0 
#=SQ LturanicaLEM423_LtuLEM423_23_44_Q                       1.0000 - - 0..0::0 
#=SQ LturanicaLEM423_LtuLEM423_23_45_R                       1.0000 - - 0..0::0 
#=SQ LturanicaLEM423_LtuLEM423_23_46_L                       1.0000 - - 0..0::0 
#=SQ LturanicaLEM423_LtuLEM423_23_47_T                       1.0000 - - 0..0::0 
#=SQ LturanicaLEM423_LtuLEM423_23_48_R                       1.0000 - - 0..0::0 
#=SQ LturanicaLEM423_LtuLEM423_23_49_K                       1.0000 - - 0..0::0 
#=SQ LturanicaLEM423_LtuLEM423_23_50_G                       1.0000 - - 0..0::0 
#=SQ LturanicaLEM423_LtuLEM423_23_51_W                       1.0000 - - 0..0::0 
#=SQ LturanicaLEM423_LtuLEM423_24_54_P                       1.0000 - - 0..0::0 
#=SQ LturanicaLEM423_LtuLEM423_24_55_Q                       1.0000 - - 0..0::0 
#=SQ LturanicaLEM423_LtuLEM423_24_56_L                       1.0000 - - 0..0::0 
#=SQ LturanicaLEM423_LtuLEM423_24_57_I                       1.0000 - - 0..0::0 
#=SQ LturanicaLEM423_LtuLEM423_24_58_I                       1.0000 - - 0..0::0 
#=SQ LturanicaLEM423_LtuLEM423_24_59_D                       1.0000 - - 0..0::0 
#=SQ LturanicaLEM423_LtuLEM423_29_62_L                       1.0000 - - 0..0::0 
#=SQ LturanicaLEM423_LtuLEM423_29_63_S                       1.0000 - - 0..0::0 
#=SQ LturanicaLEM423_LtuLEM423_30_65_T                       1.0000 - - 0..0::0 
#=SQ LturanicaLEM423_LtuLEM423_31_67_F                       1.0000 - - 0..0::0 
#=SQ LturanicaLEM423_LtuLEM423_31_68_S                       1.0000 - - 0..0::0 
#=SQ LturanicaLEM423_LtuLEM423_31_69_A                       1.0000 - - 0..0::0 
#=SQ LturanicaLEM423_LtuLEM423_31_70_G                       1.0000 - - 0..0::0 
#=SQ LturanicaLEM423_LtuLEM423_31_71_E                       1.0000 - - 0..0::0 
#=SQ LturanicaLEM423_LtuLEM423_33_72_R                       1.0000 - - 0..0::0 
#=SQ LturanicaLEM423_LtuLEM423_33_73_R                       1.0000 - - 0..0::0 
#=SQ LturanicaLEM423_LtuLEM423_33_74_A                       1.0000 - - 0..0::0 
#=SQ LturanicaLEM423_LtuLEM423_34_75_N                       1.0000 - - 0..0::0 
#=SQ LturanicaLEM423_LtuLEM423_34_76_Y                       1.0000 - - 0..0::0 
#=SQ LturanicaLEM423_LtuLEM423_34_77_T                       1.0000 - - 0..0::0 
#=SQ LturanicaLEM423_LtuLEM423_34_78_P                       1.0000 - - 0..0::0 
#=SQ LturanicaLEM423_LtuLEM423_34_79_N                       1.0000 - - 0..0::0 
#=SQ LturanicaLEM423_LtuLEM423_36_81_Q                       1.0000 - - 0..0::0 
#=SQ LturanicaLEM423_LtuLEM423_36_83_C                       1.0000 - - 0..0::0 
#=SQ LturanicaLEM423_LtuLEM423_36_84_L                       1.0000 - - 0..0::0 
#=SQ LturanicaLEM423_LtuLEM423_36_85_X                       1.0000 - - 0..0::0 
#=SQ LturanicaLEM423_LtuLEM423_36_86_P                       1.0000 - - 0..0::0 
#=SQ LturanicaLEM423_LtuLEM423_36_87_Y                       1.0000 - - 0..0::0 
#=SQ LturanicaLEM423_LtuLEM423_36_88_T                       1.0000 - - 0..0::0 
#=SQ LturanicaLEM423_LtuLEM423_36_89_T                       1.0000 - - 0..0::0 
#=SQ LturanicaLEM423_LtuLEM423_36_90_Y                       1.0000 - - 0..0::0 
#=SQ LturanicaLEM423_LtuLEM423_36_92_G                       1.0000 - - 0..0::0 
#=SQ LturanicaLEM423_LtuLEM423_36_93_T                       1.0000 - - 0..0::0 
#=SQ LturanicaLEM423_LtuLEM423_36_94_G                       1.0000 - - 0..0::0 
#=SQ LturanicaLEM423_LtuLEM423_36_95_P                       1.0000 - - 0..0::0 
#=SQ LturanicaLEM423_LTULEM423_SCAF000129_97_M               1.0000 - - 0..0::0 
#=SQ LturanicaLEM423_LTULEM423_SCAF000129_98_I               1.0000 - - 0..0::0 
#=SQ LturanicaLEM423_LTULEM423_SCAF000129_99_V               1.0000 - - 0..0::0 
#=SQ LturanicaLEM423_LTULEM423_SCAF000129_100_S              1.0000 - - 0..0::0 
#=SQ LturanicaLEM423_LTULEM423_SCAF000129_101_L              1.0000 - - 0..0::0 
#=SQ LturanicaLEM423_LTULEM423_SCAF000130_102_V              1.0000 - - 0..0::0 
#=SQ LturanicaLEM423_LTULEM423_SCAF000130_103_I              1.0000 - - 0..0::0 
#=SQ LturanicaLEM423_LTULEM423_SCAF000130_104_M              1.0000 - - 0..0::0 
#=SQ LturanicaLEM423_LTULEM423_SCAF000130_105_L              1.0000 - - 0..0::0 
#=SQ LturanicaLEM423_LTULEM423_SCAF000130_106_S              1.0000 - - 0..0::0 
#=SQ PconfusumCUL13_Pcon_contig05495_2_L                     1.0000 - - 0..0::0 
#=SQ PconfusumCUL13_Pcon_contig05495_3_S                     1.0000 - - 0..0::0 
#=SQ PconfusumCUL13_Pcon_contig05495_4_S                     1.0000 - - 0..0::0 
#=SQ PconfusumCUL13_Pcon_contig05495_5_S                     1.0000 - - 0..0::0 
#=SQ PconfusumCUL13_Pcon_contig05519_6_F                     1.0000 - - 0..0::0 
#=SQ PconfusumCUL13_Pcon_contig05519_7_F                     1.0000 - - 0..0::0 
#=SQ PconfusumCUL13_Pcon_contig05519_8_V                     1.0000 - - 0..0::0 
#=SQ PconfusumCUL13_Pcon_contig05519_9_E                     1.0000 - - 0..0::0 
#=SQ PconfusumCUL13_Pcon_contig05519_10_H                    1.0000 - - 0..0::0 
#=SQ PconfusumCUL13_Pcon_contig05960_11_G                    1.0000 - - 0..0::0 
#=SQ PconfusumCUL13_Pcon_contig06055_12_R                    1.0000 - - 0..0::0 
#=SQ PconfusumCUL13_Pcon_contig06111_13_L                    1.0000 - - 0..0::0 
#=SQ PconfusumCUL13_Pcon_contig06253_14_araT                 1.0000 - - 0..0::0 
#=SQ PconfusumCUL13_Pcon_contig06539_15_K                    1.0000 - - 0..0::0 
#=SQ PconfusumCUL13_Pcon_contig06539_16_A                    1.0000 - - 0..0::0 
#=SQ PconfusumCUL13_Pcon_contig06800_18_G                    1.0000 - - 0..0::0 
#=SQ PconfusumCUL13_Pcon_contig06800_19_G                    1.0000 - - 0..0::0 
#=SQ PconfusumCUL13_Pcon_contig06992_20_R                    1.0000 - - 0..0::0 
#=SQ PconfusumCUL13_Pcon_contig06992_21_V                    1.0000 - - 0..0::0 
#=SQ PconfusumCUL13_Pcon_scaffold00001_1_22_L                1.0000 - - 0..0::0 
#=SQ PconfusumCUL13_Pcon_scaffold00001_1_23_L                1.0000 - - 0..0::0 
#=SQ PconfusumCUL13_Pcon_scaffold00001_3_26_P                1.0000 - - 0..0::0 
#=SQ PconfusumCUL13_Pcon_scaffold00001_3_27_P                1.0000 - - 0..0::0 
#=SQ PconfusumCUL13_Pcon_scaffold00001_3_28_P                1.0000 - - 0..0::0 
#=SQ PconfusumCUL13_Pcon_scaffold00001_4_29_M                1.0000 - - 0..0::0 
#=SQ PconfusumCUL13_Pcon_scaffold00001_4_30_E                1.0000 - - 0..0::0 
#=SQ PconfusumCUL13_Pcon_scaffold00001_4_31_Y                1.0000 - - 0..0::0 
#=SQ PconfusumCUL13_Pcon_scaffold00001_4_32_S                1.0000 - - 0..0::0 
#=SQ PconfusumCUL13_Pcon_scaffold00001_4_33_L                1.0000 - - 0..0::0 
#=SQ PconfusumCUL13_Pcon_scaffold00002_2_38_araG             1.0000 - - 0..0::0 
#=SQ PconfusumCUL13_Pcon_scaffold00004_1_40_M                1.0000 - - 0..0::0 
#=SQ PconfusumCUL13_Pcon_scaffold00005_3_41_E                1.0000 - - 0..0::0 
#=SQ PconfusumCUL13_Pcon_scaffold00007_2_42_L                1.0000 - - 0..0::0 
#=SQ PconfusumCUL13_Pcon_scaffold00007_2_43_X                1.0000 - - 0..0::0 
#=SQ PconfusumCUL13_Pcon_scaffold00007_2_44_C                1.0000 - - 0..0::0 
#=SQ PconfusumCUL13_Pcon_scaffold00007_3_45_P                1.0000 - - 0..0::0 
#=SQ PconfusumCUL13_Pcon_scaffold00009_2_47_G                1.0000 - - 0..0::0 
#=SQ PconfusumCUL13_Pcon_scaffold00009_2_48_A                1.0000 - - 0..0::0 
#=SQ PconfusumCUL13_Pcon_scaffold00011_2_49_V                1.0000 - - 0..0::0 
#=SQ PconfusumCUL13_Pcon_scaffold00011_2_50_Y                1.0000 - - 0..0::0 
#=SQ PconfusumCUL13_Pcon_scaffold00011_2_51_T                1.0000 - - 0..0::0 
#=SQ PconfusumCUL13_Pcon_scaffold00011_2_52_N                1.0000 - - 0..0::0 
#=SQ PconfusumCUL13_Pcon_scaffold00011_2_53_V                1.0000 - - 0..0::0 
#=SQ PconfusumCUL13_Pcon_scaffold00017_56_E                  1.0000 - - 0..0::0 
#=SQ PconfusumCUL13_Pcon_scaffold00017_57_E                  1.0000 - - 0..0::0 
#=SQ PconfusumCUL13_Pcon_scaffold00017_58_N                  1.0000 - - 0..0::0 
#=SQ PconfusumCUL13_Pcon_scaffold00017_59_K                  1.0000 - - 0..0::0 
#=SQ PconfusumCUL13_Pcon_scaffold00017_60_R                  1.0000 - - 0..0::0 
#=SQ PconfusumCUL13_Pcon_scaffold00017_61_R                  1.0000 - - 0..0::0 
#=SQ PconfusumCUL13_Pcon_scaffold00017_62_A                  1.0000 - - 0..0::0 
#=SQ PconfusumCUL13_Pcon_scaffold00026_2_66_T                1.0000 - - 0..0::0 
#=SQ PconfusumCUL13_Pcon_scaffold00074_80_R                  1.0000 - - 0..0::0 
#=SQ PconfusumCUL13_Pcon_scaffold00074_81_R                  1.0000 - - 0..0::0 
#=SQ PconfusumCUL13_Pcon_scaffold00074_82_V                  1.0000 - - 0..0::0 
#=SQ PconfusumCUL13_Pcon_scaffold00074_83_G                  1.0000 - - 0..0::0 
#=SQ PconfusumCUL13_Pcon_scaffold00074_84_W                  1.0000 - - 0..0::0 
#=SQ PconfusumCUL13_Pcon_scaffold00074_85_R                  1.0000 - - 0..0::0 
#=SQ PconfusumCUL13_Pcon_scaffold00074_86_T                  1.0000 - - 0..0::0 
#=SQ PconfusumCUL13_Pcon_scaffold00074_87_Q                  1.0000 - - 0..0::0 
#=SQ PconfusumCUL13_Pcon_scaffold00074_88_I                  1.0000 - - 0..0::0 
#=SQ PconfusumCUL13_Pcon_scaffold00105_91_L                  1.0000 - - 0..0::0 
#=SQ TbruceigambienseDAL972_Tbg972_03_2_S                    1.0000 - - 0..0::0 
#=SQ TbruceigambienseDAL972_Tbg972_03_3_L                    1.0000 - - 0..0::0 
#=SQ TbruceigambienseDAL972_Tbg972_03_4_S                    1.0000 - - 0..0::0 
#=SQ TbruceigambienseDAL972_Tbg972_04_6_V                    1.0000 - - 0..0::0 
#=SQ TbruceigambienseDAL972_Tbg972_04_7_P                    1.0000 - - 0..0::0 
#=SQ TbruceigambienseDAL972_Tbg972_04_8_T                    1.0000 - - 0..0::0 
#=SQ TbruceigambienseDAL972_Tbg972_04_9_Y                    1.0000 - - 0..0::0 
#=SQ TbruceigambienseDAL972_Tbg972_04_10_V                   1.0000 - - 0..0::0 
#=SQ TbruceigambienseDAL972_Tbg972_04_11_L                   1.0000 - - 0..0::0 
#=SQ TbruceigambienseDAL972_Tbg972_04_12_M                   1.0000 - - 0..0::0 
#=SQ TbruceigambienseDAL972_Tbg972_04_13_E                   1.0000 - - 0..0::0 
#=SQ TbruceigambienseDAL972_Tbg972_04_14_M                   1.0000 - - 0..0::0 
#=SQ TbruceigambienseDAL972_Tbg972_04_15_S                   1.0000 - - 0..0::0 
#=SQ TbruceigambienseDAL972_Tbg972_04_16_V                   1.0000 - - 0..0::0 
#=SQ TbruceigambienseDAL972_Tbg972_05_17_R                   1.0000 - - 0..0::0 
#=SQ TbruceigambienseDAL972_Tbg972_05_18_E                   1.0000 - - 0..0::0 
#=SQ TbruceigambienseDAL972_Tbg972_07_19_A                   1.0000 - - 0..0::0 
#=SQ TbruceigambienseDAL972_Tbg972_07_20_S                   1.0000 - - 0..0::0 
#=SQ TbruceigambienseDAL972_Tbg972_07_21_D                   1.0000 - - 0..0::0 
#=SQ TbruceigambienseDAL972_Tbg972_07_22_D                   1.0000 - - 0..0::0 
#=SQ TbruceigambienseDAL972_Tbg972_07_23_S                   1.0000 - - 0..0::0 
#=SQ TbruceigambienseDAL972_Tbg972_07_24_A                   1.0000 - - 0..0::0 
#=SQ TbruceigambienseDAL972_Tbg972_07_25_A                   1.0000 - - 0..0::0 
#=SQ TbruceigambienseDAL972_Tbg972_07_26_G                   1.0000 - - 0..0::0 
#=SQ TbruceigambienseDAL972_Tbg972_08_27_R                   1.0000 - - 0..0::0 
#=SQ TbruceigambienseDAL972_Tbg972_08_28_I                   1.0000 - - 0..0::0 
#=SQ TbruceigambienseDAL972_Tbg972_08_29_L                   1.0000 - - 0..0::0 
#=SQ TbruceigambienseDAL972_Tbg972_08_30_Q                   1.0000 - - 0..0::0 
#=SQ TbruceigambienseDAL972_Tbg972_08_31_N                   1.0000 - - 0..0::0 
#=SQ TbruceigambienseDAL972_Tbg972_08_32_W                   1.0000 - - 0..0::0 
#=SQ TbruceigambienseDAL972_Tbg972_08_33_I                   1.0000 - - 0..0::0 
#=SQ TbruceigambienseDAL972_Tbg972_08_34_Q                   1.0000 - - 0..0::0 
#=SQ TbruceigambienseDAL972_Tbg972_08_35_V                   1.0000 - - 0..0::0 
#=SQ TbruceigambienseDAL972_Tbg972_08_36_K                   1.0000 - - 0..0::0 
#=SQ TbruceigambienseDAL972_Tbg972_08_37_G                   1.0000 - - 0..0::0 
#=SQ TbruceigambienseDAL972_Tbg972_08_38_L                   1.0000 - - 0..0::0 
#=SQ TbruceigambienseDAL972_Tbg972_08_39_T                   1.0000 - - 0..0::0 
#=SQ TbruceigambienseDAL972_Tbg972_08_40_R                   1.0000 - - 0..0::0 
#=SQ TbruceigambienseDAL972_Tbg972_08_41_K                   1.0000 - - 0..0::0 
#=SQ TbruceigambienseDAL972_Tbg972_08_42_R                   1.0000 - - 0..0::0 
#=SQ TbruceigambienseDAL972_Tbg972_08_43_C                   1.0000 - - 0..0::0 
#=SQ TbruceigambienseDAL972_Tbg972_09_44_G                   1.0000 - - 0..0::0 
#=SQ TbruceigambienseDAL972_Tbg972_10_47_G                   1.0000 - - 0..0::0 
#=SQ TbruceigambienseDAL972_Tbg972_10_48_P                   1.0000 - - 0..0::0 
#=SQ TbruceigambienseDAL972_Tbg972_10_49_T                   1.0000 - - 0..0::0 
#=SQ TbruceigambienseDAL972_Tbg972_10_50_L                   1.0000 - - 0..0::0 
#=SQ TbruceigambienseDAL972_Tbg972_10_51_X                   1.0000 - - 0..0::0 
#=SQ TbruceigambienseDAL972_Tbg972_10_52_P                   1.0000 - - 0..0::0 
#=SQ TbruceigambienseDAL972_Tbg972_10_53_N                   1.0000 - - 0..0::0 
#=SQ TbruceigambienseDAL972_Tbg972_10_54_A                   1.0000 - - 0..0::0 
#=SQ TbruceigambienseDAL972_Tbg972_10_55_R                   1.0000 - - 0..0::0 
#=SQ TbruceigambienseDAL972_Tbg972_10_56_K                   1.0000 - - 0..0::0 
#=SQ TbruceigambienseDAL972_Tbg972_10_57_R                   1.0000 - - 0..0::0 
#=SQ TbruceigambienseDAL972_Tbg972_11_59_G                   1.0000 - - 0..0::0 
#=SQ TbruceigambienseDAL972_Tbg972_11_60_K                   1.0000 - - 0..0::0 
#=SQ TbruceigambienseDAL972_Tbg972_11_61_H                   1.0000 - - 0..0::0 
#=SQ TbruceigambienseDAL972_Tbg972_11_62_E                   1.0000 - - 0..0::0 
#=SQ TbruceigambienseDAL972_Tbg972_11_63_F                   1.0000 - - 0..0::0 
#=SQ TbruceigambienseDAL972_Tbg972_11_64_A                   1.0000 - - 0..0::0 
#=SQ TbruceigambienseDAL972_Tbg972_11_65_R                   1.0000 - - 0..0::0 
#=SQ TbruceigambienseDAL972_Tbg972_11_66_F                   1.0000 - - 0..0::0 
#=SQ TbruceiLister427_Tb427_03_v4_3_S                        1.0000 - - 0..0::0 
#=SQ TbruceiLister427_Tb427_03_v4_4_L                        1.0000 - - 0..0::0 
#=SQ TbruceiLister427_Tb427_03_v4_5_S                        1.0000 - - 0..0::0 
#=SQ TbruceiLister427_Tb427_04_v4_7_V                        1.0000 - - 0..0::0 
#=SQ TbruceiLister427_Tb427_04_v4_8_P                        1.0000 - - 0..0::0 
#=SQ TbruceiLister427_Tb427_04_v4_9_T                        1.0000 - - 0..0::0 
#=SQ TbruceiLister427_Tb427_04_v4_10_Y                       1.0000 - - 0..0::0 
#=SQ TbruceiLister427_Tb427_04_v4_11_V                       1.0000 - - 0..0::0 
#=SQ TbruceiLister427_Tb427_04_v4_12_L                       1.0000 - - 0..0::0 
#=SQ TbruceiLister427_Tb427_04_v4_13_M                       1.0000 - - 0..0::0 
#=SQ TbruceiLister427_Tb427_04_v4_14_E                       1.0000 - - 0..0::0 
#=SQ TbruceiLister427_Tb427_04_v4_15_M                       1.0000 - - 0..0::0 
#=SQ TbruceiLister427_Tb427_04_v4_16_S                       1.0000 - - 0..0::0 
#=SQ TbruceiLister427_Tb427_04_v4_17_V                       1.0000 - - 0..0::0 
#=SQ TbruceiLister427_Tb427_05_v4_18_R                       1.0000 - - 0..0::0 
#=SQ TbruceiLister427_Tb427_05_v4_19_E                       1.0000 - - 0..0::0 
#=SQ TbruceiLister427_Tb427_07_v4_20_A                       1.0000 - - 0..0::0 
#=SQ TbruceiLister427_Tb427_07_v4_21_S                       1.0000 - - 0..0::0 
#=SQ TbruceiLister427_Tb427_07_v4_22_D                       1.0000 - - 0..0::0 
#=SQ TbruceiLister427_Tb427_07_v4_23_D                       1.0000 - - 0..0::0 
#=SQ TbruceiLister427_Tb427_07_v4_24_S                       1.0000 - - 0..0::0 
#=SQ TbruceiLister427_Tb427_07_v4_25_A                       1.0000 - - 0..0::0 
#=SQ TbruceiLister427_Tb427_07_v4_26_K                       1.0000 - - 0..0::0 
#=SQ TbruceiLister427_Tb427_07_v4_27_A                       1.0000 - - 0..0::0 
#=SQ TbruceiLister427_Tb427_07_v4_28_G                       1.0000 - - 0..0::0 
#=SQ TbruceiLister427_Tb427_08_v4_29_C                       1.0000 - - 0..0::0 
#=SQ TbruceiLister427_Tb427_08_v4_30_C                       1.0000 - - 0..0::0 
#=SQ TbruceiLister427_Tb427_08_v4_31_R                       1.0000 - - 0..0::0 
#=SQ TbruceiLister427_Tb427_08_v4_32_I                       1.0000 - - 0..0::0 
#=SQ TbruceiLister427_Tb427_08_v4_33_L                       1.0000 - - 0..0::0 
#=SQ TbruceiLister427_Tb427_08_v4_34_Q                       1.0000 - - 0..0::0 
#=SQ TbruceiLister427_Tb427_08_v4_35_Q                       1.0000 - - 0..0::0 
#=SQ TbruceiLister427_Tb427_08_v4_36_I                       1.0000 - - 0..0::0 
#=SQ TbruceiLister427_Tb427_08_v4_38_N                       1.0000 - - 0..0::0 
#=SQ TbruceiLister427_Tb427_08_v4_39_W                       1.0000 - - 0..0::0 
#=SQ TbruceiLister427_Tb427_08_v4_40_I                       1.0000 - - 0..0::0 
#=SQ TbruceiLister427_Tb427_08_v4_41_Q                       1.0000 - - 0..0::0 
#=SQ TbruceiLister427_Tb427_08_v4_42_V                       1.0000 - - 0..0::0 
#=SQ TbruceiLister427_Tb427_08_v4_43_K                       1.0000 - - 0..0::0 
#=SQ TbruceiLister427_Tb427_08_v4_44_G                       1.0000 - - 0..0::0 
#=SQ TbruceiLister427_Tb427_08_v4_45_L                       1.0000 - - 0..0::0 
#=SQ TbruceiLister427_Tb427_08_v4_46_T                       1.0000 - - 0..0::0 
#=SQ TbruceiLister427_Tb427_08_v4_47_R                       1.0000 - - 0..0::0 
#=SQ TbruceiLister427_Tb427_08_v4_48_K                       1.0000 - - 0..0::0 
#=SQ TbruceiLister427_Tb427_08_v4_49_R                       1.0000 - - 0..0::0 
#=SQ TbruceiLister427_Tb427_09_v4_50_G                       1.0000 - - 0..0::0 
#=SQ TbruceiLister427_Tb427_10_v5_53_G                       1.0000 - - 0..0::0 
#=SQ TbruceiLister427_Tb427_10_v5_54_P                       1.0000 - - 0..0::0 
#=SQ TbruceiLister427_Tb427_10_v5_55_T                       1.0000 - - 0..0::0 
#=SQ TbruceiLister427_Tb427_10_v5_56_L                       1.0000 - - 0..0::0 
#=SQ TbruceiLister427_Tb427_10_v5_57_X                       1.0000 - - 0..0::0 
#=SQ TbruceiLister427_Tb427_10_v5_58_P                       1.0000 - - 0..0::0 
#=SQ TbruceiLister427_Tb427_10_v5_59_N                       1.0000 - - 0..0::0 
#=SQ TbruceiLister427_Tb427_10_v5_60_A                       1.0000 - - 0..0::0 
#=SQ TbruceiLister427_Tb427_10_v5_61_R                       1.0000 - - 0..0::0 
#=SQ TbruceiLister427_Tb427_10_v5_62_K                       1.0000 - - 0..0::0 
#=SQ TbruceiLister427_Tb427_10_v5_63_R                       1.0000 - - 0..0::0 
#=SQ TbruceiLister427_Tb427_11_01_v4_65_G                    1.0000 - - 0..0::0 
#=SQ TbruceiLister427_Tb427_11_01_v4_66_H                    1.0000 - - 0..0::0 
#=SQ TbruceiLister427_Tb427_11_01_v4_67_E                    1.0000 - - 0..0::0 
#=SQ TbruceiLister427_Tb427_11_01_v4_68_F                    1.0000 - - 0..0::0 
#=SQ TbruceiLister427_Tb427_11_01_v4_69_A                    1.0000 - - 0..0::0 
#=SQ TbruceiLister427_Tb427_11_01_v4_70_R                    1.0000 - - 0..0::0 
#=SQ TbruceiLister427_Tb427_11_01_v4_71_F                    1.0000 - - 0..0::0 
#=SQ TbruceiTREU927_Tb927_03_v5.1_2_S                        1.0000 - - 0..0::0 
#=SQ TbruceiTREU927_Tb927_03_v5.1_3_L                        1.0000 - - 0..0::0 
#=SQ TbruceiTREU927_Tb927_03_v5.1_4_S                        1.0000 - - 0..0::0 
#=SQ TbruceiTREU927_Tb927_04_v5.1_6_V                        1.0000 - - 0..0::0 
#=SQ TbruceiTREU927_Tb927_04_v5.1_7_P                        1.0000 - - 0..0::0 
#=SQ TbruceiTREU927_Tb927_04_v5.1_8_T                        1.0000 - - 0..0::0 
#=SQ TbruceiTREU927_Tb927_04_v5.1_9_Y                        1.0000 - - 0..0::0 
#=SQ TbruceiTREU927_Tb927_04_v5.1_10_V                       1.0000 - - 0..0::0 
#=SQ TbruceiTREU927_Tb927_04_v5.1_11_L                       1.0000 - - 0..0::0 
#=SQ TbruceiTREU927_Tb927_04_v5.1_12_M                       1.0000 - - 0..0::0 
#=SQ TbruceiTREU927_Tb927_04_v5.1_13_E                       1.0000 - - 0..0::0 
#=SQ TbruceiTREU927_Tb927_04_v5.1_14_M                       1.0000 - - 0..0::0 
#=SQ TbruceiTREU927_Tb927_04_v5.1_15_S                       1.0000 - - 0..0::0 
#=SQ TbruceiTREU927_Tb927_04_v5.1_16_V                       1.0000 - - 0..0::0 
#=SQ TbruceiTREU927_Tb927_05_v5.1_17_R                       1.0000 - - 0..0::0 
#=SQ TbruceiTREU927_Tb927_05_v5.1_18_E                       1.0000 - - 0..0::0 
#=SQ TbruceiTREU927_Tb927_07_v5.1_19_A                       1.0000 - - 0..0::0 
#=SQ TbruceiTREU927_Tb927_07_v5.1_20_S                       1.0000 - - 0..0::0 
#=SQ TbruceiTREU927_Tb927_07_v5.1_21_D                       1.0000 - - 0..0::0 
#=SQ TbruceiTREU927_Tb927_07_v5.1_22_D                       1.0000 - - 0..0::0 
#=SQ TbruceiTREU927_Tb927_07_v5.1_23_S                       1.0000 - - 0..0::0 
#=SQ TbruceiTREU927_Tb927_07_v5.1_24_A                       1.0000 - - 0..0::0 
#=SQ TbruceiTREU927_Tb927_07_v5.1_25_K                       1.0000 - - 0..0::0 
#=SQ TbruceiTREU927_Tb927_07_v5.1_26_A                       1.0000 - - 0..0::0 
#=SQ TbruceiTREU927_Tb927_07_v5.1_27_G                       1.0000 - - 0..0::0 
#=SQ TbruceiTREU927_Tb927_08_v5.1_28_C                       1.0000 - - 0..0::0 
#=SQ TbruceiTREU927_Tb927_08_v5.1_29_C                       1.0000 - - 0..0::0 
#=SQ TbruceiTREU927_Tb927_08_v5.1_30_R                       1.0000 - - 0..0::0 
#=SQ TbruceiTREU927_Tb927_08_v5.1_31_I                       1.0000 - - 0..0::0 
#=SQ TbruceiTREU927_Tb927_08_v5.1_32_L                       1.0000 - - 0..0::0 
#=SQ TbruceiTREU927_Tb927_08_v5.1_33_Q                       1.0000 - - 0..0::0 
#=SQ TbruceiTREU927_Tb927_08_v5.1_34_Q                       1.0000 - - 0..0::0 
#=SQ TbruceiTREU927_Tb927_08_v5.1_35_I                       1.0000 - - 0..0::0 
#=SQ TbruceiTREU927_Tb927_08_v5.1_37_N                       1.0000 - - 0..0::0 
#=SQ TbruceiTREU927_Tb927_08_v5.1_38_W                       1.0000 - - 0..0::0 
#=SQ TbruceiTREU927_Tb927_08_v5.1_39_I                       1.0000 - - 0..0::0 
#=SQ TbruceiTREU927_Tb927_08_v5.1_40_Q                       1.0000 - - 0..0::0 
#=SQ TbruceiTREU927_Tb927_08_v5.1_41_V                       1.0000 - - 0..0::0 
#=SQ TbruceiTREU927_Tb927_08_v5.1_42_K                       1.0000 - - 0..0::0 
#=SQ TbruceiTREU927_Tb927_08_v5.1_43_G                       1.0000 - - 0..0::0 
#=SQ TbruceiTREU927_Tb927_08_v5.1_44_L                       1.0000 - - 0..0::0 
#=SQ TbruceiTREU927_Tb927_08_v5.1_45_T                       1.0000 - - 0..0::0 
#=SQ TbruceiTREU927_Tb927_08_v5.1_46_R                       1.0000 - - 0..0::0 
#=SQ TbruceiTREU927_Tb927_08_v5.1_47_K                       1.0000 - - 0..0::0 
#=SQ TbruceiTREU927_Tb927_08_v5.1_48_R                       1.0000 - - 0..0::0 
#=SQ TbruceiTREU927_Tb927_09_v5.1_49_G                       1.0000 - - 0..0::0 
#=SQ TbruceiTREU927_Tb927_10_v5.1_52_G                       1.0000 - - 0..0::0 
#=SQ TbruceiTREU927_Tb927_10_v5.1_53_P                       1.0000 - - 0..0::0 
#=SQ TbruceiTREU927_Tb927_10_v5.1_54_T                       1.0000 - - 0..0::0 
#=SQ TbruceiTREU927_Tb927_10_v5.1_55_L                       1.0000 - - 0..0::0 
#=SQ TbruceiTREU927_Tb927_10_v5.1_56_X                       1.0000 - - 0..0::0 
#=SQ TbruceiTREU927_Tb927_10_v5.1_57_P                       1.0000 - - 0..0::0 
#=SQ TbruceiTREU927_Tb927_10_v5.1_58_N                       1.0000 - - 0..0::0 
#=SQ TbruceiTREU927_Tb927_10_v5.1_59_A                       1.0000 - - 0..0::0 
#=SQ TbruceiTREU927_Tb927_10_v5.1_60_R                       1.0000 - - 0..0::0 
#=SQ TbruceiTREU927_Tb927_10_v5.1_61_K                       1.0000 - - 0..0::0 
#=SQ TbruceiTREU927_Tb927_10_v5.1_62_R                       1.0000 - - 0..0::0 
#=SQ TbruceiTREU927_Tb927_11_bin_v5.1_71_V                   1.0000 - - 0..0::0 
#=SQ TbruceiTREU927_Tb927_11_bin_v5.1_72_R                   1.0000 - - 0..0::0 
#=SQ TbruceiTREU927_Tb927_11_bin_v5.1_73_R                   1.0000 - - 0..0::0 
#=SQ TbruceiTREU927_Tb927_11_bin_v5.1_74_H                   1.0000 - - 0..0::0 
#=SQ TbruceiTREU927_Tb927_11_bin_v5.1_75_L                   1.0000 - - 0..0::0 
#=SQ TbruceiTREU927_Tb927_11_bin_v5.1_76_P                   1.0000 - - 0..0::0 
#=SQ TbruceiTREU927_Tb927_11_v5.1_77_G                       1.0000 - - 0..0::0 
#=SQ TbruceiTREU927_Tb927_11_v5.1_78_H                       1.0000 - - 0..0::0 
#=SQ TbruceiTREU927_Tb927_11_v5.1_79_E                       1.0000 - - 0..0::0 
#=SQ TbruceiTREU927_Tb927_11_v5.1_80_F                       1.0000 - - 0..0::0 
#=SQ TbruceiTREU927_Tb927_11_v5.1_81_A                       1.0000 - - 0..0::0 
#=SQ TbruceiTREU927_Tb927_11_v5.1_82_R                       1.0000 - - 0..0::0 
#=SQ TbruceiTREU927_Tb927_11_v5.1_83_F                       1.0000 - - 0..0::0 
#=SQ TcongolenseIL3000_T.congo_bin_contig_1071_1_Y           1.0000 - - 0..0::0 
#=SQ TcongolenseIL3000_T.congo_bin_contig_1071_2_T           1.0000 - - 0..0::0 
#=SQ TcongolenseIL3000_T.congo_bin_contig_1174_5_A           1.0000 - - 0..0::0 
#=SQ TcongolenseIL3000_T.congo_bin_contig_1174_6_R           1.0000 - - 0..0::0 
#=SQ TcongolenseIL3000_T.congo_bin_contig_1174_7_F           1.0000 - - 0..0::0 
#=SQ TcongolenseIL3000_T.congo_bin_contig_1248_10_G          1.0000 - - 0..0::0 
#=SQ TcongolenseIL3000_T.congo_bin_contig_1321_11_V          1.0000 - - 0..0::0 
#=SQ TcongolenseIL3000_T.congo_bin_contig_1495_17_G          1.0000 - - 0..0::0 
#=SQ TcongolenseIL3000_T.congo_bin_contig_1586_19_V          1.0000 - - 0..0::0 
#=SQ TcongolenseIL3000_T.congo_bin_contig_162_20_H           1.0000 - - 0..0::0 
#=SQ TcongolenseIL3000_T.congo_bin_contig_162_21_E           1.0000 - - 0..0::0 
#=SQ TcongolenseIL3000_T.congo_bin_contig_162_22_F           1.0000 - - 0..0::0 
#=SQ TcongolenseIL3000_T.congo_bin_contig_1714_24_L          1.0000 - - 0..0::0 
#=SQ TcongolenseIL3000_T.congo_bin_contig_1714_25_I          1.0000 - - 0..0::0 
#=SQ TcongolenseIL3000_T.congo_bin_contig_1714_26_Q          1.0000 - - 0..0::0 
#=SQ TcongolenseIL3000_T.congo_bin_contig_1745_27_C          1.0000 - - 0..0::0 
#=SQ TcongolenseIL3000_T.congo_bin_contig_1907_28_C          1.0000 - - 0..0::0 
#=SQ TcongolenseIL3000_T.congo_bin_contig_2070_31_G          1.0000 - - 0..0::0 
#=SQ TcongolenseIL3000_T.congo_bin_contig_2441_33_araL       1.0000 - - 0..0::0 
#=SQ TcongolenseIL3000_T.congo_bin_contig_253_34_W           1.0000 - - 0..0::0 
#=SQ TcongolenseIL3000_T.congo_bin_contig_253_35_N           1.0000 - - 0..0::0 
#=SQ TcongolenseIL3000_T.congo_bin_contig_2629_36_P          1.0000 - - 0..0::0 
#=SQ TcongolenseIL3000_T.congo_bin_contig_2630_37_T          1.0000 - - 0..0::0 
#=SQ TcongolenseIL3000_T.congo_bin_contig_2630_38_Y          1.0000 - - 0..0::0 
#=SQ TcongolenseIL3000_T.congo_bin_contig_2630_39_P          1.0000 - - 0..0::0 
#=SQ TcongolenseIL3000_T.congo_bin_contig_2819_42_G          1.0000 - - 0..0::0 
#=SQ TcongolenseIL3000_T.congo_bin_contig_307_44_V           1.0000 - - 0..0::0 
#=SQ TcongolenseIL3000_T.congo_bin_contig_307_45_L           1.0000 - - 0..0::0 
#=SQ TcongolenseIL3000_T.congo_bin_contig_307_46_M           1.0000 - - 0..0::0 
#=SQ TcongolenseIL3000_T.congo_bin_contig_345_47_E           1.0000 - - 0..0::0 
#=SQ TcongolenseIL3000_T.congo_bin_contig_363_48_R           1.0000 - - 0..0::0 
#=SQ TcongolenseIL3000_T.congo_bin_contig_505_51_C           1.0000 - - 0..0::0 
#=SQ TcongolenseIL3000_T.congo_bin_contig_565_52_C           1.0000 - - 0..0::0 
#=SQ TcongolenseIL3000_T.congo_bin_contig_614_53_P           1.0000 - - 0..0::0 
#=SQ TcongolenseIL3000_T.congo_bin_contig_634_54_Y           1.0000 - - 0..0::0 
#=SQ TcongolenseIL3000_T.congo_bin_contig_634_55_T           1.0000 - - 0..0::0 
#=SQ TcongolenseIL3000_T.congo_bin_contig_634_56_P           1.0000 - - 0..0::0 
#=SQ TcongolenseIL3000_T.congo.pschr.10_58_G                 1.0000 - - 0..0::0 
#=SQ TcongolenseIL3000_T.congo.pschr.10_59_T                 1.0000 - - 0..0::0 
#=SQ TcongolenseIL3000_T.congo.pschr.10_60_P                 1.0000 - - 0..0::0 
#=SQ TcongolenseIL3000_T.congo.pschr.10_61_L                 1.0000 - - 0..0::0 
#=SQ TcongolenseIL3000_T.congo.pschr.10_62_X                 1.0000 - - 0..0::0 
#=SQ TcongolenseIL3000_T.congo.pschr.10_63_P                 1.0000 - - 0..0::0 
#=SQ TcongolenseIL3000_T.congo.pschr.10_64_N                 1.0000 - - 0..0::0 
#=SQ TcongolenseIL3000_T.congo.pschr.10_65_A                 1.0000 - - 0..0::0 
#=SQ TcongolenseIL3000_T.congo.pschr.10_66_R                 1.0000 - - 0..0::0 
#=SQ TcongolenseIL3000_T.congo.pschr.10_67_K                 1.0000 - - 0..0::0 
#=SQ TcongolenseIL3000_T.congo.pschr.10_68_R                 1.0000 - - 0..0::0 
#=SQ TcongolenseIL3000_T.congo.pschr.11_69_H                 1.0000 - - 0..0::0 
#=SQ TcongolenseIL3000_T.congo.pschr.11_70_E                 1.0000 - - 0..0::0 
#=SQ TcongolenseIL3000_T.congo.pschr.11_71_F                 1.0000 - - 0..0::0 
#=SQ TcongolenseIL3000_T.congo.pschr.4_74_V                  1.0000 - - 0..0::0 
#=SQ TcongolenseIL3000_T.congo.pschr.5_75_E                  1.0000 - - 0..0::0 
#=SQ TcongolenseIL3000_T.congo.pschr.8_78_I                  1.0000 - - 0..0::0 
#=SQ TcongolenseIL3000_T.congo.pschr.8_80_Q                  1.0000 - - 0..0::0 
#=SQ TcongolenseIL3000_T.congo.pschr.8_81_I                  1.0000 - - 0..0::0 
#=SQ TcongolenseIL3000_T.congo.pschr.8_82_Q                  1.0000 - - 0..0::0 
#=SQ TcongolenseIL3000_T.congo.pschr.8_83_V                  1.0000 - - 0..0::0 
#=SQ TcongolenseIL3000_T.congo.pschr.8_84_K                  1.0000 - - 0..0::0 
#=SQ TcongolenseIL3000_T.congo.pschr.8_85_G                  1.0000 - - 0..0::0 
#=SQ TcongolenseIL3000_T.congo.pschr.8_86_L                  1.0000 - - 0..0::0 
#=SQ TcongolenseIL3000_T.congo.pschr.8_87_T                  1.0000 - - 0..0::0 
#=SQ TcongolenseIL3000_T.congo.pschr.8_88_R                  1.0000 - - 0..0::0 
#=SQ TcongolenseIL3000_T.congo.pschr.8_89_K                  1.0000 - - 0..0::0 
#=SQ TcongolenseIL3000_T.congo.pschr.8_90_R                  1.0000 - - 0..0::0 
#=SQ TcruziCLBrenerEsmeraldo-like_TcChr11-S_1_H              1.0000 - - 0..0::0 
#=SQ TcruziCLBrenerEsmeraldo-like_TcChr11-S_2_H              1.0000 - - 0..0::0 
#=SQ TcruziCLBrenerEsmeraldo-like_TcChr17-S_3_D              1.0000 - - 0..0::0 
#=SQ TcruziCLBrenerEsmeraldo-like_TcChr17-S_4_S              1.0000 - - 0..0::0 
#=SQ TcruziCLBrenerEsmeraldo-like_TcChr17-S_5_A              1.0000 - - 0..0::0 
#=SQ TcruziCLBrenerEsmeraldo-like_TcChr22-S_9_I              1.0000 - - 0..0::0 
#=SQ TcruziCLBrenerEsmeraldo-like_TcChr22-S_10_Q             1.0000 - - 0..0::0 
#=SQ TcruziCLBrenerEsmeraldo-like_TcChr22-S_11_V             1.0000 - - 0..0::0 
#=SQ TcruziCLBrenerEsmeraldo-like_TcChr22-S_12_K             1.0000 - - 0..0::0 
#=SQ TcruziCLBrenerEsmeraldo-like_TcChr22-S_13_G             1.0000 - - 0..0::0 
#=SQ TcruziCLBrenerEsmeraldo-like_TcChr22-S_14_L             1.0000 - - 0..0::0 
#=SQ TcruziCLBrenerEsmeraldo-like_TcChr22-S_15_T             1.0000 - - 0..0::0 
#=SQ TcruziCLBrenerEsmeraldo-like_TcChr22-S_16_R             1.0000 - - 0..0::0 
#=SQ TcruziCLBrenerEsmeraldo-like_TcChr22-S_17_K             1.0000 - - 0..0::0 
#=SQ TcruziCLBrenerEsmeraldo-like_TcChr22-S_18_R             1.0000 - - 0..0::0 
#=SQ TcruziCLBrenerEsmeraldo-like_TcChr22-S_20_W             1.0000 - - 0..0::0 
#=SQ TcruziCLBrenerEsmeraldo-like_TcChr23-S_21_R             1.0000 - - 0..0::0 
#=SQ TcruziCLBrenerEsmeraldo-like_TcChr26-S_22_Q             1.0000 - - 0..0::0 
#=SQ TcruziCLBrenerEsmeraldo-like_TcChr26-S_23_I             1.0000 - - 0..0::0 
#=SQ TcruziCLBrenerEsmeraldo-like_TcChr26-S_24_Q             1.0000 - - 0..0::0 
#=SQ TcruziCLBrenerEsmeraldo-like_TcChr26-S_25_L             1.0000 - - 0..0::0 
#=SQ TcruziCLBrenerEsmeraldo-like_TcChr27-S_27_G             1.0000 - - 0..0::0 
#=SQ TcruziCLBrenerEsmeraldo-like_TcChr27-S_28_L             1.0000 - - 0..0::0 
#=SQ TcruziCLBrenerEsmeraldo-like_TcChr34-S_34_P             1.0000 - - 0..0::0 
#=SQ TcruziCLBrenerEsmeraldo-like_TcChr34-S_35_T             1.0000 - - 0..0::0 
#=SQ TcruziCLBrenerEsmeraldo-like_TcChr34-S_36_N             1.0000 - - 0..0::0 
#=SQ TcruziCLBrenerEsmeraldo-like_TcChr34-S_37_L             1.0000 - - 0..0::0 
#=SQ TcruziCLBrenerEsmeraldo-like_TcChr34-S_38_S             1.0000 - - 0..0::0 
#=SQ TcruziCLBrenerEsmeraldo-like_TcChr34-S_39_M             1.0000 - - 0..0::0 
#=SQ TcruziCLBrenerEsmeraldo-like_TcChr34-S_40_E             1.0000 - - 0..0::0 
#=SQ TcruziCLBrenerEsmeraldo-like_TcChr34-S_41_M             1.0000 - - 0..0::0 
#=SQ TcruziCLBrenerEsmeraldo-like_TcChr34-S_42_Y             1.0000 - - 0..0::0 
#=SQ TcruziCLBrenerEsmeraldo-like_TcChr34-S_43_V             1.0000 - - 0..0::0 
#=SQ TcruziCLBrenerEsmeraldo-like_TcChr36-S_44_S             1.0000 - - 0..0::0 
#=SQ TcruziCLBrenerEsmeraldo-like_TcChr36-S_45_L             1.0000 - - 0..0::0 
#=SQ TcruziCLBrenerEsmeraldo-like_TcChr36-S_46_S             1.0000 - - 0..0::0 
#=SQ TcruziCLBrenerEsmeraldo-like_TcChr37-S_47_P             1.0000 - - 0..0::0 
#=SQ TcruziCLBrenerEsmeraldo-like_TcChr37-S_48_X             1.0000 - - 0..0::0 
#=SQ TcruziCLBrenerEsmeraldo-like_TcChr37-S_49_L             1.0000 - - 0..0::0 
#=SQ TcruziCLBrenerEsmeraldo-like_TcChr37-S_50_N             1.0000 - - 0..0::0 
#=SQ TcruziCLBrenerEsmeraldo-like_TcChr37-S_51_A             1.0000 - - 0..0::0 
#=SQ TcruziCLBrenerEsmeraldo-like_TcChr37-S_52_R             1.0000 - - 0..0::0 
#=SQ TcruziCLBrenerEsmeraldo-like_TcChr37-S_53_K             1.0000 - - 0..0::0 
#=SQ TcruziCLBrenerEsmeraldo-like_TcChr37-S_54_R             1.0000 - - 0..0::0 
#=SQ TcruziCLBrenerEsmeraldo-like_TcChr39-S_55_C             1.0000 - - 0..0::0 
#=SQ TcruziCLBrenerEsmeraldo-like_TcChr41-S_57_I             1.0000 - - 0..0::0 
#=SQ TcruziCLBrenerEsmeraldo-like_TcChr41-S_58_F             1.0000 - - 0..0::0 
#=SQ TcruziCLBrenerEsmeraldo-like_TcChr41-S_59_F             1.0000 - - 0..0::0 
#=SQ TcruziCLBrenerEsmeraldo-like_TcChr41-S_60_R             1.0000 - - 0..0::0 
#=SQ TcruziCLBrenerEsmeraldo-like_TcChr41-S_61_A             1.0000 - - 0..0::0 
#=SQ TcruziCLBrenerEsmeraldo-like_TcChr4-S_62_G              1.0000 - - 0..0::0 
#=SQ TcruziCLBrenerEsmeraldo-like_TcChr4-S_63_G              1.0000 - - 0..0::0 
#=SQ TcruziCLBrenerEsmeraldo-like_TcChr4-S_64_T              1.0000 - - 0..0::0 
#=SQ TcruziCLBrenerEsmeraldo-like_TcChr8-S_65_P              1.0000 - - 0..0::0 
#=SQ TcruziCLBrenerEsmeraldo-like_TcChr9-S_66_E              1.0000 - - 0..0::0 
#=SQ TcruziCLBrenerNon-Esmeraldo-like_TcChr11-P_1_H          1.0000 - - 0..0::0 
#=SQ TcruziCLBrenerNon-Esmeraldo-like_TcChr11-P_2_H          1.0000 - - 0..0::0 
#=SQ TcruziCLBrenerNon-Esmeraldo-like_TcChr17-P_5_D          1.0000 - - 0..0::0 
#=SQ TcruziCLBrenerNon-Esmeraldo-like_TcChr17-P_6_S          1.0000 - - 0..0::0 
#=SQ TcruziCLBrenerNon-Esmeraldo-like_TcChr17-P_7_A          1.0000 - - 0..0::0 
#=SQ TcruziCLBrenerNon-Esmeraldo-like_TcChr21-P_8_V          1.0000 - - 0..0::0 
#=SQ TcruziCLBrenerNon-Esmeraldo-like_TcChr22-P_10_I         1.0000 - - 0..0::0 
#=SQ TcruziCLBrenerNon-Esmeraldo-like_TcChr22-P_11_Q         1.0000 - - 0..0::0 
#=SQ TcruziCLBrenerNon-Esmeraldo-like_TcChr22-P_12_V         1.0000 - - 0..0::0 
#=SQ TcruziCLBrenerNon-Esmeraldo-like_TcChr22-P_13_K         1.0000 - - 0..0::0 
#=SQ TcruziCLBrenerNon-Esmeraldo-like_TcChr22-P_14_G         1.0000 - - 0..0::0 
#=SQ TcruziCLBrenerNon-Esmeraldo-like_TcChr22-P_15_L         1.0000 - - 0..0::0 
#=SQ TcruziCLBrenerNon-Esmeraldo-like_TcChr22-P_16_T         1.0000 - - 0..0::0 
#=SQ TcruziCLBrenerNon-Esmeraldo-like_TcChr22-P_17_R         1.0000 - - 0..0::0 
#=SQ TcruziCLBrenerNon-Esmeraldo-like_TcChr22-P_18_K         1.0000 - - 0..0::0 
#=SQ TcruziCLBrenerNon-Esmeraldo-like_TcChr22-P_19_R         1.0000 - - 0..0::0 
#=SQ TcruziCLBrenerNon-Esmeraldo-like_TcChr22-P_20_W         1.0000 - - 0..0::0 
#=SQ TcruziCLBrenerNon-Esmeraldo-like_TcChr23-P_21_R         1.0000 - - 0..0::0 
#=SQ TcruziCLBrenerNon-Esmeraldo-like_TcChr26-P_24_Q         1.0000 - - 0..0::0 
#=SQ TcruziCLBrenerNon-Esmeraldo-like_TcChr26-P_25_I         1.0000 - - 0..0::0 
#=SQ TcruziCLBrenerNon-Esmeraldo-like_TcChr26-P_26_Q         1.0000 - - 0..0::0 
#=SQ TcruziCLBrenerNon-Esmeraldo-like_TcChr26-P_27_L         1.0000 - - 0..0::0 
#=SQ TcruziCLBrenerNon-Esmeraldo-like_TcChr27-P_28_G         1.0000 - - 0..0::0 
#=SQ TcruziCLBrenerNon-Esmeraldo-like_TcChr27-P_29_L         1.0000 - - 0..0::0 
#=SQ TcruziCLBrenerNon-Esmeraldo-like_TcChr34-P_34_P         1.0000 - - 0..0::0 
#=SQ TcruziCLBrenerNon-Esmeraldo-like_TcChr34-P_35_T         1.0000 - - 0..0::0 
#=SQ TcruziCLBrenerNon-Esmeraldo-like_TcChr34-P_36_N         1.0000 - - 0..0::0 
#=SQ TcruziCLBrenerNon-Esmeraldo-like_TcChr34-P_37_L         1.0000 - - 0..0::0 
#=SQ TcruziCLBrenerNon-Esmeraldo-like_TcChr34-P_38_S         1.0000 - - 0..0::0 
#=SQ TcruziCLBrenerNon-Esmeraldo-like_TcChr34-P_39_M         1.0000 - - 0..0::0 
#=SQ TcruziCLBrenerNon-Esmeraldo-like_TcChr34-P_40_E         1.0000 - - 0..0::0 
#=SQ TcruziCLBrenerNon-Esmeraldo-like_TcChr34-P_41_M         1.0000 - - 0..0::0 
#=SQ TcruziCLBrenerNon-Esmeraldo-like_TcChr34-P_42_Y         1.0000 - - 0..0::0 
#=SQ TcruziCLBrenerNon-Esmeraldo-like_TcChr34-P_43_V         1.0000 - - 0..0::0 
#=SQ TcruziCLBrenerNon-Esmeraldo-like_TcChr36-P_44_S         1.0000 - - 0..0::0 
#=SQ TcruziCLBrenerNon-Esmeraldo-like_TcChr37-P_45_P         1.0000 - - 0..0::0 
#=SQ TcruziCLBrenerNon-Esmeraldo-like_TcChr37-P_46_X         1.0000 - - 0..0::0 
#=SQ TcruziCLBrenerNon-Esmeraldo-like_TcChr37-P_47_L         1.0000 - - 0..0::0 
#=SQ TcruziCLBrenerNon-Esmeraldo-like_TcChr37-P_48_N         1.0000 - - 0..0::0 
#=SQ TcruziCLBrenerNon-Esmeraldo-like_TcChr37-P_49_A         1.0000 - - 0..0::0 
#=SQ TcruziCLBrenerNon-Esmeraldo-like_TcChr37-P_50_R         1.0000 - - 0..0::0 
#=SQ TcruziCLBrenerNon-Esmeraldo-like_TcChr37-P_51_K         1.0000 - - 0..0::0 
#=SQ TcruziCLBrenerNon-Esmeraldo-like_TcChr37-P_52_R         1.0000 - - 0..0::0 
#=SQ TcruziCLBrenerNon-Esmeraldo-like_TcChr39-P_53_C         1.0000 - - 0..0::0 
#=SQ TcruziCLBrenerNon-Esmeraldo-like_TcChr41-P_54_I         1.0000 - - 0..0::0 
#=SQ TcruziCLBrenerNon-Esmeraldo-like_TcChr41-P_55_V         1.0000 - - 0..0::0 
#=SQ TcruziCLBrenerNon-Esmeraldo-like_TcChr41-P_56_E         1.0000 - - 0..0::0 
#=SQ TcruziCLBrenerNon-Esmeraldo-like_TcChr41-P_57_F         1.0000 - - 0..0::0 
#=SQ TcruziCLBrenerNon-Esmeraldo-like_TcChr41-P_58_F         1.0000 - - 0..0::0 
#=SQ TcruziCLBrenerNon-Esmeraldo-like_TcChr41-P_59_R         1.0000 - - 0..0::0 
#=SQ TcruziCLBrenerNon-Esmeraldo-like_TcChr41-P_60_A         1.0000 - - 0..0::0 
#=SQ TcruziCLBrenerNon-Esmeraldo-like_TcChr4-P_61_G          1.0000 - - 0..0::0 
#=SQ TcruziCLBrenerNon-Esmeraldo-like_TcChr4-P_62_G          1.0000 - - 0..0::0 
#=SQ TcruziCLBrenerNon-Esmeraldo-like_TcChr4-P_63_T          1.0000 - - 0..0::0 
#=SQ TcruziCLBrenerNon-Esmeraldo-like_TcChr8-P_64_P          1.0000 - - 0..0::0 
#=SQ TcruziCLBrenerNon-Esmeraldo-like_TcChr9-P_65_E          1.0000 - - 0..0::0 
#=SQ TcruzicruziDm28c_MBSY01000058_2_I                       1.0000 - - 0..0::0 
#=SQ TcruzicruziDm28c_MBSY01000093_4_W                       1.0000 - - 0..0::0 
#=SQ TcruzicruziDm28c_MBSY01000093_5_I                       1.0000 - - 0..0::0 
#=SQ TcruzicruziDm28c_MBSY01000093_6_Q                       1.0000 - - 0..0::0 
#=SQ TcruzicruziDm28c_MBSY01000093_7_V                       1.0000 - - 0..0::0 
#=SQ TcruzicruziDm28c_MBSY01000093_8_K                       1.0000 - - 0..0::0 
#=SQ TcruzicruziDm28c_MBSY01000093_9_G                       1.0000 - - 0..0::0 
#=SQ TcruzicruziDm28c_MBSY01000093_10_L                      1.0000 - - 0..0::0 
#=SQ TcruzicruziDm28c_MBSY01000093_11_T                      1.0000 - - 0..0::0 
#=SQ TcruzicruziDm28c_MBSY01000093_12_R                      1.0000 - - 0..0::0 
#=SQ TcruzicruziDm28c_MBSY01000093_13_K                      1.0000 - - 0..0::0 
#=SQ TcruzicruziDm28c_MBSY01000093_14_R                      1.0000 - - 0..0::0 
#=SQ TcruzicruziDm28c_MBSY01000094_15_F                      1.0000 - - 0..0::0 
#=SQ TcruzicruziDm28c_MBSY01000094_16_R                      1.0000 - - 0..0::0 
#=SQ TcruzicruziDm28c_MBSY01000094_17_A                      1.0000 - - 0..0::0 
#=SQ TcruzicruziDm28c_MBSY01000110_18_R                      1.0000 - - 0..0::0 
#=SQ TcruzicruziDm28c_MBSY01000141_20_P                      1.0000 - - 0..0::0 
#=SQ TcruzicruziDm28c_MBSY01000141_21_T                      1.0000 - - 0..0::0 
#=SQ TcruzicruziDm28c_MBSY01000141_22_N                      1.0000 - - 0..0::0 
#=SQ TcruzicruziDm28c_MBSY01000195_23_V                      1.0000 - - 0..0::0 
#=SQ TcruzicruziDm28c_MBSY01000195_24_E                      1.0000 - - 0..0::0 
#=SQ TcruzicruziDm28c_MBSY01000195_25_F                      1.0000 - - 0..0::0 
#=SQ TcruzicruziDm28c_MBSY01000240_26_I                      1.0000 - - 0..0::0 
#=SQ TcruzicruziDm28c_MBSY01000240_27_Q                      1.0000 - - 0..0::0 
#=SQ TcruzicruziDm28c_MBSY01000240_28_L                      1.0000 - - 0..0::0 
#=SQ TcruzicruziDm28c_MBSY01000240_29_Q                      1.0000 - - 0..0::0 
#=SQ TcruzicruziDm28c_MBSY01000247_30_P                      1.0000 - - 0..0::0 
#=SQ TcruzicruziDm28c_MBSY01000286_31_G                      1.0000 - - 0..0::0 
#=SQ TcruzicruziDm28c_MBSY01000286_32_T                      1.0000 - - 0..0::0 
#=SQ TcruzicruziDm28c_MBSY01000286_33_G                      1.0000 - - 0..0::0 
#=SQ TcruzicruziDm28c_MBSY01000303_34_D                      1.0000 - - 0..0::0 
#=SQ TcruzicruziDm28c_MBSY01000303_35_S                      1.0000 - - 0..0::0 
#=SQ TcruzicruziDm28c_MBSY01000303_36_A                      1.0000 - - 0..0::0 
#=SQ TcruzicruziDm28c_MBSY01000545_40_R                      1.0000 - - 0..0::0 
#=SQ TcruzicruziDm28c_MBSY01000545_41_K                      1.0000 - - 0..0::0 
#=SQ TcruzicruziDm28c_MBSY01000545_42_R                      1.0000 - - 0..0::0 
#=SQ TcruzicruziDm28c_MBSY01000545_43_A                      1.0000 - - 0..0::0 
#=SQ TcruzicruziDm28c_MBSY01000545_44_N                      1.0000 - - 0..0::0 
#=SQ TcruzicruziDm28c_MBSY01000548_45_L                      1.0000 - - 0..0::0 
#=SQ TcruzicruziDm28c_MBSY01000548_46_Q                      1.0000 - - 0..0::0 
#=SQ TcruzicruziDm28c_MBSY01000548_47_I                      1.0000 - - 0..0::0 
#=SQ TcruzicruziDm28c_MBSY01000551_48_L                      1.0000 - - 0..0::0 
#=SQ TcruzicruziDm28c_MBSY01000551_49_X                      1.0000 - - 0..0::0 
#=SQ TcruzicruziDm28c_MBSY01000551_50_P                      1.0000 - - 0..0::0 
#=SQ TcruzicruziDm28c_MBSY01000577_58_L                      1.0000 - - 0..0::0 
#=SQ TcruzicruziDm28c_MBSY01000577_59_G                      1.0000 - - 0..0::0 
#=SQ TcruzicruziDm28c_MBSY01000581_60_E                      1.0000 - - 0..0::0 
#=SQ TcruzicruziDm28c_MBSY01000595_62_C                      1.0000 - - 0..0::0 
#=SQ TcruzicruziDm28c_MBSY01000602_63_L                      1.0000 - - 0..0::0 
#=SQ TcruzicruziDm28c_MBSY01000602_64_S                      1.0000 - - 0..0::0 
#=SQ TcruzicruziDm28c_MBSY01000602_65_S                      1.0000 - - 0..0::0 
#=SQ TcruzicruziDm28c_MBSY01000607_66_W                      1.0000 - - 0..0::0 
#=SQ TcruzicruziDm28c_MBSY01000654_70_V                      1.0000 - - 0..0::0 
#=SQ TcruzicruziDm28c_MBSY01000654_71_E                      1.0000 - - 0..0::0 
#=SQ TcruzicruziDm28c_MBSY01000654_72_F                      1.0000 - - 0..0::0 
#=SQ TcruzicruziDm28c_MBSY01000672_74_L                      1.0000 - - 0..0::0 
#=SQ TcruzicruziDm28c_MBSY01000672_75_S                      1.0000 - - 0..0::0 
#=SQ TcruzicruziDm28c_MBSY01000672_76_M                      1.0000 - - 0..0::0 
#=SQ TcruzicruziDm28c_MBSY01000672_77_E                      1.0000 - - 0..0::0 
#=SQ TcruzicruziDm28c_MBSY01000672_78_M                      1.0000 - - 0..0::0 
#=SQ TcruzicruziDm28c_MBSY01000672_79_Y                      1.0000 - - 0..0::0 
#=SQ TcruzicruziDm28c_MBSY01000672_80_V                      1.0000 - - 0..0::0 
#=SQ TcruzicruziDm28c_MBSY01000695_81_P                      1.0000 - - 0..0::0 
#=SQ TcruzicruziDm28c_MBSY01000701_82_P                      1.0000 - - 0..0::0 
#=SQ TcruzicruziDm28c_MBSY01000717_83_H                      1.0000 - - 0..0::0 
#=SQ TcruzicruziDm28c_MBSY01000717_84_H                      1.0000 - - 0..0::0 
#=SQ TcruzicruziDm28c_MBSY01000719_85_P                      1.0000 - - 0..0::0 
#=SQ TcruzicruziDm28c_MBSY01000719_86_T                      1.0000 - - 0..0::0 
#=SQ TcruzicruziDm28c_MBSY01000719_87_N                      1.0000 - - 0..0::0 
#=SQ TcruzicruziDm28c_MBSY01000731_88_A                      1.0000 - - 0..0::0 
#=SQ TcruzicruziDm28c_MBSY01000731_89_R                      1.0000 - - 0..0::0 
#=SQ TcruzicruziDm28c_MBSY01000731_90_F                      1.0000 - - 0..0::0 
#=SQ TcruzicruziDm28c_MBSY01000739_91_R                      1.0000 - - 0..0::0 
#=SQ TcruzicruziDm28c_MBSY01000739_92_K                      1.0000 - - 0..0::0 
#=SQ TcruzicruziDm28c_MBSY01000739_93_R                      1.0000 - - 0..0::0 
#=SQ TcruzicruziDm28c_MBSY01000739_94_T                      1.0000 - - 0..0::0 
#=SQ TcruzicruziDm28c_MBSY01000739_95_L                      1.0000 - - 0..0::0 
#=SQ TcruzicruziDm28c_MBSY01000739_96_G                      1.0000 - - 0..0::0 
#=SQ TcruzicruziDm28c_MBSY01000739_97_K                      1.0000 - - 0..0::0 
#=SQ TcruzicruziDm28c_MBSY01000739_98_V                      1.0000 - - 0..0::0 
#=SQ TcruzicruziDm28c_MBSY01000739_99_Q                      1.0000 - - 0..0::0 
#=SQ TcruzicruziDm28c_MBSY01000739_100_I                     1.0000 - - 0..0::0 
#=SQ TcruzicruziDm28c_MBSY01000767_103_D                     1.0000 - - 0..0::0 
#=SQ TcruzicruziDm28c_MBSY01000767_104_S                     1.0000 - - 0..0::0 
#=SQ TcruzicruziDm28c_MBSY01000767_105_A                     1.0000 - - 0..0::0 
#=SQ TcruzicruziDm28c_MBSY01001016_107_S                     1.0000 - - 0..0::0 
#=SQ TcruzicruziDm28c_MBSY01001016_108_A                     1.0000 - - 0..0::0 
#=SQ TcruzicruziDm28c_MBSY01001016_109_D                     1.0000 - - 0..0::0 
#=SQ TcruziDm28c_AYLP01000004_1_L                            1.0000 - - 0..0::0 
#=SQ TcruziDm28c_AYLP01000010_2_C                            1.0000 - - 0..0::0 
#=SQ TcruziDm28c_AYLP01000020_3_N                            1.0000 - - 0..0::0 
#=SQ TcruziDm28c_AYLP01000028_4_M                            1.0000 - - 0..0::0 
#=SQ TcruziDm28c_AYLP01000028_5_E                            1.0000 - - 0..0::0 
#=SQ TcruziDm28c_AYLP01000028_6_M                            1.0000 - - 0..0::0 
#=SQ TcruziDm28c_AYLP01000028_7_S                            1.0000 - - 0..0::0 
#=SQ TcruziDm28c_AYLP01000028_8_L                            1.0000 - - 0..0::0 
#=SQ TcruziDm28c_AYLP01000043_9_G                            1.0000 - - 0..0::0 
#=SQ TcruziDm28c_AYLP01000043_10_T                           1.0000 - - 0..0::0 
#=SQ TcruziDm28c_AYLP01000043_11_G                           1.0000 - - 0..0::0 
#=SQ TcruziDm28c_AYLP01000052_12_H                           1.0000 - - 0..0::0 
#=SQ TcruziDm28c_AYLP01000070_13_L                           1.0000 - - 0..0::0 
#=SQ TcruziDm28c_AYLP01000070_14_S                           1.0000 - - 0..0::0 
#=SQ TcruziDm28c_AYLP01000075_15_A                           1.0000 - - 0..0::0 
#=SQ TcruziDm28c_AYLP01000075_16_N                           1.0000 - - 0..0::0 
#=SQ TcruziDm28c_AYLP01000078_17_L                           1.0000 - - 0..0::0 
#=SQ TcruziDm28c_AYLP01000078_18_Q                           1.0000 - - 0..0::0 
#=SQ TcruziDm28c_AYLP01000078_19_I                           1.0000 - - 0..0::0 
#=SQ TcruziDm28c_AYLP01000097_22_S                           1.0000 - - 0..0::0 
#=SQ TcruziDm28c_AYLP01000108_23_L                           1.0000 - - 0..0::0 
#=SQ TcruziDm28c_AYLP01000108_24_X                           1.0000 - - 0..0::0 
#=SQ TcruziDm28c_AYLP01000108_25_P                           1.0000 - - 0..0::0 
#=SQ TcruziDm28c_AYLP01000126_27_W                           1.0000 - - 0..0::0 
#=SQ TcruziDm28c_AYLP01000135_28_R                           1.0000 - - 0..0::0 
#=SQ TcruziDm28c_AYLP01000135_29_K                           1.0000 - - 0..0::0 
#=SQ TcruziDm28c_AYLP01000135_30_R                           1.0000 - - 0..0::0 
#=SQ TcruziDm28c_AYLP01000135_31_T                           1.0000 - - 0..0::0 
#=SQ TcruziDm28c_AYLP01000135_32_L                           1.0000 - - 0..0::0 
#=SQ TcruziDm28c_AYLP01000135_33_G                           1.0000 - - 0..0::0 
#=SQ TcruziDm28c_AYLP01000135_34_K                           1.0000 - - 0..0::0 
#=SQ TcruziDm28c_AYLP01000135_35_V                           1.0000 - - 0..0::0 
#=SQ TcruziDm28c_AYLP01000135_36_Q                           1.0000 - - 0..0::0 
#=SQ TcruziDm28c_AYLP01000135_37_I                           1.0000 - - 0..0::0 
#=SQ TcruziDm28c_AYLP01000156_40_E                           1.0000 - - 0..0::0 
#=SQ TcruziDm28c_AYLP01000345_41_D                           1.0000 - - 0..0::0 
#=SQ TcruziDm28c_AYLP01000345_42_S                           1.0000 - - 0..0::0 
#=SQ TcruziDm28c_AYLP01000345_43_A                           1.0000 - - 0..0::0 
#=SQ TcruziDm28c_AYLP01000485_44_I                           1.0000 - - 0..0::0 
#=SQ TcruziDm28c_AYLP01000651_47_N                           1.0000 - - 0..0::0 
#=SQ TcruziDm28c_AYLP01000706_48_A                           1.0000 - - 0..0::0 
#=SQ TcruziDm28c_AYLP01000706_49_R                           1.0000 - - 0..0::0 
#=SQ TcruziDm28c_AYLP01000721_50_V                           1.0000 - - 0..0::0 
#=SQ TcruziDm28c_AYLP01000721_51_Y                           1.0000 - - 0..0::0 
#=SQ TcruziDm28c_AYLP01000940_52_D                           1.0000 - - 0..0::0 
#=SQ TcruziDm28c_AYLP01000940_53_S                           1.0000 - - 0..0::0 
#=SQ TcruziDm28c_AYLP01000940_54_A                           1.0000 - - 0..0::0 
#=SQ TcruziDm28c_AYLP01001106_55_P                           1.0000 - - 0..0::0 
#=SQ TcruziDm28c_AYLP01001142_56_P                           1.0000 - - 0..0::0 
#=SQ TcruziEsmeraldo_ANOX01005230.1_1_H                      1.0000 - - 0..0::0 
#=SQ TcruziEsmeraldo_ANOX01005365.1_2_W                      1.0000 - - 0..0::0 
#=SQ TcruziEsmeraldo_ANOX01005763.1_4_A                      1.0000 - - 0..0::0 
#=SQ TcruziEsmeraldo_ANOX01005839.1_5_C                      1.0000 - - 0..0::0 
#=SQ TcruziEsmeraldo_ANOX01006018.1_6_S                      1.0000 - - 0..0::0 
#=SQ TcruziEsmeraldo_ANOX01006018.1_7_D                      1.0000 - - 0..0::0 
#=SQ TcruziEsmeraldo_ANOX01006027.1_8_S                      1.0000 - - 0..0::0 
#=SQ TcruziEsmeraldo_ANOX01006027.1_9_D                      1.0000 - - 0..0::0 
#=SQ TcruziEsmeraldo_ANOX01006121.1_10_C                     1.0000 - - 0..0::0 
#=SQ TcruziEsmeraldo_ANOX01006378.1_11_G                     1.0000 - - 0..0::0 
#=SQ TcruziEsmeraldo_ANOX01007444.1_12_araH                  1.0000 - - 0..0::0 
#=SQ TcruziEsmeraldo_ANOX01007727.1_13_araH                  1.0000 - - 0..0::0 
#=SQ TcruziEsmeraldo_ANOX01013115.1_20_Q                     1.0000 - - 0..0::0 
#=SQ TcruziEsmeraldo_ANOX01013115.1_21_I                     1.0000 - - 0..0::0 
#=SQ TcruziEsmeraldo_ANOX01013115.1_22_L                     1.0000 - - 0..0::0 
#=SQ TcruziEsmeraldo_ANOX01013135.1_23_I                     1.0000 - - 0..0::0 
#=SQ TcruziEsmeraldo_ANOX01016374.1_24_E                     1.0000 - - 0..0::0 
#=SQ TcruziEsmeraldo_KB205166.1_25_V                         1.0000 - - 0..0::0 
#=SQ TcruziEsmeraldo_KB205166.1_26_E                         1.0000 - - 0..0::0 
#=SQ TcruziEsmeraldo_KB205166.1_27_F                         1.0000 - - 0..0::0 
#=SQ TcruziEsmeraldo_KB205185.1_29_P                         1.0000 - - 0..0::0 
#=SQ TcruziEsmeraldo_KB205187.1_30_G                         1.0000 - - 0..0::0 
#=SQ TcruziEsmeraldo_KB205213.1_31_V                         1.0000 - - 0..0::0 
#=SQ TcruziEsmeraldo_KB205228.1_32_N                         1.0000 - - 0..0::0 
#=SQ TcruziEsmeraldo_KB205228.1_33_A                         1.0000 - - 0..0::0 
#=SQ TcruziEsmeraldo_KB205228.1_34_R                         1.0000 - - 0..0::0 
#=SQ TcruziEsmeraldo_KB205228.1_35_K                         1.0000 - - 0..0::0 
#=SQ TcruziEsmeraldo_KB205228.1_36_R                         1.0000 - - 0..0::0 
#=SQ TcruziEsmeraldo_KB205230.1_37_R                         1.0000 - - 0..0::0 
#=SQ TcruziEsmeraldo_KB205250.1_38_S                         1.0000 - - 0..0::0 
#=SQ TcruziEsmeraldo_KB205250.1_39_L                         1.0000 - - 0..0::0 
#=SQ TcruziEsmeraldo_KB205264.1_40_I                         1.0000 - - 0..0::0 
#=SQ TcruziEsmeraldo_KB205264.1_41_Q                         1.0000 - - 0..0::0 
#=SQ TcruziEsmeraldo_KB205264.1_42_L                         1.0000 - - 0..0::0 
#=SQ TcruziEsmeraldo_KB205273.1_43_G                         1.0000 - - 0..0::0 
#=SQ TcruziEsmeraldo_KB205273.1_44_L                         1.0000 - - 0..0::0 
#=SQ TcruziEsmeraldo_KB205283.1_45_P                         1.0000 - - 0..0::0 
#=SQ TcruziEsmeraldo_KB205283.1_46_T                         1.0000 - - 0..0::0 
#=SQ TcruziEsmeraldo_KB205283.1_47_N                         1.0000 - - 0..0::0 
#=SQ TcruziEsmeraldo_KB205314.1_48_araH                      1.0000 - - 0..0::0 
#=SQ TcruziEsmeraldo_KB205361.1_50_S                         1.0000 - - 0..0::0 
#=SQ TcruziEsmeraldo_KB205377.1_51_A                         1.0000 - - 0..0::0 
#=SQ TcruziEsmeraldo_KB205377.1_52_R                         1.0000 - - 0..0::0 
#=SQ TcruziEsmeraldo_KB205377.1_53_F                         1.0000 - - 0..0::0 
#=SQ TcruziEsmeraldo_KB205377.1_54_A                         1.0000 - - 0..0::0 
#=SQ TcruziEsmeraldo_KB205377.1_55_R                         1.0000 - - 0..0::0 
#=SQ TcruziEsmeraldo_KB205377.1_56_F                         1.0000 - - 0..0::0 
#=SQ TcruziEsmeraldo_KB205393.1_57_I                         1.0000 - - 0..0::0 
#=SQ TcruziEsmeraldo_KB205435.1_59_V                         1.0000 - - 0..0::0 
#=SQ TcruziEsmeraldo_KB205511.1_62_L                         1.0000 - - 0..0::0 
#=SQ TcruziEsmeraldo_KB205511.1_63_X                         1.0000 - - 0..0::0 
#=SQ TcruziEsmeraldo_KB205511.1_64_P                         1.0000 - - 0..0::0 
#=SQ TcruziEsmeraldo_KB205688.1_68_Q                         1.0000 - - 0..0::0 
#=SQ TcruziEsmeraldo_KB205716.1_69_L                         1.0000 - - 0..0::0 
#=SQ TcruziEsmeraldo_KB205716.1_70_S                         1.0000 - - 0..0::0 
#=SQ TcruziEsmeraldo_KB205716.1_71_M                         1.0000 - - 0..0::0 
#=SQ TcruziEsmeraldo_KB205716.1_72_E                         1.0000 - - 0..0::0 
#=SQ TcruziEsmeraldo_KB205716.1_73_M                         1.0000 - - 0..0::0 
#=SQ TcruziEsmeraldo_KB205716.1_74_Y                         1.0000 - - 0..0::0 
#=SQ TcruziEsmeraldo_KB205716.1_75_V                         1.0000 - - 0..0::0 
#=SQ TcruziEsmeraldo_KB205753.1_76_G                         1.0000 - - 0..0::0 
#=SQ TcruziEsmeraldo_KB205753.1_77_T                         1.0000 - - 0..0::0 
#=SQ TcruziEsmeraldo_KB205774.1_79_I                         1.0000 - - 0..0::0 
#=SQ TcruziEsmeraldo_KB205774.1_80_Q                         1.0000 - - 0..0::0 
#=SQ TcruziEsmeraldo_KB205774.1_81_V                         1.0000 - - 0..0::0 
#=SQ TcruziEsmeraldo_KB205774.1_82_K                         1.0000 - - 0..0::0 
#=SQ TcruziEsmeraldo_KB205774.1_83_G                         1.0000 - - 0..0::0 
#=SQ TcruziEsmeraldo_KB205774.1_84_L                         1.0000 - - 0..0::0 
#=SQ TcruziEsmeraldo_KB205774.1_85_T                         1.0000 - - 0..0::0 
#=SQ TcruziEsmeraldo_KB205774.1_86_R                         1.0000 - - 0..0::0 
#=SQ TcruziEsmeraldo_KB205774.1_87_K                         1.0000 - - 0..0::0 
#=SQ TcruziEsmeraldo_KB205774.1_88_R                         1.0000 - - 0..0::0 
#=SQ TcruziEsmeraldo_KB205928.1_89_V                         1.0000 - - 0..0::0 
#=SQ TcruziJRcl4_AODP01003975.1_2_S                          1.0000 - - 0..0::0 
#=SQ TcruziJRcl4_AODP01004654.1_4_V                          1.0000 - - 0..0::0 
#=SQ TcruziJRcl4_AODP01008205.1_6_I                          1.0000 - - 0..0::0 
#=SQ TcruziJRcl4_AODP01010036.1_8_I                          1.0000 - - 0..0::0 
#=SQ TcruziJRcl4_AODP01014375.1_10_E                         1.0000 - - 0..0::0 
#=SQ TcruziJRcl4_AODP01014375.1_11_M                         1.0000 - - 0..0::0 
#=SQ TcruziJRcl4_AODP01014375.1_12_M                         1.0000 - - 0..0::0 
#=SQ TcruziJRcl4_KB222877.1_14_P                             1.0000 - - 0..0::0 
#=SQ TcruziJRcl4_KB222877.1_15_T                             1.0000 - - 0..0::0 
#=SQ TcruziJRcl4_KB222877.1_16_N                             1.0000 - - 0..0::0 
#=SQ TcruziJRcl4_KB222877.1_17_L                             1.0000 - - 0..0::0 
#=SQ TcruziJRcl4_KB222877.1_18_S                             1.0000 - - 0..0::0 
#=SQ TcruziJRcl4_KB222877.1_19_M                             1.0000 - - 0..0::0 
#=SQ TcruziJRcl4_KB222877.1_20_E                             1.0000 - - 0..0::0 
#=SQ TcruziJRcl4_KB222877.1_21_M                             1.0000 - - 0..0::0 
#=SQ TcruziJRcl4_KB222877.1_22_S                             1.0000 - - 0..0::0 
#=SQ TcruziJRcl4_KB222877.1_23_M                             1.0000 - - 0..0::0 
#=SQ TcruziJRcl4_KB222877.1_24_Y                             1.0000 - - 0..0::0 
#=SQ TcruziJRcl4_KB222877.1_25_V                             1.0000 - - 0..0::0 
#=SQ TcruziJRcl4_KB222880.1_26_S                             1.0000 - - 0..0::0 
#=SQ TcruziJRcl4_KB222880.1_27_L                             1.0000 - - 0..0::0 
#=SQ TcruziJRcl4_KB222880.1_28_S                             1.0000 - - 0..0::0 
#=SQ TcruziJRcl4_KB222886.1_29_C                             1.0000 - - 0..0::0 
#=SQ TcruziJRcl4_KB222890.1_32_G                             1.0000 - - 0..0::0 
#=SQ TcruziJRcl4_KB222890.1_33_L                             1.0000 - - 0..0::0 
#=SQ TcruziJRcl4_KB222902.1_34_A                             1.0000 - - 0..0::0 
#=SQ TcruziJRcl4_KB222902.1_35_R                             1.0000 - - 0..0::0 
#=SQ TcruziJRcl4_KB222902.1_36_F                             1.0000 - - 0..0::0 
#=SQ TcruziJRcl4_KB222911.1_37_P                             1.0000 - - 0..0::0 
#=SQ TcruziJRcl4_KB222911.1_38_X                             1.0000 - - 0..0::0 
#=SQ TcruziJRcl4_KB222911.1_39_L                             1.0000 - - 0..0::0 
#=SQ TcruziJRcl4_KB222916.1_42_Q                             1.0000 - - 0..0::0 
#=SQ TcruziJRcl4_KB222923.1_43_G                             1.0000 - - 0..0::0 
#=SQ TcruziJRcl4_KB222923.1_44_G                             1.0000 - - 0..0::0 
#=SQ TcruziJRcl4_KB222923.1_45_T                             1.0000 - - 0..0::0 
#=SQ TcruziJRcl4_KB222926.1_46_H                             1.0000 - - 0..0::0 
#=SQ TcruziJRcl4_KB222940.1_47_R                             1.0000 - - 0..0::0 
#=SQ TcruziJRcl4_KB222940.1_48_R                             1.0000 - - 0..0::0 
#=SQ TcruziJRcl4_KB222941.1_49_E                             1.0000 - - 0..0::0 
#=SQ TcruziJRcl4_KB222958.1_51_P                             1.0000 - - 0..0::0 
#=SQ TcruziJRcl4_KB222964.1_52_A                             1.0000 - - 0..0::0 
#=SQ TcruziJRcl4_KB222964.1_53_S                             1.0000 - - 0..0::0 
#=SQ TcruziJRcl4_KB222964.1_54_D                             1.0000 - - 0..0::0 
#=SQ TcruziJRcl4_KB222964.1_55_D                             1.0000 - - 0..0::0 
#=SQ TcruziJRcl4_KB222965.1_56_N                             1.0000 - - 0..0::0 
#=SQ TcruziJRcl4_KB222965.1_57_A                             1.0000 - - 0..0::0 
#=SQ TcruziJRcl4_KB222965.1_58_R                             1.0000 - - 0..0::0 
#=SQ TcruziJRcl4_KB222965.1_59_K                             1.0000 - - 0..0::0 
#=SQ TcruziJRcl4_KB222965.1_60_R                             1.0000 - - 0..0::0 
#=SQ TcruziJRcl4_KB222968.1_61_V                             1.0000 - - 0..0::0 
#=SQ TcruziJRcl4_KB222968.1_62_E                             1.0000 - - 0..0::0 
#=SQ TcruziJRcl4_KB222968.1_63_F                             1.0000 - - 0..0::0 
#=SQ TcruziJRcl4_KB222969.1_64_I                             1.0000 - - 0..0::0 
#=SQ TcruziJRcl4_KB222969.1_65_Q                             1.0000 - - 0..0::0 
#=SQ TcruziJRcl4_KB222969.1_66_L                             1.0000 - - 0..0::0 
#=SQ TcruziJRcl4_KB222987.1_70_W                             1.0000 - - 0..0::0 
#=SQ TcruziJRcl4_KB223000.1_71_I                             1.0000 - - 0..0::0 
#=SQ TcruziJRcl4_KB223000.1_72_Q                             1.0000 - - 0..0::0 
#=SQ TcruziJRcl4_KB223000.1_73_V                             1.0000 - - 0..0::0 
#=SQ TcruziJRcl4_KB223000.1_74_K                             1.0000 - - 0..0::0 
#=SQ TcruziJRcl4_KB223000.1_75_G                             1.0000 - - 0..0::0 
#=SQ TcruziJRcl4_KB223000.1_76_L                             1.0000 - - 0..0::0 
#=SQ TcruziJRcl4_KB223000.1_77_T                             1.0000 - - 0..0::0 
#=SQ TcruziJRcl4_KB223000.1_78_R                             1.0000 - - 0..0::0 
#=SQ TcruziJRcl4_KB223000.1_79_K                             1.0000 - - 0..0::0 
#=SQ TcruziJRcl4_KB223000.1_80_R                             1.0000 - - 0..0::0 
#=SQ TcruziJRcl4_KB223192.1_83_V                             1.0000 - - 0..0::0 
#=SQ TcruzimarinkelleiB7_TcMARK_CONTIG_1108_3_G              1.0000 - - 0..0::0 
#=SQ TcruzimarinkelleiB7_TcMARK_CONTIG_1108_4_L              1.0000 - - 0..0::0 
#=SQ TcruzimarinkelleiB7_TcMARK_CONTIG_1142_5_D              1.0000 - - 0..0::0 
#=SQ TcruzimarinkelleiB7_TcMARK_CONTIG_1761_9_P              1.0000 - - 0..0::0 
#=SQ TcruzimarinkelleiB7_TcMARK_CONTIG_1761_10_T             1.0000 - - 0..0::0 
#=SQ TcruzimarinkelleiB7_TcMARK_CONTIG_1761_11_N             1.0000 - - 0..0::0 
#=SQ TcruzimarinkelleiB7_TcMARK_CONTIG_1776_12_L             1.0000 - - 0..0::0 
#=SQ TcruzimarinkelleiB7_TcMARK_CONTIG_1776_13_S             1.0000 - - 0..0::0 
#=SQ TcruzimarinkelleiB7_TcMARK_CONTIG_1776_14_M             1.0000 - - 0..0::0 
#=SQ TcruzimarinkelleiB7_TcMARK_CONTIG_1840_15_S             1.0000 - - 0..0::0 
#=SQ TcruzimarinkelleiB7_TcMARK_CONTIG_1844_17_L             1.0000 - - 0..0::0 
#=SQ TcruzimarinkelleiB7_TcMARK_CONTIG_1844_18_S             1.0000 - - 0..0::0 
#=SQ TcruzimarinkelleiB7_TcMARK_CONTIG_1863_19_P             1.0000 - - 0..0::0 
#=SQ TcruzimarinkelleiB7_TcMARK_CONTIG_1863_20_X             1.0000 - - 0..0::0 
#=SQ TcruzimarinkelleiB7_TcMARK_CONTIG_1863_21_L             1.0000 - - 0..0::0 
#=SQ TcruzimarinkelleiB7_TcMARK_CONTIG_1879_22_N             1.0000 - - 0..0::0 
#=SQ TcruzimarinkelleiB7_TcMARK_CONTIG_1879_23_R             1.0000 - - 0..0::0 
#=SQ TcruzimarinkelleiB7_TcMARK_CONTIG_1969_24_F             1.0000 - - 0..0::0 
#=SQ TcruzimarinkelleiB7_TcMARK_CONTIG_1969_26_F             1.0000 - - 0..0::0 
#=SQ TcruzimarinkelleiB7_TcMARK_CONTIG_1969_27_E             1.0000 - - 0..0::0 
#=SQ TcruzimarinkelleiB7_TcMARK_CONTIG_1969_28_V             1.0000 - - 0..0::0 
#=SQ TcruzimarinkelleiB7_TcMARK_CONTIG_2170_29_C             1.0000 - - 0..0::0 
#=SQ TcruzimarinkelleiB7_TcMARK_CONTIG_2201_31_araG          1.0000 - - 0..0::0 
#=SQ TcruzimarinkelleiB7_TcMARK_CONTIG_2201_32_T             1.0000 - - 0..0::0 
#=SQ TcruzimarinkelleiB7_TcMARK_CONTIG_2201_33_G             1.0000 - - 0..0::0 
#=SQ TcruzimarinkelleiB7_TcMARK_CONTIG_2326_34_I             1.0000 - - 0..0::0 
#=SQ TcruzimarinkelleiB7_TcMARK_CONTIG_2769_35_P             1.0000 - - 0..0::0 
#=SQ TcruzimarinkelleiB7_TcMARK_CONTIG_2838_36_E             1.0000 - - 0..0::0 
#=SQ TcruzimarinkelleiB7_TcMARK_CONTIG_2880_37_H             1.0000 - - 0..0::0 
#=SQ TcruzimarinkelleiB7_TcMARK_CONTIG_3490_43_L             1.0000 - - 0..0::0 
#=SQ TcruzimarinkelleiB7_TcMARK_CONTIG_3490_44_Q             1.0000 - - 0..0::0 
#=SQ TcruzimarinkelleiB7_TcMARK_CONTIG_3490_45_I             1.0000 - - 0..0::0 
#=SQ TcruzimarinkelleiB7_TcMARK_CONTIG_4292_47_H             1.0000 - - 0..0::0 
#=SQ TcruzimarinkelleiB7_TcMARK_CONTIG_435_48_araD           1.0000 - - 0..0::0 
#=SQ TcruzimarinkelleiB7_TcMARK_CONTIG_435_49_S              1.0000 - - 0..0::0 
#=SQ TcruzimarinkelleiB7_TcMARK_CONTIG_435_50_A              1.0000 - - 0..0::0 
#=SQ TcruzimarinkelleiB7_TcMARK_CONTIG_5092_51_A             1.0000 - - 0..0::0 
#=SQ TcruzimarinkelleiB7_TcMARK_CONTIG_5092_52_R             1.0000 - - 0..0::0 
#=SQ TcruzimarinkelleiB7_TcMARK_CONTIG_5092_53_F             1.0000 - - 0..0::0 
#=SQ TcruzimarinkelleiB7_TcMARK_CONTIG_722_58_I              1.0000 - - 0..0::0 
#=SQ TcruzimarinkelleiB7_TcMARK_CONTIG_722_59_Q              1.0000 - - 0..0::0 
#=SQ TcruzimarinkelleiB7_TcMARK_CONTIG_722_60_V              1.0000 - - 0..0::0 
#=SQ TcruzimarinkelleiB7_TcMARK_CONTIG_722_61_K              1.0000 - - 0..0::0 
#=SQ TcruzimarinkelleiB7_TcMARK_CONTIG_722_62_G              1.0000 - - 0..0::0 
#=SQ TcruzimarinkelleiB7_TcMARK_CONTIG_722_63_L              1.0000 - - 0..0::0 
#=SQ TcruzimarinkelleiB7_TcMARK_CONTIG_722_64_T              1.0000 - - 0..0::0 
#=SQ TcruzimarinkelleiB7_TcMARK_CONTIG_722_65_R              1.0000 - - 0..0::0 
#=SQ TcruzimarinkelleiB7_TcMARK_CONTIG_722_66_K              1.0000 - - 0..0::0 
#=SQ TcruzimarinkelleiB7_TcMARK_CONTIG_722_67_R              1.0000 - - 0..0::0 
#=SQ TcruzimarinkelleiB7_TcMARK_CONTIG_727_68_araW           1.0000 - - 0..0::0 
#=SQ TcruzimarinkelleiB7_TcMARK_CONTIG_730_69_A              1.0000 - - 0..0::0 
#=SQ TcruzimarinkelleiB7_TcMARK_CONTIG_737_70_R              1.0000 - - 0..0::0 
#=SQ TcruziSylvioX10-1-2012_ADWP02000205_1_I                 1.0000 - - 0..0::0 
#=SQ TcruziSylvioX10-1-2012_ADWP02000205_2_Q                 1.0000 - - 0..0::0 
#=SQ TcruziSylvioX10-1-2012_ADWP02000205_3_V                 1.0000 - - 0..0::0 
#=SQ TcruziSylvioX10-1-2012_ADWP02000205_4_K                 1.0000 - - 0..0::0 
#=SQ TcruziSylvioX10-1-2012_ADWP02000205_5_G                 1.0000 - - 0..0::0 
#=SQ TcruziSylvioX10-1-2012_ADWP02000205_6_L                 1.0000 - - 0..0::0 
#=SQ TcruziSylvioX10-1-2012_ADWP02000205_7_T                 1.0000 - - 0..0::0 
#=SQ TcruziSylvioX10-1-2012_ADWP02000205_8_R                 1.0000 - - 0..0::0 
#=SQ TcruziSylvioX10-1-2012_ADWP02000206_9_R                 1.0000 - - 0..0::0 
#=SQ TcruziSylvioX10-1-2012_ADWP02000367_11_W                1.0000 - - 0..0::0 
#=SQ TcruziSylvioX10-1-2012_ADWP02000723_12_R                1.0000 - - 0..0::0 
#=SQ TcruziSylvioX10-1-2012_ADWP02004204_16_E                1.0000 - - 0..0::0 
#=SQ TcruziSylvioX10-1-2012_ADWP02004467_17_L                1.0000 - - 0..0::0 
#=SQ TcruziSylvioX10-1-2012_ADWP02004467_18_X                1.0000 - - 0..0::0 
#=SQ TcruziSylvioX10-1-2012_ADWP02004640_19_C                1.0000 - - 0..0::0 
#=SQ TcruziSylvioX10-1-2012_ADWP02006234_20_Q                1.0000 - - 0..0::0 
#=SQ TcruziSylvioX10-1-2012_ADWP02006284_21_I                1.0000 - - 0..0::0 
#=SQ TcruziSylvioX10-1-2012_ADWP02006284_22_Q                1.0000 - - 0..0::0 
#=SQ TcruziSylvioX10-1-2012_ADWP02006285_24_I                1.0000 - - 0..0::0 
#=SQ TcruziSylvioX10-1-2012_ADWP02006285_25_Q                1.0000 - - 0..0::0 
#=SQ TcruziSylvioX10-1-2012_ADWP02006285_26_L                1.0000 - - 0..0::0 
#=SQ TcruziSylvioX10-1-2012_ADWP02007135_27_L                1.0000 - - 0..0::0 
#=SQ TcruziSylvioX10-1-2012_ADWP02007135_28_G                1.0000 - - 0..0::0 
#=SQ TcruziSylvioX10-1-2012_ADWP02013683_34_P                1.0000 - - 0..0::0 
#=SQ TcruziSylvioX10-1-2012_ADWP02013683_35_T                1.0000 - - 0..0::0 
#=SQ TcruziSylvioX10-1-2012_ADWP02013683_36_N                1.0000 - - 0..0::0 
#=SQ TcruziSylvioX10-1-2012_ADWP02013766_37_L                1.0000 - - 0..0::0 
#=SQ TcruziSylvioX10-1-2012_ADWP02013766_38_S                1.0000 - - 0..0::0 
#=SQ TcruziSylvioX10-1-2012_ADWP02013766_39_M                1.0000 - - 0..0::0 
#=SQ TcruziSylvioX10-1-2012_ADWP02013766_40_E                1.0000 - - 0..0::0 
#=SQ TcruziSylvioX10-1-2012_ADWP02013766_41_M                1.0000 - - 0..0::0 
#=SQ TcruziSylvioX10-1-2012_ADWP02013766_42_Y                1.0000 - - 0..0::0 
#=SQ TcruziSylvioX10-1-2012_ADWP02013766_43_V                1.0000 - - 0..0::0 
#=SQ TcruziSylvioX10-1-2012_ADWP02014096_44_L                1.0000 - - 0..0::0 
#=SQ TcruziSylvioX10-1-2012_ADWP02014096_45_S                1.0000 - - 0..0::0 
#=SQ TcruziSylvioX10-1-2012_ADWP02014245_46_X                1.0000 - - 0..0::0 
#=SQ TcruziSylvioX10-1-2012_ADWP02014245_47_L                1.0000 - - 0..0::0 
#=SQ TcruziSylvioX10-1-2012_ADWP02014245_48_P                1.0000 - - 0..0::0 
#=SQ TcruziSylvioX10-1-2012_ADWP02014326_49_N                1.0000 - - 0..0::0 
#=SQ TcruziSylvioX10-1-2012_ADWP02014326_50_A                1.0000 - - 0..0::0 
#=SQ TcruziSylvioX10-1-2012_ADWP02014326_51_R                1.0000 - - 0..0::0 
#=SQ TcruziSylvioX10-1-2012_ADWP02014326_52_K                1.0000 - - 0..0::0 
#=SQ TcruziSylvioX10-1-2012_ADWP02014326_53_R                1.0000 - - 0..0::0 
#=SQ TcruziSylvioX10-1-2012_ADWP02014412_54_G                1.0000 - - 0..0::0 
#=SQ TcruziSylvioX10-1-2012_ADWP02014418_55_G                1.0000 - - 0..0::0 
#=SQ TcruziSylvioX10-1-2012_ADWP02014418_56_T                1.0000 - - 0..0::0 
#=SQ TcruziSylvioX10-1-2012_ADWP02015179_57_C                1.0000 - - 0..0::0 
#=SQ TcruziSylvioX10-1-2012_ADWP02015348_58_T                1.0000 - - 0..0::0 
#=SQ TcruziSylvioX10-1-2012_ADWP02015905_59_V                1.0000 - - 0..0::0 
#=SQ TcruziSylvioX10-1-2012_ADWP02015905_60_E                1.0000 - - 0..0::0 
#=SQ TcruziSylvioX10-1-2012_ADWP02015905_61_F                1.0000 - - 0..0::0 
#=SQ TcruziSylvioX10-1-2012_ADWP02016208_62_R                1.0000 - - 0..0::0 
#=SQ TcruziSylvioX10-1-2012_ADWP02016208_63_A                1.0000 - - 0..0::0 
#=SQ TcruziSylvioX10-1-2012_ADWP02016913_64_I                1.0000 - - 0..0::0 
#=SQ TcruziSylvioX10-1-2012_ADWP02017214_65_P                1.0000 - - 0..0::0 
#=SQ TcruziSylvioX10-1-2012_ADWP02018470_68_S                1.0000 - - 0..0::0 
#=SQ TcruziSylvioX10-1-2012_ADWP02018470_69_L                1.0000 - - 0..0::0 
#=SQ TcruziSylvioX10-1-2012_ADWP02019748_70_S                1.0000 - - 0..0::0 
#=SQ TcruziSylvioX10-1-2012_ADWP02020073_71_S                1.0000 - - 0..0::0 
#=SQ TcruziSylvioX10-1-2012_ADWP02021287_72_D                1.0000 - - 0..0::0 
#=SQ TcruziSylvioX10-1-2012_ADWP02021287_73_S                1.0000 - - 0..0::0 
#=SQ TcruziSylvioX10-1-2012_ADWP02021287_74_A                1.0000 - - 0..0::0 
#=SQ TcruziSylvioX10-1-2012_ADWP02023024_77_E                1.0000 - - 0..0::0 
#=SQ TcruziSylvioX10-1-2012_ADWP02024641_80_C                1.0000 - - 0..0::0 
#=SQ TcruziSylvioX10-1-2012_ADWP02025301_82_H                1.0000 - - 0..0::0 
#=SQ TcruziSylvioX10-1_TcX10_chr1_1_N                        1.0000 - - 0..0::0 
#=SQ TcruziSylvioX10-1_TcX10_chr1_2_A                        1.0000 - - 0..0::0 
#=SQ TcruziSylvioX10-1_TcX10_chr1_3_R                        1.0000 - - 0..0::0 
#=SQ TcruziSylvioX10-1_TcX10_chr1_4_K                        1.0000 - - 0..0::0 
#=SQ TcruziSylvioX10-1_TcX10_chr1_5_R                        1.0000 - - 0..0::0 
#=SQ TcruziSylvioX10-1_TcX10_chr1_6_S                        1.0000 - - 0..0::0 
#=SQ TcruziSylvioX10-1_TcX10_chr1_7_S                        1.0000 - - 0..0::0 
#=SQ TcruziSylvioX10-1_TcX10_chr1_8_L                        1.0000 - - 0..0::0 
#=SQ TcruziSylvioX10-1_TcX10_chr1_9_araS                     1.0000 - - 0..0::0 
#=SQ TcruziSylvioX10-1_TcX10_chr11_11_R                      1.0000 - - 0..0::0 
#=SQ TcruziSylvioX10-1_TcX10_chr14_12_Q                      1.0000 - - 0..0::0 
#=SQ TcruziSylvioX10-1_TcX10_chr15_18_D                      1.0000 - - 0..0::0 
#=SQ TcruziSylvioX10-1_TcX10_chr15_19_S                      1.0000 - - 0..0::0 
#=SQ TcruziSylvioX10-1_TcX10_chr15_21_L                      1.0000 - - 0..0::0 
#=SQ TcruziSylvioX10-1_TcX10_chr15_22_X                      1.0000 - - 0..0::0 
#=SQ TcruziSylvioX10-1_TcX10_chr15_23_P                      1.0000 - - 0..0::0 
#=SQ TcruziSylvioX10-1_TcX10_chr16_25_E                      1.0000 - - 0..0::0 
#=SQ TcruziSylvioX10-1_TcX10_chr21_27_L                      1.0000 - - 0..0::0 
#=SQ TcruziSylvioX10-1_TcX10_chr21_28_Q                      1.0000 - - 0..0::0 
#=SQ TcruziSylvioX10-1_TcX10_chr21_29_I                      1.0000 - - 0..0::0 
#=SQ TcruziSylvioX10-1_TcX10_chr22_30_I                      1.0000 - - 0..0::0 
#=SQ TcruziSylvioX10-1_TcX10_chr24_31_F                      1.0000 - - 0..0::0 
#=SQ TcruziSylvioX10-1_TcX10_chr24_32_E                      1.0000 - - 0..0::0 
#=SQ TcruziSylvioX10-1_TcX10_chr24_33_V                      1.0000 - - 0..0::0 
#=SQ TcruziSylvioX10-1_TcX10_chr25_34_C                      1.0000 - - 0..0::0 
#=SQ TcruziSylvioX10-1_TcX10_chr29_36_P                      1.0000 - - 0..0::0 
#=SQ TcruziSylvioX10-1_TcX10_chr3_37_H                       1.0000 - - 0..0::0 
#=SQ TcruziSylvioX10-1_TcX10_chr3_38_H                       1.0000 - - 0..0::0 
#=SQ TcruziSylvioX10-1_TcX10_chr31_39_I                      1.0000 - - 0..0::0 
#=SQ TcruziSylvioX10-1_TcX10_chr32_42_A                      1.0000 - - 0..0::0 
#=SQ TcruziSylvioX10-1_TcX10_chr32_43_S                      1.0000 - - 0..0::0 
#=SQ TcruziSylvioX10-1_TcX10_chr32_44_D                      1.0000 - - 0..0::0 
#=SQ TcruziSylvioX10-1_TcX10_chr37_45_I                      1.0000 - - 0..0::0 
#=SQ TcruziSylvioX10-1_TcX10_chr37_46_Q                      1.0000 - - 0..0::0 
#=SQ TcruziSylvioX10-1_TcX10_chr37_47_V                      1.0000 - - 0..0::0 
#=SQ TcruziSylvioX10-1_TcX10_chr37_48_K                      1.0000 - - 0..0::0 
#=SQ TcruziSylvioX10-1_TcX10_chr37_49_G                      1.0000 - - 0..0::0 
#=SQ TcruziSylvioX10-1_TcX10_chr37_50_L                      1.0000 - - 0..0::0 
#=SQ TcruziSylvioX10-1_TcX10_chr37_51_T                      1.0000 - - 0..0::0 
#=SQ TcruziSylvioX10-1_TcX10_chr37_52_R                      1.0000 - - 0..0::0 
#=SQ TcruziSylvioX10-1_TcX10_chr37_53_K                      1.0000 - - 0..0::0 
#=SQ TcruziSylvioX10-1_TcX10_chr37_54_R                      1.0000 - - 0..0::0 
#=SQ TcruziSylvioX10-1_TcX10_chr37_55_W                      1.0000 - - 0..0::0 
#=SQ TcruziSylvioX10-1_TcX10_chr43_58_V                      1.0000 - - 0..0::0 
#=SQ TcruziSylvioX10-1_TcX10_chr43_59_Y                      1.0000 - - 0..0::0 
#=SQ TcruziSylvioX10-1_TcX10_chr43_60_M                      1.0000 - - 0..0::0 
#=SQ TcruziSylvioX10-1_TcX10_chr43_61_E                      1.0000 - - 0..0::0 
#=SQ TcruziSylvioX10-1_TcX10_chr43_62_M                      1.0000 - - 0..0::0 
#=SQ TcruziSylvioX10-1_TcX10_chr43_63_S                      1.0000 - - 0..0::0 
#=SQ TcruziSylvioX10-1_TcX10_chr43_64_L                      1.0000 - - 0..0::0 
#=SQ TcruziSylvioX10-1_TcX10_chr5_66_N                       1.0000 - - 0..0::0 
#=SQ TcruziSylvioX10-1_TcX10_chr5_67_T                       1.0000 - - 0..0::0 
#=SQ TcruziSylvioX10-1_TcX10_chr5_68_P                       1.0000 - - 0..0::0 
#=SQ TcruziSylvioX10-1_TcX10_chr8_71_F                       1.0000 - - 0..0::0 
#=SQ TcruziSylvioX10-1_TcX10_chr8_72_E                       1.0000 - - 0..0::0 
#=SQ TcruziSylvioX10-1_TcX10_chr8_73_V                       1.0000 - - 0..0::0 
#=SQ TcruziSylvioX10-1_TcX10_chr8_74_G                       1.0000 - - 0..0::0 
#=SQ TcruziSylvioX10-1_TcX10_chr8_75_T                       1.0000 - - 0..0::0 
#=SQ TcruziSylvioX10-1_TcX10_chr8_76_G                       1.0000 - - 0..0::0 
#=SQ TcruziSylvioX10-1_TcX10_chr9_77_G                       1.0000 - - 0..0::0 
#=SQ TcruziSylvioX10-1_TcX10_chr9_78_L                       1.0000 - - 0..0::0 
#=SQ TcruziTulacl2_AQHO01010782.1_3_R                        1.0000 - - 0..0::0 
#=SQ TcruziTulacl2_AQHO01012882.1_5_C                        1.0000 - - 0..0::0 
#=SQ TcruziTulacl2_AQHO01014348.1_6_T                        1.0000 - - 0..0::0 
#=SQ TcruziTulacl2_AQHO01014978.1_7_R                        1.0000 - - 0..0::0 
#=SQ TcruziTulacl2_AQHO01017963.1_10_E                       1.0000 - - 0..0::0 
#=SQ TcruziTulacl2_AQHO01019721.1_13_R                       1.0000 - - 0..0::0 
#=SQ TcruziTulacl2_AQHO01019721.1_14_K                       1.0000 - - 0..0::0 
#=SQ TcruziTulacl2_AQHO01019721.1_15_N                       1.0000 - - 0..0::0 
#=SQ TcruziTulacl2_AQHO01019721.1_16_A                       1.0000 - - 0..0::0 
#=SQ TcruziTulacl2_AQHO01021239.1_19_S                       1.0000 - - 0..0::0 
#=SQ TcruziTulacl2_AQHO01021419.1_21_W                       1.0000 - - 0..0::0 
#=SQ TcruziTulacl2_AQHO01022386.1_25_R                       1.0000 - - 0..0::0 
#=SQ TcruziTulacl2_AQHO01022691.1_26_H                       1.0000 - - 0..0::0 
#=SQ TcruziTulacl2_AQHO01022959.1_27_C                       1.0000 - - 0..0::0 
#=SQ TcruziTulacl2_AQHO01023705.1_29_S                       1.0000 - - 0..0::0 
#=SQ TcruziTulacl2_AQHO01023767.1_30_A                       1.0000 - - 0..0::0 
#=SQ TcruziTulacl2_AQHO01023767.1_31_S                       1.0000 - - 0..0::0 
#=SQ TcruziTulacl2_AQHO01023767.1_32_D                       1.0000 - - 0..0::0 
#=SQ TcruziTulacl2_AQHO01024063.1_34_P                       1.0000 - - 0..0::0 
#=SQ TcruziTulacl2_AQHO01024116.1_36_I                       1.0000 - - 0..0::0 
#=SQ TcruziTulacl2_AQHO01024116.1_37_Q                       1.0000 - - 0..0::0 
#=SQ TcruziTulacl2_AQHO01024116.1_38_L                       1.0000 - - 0..0::0 
#=SQ TcruziTulacl2_AQHO01024152.1_39_F                       1.0000 - - 0..0::0 
#=SQ TcruziTulacl2_AQHO01024152.1_40_E                       1.0000 - - 0..0::0 
#=SQ TcruziTulacl2_AQHO01024152.1_41_V                       1.0000 - - 0..0::0 
#=SQ TcruziTulacl2_AQHO01024709.1_42_R                       1.0000 - - 0..0::0 
#=SQ TcruziTulacl2_AQHO01024709.1_43_K                       1.0000 - - 0..0::0 
#=SQ TcruziTulacl2_AQHO01024709.1_44_N                       1.0000 - - 0..0::0 
#=SQ TcruziTulacl2_AQHO01024709.1_45_A                       1.0000 - - 0..0::0 
#=SQ TcruziTulacl2_AQHO01025626.1_47_F                       1.0000 - - 0..0::0 
#=SQ TcruziTulacl2_AQHO01027870.1_51_L                       1.0000 - - 0..0::0 
#=SQ TcruziTulacl2_AQHO01027870.1_52_Q                       1.0000 - - 0..0::0 
#=SQ TcruziTulacl2_AQHO01027870.1_53_I                       1.0000 - - 0..0::0 
#=SQ TcruziTulacl2_AQHO01028466.1_55_G                       1.0000 - - 0..0::0 
#=SQ TcruziTulacl2_AQHO01028466.1_56_T                       1.0000 - - 0..0::0 
#=SQ TcruziTulacl2_AQHO01029045.1_58_A                       1.0000 - - 0..0::0 
#=SQ TcruziTulacl2_AQHO01029352.1_61_P                       1.0000 - - 0..0::0 
#=SQ TcruziTulacl2_AQHO01029352.1_62_T                       1.0000 - - 0..0::0 
#=SQ TcruziTulacl2_AQHO01032505.1_65_S                       1.0000 - - 0..0::0 
#=SQ TcruziTulacl2_AQHO01034196.1_67_I                       1.0000 - - 0..0::0 
#=SQ TcruziTulacl2_AQHO01034196.1_68_Q                       1.0000 - - 0..0::0 
#=SQ TcruziTulacl2_AQHO01036040.1_69_N                       1.0000 - - 0..0::0 
#=SQ TcruziTulacl2_AQHO01037896.1_72_A                       1.0000 - - 0..0::0 
#=SQ TcruziTulacl2_AQHO01037896.1_73_S                       1.0000 - - 0..0::0 
#=SQ TcruziTulacl2_AQHO01037896.1_74_D                       1.0000 - - 0..0::0 
#=SQ TcruziTulacl2_AQHO01042845.1_76_G                       1.0000 - - 0..0::0 
#=SQ TcruziTulacl2_AQHO01042845.1_77_L                       1.0000 - - 0..0::0 
#=SQ TcruziTulacl2_AQHO01042930.1_78_T                       1.0000 - - 0..0::0 
#=SQ TcruziTulacl2_AQHO01042930.1_79_N                       1.0000 - - 0..0::0 
#=SQ TcruziTulacl2_AQHO01043228.1_80_G                       1.0000 - - 0..0::0 
#=SQ TcruziTulacl2_KB851309.1_81_V                           1.0000 - - 0..0::0 
#=SQ TcruziTulacl2_KB851309.1_82_Y                           1.0000 - - 0..0::0 
#=SQ TcruziTulacl2_KB851309.1_83_M                           1.0000 - - 0..0::0 
#=SQ TcruziTulacl2_KB851309.1_84_E                           1.0000 - - 0..0::0 
#=SQ TcruziTulacl2_KB851309.1_85_M                           1.0000 - - 0..0::0 
#=SQ TcruziTulacl2_KB851309.1_86_S                           1.0000 - - 0..0::0 
#=SQ TcruziTulacl2_KB851309.1_87_L                           1.0000 - - 0..0::0 
#=SQ TcruziTulacl2_KB851384.1_88_V                           1.0000 - - 0..0::0 
#=SQ TcruziTulacl2_KB851384.1_89_Y                           1.0000 - - 0..0::0 
#=SQ TcruziTulacl2_KB851384.1_90_M                           1.0000 - - 0..0::0 
#=SQ TcruziTulacl2_KB851384.1_91_E                           1.0000 - - 0..0::0 
#=SQ TcruziTulacl2_KB851384.1_92_M                           1.0000 - - 0..0::0 
#=SQ TcruziTulacl2_KB851384.1_93_S                           1.0000 - - 0..0::0 
#=SQ TcruziTulacl2_KB851384.1_94_L                           1.0000 - - 0..0::0 
#=SQ TcruziTulacl2_KB851398.1_96_R                           1.0000 - - 0..0::0 
#=SQ TcruziTulacl2_KB851398.1_97_K                           1.0000 - - 0..0::0 
#=SQ TcruziTulacl2_KB851398.1_98_R                           1.0000 - - 0..0::0 
#=SQ TcruziTulacl2_KB851398.1_99_T                           1.0000 - - 0..0::0 
#=SQ TcruziTulacl2_KB851398.1_100_L                          1.0000 - - 0..0::0 
#=SQ TcruziTulacl2_KB851398.1_101_G                          1.0000 - - 0..0::0 
#=SQ TcruziTulacl2_KB851398.1_102_K                          1.0000 - - 0..0::0 
#=SQ TcruziTulacl2_KB851398.1_103_V                          1.0000 - - 0..0::0 
#=SQ TcruziTulacl2_KB851398.1_104_Q                          1.0000 - - 0..0::0 
#=SQ TcruziTulacl2_KB851400.1_105_W                          1.0000 - - 0..0::0 
#=SQ TcruziTulacl2_KB851405.1_106_E                          1.0000 - - 0..0::0 
#=SQ TcruziTulacl2_KB851446.1_107_V                          1.0000 - - 0..0::0 
#=SQ TcruziTulacl2_KB851533.1_108_R                          1.0000 - - 0..0::0 
#=SQ TcruziTulacl2_KB851533.1_109_K                          1.0000 - - 0..0::0 
#=SQ TcruziTulacl2_KB851533.1_110_R                          1.0000 - - 0..0::0 
#=SQ TcruziTulacl2_KB851533.1_111_T                          1.0000 - - 0..0::0 
#=SQ TcruziTulacl2_KB851533.1_112_L                          1.0000 - - 0..0::0 
#=SQ TcruziTulacl2_KB851533.1_113_G                          1.0000 - - 0..0::0 
#=SQ TcruziTulacl2_KB851533.1_114_K                          1.0000 - - 0..0::0 
#=SQ TcruziTulacl2_KB851533.1_115_V                          1.0000 - - 0..0::0 
#=SQ TcruziTulacl2_KB851533.1_116_Q                          1.0000 - - 0..0::0 
#=SQ TcruziTulacl2_KB851533.1_117_I                          1.0000 - - 0..0::0 
#=SQ TcruziTulacl2_KB851539.1_118_G                          1.0000 - - 0..0::0 
#=SQ TcruziTulacl2_KB851539.1_119_L                          1.0000 - - 0..0::0 
#=SQ TcruziTulacl2_KB851562.1_120_H                          1.0000 - - 0..0::0 
#=SQ TcruziTulacl2_KB851583.1_121_S                          1.0000 - - 0..0::0 
#=SQ TcruziTulacl2_KB851583.1_122_L                          1.0000 - - 0..0::0 
#=SQ TcruziTulacl2_KB851583.1_123_S                          1.0000 - - 0..0::0 
#=SQ TcruziTulacl2_KB851583.1_124_L                          1.0000 - - 0..0::0 
#=SQ TcruziTulacl2_KB851678.1_129_R                          1.0000 - - 0..0::0 
#=SQ TcruziTulacl2_KB851679.1_130_P                          1.0000 - - 0..0::0 
#=SQ TcruziTulacl2_KB851704.1_131_L                          1.0000 - - 0..0::0 
#=SQ TcruziTulacl2_KB851704.1_132_X                          1.0000 - - 0..0::0 
#=SQ TcruziTulacl2_KB851704.1_133_P                          1.0000 - - 0..0::0 
#=SQ TcruziTulacl2_KB851715.1_134_F                          1.0000 - - 0..0::0 
#=SQ TcruziTulacl2_KB851715.1_135_E                          1.0000 - - 0..0::0 
#=SQ TcruziTulacl2_KB851715.1_136_V                          1.0000 - - 0..0::0 
#=SQ TcruziTulacl2_KB851739.1_137_G                          1.0000 - - 0..0::0 
#=SQ TcruziTulacl2_KB851777.1_138_A                          1.0000 - - 0..0::0 
#=SQ TcruziTulacl2_KB851777.1_139_R                          1.0000 - - 0..0::0 
#=SQ TcruziTulacl2_KB851777.1_140_F                          1.0000 - - 0..0::0 
#=SQ TcruziTulacl2_KB852025.1_144_I                          1.0000 - - 0..0::0 
#=SQ TcruziTulacl2_KB852086.1_146_I                          1.0000 - - 0..0::0 
#=SQ TcruziTulacl2_KB852113.1_147_T                          1.0000 - - 0..0::0 
#=SQ TcruziTulacl2_KB852113.1_148_P                          1.0000 - - 0..0::0 
#=SQ TcruziTulacl2_KB852113.1_149_N                          1.0000 - - 0..0::0 
#=SQ TcruziTulacl2_KB852221.1_150_N                          1.0000 - - 0..0::0 
#=SQ TcruziTulacl2_KB852578.1_151_Q                          1.0000 - - 0..0::0 
#=SQ TcruziTulacl2_KB852684.1_152_araF                       1.0000 - - 0..0::0 
#=SQ TcruziTulacl2_KB852684.1_153_R                          1.0000 - - 0..0::0 
#=SQ TcruziTulacl2_KB852684.1_154_A                          1.0000 - - 0..0::0 
#=SQ TcruziTulacl2_KB852687.1_156_N                          1.0000 - - 0..0::0 
#=SQ TcruziTulacl2_KB852687.1_157_T                          1.0000 - - 0..0::0 
#=SQ TevansiSTIB805_STIB805_Chr03_2_S                        1.0000 - - 0..0::0 
#=SQ TevansiSTIB805_STIB805_Chr03_3_L                        1.0000 - - 0..0::0 
#=SQ TevansiSTIB805_STIB805_Chr03_4_S                        1.0000 - - 0..0::0 
#=SQ TevansiSTIB805_STIB805_Chr04_6_V                        1.0000 - - 0..0::0 
#=SQ TevansiSTIB805_STIB805_Chr04_7_P                        1.0000 - - 0..0::0 
#=SQ TevansiSTIB805_STIB805_Chr04_8_T                        1.0000 - - 0..0::0 
#=SQ TevansiSTIB805_STIB805_Chr04_9_Y                        1.0000 - - 0..0::0 
#=SQ TevansiSTIB805_STIB805_Chr04_10_V                       1.0000 - - 0..0::0 
#=SQ TevansiSTIB805_STIB805_Chr04_11_L                       1.0000 - - 0..0::0 
#=SQ TevansiSTIB805_STIB805_Chr04_12_M                       1.0000 - - 0..0::0 
#=SQ TevansiSTIB805_STIB805_Chr04_13_E                       1.0000 - - 0..0::0 
#=SQ TevansiSTIB805_STIB805_Chr04_14_M                       1.0000 - - 0..0::0 
#=SQ TevansiSTIB805_STIB805_Chr04_15_S                       1.0000 - - 0..0::0 
#=SQ TevansiSTIB805_STIB805_Chr04_16_V                       1.0000 - - 0..0::0 
#=SQ TevansiSTIB805_STIB805_Chr05_17_R                       1.0000 - - 0..0::0 
#=SQ TevansiSTIB805_STIB805_Chr05_18_E                       1.0000 - - 0..0::0 
#=SQ TevansiSTIB805_STIB805_Chr07_19_A                       1.0000 - - 0..0::0 
#=SQ TevansiSTIB805_STIB805_Chr07_20_S                       1.0000 - - 0..0::0 
#=SQ TevansiSTIB805_STIB805_Chr07_21_D                       1.0000 - - 0..0::0 
#=SQ TevansiSTIB805_STIB805_Chr07_22_D                       1.0000 - - 0..0::0 
#=SQ TevansiSTIB805_STIB805_Chr07_23_S                       1.0000 - - 0..0::0 
#=SQ TevansiSTIB805_STIB805_Chr07_24_A                       1.0000 - - 0..0::0 
#=SQ TevansiSTIB805_STIB805_Chr07_25_K                       1.0000 - - 0..0::0 
#=SQ TevansiSTIB805_STIB805_Chr07_26_A                       1.0000 - - 0..0::0 
#=SQ TevansiSTIB805_STIB805_Chr07_27_G                       1.0000 - - 0..0::0 
#=SQ TevansiSTIB805_STIB805_Chr08_28_C                       1.0000 - - 0..0::0 
#=SQ TevansiSTIB805_STIB805_Chr08_29_C                       1.0000 - - 0..0::0 
#=SQ TevansiSTIB805_STIB805_Chr08_30_R                       1.0000 - - 0..0::0 
#=SQ TevansiSTIB805_STIB805_Chr08_31_I                       1.0000 - - 0..0::0 
#=SQ TevansiSTIB805_STIB805_Chr08_32_L                       1.0000 - - 0..0::0 
#=SQ TevansiSTIB805_STIB805_Chr08_33_Q                       1.0000 - - 0..0::0 
#=SQ TevansiSTIB805_STIB805_Chr08_34_Q                       1.0000 - - 0..0::0 
#=SQ TevansiSTIB805_STIB805_Chr08_35_I                       1.0000 - - 0..0::0 
#=SQ TevansiSTIB805_STIB805_Chr08_37_N                       1.0000 - - 0..0::0 
#=SQ TevansiSTIB805_STIB805_Chr08_38_W                       1.0000 - - 0..0::0 
#=SQ TevansiSTIB805_STIB805_Chr08_39_I                       1.0000 - - 0..0::0 
#=SQ TevansiSTIB805_STIB805_Chr08_40_Q                       1.0000 - - 0..0::0 
#=SQ TevansiSTIB805_STIB805_Chr08_41_V                       1.0000 - - 0..0::0 
#=SQ TevansiSTIB805_STIB805_Chr08_42_K                       1.0000 - - 0..0::0 
#=SQ TevansiSTIB805_STIB805_Chr08_43_G                       1.0000 - - 0..0::0 
#=SQ TevansiSTIB805_STIB805_Chr08_44_L                       1.0000 - - 0..0::0 
#=SQ TevansiSTIB805_STIB805_Chr08_45_T                       1.0000 - - 0..0::0 
#=SQ TevansiSTIB805_STIB805_Chr08_46_R                       1.0000 - - 0..0::0 
#=SQ TevansiSTIB805_STIB805_Chr08_47_K                       1.0000 - - 0..0::0 
#=SQ TevansiSTIB805_STIB805_Chr08_48_R                       1.0000 - - 0..0::0 
#=SQ TevansiSTIB805_STIB805_Chr09_49_G                       1.0000 - - 0..0::0 
#=SQ TevansiSTIB805_STIB805_Chr10_52_G                       1.0000 - - 0..0::0 
#=SQ TevansiSTIB805_STIB805_Chr10_53_P                       1.0000 - - 0..0::0 
#=SQ TevansiSTIB805_STIB805_Chr10_54_T                       1.0000 - - 0..0::0 
#=SQ TevansiSTIB805_STIB805_Chr10_55_L                       1.0000 - - 0..0::0 
#=SQ TevansiSTIB805_STIB805_Chr10_56_X                       1.0000 - - 0..0::0 
#=SQ TevansiSTIB805_STIB805_Chr10_57_P                       1.0000 - - 0..0::0 
#=SQ TevansiSTIB805_STIB805_Chr10_58_N                       1.0000 - - 0..0::0 
#=SQ TevansiSTIB805_STIB805_Chr10_59_A                       1.0000 - - 0..0::0 
#=SQ TevansiSTIB805_STIB805_Chr10_60_R                       1.0000 - - 0..0::0 
#=SQ TevansiSTIB805_STIB805_Chr10_61_K                       1.0000 - - 0..0::0 
#=SQ TevansiSTIB805_STIB805_Chr10_62_R                       1.0000 - - 0..0::0 
#=SQ TevansiSTIB805_STIB805_Chr11_01_64_G                    1.0000 - - 0..0::0 
#=SQ TevansiSTIB805_STIB805_Chr11_01_65_H                    1.0000 - - 0..0::0 
#=SQ TevansiSTIB805_STIB805_Chr11_01_66_E                    1.0000 - - 0..0::0 
#=SQ TevansiSTIB805_STIB805_Chr11_01_67_F                    1.0000 - - 0..0::0 
#=SQ TevansiSTIB805_STIB805_Chr11_01_68_A                    1.0000 - - 0..0::0 
#=SQ TevansiSTIB805_STIB805_Chr11_01_69_R                    1.0000 - - 0..0::0 
#=SQ TevansiSTIB805_STIB805_Chr11_01_70_F                    1.0000 - - 0..0::0 
#=SQ TgrayiANR4_JMRU01000020_1_D                             1.0000 - - 0..0::0 
#=SQ TgrayiANR4_JMRU01000020_2_S                             1.0000 - - 0..0::0 
#=SQ TgrayiANR4_JMRU01000020_3_V                             1.0000 - - 0..0::0 
#=SQ TgrayiANR4_JMRU01000025_4_R                             1.0000 - - 0..0::0 
#=SQ TgrayiANR4_JMRU01000041_5_R                             1.0000 - - 0..0::0 
#=SQ TgrayiANR4_JMRU01000055_6_F                             1.0000 - - 0..0::0 
#=SQ TgrayiANR4_JMRU01000074_7_L                             1.0000 - - 0..0::0 
#=SQ TgrayiANR4_JMRU01000074_8_X                             1.0000 - - 0..0::0 
#=SQ TgrayiANR4_JMRU01000074_9_P                             1.0000 - - 0..0::0 
#=SQ TgrayiANR4_JMRU01000101_10_A                            1.0000 - - 0..0::0 
#=SQ TgrayiANR4_JMRU01000139_12_K                            1.0000 - - 0..0::0 
#=SQ TgrayiANR4_JMRU01000141_13_G                            1.0000 - - 0..0::0 
#=SQ TgrayiANR4_JMRU01000141_14_T                            1.0000 - - 0..0::0 
#=SQ TgrayiANR4_JMRU01000166_16_E                            1.0000 - - 0..0::0 
#=SQ TgrayiANR4_JMRU01000212_18_N                            1.0000 - - 0..0::0 
#=SQ TgrayiANR4_JMRU01000237_19_P                            1.0000 - - 0..0::0 
#=SQ TgrayiANR4_JMRU01000237_20_T                            1.0000 - - 0..0::0 
#=SQ TgrayiANR4_JMRU01000237_21_Y                            1.0000 - - 0..0::0 
#=SQ TgrayiANR4_JMRU01000237_22_N                            1.0000 - - 0..0::0 
#=SQ TgrayiANR4_JMRU01000242_23_C                            1.0000 - - 0..0::0 
#=SQ TgrayiANR4_JMRU01000257_24_D                            1.0000 - - 0..0::0 
#=SQ TgrayiANR4_JMRU01000290_25_A                            1.0000 - - 0..0::0 
#=SQ TgrayiANR4_JMRU01000296_26_P                            1.0000 - - 0..0::0 
#=SQ TgrayiANR4_JMRU01000351_27_A                            1.0000 - - 0..0::0 
#=SQ TgrayiANR4_JMRU01000378_28_V                            1.0000 - - 0..0::0 
#=SQ TgrayiANR4_JMRU01000378_29_E                            1.0000 - - 0..0::0 
#=SQ TgrayiANR4_JMRU01000378_30_F                            1.0000 - - 0..0::0 
#=SQ TgrayiANR4_JMRU01000411_31_Q                            1.0000 - - 0..0::0 
#=SQ TgrayiANR4_JMRU01000458_33_W                            1.0000 - - 0..0::0 
#=SQ TgrayiANR4_JMRU01000458_34_W                            1.0000 - - 0..0::0 
#=SQ TgrayiANR4_JMRU01000458_35_N                            1.0000 - - 0..0::0 
#=SQ TgrayiANR4_JMRU01000458_36_N                            1.0000 - - 0..0::0 
#=SQ TgrayiANR4_JMRU01000549_37_L                            1.0000 - - 0..0::0 
#=SQ TgrayiANR4_JMRU01000549_38_G                            1.0000 - - 0..0::0 
#=SQ TgrayiANR4_JMRU01000552_39_S                            1.0000 - - 0..0::0 
#=SQ TgrayiANR4_JMRU01000590_40_T                            1.0000 - - 0..0::0 
#=SQ TgrayiANR4_JMRU01000620_41_V                            1.0000 - - 0..0::0 
#=SQ TgrayiANR4_JMRU01000640_42_G                            1.0000 - - 0..0::0 
#=SQ TgrayiANR4_JMRU01000676_43_E                            1.0000 - - 0..0::0 
#=SQ TgrayiANR4_JMRU01000676_44_M                            1.0000 - - 0..0::0 
#=SQ TgrayiANR4_JMRU01000676_45_Y                            1.0000 - - 0..0::0 
#=SQ TgrayiANR4_JMRU01000676_46_V                            1.0000 - - 0..0::0 
#=SQ TgrayiANR4_JMRU01000696_47_R                            1.0000 - - 0..0::0 
#=SQ TgrayiANR4_JMRU01000706_48_L                            1.0000 - - 0..0::0 
#=SQ TgrayiANR4_JMRU01000724_49_R                            1.0000 - - 0..0::0 
#=SQ TgrayiANR4_JMRU01000724_50_K                            1.0000 - - 0..0::0 
#=SQ TgrayiANR4_JMRU01000724_52_G                            1.0000 - - 0..0::0 
#=SQ TgrayiANR4_JMRU01000724_53_L                            1.0000 - - 0..0::0 
#=SQ TgrayiANR4_JMRU01000724_54_T                            1.0000 - - 0..0::0 
#=SQ TgrayiANR4_JMRU01000724_55_R                            1.0000 - - 0..0::0 
#=SQ TgrayiANR4_JMRU01000724_56_K                            1.0000 - - 0..0::0 
#=SQ TgrayiANR4_JMRU01000724_57_K                            1.0000 - - 0..0::0 
#=SQ TgrayiANR4_JMRU01000724_58_V                            1.0000 - - 0..0::0 
#=SQ TgrayiANR4_JMRU01000729_59_X                            1.0000 - - 0..0::0 
#=SQ TgrayiANR4_JMRU01000736_60_G                            1.0000 - - 0..0::0 
#=SQ TgrayiANR4_JMRU01000738_61_G                            1.0000 - - 0..0::0 
#=SQ TgrayiANR4_JMRU01000754_63_M                            1.0000 - - 0..0::0 
#=SQ TgrayiANR4_JMRU01000758_64_C                            1.0000 - - 0..0::0 
#=SQ TgrayiANR4_JMRU01000811_67_E                            1.0000 - - 0..0::0 
#=SQ TgrayiANR4_JMRU01000855_68_L                            1.0000 - - 0..0::0 
#=SQ TgrayiANR4_JMRU01000873_69_A                            1.0000 - - 0..0::0 
#=SQ TgrayiANR4_JMRU01000873_70_R                            1.0000 - - 0..0::0 
#=SQ TgrayiANR4_JMRU01000873_71_F                            1.0000 - - 0..0::0 
#=SQ TgrayiANR4_JMRU01001103_72_araI                         1.0000 - - 0..0::0 
#=SQ TgrayiANR4_JMRU01001200_74_I                            1.0000 - - 0..0::0 
#=SQ TgrayiANR4_JMRU01001200_75_Q                            1.0000 - - 0..0::0 
#=SQ TgrayiANR4_JMRU01001200_76_Q                            1.0000 - - 0..0::0 
#=SQ TgrayiANR4_JMRU01001200_77_L                            1.0000 - - 0..0::0 
#=SQ TgrayiANR4_JMRU01001200_78_I                            1.0000 - - 0..0::0 
#=SQ TgrayiANR4_JMRU01001263_82_T                            1.0000 - - 0..0::0 
#=SQ TgrayiANR4_JMRU01001523_85_T                            1.0000 - - 0..0::0 
#=SQ TgrayiANR4_JMRU01001523_86_S                            1.0000 - - 0..0::0 
#=SQ TgrayiANR4_JMRU01001587_87_S                            1.0000 - - 0..0::0 
#=SQ TgrayiANR4_JMRU01001642_88_R                            1.0000 - - 0..0::0 
#=SQ TgrayiANR4_JMRU01001707_89_A                            1.0000 - - 0..0::0 
#=SQ TgrayiANR4_JMRU01001714_90_R                            1.0000 - - 0..0::0 
#=SQ TgrayiANR4_JMRU01001714_91_A                            1.0000 - - 0..0::0 
#=SQ TgrayiANR4_JMRU01001714_92_R                            1.0000 - - 0..0::0 
#=SQ TgrayiANR4_JMRU01001714_93_K                            1.0000 - - 0..0::0 
#=SQ TgrayiANR4_JMRU01001714_94_R                            1.0000 - - 0..0::0 
#=SQ TgrayiANR4_JMRU01001762_95_P                            1.0000 - - 0..0::0 
#=SQ TgrayiANR4_JMRU01001853_96_K                            1.0000 - - 0..0::0 
#=SQ TgrayiANR4_JMRU01002176_97_H                            1.0000 - - 0..0::0 
#=SQ TgrayiANR4_JMRU01002176_98_H                            1.0000 - - 0..0::0 
#=SQ TgrayiANR4_JMRU01002281_100_L                           1.0000 - - 0..0::0 
#=SQ TgrayiANR4_JMRU01002281_101_S                           1.0000 - - 0..0::0 
#=SQ TgrayiANR4_JMRU01002687_103_R                           1.0000 - - 0..0::0 
#=SQ TgrayiANR4_JMRU01002687_104_K                           1.0000 - - 0..0::0 
#=SQ TgrayiANR4_JMRU01002687_105_R                           1.0000 - - 0..0::0 
#=SQ TgrayiANR4_JMRU01002762_106_L                           1.0000 - - 0..0::0 
#=SQ TtheileriEdinburgh_NBCO01000001_1_N                     1.0000 - - 0..0::0 
#=SQ TtheileriEdinburgh_NBCO01000001_2_Y                     1.0000 - - 0..0::0 
#=SQ TtheileriEdinburgh_NBCO01000001_3_L                     1.0000 - - 0..0::0 
#=SQ TtheileriEdinburgh_NBCO01000001_4_T                     1.0000 - - 0..0::0 
#=SQ TtheileriEdinburgh_NBCO01000001_5_P                     1.0000 - - 0..0::0 
#=SQ TtheileriEdinburgh_NBCO01000001_6_F                     1.0000 - - 0..0::0 
#=SQ TtheileriEdinburgh_NBCO01000001_7_E                     1.0000 - - 0..0::0 
#=SQ TtheileriEdinburgh_NBCO01000001_8_V                     1.0000 - - 0..0::0 
#=SQ TtheileriEdinburgh_NBCO01000001_9_Y                     1.0000 - - 0..0::0 
#=SQ TtheileriEdinburgh_NBCO01000001_10_M                    1.0000 - - 0..0::0 
#=SQ TtheileriEdinburgh_NBCO01000001_11_E                    1.0000 - - 0..0::0 
#=SQ TtheileriEdinburgh_NBCO01000001_12_M                    1.0000 - - 0..0::0 
#=SQ TtheileriEdinburgh_NBCO01000001_13_S                    1.0000 - - 0..0::0 
#=SQ TtheileriEdinburgh_NBCO01000001_14_L                    1.0000 - - 0..0::0 
#=SQ TtheileriEdinburgh_NBCO01000001_15_M                    1.0000 - - 0..0::0 
#=SQ TtheileriEdinburgh_NBCO01000002_19_G                    1.0000 - - 0..0::0 
#=SQ TtheileriEdinburgh_NBCO01000002_20_S                    1.0000 - - 0..0::0 
#=SQ TtheileriEdinburgh_NBCO01000002_21_T                    1.0000 - - 0..0::0 
#=SQ TtheileriEdinburgh_NBCO01000002_22_K                    1.0000 - - 0..0::0 
#=SQ TtheileriEdinburgh_NBCO01000002_23_G                    1.0000 - - 0..0::0 
#=SQ TtheileriEdinburgh_NBCO01000003_24_V                    1.0000 - - 0..0::0 
#=SQ TtheileriEdinburgh_NBCO01000003_25_araS                 1.0000 - - 0..0::0 
#=SQ TtheileriEdinburgh_NBCO01000003_26_A                    1.0000 - - 0..0::0 
#=SQ TtheileriEdinburgh_NBCO01000004_27_G                    1.0000 - - 0..0::0 
#=SQ TtheileriEdinburgh_NBCO01000005_28_G                    1.0000 - - 0..0::0 
#=SQ TtheileriEdinburgh_NBCO01000005_29_C                    1.0000 - - 0..0::0 
#=SQ TtheileriEdinburgh_NBCO01000005_30_V                    1.0000 - - 0..0::0 
#=SQ TtheileriEdinburgh_NBCO01000005_31_X                    1.0000 - - 0..0::0 
#=SQ TtheileriEdinburgh_NBCO01000007_32_araT                 1.0000 - - 0..0::0 
#=SQ TtheileriEdinburgh_NBCO01000008_34_A                    1.0000 - - 0..0::0 
#=SQ TtheileriEdinburgh_NBCO01000008_35_A                    1.0000 - - 0..0::0 
#=SQ TtheileriEdinburgh_NBCO01000008_36_R                    1.0000 - - 0..0::0 
#=SQ TtheileriEdinburgh_NBCO01000008_37_K                    1.0000 - - 0..0::0 
#=SQ TtheileriEdinburgh_NBCO01000008_38_R                    1.0000 - - 0..0::0 
#=SQ TtheileriEdinburgh_NBCO01000008_39_N                    1.0000 - - 0..0::0 
#=SQ TtheileriEdinburgh_NBCO01000008_40_N                    1.0000 - - 0..0::0 
#=SQ TtheileriEdinburgh_NBCO01000008_41_N                    1.0000 - - 0..0::0 
#=SQ TtheileriEdinburgh_NBCO01000009_42_S                    1.0000 - - 0..0::0 
#=SQ TtheileriEdinburgh_NBCO01000009_43_T                    1.0000 - - 0..0::0 
#=SQ TtheileriEdinburgh_NBCO01000009_44_L                    1.0000 - - 0..0::0 
#=SQ TtheileriEdinburgh_NBCO01000009_45_S                    1.0000 - - 0..0::0 
#=SQ TtheileriEdinburgh_NBCO01000010_46_R                    1.0000 - - 0..0::0 
#=SQ TtheileriEdinburgh_NBCO01000010_47_L                    1.0000 - - 0..0::0 
#=SQ TtheileriEdinburgh_NBCO01000011_48_T                    1.0000 - - 0..0::0 
#=SQ TtheileriEdinburgh_NBCO01000012_50_E                    1.0000 - - 0..0::0 
#=SQ TtheileriEdinburgh_NBCO01000012_51_L                    1.0000 - - 0..0::0 
#=SQ TtheileriEdinburgh_NBCO01000013_52_A                    1.0000 - - 0..0::0 
#=SQ TtheileriEdinburgh_NBCO01000013_53_A                    1.0000 - - 0..0::0 
#=SQ TtheileriEdinburgh_NBCO01000013_54_N                    1.0000 - - 0..0::0 
#=SQ TtheileriEdinburgh_NBCO01000013_55_W                    1.0000 - - 0..0::0 
#=SQ TtheileriEdinburgh_NBCO01000013_56_W                    1.0000 - - 0..0::0 
#=SQ TtheileriEdinburgh_NBCO01000013_57_L                    1.0000 - - 0..0::0 
#=SQ TtheileriEdinburgh_NBCO01000013_58_R                    1.0000 - - 0..0::0 
#=SQ TtheileriEdinburgh_NBCO01000013_59_T                    1.0000 - - 0..0::0 
#=SQ TtheileriEdinburgh_NBCO01000013_60_L                    1.0000 - - 0..0::0 
#=SQ TtheileriEdinburgh_NBCO01000013_61_G                    1.0000 - - 0..0::0 
#=SQ TtheileriEdinburgh_NBCO01000013_62_K                    1.0000 - - 0..0::0 
#=SQ TtheileriEdinburgh_NBCO01000013_63_V                    1.0000 - - 0..0::0 
#=SQ TtheileriEdinburgh_NBCO01000013_64_Q                    1.0000 - - 0..0::0 
#=SQ TtheileriEdinburgh_NBCO01000013_65_I                    1.0000 - - 0..0::0 
#=SQ TtheileriEdinburgh_NBCO01000013_66_K                    1.0000 - - 0..0::0 
#=SQ TtheileriEdinburgh_NBCO01000013_67_K                    1.0000 - - 0..0::0 
#=SQ TtheileriEdinburgh_NBCO01000013_68_K                    1.0000 - - 0..0::0 
#=SQ TtheileriEdinburgh_NBCO01000014_69_Q                    1.0000 - - 0..0::0 
#=SQ TtheileriEdinburgh_NBCO01000015_70_S                    1.0000 - - 0..0::0 
#=SQ TtheileriEdinburgh_NBCO01000015_71_I                    1.0000 - - 0..0::0 
#=SQ TtheileriEdinburgh_NBCO01000015_72_I                    1.0000 - - 0..0::0 
#=SQ TtheileriEdinburgh_NBCO01000015_73_Q                    1.0000 - - 0..0::0 
#=SQ TtheileriEdinburgh_NBCO01000015_74_Q                    1.0000 - - 0..0::0 
#=SQ TtheileriEdinburgh_NBCO01000015_75_L                    1.0000 - - 0..0::0 
#=SQ TtheileriEdinburgh_NBCO01000016_76_araR                 1.0000 - - 0..0::0 
#=SQ TtheileriEdinburgh_NBCO01000016_77_araH                 1.0000 - - 0..0::0 
#=SQ TtheileriEdinburgh_NBCO01000018_79_R                    1.0000 - - 0..0::0 
#=SQ TtheileriEdinburgh_NBCO01000019_81_A                    1.0000 - - 0..0::0 
#=SQ TtheileriEdinburgh_NBCO01000019_82_V                    1.0000 - - 0..0::0 
#=SQ TtheileriEdinburgh_NBCO01000020_83_S                    1.0000 - - 0..0::0 
#=SQ TtheileriEdinburgh_NBCO01000020_84_V                    1.0000 - - 0..0::0 
#=SQ TtheileriEdinburgh_NBCO01000020_85_araA                 1.0000 - - 0..0::0 
#=SQ TtheileriEdinburgh_NBCO01000021_86_Y                    1.0000 - - 0..0::0 
#=SQ TtheileriEdinburgh_NBCO01000021_87_I                    1.0000 - - 0..0::0 
#=SQ TtheileriEdinburgh_NBCO01000021_88_P                    1.0000 - - 0..0::0 
#=SQ TtheileriEdinburgh_NBCO01000021_89_S                    1.0000 - - 0..0::0 
#=SQ TtheileriEdinburgh_NBCO01000021_90_T                    1.0000 - - 0..0::0 
#=SQ TtheileriEdinburgh_NBCO01000021_91_V                    1.0000 - - 0..0::0 
#=SQ TtheileriEdinburgh_NBCO01000021_92_I                    1.0000 - - 0..0::0 
#=SQ TtheileriEdinburgh_NBCO01000023_93_V                    1.0000 - - 0..0::0 
#=SQ TtheileriEdinburgh_NBCO01000023_94_R                    1.0000 - - 0..0::0 
#=SQ TtheileriEdinburgh_NBCO01000024_95_G                    1.0000 - - 0..0::0 
#=SQ TtheileriEdinburgh_NBCO01000024_97_E                    1.0000 - - 0..0::0 
#=SQ TtheileriEdinburgh_NBCO01000024_98_Y                    1.0000 - - 0..0::0 
#=SQ TtheileriEdinburgh_NBCO01000025_99_R                    1.0000 - - 0..0::0 
#=SQ TtheileriEdinburgh_NBCO01000025_100_R                   1.0000 - - 0..0::0 
#=SQ TtheileriEdinburgh_NBCO01000025_101_G                   1.0000 - - 0..0::0 
#=SQ TtheileriEdinburgh_NBCO01000025_102_M                   1.0000 - - 0..0::0 
#=SQ TtheileriEdinburgh_NBCO01000026_103_V                   1.0000 - - 0..0::0 
#=SQ TtheileriEdinburgh_NBCO01000026_104_araT                1.0000 - - 0..0::0 
#=SQ TtheileriEdinburgh_NBCO01000026_105_araT                1.0000 - - 0..0::0 
#=SQ TtheileriEdinburgh_NBCO01000026_106_araF                1.0000 - - 0..0::0 
#=SQ TtheileriEdinburgh_NBCO01000026_107_F                   1.0000 - - 0..0::0 
#=SQ TtheileriEdinburgh_NBCO01000029_108_H                   1.0000 - - 0..0::0 
#=SQ TtheileriEdinburgh_NBCO01000031_109_I                   1.0000 - - 0..0::0 
#=SQ TtheileriEdinburgh_NBCO01000032_110_E                   1.0000 - - 0..0::0 
#=SQ TtheileriEdinburgh_NBCO01000033_111_L                   1.0000 - - 0..0::0 
#=SQ TtheileriEdinburgh_NBCO01000033_112_V                   1.0000 - - 0..0::0 
#=SQ TtheileriEdinburgh_NBCO01000033_113_V                   1.0000 - - 0..0::0 
#=SQ TtheileriEdinburgh_NBCO01000033_114_A                   1.0000 - - 0..0::0 
#=SQ TtheileriEdinburgh_NBCO01000033_115_araA                1.0000 - - 0..0::0 
#=SQ TtheileriEdinburgh_NBCO01000033_116_L                   1.0000 - - 0..0::0 
#=SQ TtheileriEdinburgh_NBCO01000034_117_P                   1.0000 - - 0..0::0 
#=SQ TtheileriEdinburgh_NBCO01000034_118_X                   1.0000 - - 0..0::0 
#=SQ TtheileriEdinburgh_NBCO01000034_119_L                   1.0000 - - 0..0::0 
#=SQ TtheileriEdinburgh_NBCO01000035_120_P                   1.0000 - - 0..0::0 
#=SQ TtheileriEdinburgh_NBCO01000035_121_P                   1.0000 - - 0..0::0 
#=SQ TtheileriEdinburgh_NBCO01000035_122_K                   1.0000 - - 0..0::0 
#=SQ TtheileriEdinburgh_NBCO01000035_123_P                   1.0000 - - 0..0::0 
#=SQ TtheileriEdinburgh_NBCO01000035_124_R                   1.0000 - - 0..0::0 
#=SQ TtheileriEdinburgh_NBCO01000035_125_A                   1.0000 - - 0..0::0 
#=SQ TtheileriEdinburgh_NBCO01000037_126_G                   1.0000 - - 0..0::0 
#=SQ TtheileriEdinburgh_NBCO01000037_127_T                   1.0000 - - 0..0::0 
#=SQ TtheileriEdinburgh_NBCO01000038_128_F                   1.0000 - - 0..0::0 
#=SQ TtheileriEdinburgh_NBCO01000038_129_G                   1.0000 - - 0..0::0 
#=SQ TtheileriEdinburgh_NBCO01000038_130_R                   1.0000 - - 0..0::0 
#=SQ TtheileriEdinburgh_NBCO01000038_131_E                   1.0000 - - 0..0::0 
#=SQ TtheileriEdinburgh_NBCO01000043_132_S                   1.0000 - - 0..0::0 
#=SQ TtheileriEdinburgh_NBCO01000044_133_L                   1.0000 - - 0..0::0 
#=SQ TtheileriEdinburgh_NBCO01000046_134_F                   1.0000 - - 0..0::0 
#=SQ TtheileriEdinburgh_NBCO01000046_135_R                   1.0000 - - 0..0::0 
#=SQ TtheileriEdinburgh_NBCO01000046_136_A                   1.0000 - - 0..0::0 
#=SQ TtheileriEdinburgh_NBCO01000046_137_V                   1.0000 - - 0..0::0 
#=SQ TtheileriEdinburgh_NBCO01000046_138_H                   1.0000 - - 0..0::0 
#=SQ TtheileriEdinburgh_NBCO01000046_139_E                   1.0000 - - 0..0::0 
#=SQ TtheileriEdinburgh_NBCO01000046_140_F                   1.0000 - - 0..0::0 
#=SQ TtheileriEdinburgh_NBCO01000061_141_Q                   1.0000 - - 0..0::0 
#=SQ TtheileriEdinburgh_NBCO01000061_142_F                   1.0000 - - 0..0::0 
#=SQ TtheileriEdinburgh_NBCO01000061_143_F                   1.0000 - - 0..0::0 
#=SQ TtheileriEdinburgh_NBCO01000061_144_F                   1.0000 - - 0..0::0 
#=SQ TtheileriEdinburgh_NBCO01000063_145_L                   1.0000 - - 0..0::0 
#=SQ TtheileriEdinburgh_NBCO01000071_146_F                   1.0000 - - 0..0::0 
#=SQ TtheileriEdinburgh_NBCO01000071_147_F                   1.0000 - - 0..0::0 
#=SQ TtheileriEdinburgh_NBCO01000071_148_F                   1.0000 - - 0..0::0 
#=SQ TtheileriEdinburgh_NBCO01000072_149_X                   1.0000 - - 0..0::0 
#=SQ TtheileriEdinburgh_NBCO01000075_150_E                   1.0000 - - 0..0::0 
#=SQ TtheileriEdinburgh_NBCO01000078_151_G                   1.0000 - - 0..0::0 
#=SQ TtheileriEdinburgh_NBCO01000087_152_F                   1.0000 - - 0..0::0 
#=SQ TtheileriEdinburgh_NBCO01000087_153_F                   1.0000 - - 0..0::0 
#=SQ TtheileriEdinburgh_NBCO01000087_154_F                   1.0000 - - 0..0::0 
#=SQ TtheileriEdinburgh_NBCO01000088_155_E                   1.0000 - - 0..0::0 
#=SQ TtheileriEdinburgh_NBCO01000091_156_C                   1.0000 - - 0..0::0 
#=SQ TtheileriEdinburgh_NBCO01000091_157_P                   1.0000 - - 0..0::0 
#=SQ TtheileriEdinburgh_NBCO01000091_158_araC                1.0000 - - 0..0::0 
#=SQ TtheileriEdinburgh_NBCO01000093_159_L                   1.0000 - - 0..0::0 
#=SQ TtheileriEdinburgh_NBCO01000101_160_E                   1.0000 - - 0..0::0 
#=SQ TtheileriEdinburgh_NBCO01000101_161_R                   1.0000 - - 0..0::0 
#=SQ TtheileriEdinburgh_NBCO01000113_162_E                   1.0000 - - 0..0::0 
#=SQ TtheileriEdinburgh_NBCO01000113_163_Q                   1.0000 - - 0..0::0 
#=SQ TtheileriEdinburgh_NBCO01000124_164_araE                1.0000 - - 0..0::0 
#=SQ TvivaxY486_TvY486_03_1_S                                1.0000 - - 0..0::0 
#=SQ TvivaxY486_TvY486_03_2_L                                1.0000 - - 0..0::0 
#=SQ TvivaxY486_TvY486_03_3_S                                1.0000 - - 0..0::0 
#=SQ TvivaxY486_TvY486_04_5_S                                1.0000 - - 0..0::0 
#=SQ TvivaxY486_TvY486_04_6_V                                1.0000 - - 0..0::0 
#=SQ TvivaxY486_TvY486_07_7_araG                             1.0000 - - 0..0::0 
#=SQ TvivaxY486_TvY486_08_9_R                                1.0000 - - 0..0::0 
#=SQ TvivaxY486_TvY486_08_10_Q                               1.0000 - - 0..0::0 
#=SQ TvivaxY486_TvY486_08_11_I                               1.0000 - - 0..0::0 
#=SQ TvivaxY486_TvY486_08_12_K                               1.0000 - - 0..0::0 
#=SQ TvivaxY486_TvY486_08_13_G                               1.0000 - - 0..0::0 
#=SQ TvivaxY486_TvY486_08_14_L                               1.0000 - - 0..0::0 
#=SQ TvivaxY486_TvY486_08_15_K                               1.0000 - - 0..0::0 
#=SQ TvivaxY486_TvY486_08_16_R                               1.0000 - - 0..0::0 
#=SQ TvivaxY486_TvY486_10_20_P                               1.0000 - - 0..0::0 
#=SQ TvivaxY486_TvY486_10_21_T                               1.0000 - - 0..0::0 
#=SQ TvivaxY486_TvY486_10_22_L                               1.0000 - - 0..0::0 
#=SQ TvivaxY486_TvY486_10_23_X                               1.0000 - - 0..0::0 
#=SQ TvivaxY486_TvY486_10_24_P                               1.0000 - - 0..0::0 
#=SQ TvivaxY486_TvY486_10_25_R                               1.0000 - - 0..0::0 
#=SQ TvivaxY486_TvY486_10_26_W                               1.0000 - - 0..0::0 
#=SQ TvivaxY486_TvY486_10_27_N                               1.0000 - - 0..0::0 
#=SQ TvivaxY486_TvY486_11_29_F                               1.0000 - - 0..0::0 
#=SQ TvivaxY486_TvY486_11_30_E                               1.0000 - - 0..0::0 
#=SQ TvivaxY486_TvY486_11_31_A                               1.0000 - - 0..0::0 
#=SQ TvivaxY486_TvY486_11_32_R                               1.0000 - - 0..0::0 
#=SQ TvivaxY486_TvY486_11_33_C                               1.0000 - - 0..0::0 
#=SQ TvivaxY486_TvY486_bin_archived_contig_1160_34_G         1.0000 - - 0..0::0 
#=SQ TvivaxY486_TvY486_bin_archived_contig_1183_36_K         1.0000 - - 0..0::0 
#=SQ TvivaxY486_TvY486_bin_archived_contig_2067_37_I         1.0000 - - 0..0::0 
#=SQ TvivaxY486_TvY486_bin_archived_contig_2067_38_Q         1.0000 - - 0..0::0 
#=SQ TvivaxY486_TvY486_bin_archived_contig_2067_39_V         1.0000 - - 0..0::0 
#=SQ TvivaxY486_TvY486_bin_archived_contig_2815_40_R         1.0000 - - 0..0::0 
#=SQ TvivaxY486_TvY486_bin_archived_contig_29_43_M           1.0000 - - 0..0::0 
#=SQ TvivaxY486_TvY486_bin_archived_contig_29_44_L           1.0000 - - 0..0::0 
#=SQ TvivaxY486_TvY486_bin_archived_contig_29_45_E           1.0000 - - 0..0::0 
#=SQ TvivaxY486_TvY486_bin_archived_contig_3062_46_V         1.0000 - - 0..0::0 
#=SQ TvivaxY486_TvY486_bin_archived_contig_3413_48_H         1.0000 - - 0..0::0 
#=SQ TvivaxY486_TvY486_bin_archived_contig_3413_49_S         1.0000 - - 0..0::0 
#=SQ TvivaxY486_TvY486_bin_archived_contig_3413_51_K         1.0000 - - 0..0::0 
#=SQ TvivaxY486_TvY486_bin_archived_contig_3672_52_V         1.0000 - - 0..0::0 
#=SQ TvivaxY486_TvY486_bin_archived_contig_3855_54_C         1.0000 - - 0..0::0 
#=SQ TvivaxY486_TvY486_bin_archived_contig_4208_55_V         1.0000 - - 0..0::0 
#=SQ TvivaxY486_TvY486_bin_archived_contig_4208_56_V         1.0000 - - 0..0::0 
#=SQ TvivaxY486_TvY486_bin_archived_contig_4261_58_F         1.0000 - - 0..0::0 
#=SQ TvivaxY486_TvY486_bin_archived_contig_4261_59_I         1.0000 - - 0..0::0 
#=SQ TvivaxY486_TvY486_bin_archived_contig_4261_60_Q         1.0000 - - 0..0::0 
#=SQ TvivaxY486_TvY486_bin_archived_contig_4263_61_V         1.0000 - - 0..0::0 
#=SQ TvivaxY486_TvY486_bin_archived_contig_4271_63_V         1.0000 - - 0..0::0 
#=SQ TvivaxY486_TvY486_bin_archived_contig_4539_66_N         1.0000 - - 0..0::0 
#=SQ TvivaxY486_TvY486_bin_archived_contig_4539_67_E         1.0000 - - 0..0::0 
#=SQ TvivaxY486_TvY486_bin_archived_contig_4568_69_I         1.0000 - - 0..0::0 
#=SQ TvivaxY486_TvY486_bin_archived_contig_4568_70_Q         1.0000 - - 0..0::0 
#=SQ TvivaxY486_TvY486_bin_archived_contig_4568_71_Q         1.0000 - - 0..0::0 
#=SQ TvivaxY486_TvY486_bin_archived_contig_4568_72_F         1.0000 - - 0..0::0 
#=SQ TvivaxY486_TvY486_bin_archived_contig_5387_74_L         1.0000 - - 0..0::0 
#=SQ TvivaxY486_TvY486_bin_archived_contig_5387_75_V         1.0000 - - 0..0::0 
#=SQ TvivaxY486_TvY486_bin_archived_contig_5397_77_V         1.0000 - - 0..0::0 
#=SQ TvivaxY486_TvY486_bin_archived_contig_5397_78_V         1.0000 - - 0..0::0 
#=SQ TvivaxY486_TvY486_bin_archived_contig_642_85_L          1.0000 - - 0..0::0 
#=SQ TvivaxY486_TvY486_bin_archived_contig_642_86_V          1.0000 - - 0..0::0 
#=SQ TvivaxY486_TvY486_bin_archived_contig_6678_88_V         1.0000 - - 0..0::0 
#=SQ TvivaxY486_TvY486_bin_archived_contig_6678_89_V         1.0000 - - 0..0::0 
#=SQ TvivaxY486_TvY486_bin_archived_contig_7832_92_F         1.0000 - - 0..0::0 
#=SQ TvivaxY486_TvY486_bin_archived_contig_7832_93_I         1.0000 - - 0..0::0 
#=SQ TvivaxY486_TvY486_bin_archived_contig_7832_94_Q         1.0000 - - 0..0::0 
#=SQ TvivaxY486_TvY486_bin_archived_contig_7832_95_F         1.0000 - - 0..0::0 
#=SQ TvivaxY486_TvY486_bin_archived_contig_7832_96_I         1.0000 - - 0..0::0 
#=SQ TvivaxY486_TvY486_bin_archived_contig_7832_97_Q         1.0000 - - 0..0::0 
#=SQ TvivaxY486_TvY486_bin_archived_contig_7832_98_I         1.0000 - - 0..0::0 
#=SQ TvivaxY486_TvY486_bin_archived_contig_7832_99_Q         1.0000 - - 0..0::0 
#=SQ TvivaxY486_TvY486_bin_archived_contig_8021_100_V        1.0000 - - 0..0::0 
#=SQ TvivaxY486_TvY486_bin_archived_contig_8224_101_D        1.0000 - - 0..0::0 
#=SQ TvivaxY486_TvY486_bin_archived_contig_8224_102_S        1.0000 - - 0..0::0 
#=SQ TvivaxY486_TvY486_bin_archived_contig_8224_103_A        1.0000 - - 0..0::0 
#=SQ TvivaxY486_TvY486_bin_archived_contig_8227_105_I        1.0000 - - 0..0::0 
#=SQ TvivaxY486_TvY486_bin_archived_contig_8227_106_Q        1.0000 - - 0..0::0 
#=SQ TvivaxY486_TvY486_bin_archived_contig_975_108_R         1.0000 - - 0..0::0 
#=SQ Homo_sapiens_tRNA-Ala-AGC-1-1                           1.0000 - - 0..0::0 (tRNAscan-SE ID: chr6.trna116) Ala (AGC) 72 bp Sc: 84.9 chr6:28795964-28796035 (-)
#=SQ Homo_sapiens_tRNA-Ala-AGC-10-1                          1.0000 - - 0..0::0 (tRNAscan-SE ID: chr6.trna20) Ala (AGC) 73 bp Sc: 60.1 chr6:26687257-26687329 (+)
#=SQ Homo_sapiens_tRNA-Ala-AGC-10-2                          1.0000 - - 0..0::0 (tRNAscan-SE ID: chr6.trna169) Ala (AGC) 73 bp Sc: 60.1 chr6:26814339-26814411 (-)
#=SQ Homo_sapiens_tRNA-Ala-AGC-11-1                          1.0000 - - 0..0::0 (tRNAscan-SE ID: chr6.trna179) Ala (AGC) 73 bp Sc: 58.9 chr6:26571864-26571936 (-)
#=SQ Homo_sapiens_tRNA-Ala-AGC-12-1                          1.0000 - - 0..0::0 (tRNAscan-SE ID: chr6.trna19) Ala (AGC) 73 bp Sc: 60.0 chr6:26682487-26682559 (+)
#=SQ Homo_sapiens_tRNA-Ala-AGC-12-2                          1.0000 - - 0..0::0 (tRNAscan-SE ID: chr6.trna168) Ala (AGC) 73 bp Sc: 60.0 chr6:26819109-26819181 (-)
#=SQ Homo_sapiens_tRNA-Ala-AGC-12-3                          1.0000 - - 0..0::0 (tRNAscan-SE ID: chr6.trna95) Ala (AGC) 73 bp Sc: 60.0 chr6:57856401-57856473 (-)
#=SQ Homo_sapiens_tRNA-Ala-AGC-13-1                          1.0000 - - 0..0::0 (tRNAscan-SE ID: chr6.trna22) Ala (AGC) 73 bp Sc: 58.7 chr6:26705377-26705449 (+)
#=SQ Homo_sapiens_tRNA-Ala-AGC-13-2                          1.0000 - - 0..0::0 (tRNAscan-SE ID: chr6.trna97) Ala (AGC) 73 bp Sc: 58.7 chr6:57838350-57838422 (-)
#=SQ Homo_sapiens_tRNA-Ala-AGC-13-3                          1.0000 - - 0..0::0 (tRNAscan-SE ID: chr6.trna171) Ala (AGC) 73 bp Sc: 58.7 chr6:26796209-26796281 (-)
#=SQ Homo_sapiens_tRNA-Ala-AGC-14-1                          1.0000 - - 0..0::0 (tRNAscan-SE ID: chr6.trna18) Ala (AGC) 73 bp Sc: 58.9 chr6:26673362-26673434 (+)
#=SQ Homo_sapiens_tRNA-Ala-AGC-14-2                          1.0000 - - 0..0::0 (tRNAscan-SE ID: chr6.trna167) Ala (AGC) 73 bp Sc: 58.9 chr6:26828227-26828299 (-)
#=SQ Homo_sapiens_tRNA-Ala-AGC-15-1                          1.0000 - - 0..0::0 (tRNAscan-SE ID: chr14.trna9) Ala (AGC) 73 bp Sc: 56.7 chr14:88979098-88979170 (+)
#=SQ Homo_sapiens_tRNA-Ala-AGC-16-1                          1.0000 - - 0..0::0 (tRNAscan-SE ID: chr6.trna93) Ala (AGC) 73 bp Sc: 53.1 chr6:57870345-57870417 (-)
#=SQ Homo_sapiens_tRNA-Ala-AGC-2-1                           1.0000 - - 0..0::0 (tRNAscan-SE ID: chr6.trna109) Ala (AGC) 72 bp Sc: 84.7 chr6:28838444-28838515 (-)
#=SQ Homo_sapiens_tRNA-Ala-AGC-2-2                           1.0000 - - 0..0::0 (tRNAscan-SE ID: chr6.trna108) Ala (AGC) 72 bp Sc: 84.7 chr6:28863685-28863756 (-)
#=SQ Homo_sapiens_tRNA-Ala-AGC-24-1                          1.0000 - - 0..0::0 (tRNAscan-SE ID: chr6.trna99) Ala (AGC) 73 bp Sc: 57.2 chr6:57815974-57816046 (-)
#=SQ Homo_sapiens_tRNA-Ala-AGC-3-1                           1.0000 - - 0..0::0 (tRNAscan-SE ID: chr6.trna67) Ala (AGC) 72 bp Sc: 80.3 chr6:28607156-28607227 (+)
#=SQ Homo_sapiens_tRNA-Ala-AGC-4-1                           1.0000 - - 0..0::0 (tRNAscan-SE ID: chr6.trna128) Ala (AGC) 72 bp Sc: 76.1 chr6:28658237-28658308 (-)
#=SQ Homo_sapiens_tRNA-Ala-AGC-5-1                           1.0000 - - 0..0::0 (tRNAscan-SE ID: chr6.trna69) Ala (AGC) 72 bp Sc: 84.2 chr6:28710589-28710660 (+)
#=SQ Homo_sapiens_tRNA-Ala-AGC-6-1                           1.0000 - - 0..0::0 (tRNAscan-SE ID: chr6.trna113) Ala (AGC) 72 bp Sc: 74.1 chr6:28812072-28812143 (-)
#=SQ Homo_sapiens_tRNA-Ala-AGC-7-1                           1.0000 - - 0..0::0 (tRNAscan-SE ID: chr6.trna70) Ala (AGC) 72 bp Sc: 84.7 chr6:28719704-28719775 (+)
#=SQ Homo_sapiens_tRNA-Ala-AGC-8-1                           1.0000 - - 0..0::0 (tRNAscan-SE ID: chr2.trna3) Ala (AGC) 73 bp Sc: 59.7 chr2:27051214-27051286 (+)
#=SQ Homo_sapiens_tRNA-Ala-AGC-8-2                           1.0000 - - 0..0::0 (tRNAscan-SE ID: chr8.trna5) Ala (AGC) 73 bp Sc: 59.7 chr8:66114189-66114261 (+)
#=SQ Homo_sapiens_tRNA-Ala-AGC-9-1                           1.0000 - - 0..0::0 (tRNAscan-SE ID: chr6.trna25) Ala (AGC) 73 bp Sc: 58.3 chr6:26730534-26730606 (+)
#=SQ Homo_sapiens_tRNA-Ala-AGC-9-2                           1.0000 - - 0..0::0 (tRNAscan-SE ID: chr6.trna174) Ala (AGC) 73 bp Sc: 58.3 chr6:26771080-26771152 (-)
#=SQ Homo_sapiens_tRNA-Ala-CGC-1-1                           1.0000 - - 0..0::0 (tRNAscan-SE ID: chr6.trna10) Ala (CGC) 72 bp Sc: 79.7 chr6:26553503-26553574 (+)
#=SQ Homo_sapiens_tRNA-Ala-CGC-2-1                           1.0000 - - 0..0::0 (tRNAscan-SE ID: chr6.trna127) Ala (CGC) 72 bp Sc: 79.7 chr6:28673836-28673907 (-)
#=SQ Homo_sapiens_tRNA-Ala-CGC-3-1                           1.0000 - - 0..0::0 (tRNAscan-SE ID: chr2.trna10) Ala (CGC) 72 bp Sc: 74.4 chr2:156400769-156400840 (+)
#=SQ Homo_sapiens_tRNA-Ala-CGC-4-1                           1.0000 - - 0..0::0 (tRNAscan-SE ID: chr6.trna72) Ala (CGC) 72 bp Sc: 76.1 chr6:28729315-28729386 (+)
#=SQ Homo_sapiens_tRNA-Ala-TGC-1-1                           1.0000 - - 0..0::0 (tRNAscan-SE ID: chr6.trna118) Ala (TGC) 72 bp Sc: 80.5 chr6:28789770-28789841 (-)
#=SQ Homo_sapiens_tRNA-Ala-TGC-2-1                           1.0000 - - 0..0::0 (tRNAscan-SE ID: chr6.trna68) Ala (TGC) 72 bp Sc: 79.7 chr6:28643445-28643516 (+)
#=SQ Homo_sapiens_tRNA-Ala-TGC-3-1                           1.0000 - - 0..0::0 (tRNAscan-SE ID: chr5.trna8) Ala (TGC) 72 bp Sc: 79.7 chr5:181206868-181206939 (+)
#=SQ Homo_sapiens_tRNA-Ala-TGC-3-2                           1.0000 - - 0..0::0 (tRNAscan-SE ID: chr12.trna13) Ala (TGC) 72 bp Sc: 79.7 chr12:124921755-124921826 (-)
#=SQ Homo_sapiens_tRNA-Ala-TGC-4-1                           1.0000 - - 0..0::0 (tRNAscan-SE ID: chr12.trna8) Ala (TGC) 72 bp Sc: 78.8 chr12:124939966-124940037 (+)
#=SQ Homo_sapiens_tRNA-Ala-TGC-5-1                           1.0000 - - 0..0::0 (tRNAscan-SE ID: chr6.trna112) Ala (TGC) 72 bp Sc: 75.3 chr6:28817235-28817306 (-)
#=SQ Homo_sapiens_tRNA-Ala-TGC-6-1                           1.0000 - - 0..0::0 (tRNAscan-SE ID: chr6.trna121) Ala (TGC) 72 bp Sc: 74.2 chr6:28758364-28758435 (-)
#=SQ Homo_sapiens_tRNA-Ala-TGC-7-1                           1.0000 - - 0..0::0 (tRNAscan-SE ID: chr6.trna115) Ala (TGC) 71 bp Sc: 60.0 chr6:28802800-28802870 (-)
#=SQ Homo_sapiens_tRNA-Arg-ACG-1-1                           1.0000 - - 0..0::0 (tRNAscan-SE ID: chr6.trna6) Arg (ACG) 73 bp Sc: 67.6 chr6:26328140-26328212 (+)
#=SQ Homo_sapiens_tRNA-Arg-ACG-1-2                           1.0000 - - 0..0::0 (tRNAscan-SE ID: chr6.trna8) Arg (ACG) 73 bp Sc: 67.6 chr6:26537498-26537570 (+)
#=SQ Homo_sapiens_tRNA-Arg-ACG-1-3                           1.0000 - - 0..0::0 (tRNAscan-SE ID: chr14.trna7) Arg (ACG) 73 bp Sc: 67.6 chr14:22929701-22929773 (+)
#=SQ Homo_sapiens_tRNA-Arg-ACG-2-1                           1.0000 - - 0..0::0 (tRNAscan-SE ID: chr3.trna10) Arg (ACG) 73 bp Sc: 64.2 chr3:45688999-45689071 (-)
#=SQ Homo_sapiens_tRNA-Arg-ACG-2-2                           1.0000 - - 0..0::0 (tRNAscan-SE ID: chr6.trna164) Arg (ACG) 73 bp Sc: 64.2 chr6:27213844-27213916 (-)
#=SQ Homo_sapiens_tRNA-Arg-ACG-2-3                           1.0000 - - 0..0::0 (tRNAscan-SE ID: chr6.trna37) Arg (ACG) 73 bp Sc: 64.2 chr6:27215173-27215245 (+)
#=SQ Homo_sapiens_tRNA-Arg-ACG-2-4                           1.0000 - - 0..0::0 (tRNAscan-SE ID: chr6.trna146) Arg (ACG) 73 bp Sc: 64.2 chr6:27670565-27670637 (-)
#=SQ Homo_sapiens_tRNA-Arg-CCG-1-1                           1.0000 - - 0..0::0 (tRNAscan-SE ID: chr6.trna122) Arg (CCG) 73 bp Sc: 67.0 chr6:28742952-28743024 (-)
#=SQ Homo_sapiens_tRNA-Arg-CCG-1-2                           1.0000 - - 0..0::0 (tRNAscan-SE ID: chr6.trna75) Arg (CCG) 73 bp Sc: 67.0 chr6:28881388-28881460 (+)
#=SQ Homo_sapiens_tRNA-Arg-CCG-1-3                           1.0000 - - 0..0::0 (tRNAscan-SE ID: chr16.trna2) Arg (CCG) 73 bp Sc: 67.0 chr16:3150674-3150746 (+)
#=SQ Homo_sapiens_tRNA-Arg-CCG-2-1                           1.0000 - - 0..0::0 (tRNAscan-SE ID: chr17.trna21) Arg (CCG) 73 bp Sc: 64.9 chr17:68019897-68019969 (-)
#=SQ Homo_sapiens_tRNA-Arg-CCT-1-1                           1.0000 - - 0..0::0 (tRNAscan-SE ID: chr17.trna16) Arg (CCT) 73 bp Sc: 72.3 chr17:75033906-75033978 (+)
#=SQ Homo_sapiens_tRNA-Arg-CCT-2-1                           1.0000 - - 0..0::0 (tRNAscan-SE ID: chr17.trna19) Arg (CCT) 73 bp Sc: 71.1 chr17:75034431-75034503 (-)
#=SQ Homo_sapiens_tRNA-Arg-CCT-3-1                           1.0000 - - 0..0::0 (tRNAscan-SE ID: chr16.trna3) Arg (CCT) 73 bp Sc: 71.7 chr16:3152900-3152972 (+)
#=SQ Homo_sapiens_tRNA-Arg-CCT-4-1                           1.0000 - - 0..0::0 (tRNAscan-SE ID: chr7.trna5) Arg (CCT) 73 bp Sc: 65.6 chr7:139340700-139340772 (+)
#=SQ Homo_sapiens_tRNA-Arg-CCT-5-1                           1.0000 - - 0..0::0 (tRNAscan-SE ID: chr16.trna13) Arg (CCT) 73 bp Sc: 54.7 chr16:3193918-3193990 (+)
#=SQ Homo_sapiens_tRNA-Arg-TCG-1-1                           1.0000 - - 0..0::0 (tRNAscan-SE ID: chr15.trna4) Arg (TCG) 73 bp Sc: 74.8 chr15:89335073-89335145 (+)
#=SQ Homo_sapiens_tRNA-Arg-TCG-2-1                           1.0000 - - 0..0::0 (tRNAscan-SE ID: chr6.trna4) Arg (TCG) 73 bp Sc: 70.3 chr6:26322818-26322890 (+)
#=SQ Homo_sapiens_tRNA-Arg-TCG-3-1                           1.0000 - - 0..0::0 (tRNAscan-SE ID: chr17.trna17) Arg (TCG) 73 bp Sc: 68.8 chr17:75035113-75035185 (+)
#=SQ Homo_sapiens_tRNA-Arg-TCG-4-1                           1.0000 - - 0..0::0 (tRNAscan-SE ID: chr6.trna3) Arg (TCG) 73 bp Sc: 66.8 chr6:26299677-26299749 (+)
#=SQ Homo_sapiens_tRNA-Arg-TCG-5-1                           1.0000 - - 0..0::0 (tRNAscan-SE ID: chr6.trna132) Arg (TCG) 73 bp Sc: 65.5 chr6:28543114-28543186 (-)
#=SQ Homo_sapiens_tRNA-Arg-TCG-6-1                           1.0000 - - 0..0::0 (tRNAscan-SE ID: chr9.trna4) Arg (TCG) 73 bp Sc: 53.7 chr9:110198523-110198595 (+)
#=SQ Homo_sapiens_tRNA-Arg-TCT-1-1                           1.0000 - - 0..0::0 (tRNAscan-SE ID: chr1.trna9) Arg (TCT) 85 bp Sc: 71.1 chr1:93847573-93847657 (+)
#=SQ Homo_sapiens_tRNA-Arg-TCT-2-1                           1.0000 - - 0..0::0 (tRNAscan-SE ID: chr17.trna3) Arg (TCT) 88 bp Sc: 70.8 chr17:8120925-8121012 (+)
#=SQ Homo_sapiens_tRNA-Arg-TCT-3-1                           1.0000 - - 0..0::0 (tRNAscan-SE ID: chr9.trna5) Arg (TCT) 91 bp Sc: 70.1 chr9:128340076-128340166 (-)
#=SQ Homo_sapiens_tRNA-Arg-TCT-3-2                           1.0000 - - 0..0::0 (tRNAscan-SE ID: chr11.trna2) Arg (TCT) 86 bp Sc: 70.3 chr11:59551294-59551379 (+)
#=SQ Homo_sapiens_tRNA-Arg-TCT-4-1                           1.0000 - - 0..0::0 (tRNAscan-SE ID: chr1.trna97) Arg (TCT) 74 bp Sc: 78.5 chr1:159141611-159141684 (-)
#=SQ Homo_sapiens_tRNA-Arg-TCT-5-1                           1.0000 - - 0..0::0 (tRNAscan-SE ID: chr6.trna54) Arg (TCT) 87 bp Sc: 61.4 chr6:27562184-27562270 (+)
#=SQ Homo_sapiens_tRNA-Asn-26-1                              1.0000 - - 0..0::0 (tRNAscan-SE ID: chr1.trna131) Asn (GTT) 74 bp Sc: 62.4 chr1:121048432-121048505 (-)
#=SQ Homo_sapiens_tRNA-Asn-GTT-1-1                           1.0000 - - 0..0::0 (tRNAscan-SE ID: chr1.trna58) Asn (GTT) 74 bp Sc: 81.5 chr1:161540241-161540314 (+)
#=SQ Homo_sapiens_tRNA-Asn-GTT-10-1                          1.0000 - - 0..0::0 (tRNAscan-SE ID: chr1.trna14) Asn (GTT) 74 bp Sc: 62.7 chr1:145129239-145129312 (+)
#=SQ Homo_sapiens_tRNA-Asn-GTT-11-1                          1.0000 - - 0..0::0 (tRNAscan-SE ID: chr1.trna137) Asn (GTT) 74 bp Sc: 53.5 chr1:120952291-120952364 (-)
#=SQ Homo_sapiens_tRNA-Asn-GTT-11-2                          1.0000 - - 0..0::0 (tRNAscan-SE ID: chr1.trna105) Asn (GTT) 74 bp Sc: 53.5 chr1:149646451-149646524 (-)
#=SQ Homo_sapiens_tRNA-Asn-GTT-12-1                          1.0000 - - 0..0::0 (tRNAscan-SE ID: chr1.trna121) Asn (GTT) 74 bp Sc: 54.5 chr1:143831708-143831781 (-)
#=SQ Homo_sapiens_tRNA-Asn-GTT-2-1                           1.0000 - - 0..0::0 (tRNAscan-SE ID: chr1.trna41) Asn (GTT) 74 bp Sc: 80.9 chr1:148529257-148529330 (+)
#=SQ Homo_sapiens_tRNA-Asn-GTT-2-2                           1.0000 - - 0..0::0 (tRNAscan-SE ID: chr1.trna94) Asn (GTT) 74 bp Sc: 80.9 chr1:161428077-161428150 (-)
#=SQ Homo_sapiens_tRNA-Asn-GTT-2-3                           1.0000 - - 0..0::0 (tRNAscan-SE ID: chr10.trna4) Asn (GTT) 74 bp Sc: 80.9 chr10:22229509-22229582 (-)
#=SQ Homo_sapiens_tRNA-Asn-GTT-2-4                           1.0000 - - 0..0::0 (tRNAscan-SE ID: chr13.trna6) Asn (GTT) 74 bp Sc: 80.9 chr13:30673964-30674037 (-)
#=SQ Homo_sapiens_tRNA-Asn-GTT-2-5                           1.0000 - - 0..0::0 (tRNAscan-SE ID: chr17.trna30) Asn (GTT) 74 bp Sc: 80.9 chr17:38751781-38751854 (-)
#=SQ Homo_sapiens_tRNA-Asn-GTT-2-6                           1.0000 - - 0..0::0 (tRNAscan-SE ID: chr19.trna1) Asn (GTT) 74 bp Sc: 80.9 chr19:1383563-1383636 (+)
#=SQ Homo_sapiens_tRNA-Asn-GTT-2-7                           1.0000 - - 0..0::0 (tRNAscan-SE ID: chr1.trna20) Asn (GTT) 74 bp Sc: 80.9 chr1:145287766-145287839 (+)
#=SQ Homo_sapiens_tRNA-Asn-GTT-2-8                           1.0000 - - 0..0::0 (tRNAscan-SE ID: chr1.trna118) Asn (GTT) 74 bp Sc: 80.9 chr1:144567515-144567588 (-)
#=SQ Homo_sapiens_tRNA-Asn-GTT-24-1                          1.0000 - - 0..0::0 (tRNAscan-SE ID: chr1.trna29) Asn (GTT) 74 bp Sc: 67.9 chr1:146370101-146370174 (+)
#=SQ Homo_sapiens_tRNA-Asn-GTT-25-1                          1.0000 - - 0..0::0 (tRNAscan-SE ID: chr1.trna106) Asn (GTT) 75 bp Sc: 64.1 chr1:149558419-149558493 (-)
#=SQ Homo_sapiens_tRNA-Asn-GTT-26-1                          1.0000 - - 0..0::0 (tRNAscan-SE ID: chr1_KI270713v1_random.trna2) Asn (GTT) 74 bp Sc: 68.7 chr1_KI270713v1_random:28755-28828 (-)
#=SQ Homo_sapiens_tRNA-Asn-GTT-3-1                           1.0000 - - 0..0::0 (tRNAscan-SE ID: chr1.trna13) Asn (GTT) 74 bp Sc: 79.7 chr1:144419267-144419340 (+)
#=SQ Homo_sapiens_tRNA-Asn-GTT-4-1                           1.0000 - - 0..0::0 (tRNAscan-SE ID: chr1.trna7) Asn (GTT) 74 bp Sc: 77.7 chr1:16889677-16889750 (+)
#=SQ Homo_sapiens_tRNA-Asn-GTT-5-1                           1.0000 - - 0..0::0 (tRNAscan-SE ID: chr1.trna148) Asn (GTT) 74 bp Sc: 76.5 chr1:16520585-16520658 (-)
#=SQ Homo_sapiens_tRNA-Asn-GTT-6-1                           1.0000 - - 0..0::0 (tRNAscan-SE ID: chr1.trna127) Asn (GTT) 74 bp Sc: 73.8 chr1:143735920-143735993 (-)
#=SQ Homo_sapiens_tRNA-Asn-GTT-7-1                           1.0000 - - 0..0::0 (tRNAscan-SE ID: chr1.trna138) Asn (GTT) 74 bp Sc: 73.5 chr1:120844262-120844335 (-)
#=SQ Homo_sapiens_tRNA-Asn-GTT-8-1                           1.0000 - - 0..0::0 (tRNAscan-SE ID: chr1.trna99) Asn (GTT) 74 bp Sc: 69.8 chr1:149740248-149740321 (-)
#=SQ Homo_sapiens_tRNA-Asn-GTT-9-1                           1.0000 - - 0..0::0 (tRNAscan-SE ID: chr1.trna117) Asn (GTT) 74 bp Sc: 74.9 chr1:145475381-145475454 (-)
#=SQ Homo_sapiens_tRNA-Asn-GTT-9-2                           1.0000 - - 0..0::0 (tRNAscan-SE ID: chr1.trna113) Asn (GTT) 74 bp Sc: 68.6 chr1:148048516-148048589 (-)
#=SQ Homo_sapiens_tRNA-Asp-GTC-1-1                           1.0000 - - 0..0::0 (tRNAscan-SE ID: chr12.trna5) Asp (GTC) 72 bp Sc: 65.4 chr12:98503503-98503574 (+)
#=SQ Homo_sapiens_tRNA-Asp-GTC-2-1                           1.0000 - - 0..0::0 (tRNAscan-SE ID: chr1.trna92) Asp (GTC) 72 bp Sc: 66.5 chr1:161440825-161440896 (-)
#=SQ Homo_sapiens_tRNA-Asp-GTC-2-10                          1.0000 - - 0..0::0 (tRNAscan-SE ID: chr12.trna10) Asp (GTC) 72 bp Sc: 66.5 chr12:124939647-124939718 (-)
#=SQ Homo_sapiens_tRNA-Asp-GTC-2-11                          1.0000 - - 0..0::0 (tRNAscan-SE ID: chr17.trna36) Asp (GTC) 72 bp Sc: 66.5 chr17:8222238-8222309 (-)
#=SQ Homo_sapiens_tRNA-Asp-GTC-2-2                           1.0000 - - 0..0::0 (tRNAscan-SE ID: chr1.trna89) Asp (GTC) 72 bp Sc: 66.5 chr1:161448243-161448314 (-)
#=SQ Homo_sapiens_tRNA-Asp-GTC-2-3                           1.0000 - - 0..0::0 (tRNAscan-SE ID: chr1.trna86) Asp (GTC) 72 bp Sc: 66.5 chr1:161455624-161455695 (-)
#=SQ Homo_sapiens_tRNA-Asp-GTC-2-4                           1.0000 - - 0..0::0 (tRNAscan-SE ID: chr1.trna83) Asp (GTC) 72 bp Sc: 66.5 chr1:161463034-161463105 (-)
#=SQ Homo_sapiens_tRNA-Asp-GTC-2-5                           1.0000 - - 0..0::0 (tRNAscan-SE ID: chr1.trna80) Asp (GTC) 72 bp Sc: 66.5 chr1:161470415-161470486 (-)
#=SQ Homo_sapiens_tRNA-Asp-GTC-2-6                           1.0000 - - 0..0::0 (tRNAscan-SE ID: chr6.trna47) Asp (GTC) 72 bp Sc: 66.5 chr6:27479674-27479745 (+)
#=SQ Homo_sapiens_tRNA-Asp-GTC-2-7                           1.0000 - - 0..0::0 (tRNAscan-SE ID: chr6.trna50) Asp (GTC) 72 bp Sc: 66.5 chr6:27503744-27503815 (+)
#=SQ Homo_sapiens_tRNA-Asp-GTC-2-8                           1.0000 - - 0..0::0 (tRNAscan-SE ID: chr12.trna4) Asp (GTC) 72 bp Sc: 66.5 chr12:96036021-96036092 (+)
#=SQ Homo_sapiens_tRNA-Asp-GTC-2-9                           1.0000 - - 0..0::0 (tRNAscan-SE ID: chr12.trna12) Asp (GTC) 72 bp Sc: 66.5 chr12:124927345-124927416 (-)
#=SQ Homo_sapiens_tRNA-Asp-GTC-3-1                           1.0000 - - 0..0::0 (tRNAscan-SE ID: chr6.trna152) Asp (GTC) 72 bp Sc: 58.2 chr6:27583457-27583528 (-)
#=SQ Homo_sapiens_tRNA-Cys-GCA-1-1                           1.0000 - - 0..0::0 (tRNAscan-SE ID: chr7.trna8) Cys (GCA) 72 bp Sc: 84.1 chr7:149310190-149310261 (+)
#=SQ Homo_sapiens_tRNA-Cys-GCA-10-1                          1.0000 - - 0..0::0 (tRNAscan-SE ID: chr7.trna27) Cys (GCA) 72 bp Sc: 74.9 chr7:149377510-149377581 (-)
#=SQ Homo_sapiens_tRNA-Cys-GCA-11-1                          1.0000 - - 0..0::0 (tRNAscan-SE ID: chr7.trna25) Cys (GCA) 72 bp Sc: 76.9 chr7:149415138-149415209 (-)
#=SQ Homo_sapiens_tRNA-Cys-GCA-12-1                          1.0000 - - 0..0::0 (tRNAscan-SE ID: chr7.trna21) Cys (GCA) 72 bp Sc: 72.4 chr7:149646955-149647026 (-)
#=SQ Homo_sapiens_tRNA-Cys-GCA-13-1                          1.0000 - - 0..0::0 (tRNAscan-SE ID: chr7.trna30) Cys (GCA) 72 bp Sc: 74.0 chr7:149355675-149355746 (-)
#=SQ Homo_sapiens_tRNA-Cys-GCA-14-1                          1.0000 - - 0..0::0 (tRNAscan-SE ID: chr17.trna28) Cys (GCA) 72 bp Sc: 71.6 chr17:38861684-38861755 (-)
#=SQ Homo_sapiens_tRNA-Cys-GCA-15-1                          1.0000 - - 0..0::0 (tRNAscan-SE ID: chr7.trna13) Cys (GCA) 72 bp Sc: 70.5 chr7:149584725-149584796 (+)
#=SQ Homo_sapiens_tRNA-Cys-GCA-16-1                          1.0000 - - 0..0::0 (tRNAscan-SE ID: chr7.trna10) Cys (GCA) 72 bp Sc: 70.0 chr7:149546540-149546611 (+)
#=SQ Homo_sapiens_tRNA-Cys-GCA-17-1                          1.0000 - - 0..0::0 (tRNAscan-SE ID: chr7.trna20) Cys (GCA) 72 bp Sc: 70.7 chr7:149691181-149691252 (-)
#=SQ Homo_sapiens_tRNA-Cys-GCA-18-1                          1.0000 - - 0..0::0 (tRNAscan-SE ID: chr7.trna28) Cys (GCA) 72 bp Sc: 71.8 chr7:149375759-149375830 (-)
#=SQ Homo_sapiens_tRNA-Cys-GCA-19-1                          1.0000 - - 0..0::0 (tRNAscan-SE ID: chr7.trna22) Cys (GCA) 72 bp Sc: 69.2 chr7:149613065-149613136 (-)
#=SQ Homo_sapiens_tRNA-Cys-GCA-2-1                           1.0000 - - 0..0::0 (tRNAscan-SE ID: chr4.trna1) Cys (GCA) 72 bp Sc: 81.9 chr4:123508850-123508921 (-)
#=SQ Homo_sapiens_tRNA-Cys-GCA-2-2                           1.0000 - - 0..0::0 (tRNAscan-SE ID: chr17.trna13) Cys (GCA) 72 bp Sc: 81.9 chr17:38867645-38867716 (+)
#=SQ Homo_sapiens_tRNA-Cys-GCA-2-3                           1.0000 - - 0..0::0 (tRNAscan-SE ID: chr17.trna26) Cys (GCA) 72 bp Sc: 81.9 chr17:39153734-39153805 (-)
#=SQ Homo_sapiens_tRNA-Cys-GCA-2-4                           1.0000 - - 0..0::0 (tRNAscan-SE ID: chr17.trna25) Cys (GCA) 72 bp Sc: 81.9 chr17:39154491-39154562 (-)
#=SQ Homo_sapiens_tRNA-Cys-GCA-20-1                          1.0000 - - 0..0::0 (tRNAscan-SE ID: chr7.trna14) Cys (GCA) 72 bp Sc: 65.6 chr7:149597955-149598026 (+)
#=SQ Homo_sapiens_tRNA-Cys-GCA-21-1                          1.0000 - - 0..0::0 (tRNAscan-SE ID: chr7.trna18) Cys (GCA) 72 bp Sc: 60.7 chr7:149664824-149664895 (+)
#=SQ Homo_sapiens_tRNA-Cys-GCA-22-1                          1.0000 - - 0..0::0 (tRNAscan-SE ID: chr7.trna11) Cys (GCA) 70 bp Sc: 64.9 chr7:149556711-149556780 (+)
#=SQ Homo_sapiens_tRNA-Cys-GCA-23-1                          1.0000 - - 0..0::0 (tRNAscan-SE ID: chr7.trna23) Cys (GCA) 72 bp Sc: 59.1 chr7:149595214-149595285 (-)
#=SQ Homo_sapiens_tRNA-Cys-GCA-3-1                           1.0000 - - 0..0::0 (tRNAscan-SE ID: chr7.trna24) Cys (GCA) 72 bp Sc: 79.1 chr7:149589073-149589144 (-)
#=SQ Homo_sapiens_tRNA-Cys-GCA-4-1                           1.0000 - - 0..0::0 (tRNAscan-SE ID: chr17.trna27) Cys (GCA) 72 bp Sc: 81.8 chr17:38869292-38869363 (-)
#=SQ Homo_sapiens_tRNA-Cys-GCA-5-1                           1.0000 - - 0..0::0 (tRNAscan-SE ID: chr15.trna3) Cys (GCA) 73 bp Sc: 78.7 chr15:79744655-79744727 (+)
#=SQ Homo_sapiens_tRNA-Cys-GCA-6-1                           1.0000 - - 0..0::0 (tRNAscan-SE ID: chr3.trna7) Cys (GCA) 72 bp Sc: 79.3 chr3:132229100-132229171 (-)
#=SQ Homo_sapiens_tRNA-Cys-GCA-7-1                           1.0000 - - 0..0::0 (tRNAscan-SE ID: chr1.trna140) Cys (GCA) 73 bp Sc: 77.8 chr1:93516277-93516349 (-)
#=SQ Homo_sapiens_tRNA-Cys-GCA-8-1                           1.0000 - - 0..0::0 (tRNAscan-SE ID: chr14.trna8) Cys (GCA) 72 bp Sc: 77.3 chr14:72962971-72963042 (+)
#=SQ Homo_sapiens_tRNA-Cys-GCA-9-1                           1.0000 - - 0..0::0 (tRNAscan-SE ID: chr3.trna6) Cys (GCA) 72 bp Sc: 77.2 chr3:132231798-132231869 (-)
#=SQ Homo_sapiens_tRNA-Cys-GCA-9-2                           1.0000 - - 0..0::0 (tRNAscan-SE ID: chr7.trna9) Cys (GCA) 72 bp Sc: 77.2 chr7:149331129-149331200 (+)
#=SQ Homo_sapiens_tRNA-Cys-GCA-9-3                           1.0000 - - 0..0::0 (tRNAscan-SE ID: chr7.trna17) Cys (GCA) 72 bp Sc: 77.2 chr7:149635687-149635758 (+)
#=SQ Homo_sapiens_tRNA-Cys-GCA-9-4                           1.0000 - - 0..0::0 (tRNAscan-SE ID: chr7.trna19) Cys (GCA) 72 bp Sc: 77.2 chr7:149707669-149707740 (+)
#=SQ Homo_sapiens_tRNA-Gln-CTG-1-1                           1.0000 - - 0..0::0 (tRNAscan-SE ID: chr6.trna1) Gln (CTG) 72 bp Sc: 71.5 chr6:18836171-18836242 (+)
#=SQ Homo_sapiens_tRNA-Gln-CTG-1-2                           1.0000 - - 0..0::0 (tRNAscan-SE ID: chr6.trna51) Gln (CTG) 72 bp Sc: 71.5 chr6:27519529-27519600 (+)
#=SQ Homo_sapiens_tRNA-Gln-CTG-1-3                           1.0000 - - 0..0::0 (tRNAscan-SE ID: chr6.trna106) Gln (CTG) 72 bp Sc: 71.5 chr6:28941601-28941672 (-)
#=SQ Homo_sapiens_tRNA-Gln-CTG-1-4                           1.0000 - - 0..0::0 (tRNAscan-SE ID: chr15.trna7) Gln (CTG) 72 bp Sc: 71.5 chr15:65869062-65869133 (-)
#=SQ Homo_sapiens_tRNA-Gln-CTG-1-5                           1.0000 - - 0..0::0 (tRNAscan-SE ID: chr17.trna2) Gln (CTG) 72 bp Sc: 71.5 chr17:8119752-8119823 (+)
#=SQ Homo_sapiens_tRNA-Gln-CTG-2-1                           1.0000 - - 0..0::0 (tRNAscan-SE ID: chr6.trna154) Gln (CTG) 72 bp Sc: 70.9 chr6:27547752-27547823 (-)
#=SQ Homo_sapiens_tRNA-Gln-CTG-3-1                           1.0000 - - 0..0::0 (tRNAscan-SE ID: chr1.trna22) Gln (CTG) 72 bp Sc: 71.9 chr1:145459658-145459729 (+)
#=SQ Homo_sapiens_tRNA-Gln-CTG-3-2                           1.0000 - - 0..0::0 (tRNAscan-SE ID: chr1.trna35) Gln (CTG) 72 bp Sc: 71.9 chr1:148032790-148032861 (+)
#=SQ Homo_sapiens_tRNA-Gln-CTG-4-1                           1.0000 - - 0..0::0 (tRNAscan-SE ID: chr1.trna111) Gln (CTG) 72 bp Sc: 71.9 chr1:148265108-148265179 (-)
#=SQ Homo_sapiens_tRNA-Gln-CTG-4-2                           1.0000 - - 0..0::0 (tRNAscan-SE ID: chr1.trna12) Gln (CTG) 72 bp Sc: 71.9 chr1:143691474-143691545 (+)
#=SQ Homo_sapiens_tRNA-Gln-CTG-5-1                           1.0000 - - 0..0::0 (tRNAscan-SE ID: chr6.trna44) Gln (CTG) 72 bp Sc: 66.2 chr6:27295433-27295504 (+)
#=SQ Homo_sapiens_tRNA-Gln-CTG-6-1                           1.0000 - - 0..0::0 (tRNAscan-SE ID: chr6.trna139) Gln (CTG) 72 bp Sc: 64.7 chr6:27791356-27791427 (-)
#=SQ Homo_sapiens_tRNA-Gln-CTG-7-1                           1.0000 - - 0..0::0 (tRNAscan-SE ID: chr1.trna38) Gln (CTG) 72 bp Sc: 58.5 chr1:148328812-148328883 (+)
#=SQ Homo_sapiens_tRNA-Gln-TTG-1-1                           1.0000 - - 0..0::0 (tRNAscan-SE ID: chr17.trna14) Gln (TTG) 72 bp Sc: 72.6 chr17:49192528-49192599 (+)
#=SQ Homo_sapiens_tRNA-Gln-TTG-2-1                           1.0000 - - 0..0::0 (tRNAscan-SE ID: chr6.trna66) Gln (TTG) 72 bp Sc: 70.0 chr6:28589379-28589450 (+)
#=SQ Homo_sapiens_tRNA-Gln-TTG-3-1                           1.0000 - - 0..0::0 (tRNAscan-SE ID: chr6.trna187) Gln (TTG) 72 bp Sc: 66.9 chr6:26311196-26311267 (-)
#=SQ Homo_sapiens_tRNA-Gln-TTG-3-2                           1.0000 - - 0..0::0 (tRNAscan-SE ID: chr6.trna186) Gln (TTG) 72 bp Sc: 66.9 chr6:26311747-26311818 (-)
#=SQ Homo_sapiens_tRNA-Gln-TTG-3-3                           1.0000 - - 0..0::0 (tRNAscan-SE ID: chr6.trna138) Gln (TTG) 72 bp Sc: 66.9 chr6:27795861-27795932 (-)
#=SQ Homo_sapiens_tRNA-Gln-TTG-4-1                           1.0000 - - 0..0::0 (tRNAscan-SE ID: chr6.trna88) Gln (TTG) 72 bp Sc: 58.1 chr6:145182723-145182794 (+)
#=SQ Homo_sapiens_tRNA-Glu-CTC-1-1                           1.0000 - - 0..0::0 (tRNAscan-SE ID: chr1.trna24) Glu (CTC) 72 bp Sc: 73.2 chr1:146035692-146035763 (+)
#=SQ Homo_sapiens_tRNA-Glu-CTC-1-2                           1.0000 - - 0..0::0 (tRNAscan-SE ID: chr1.trna91) Glu (CTC) 72 bp Sc: 73.2 chr1:161447228-161447299 (-)
#=SQ Homo_sapiens_tRNA-Glu-CTC-1-3                           1.0000 - - 0..0::0 (tRNAscan-SE ID: chr1.trna88) Glu (CTC) 72 bp Sc: 73.2 chr1:161454608-161454679 (-)
#=SQ Homo_sapiens_tRNA-Glu-CTC-1-4                           1.0000 - - 0..0::0 (tRNAscan-SE ID: chr1.trna85) Glu (CTC) 72 bp Sc: 73.2 chr1:161462019-161462090 (-)
#=SQ Homo_sapiens_tRNA-Glu-CTC-1-5                           1.0000 - - 0..0::0 (tRNAscan-SE ID: chr1.trna82) Glu (CTC) 72 bp Sc: 73.2 chr1:161469399-161469470 (-)
#=SQ Homo_sapiens_tRNA-Glu-CTC-1-6                           1.0000 - - 0..0::0 (tRNAscan-SE ID: chr6.trna79) Glu (CTC) 72 bp Sc: 73.2 chr6:28982199-28982270 (+)
#=SQ Homo_sapiens_tRNA-Glu-CTC-1-7                           1.0000 - - 0..0::0 (tRNAscan-SE ID: chr6.trna91) Glu (CTC) 72 bp Sc: 73.2 chr6:125780247-125780318 (-)
#=SQ Homo_sapiens_tRNA-Glu-CTC-2-1                           1.0000 - - 0..0::0 (tRNAscan-SE ID: chr1.trna70) Glu (CTC) 72 bp Sc: 68.7 chr1:248874248-248874319 (+)
#=SQ Homo_sapiens_tRNA-Glu-TTC-1-1                           1.0000 - - 0..0::0 (tRNAscan-SE ID: chr2.trna19) Glu (TTC) 72 bp Sc: 72.5 chr2:130337128-130337199 (-)
#=SQ Homo_sapiens_tRNA-Glu-TTC-1-2                           1.0000 - - 0..0::0 (tRNAscan-SE ID: chr13.trna5) Glu (TTC) 72 bp Sc: 72.5 chr13:41060738-41060809 (-)
#=SQ Homo_sapiens_tRNA-Glu-TTC-14-1                          1.0000 - - 0..0::0 (tRNAscan-SE ID: chr1_KI270713v1_random.trna1) Glu (TTC) 72 bp Sc: 63.9 chr1_KI270713v1_random:31635-31706 (-)
#=SQ Homo_sapiens_tRNA-Glu-TTC-2-1                           1.0000 - - 0..0::0 (tRNAscan-SE ID: chr13.trna3) Glu (TTC) 72 bp Sc: 71.2 chr13:44917927-44917998 (-)
#=SQ Homo_sapiens_tRNA-Glu-TTC-2-2                           1.0000 - - 0..0::0 (tRNAscan-SE ID: chr15.trna11) Glu (TTC) 72 bp Sc: 71.2 chr15:26082234-26082305 (-)
#=SQ Homo_sapiens_tRNA-Glu-TTC-3-1                           1.0000 - - 0..0::0 (tRNAscan-SE ID: chr1.trna5) Glu (TTC) 72 bp Sc: 71.6 chr1:16872583-16872654 (+)
#=SQ Homo_sapiens_tRNA-Glu-TTC-4-1                           1.0000 - - 0..0::0 (tRNAscan-SE ID: chr1.trna146) Glu (TTC) 72 bp Sc: 68.7 chr1:16535279-16535350 (-)
#=SQ Homo_sapiens_tRNA-Glu-TTC-4-2                           1.0000 - - 0..0::0 (tRNAscan-SE ID: chr1.trna95) Glu (TTC) 72 bp Sc: 68.7 chr1:161422093-161422164 (-)
#=SQ Homo_sapiens_tRNA-Gly-CCC-1-1                           1.0000 - - 0..0::0 (tRNAscan-SE ID: chr1.trna145) Gly (CCC) 71 bp Sc: 78.3 chr1:16545939-16546009 (-)
#=SQ Homo_sapiens_tRNA-Gly-CCC-1-2                           1.0000 - - 0..0::0 (tRNAscan-SE ID: chr1.trna4) Gly (CCC) 71 bp Sc: 78.3 chr1:16861921-16861991 (+)
#=SQ Homo_sapiens_tRNA-Gly-CCC-2-1                           1.0000 - - 0..0::0 (tRNAscan-SE ID: chr2.trna22) Gly (CCC) 71 bp Sc: 75.1 chr2:70248991-70249061 (-)
#=SQ Homo_sapiens_tRNA-Gly-CCC-2-2                           1.0000 - - 0..0::0 (tRNAscan-SE ID: chr16.trna34) Gly (CCC) 71 bp Sc: 75.1 chr16:636736-636806 (-)
#=SQ Homo_sapiens_tRNA-Gly-CCC-3-1                           1.0000 - - 0..0::0 (tRNAscan-SE ID: chr17.trna11) Gly (CCC) 71 bp Sc: 68.3 chr17:19860862-19860932 (+)
#=SQ Homo_sapiens_tRNA-Gly-GCC-1-1                           1.0000 - - 0..0::0 (tRNAscan-SE ID: chr1.trna47) Gly (GCC) 71 bp Sc: 80.9 chr1:161443304-161443374 (+)
#=SQ Homo_sapiens_tRNA-Gly-GCC-1-2                           1.0000 - - 0..0::0 (tRNAscan-SE ID: chr1.trna49) Gly (GCC) 71 bp Sc: 80.9 chr1:161450677-161450747 (+)
#=SQ Homo_sapiens_tRNA-Gly-GCC-1-3                           1.0000 - - 0..0::0 (tRNAscan-SE ID: chr1.trna51) Gly (GCC) 71 bp Sc: 80.9 chr1:161458108-161458178 (+)
#=SQ Homo_sapiens_tRNA-Gly-GCC-1-4                           1.0000 - - 0..0::0 (tRNAscan-SE ID: chr1.trna53) Gly (GCC) 71 bp Sc: 80.9 chr1:161465468-161465538 (+)
#=SQ Homo_sapiens_tRNA-Gly-GCC-1-5                           1.0000 - - 0..0::0 (tRNAscan-SE ID: chr21.trna1) Gly (GCC) 71 bp Sc: 80.9 chr21:17454789-17454859 (-)
#=SQ Homo_sapiens_tRNA-Gly-GCC-2-1                           1.0000 - - 0..0::0 (tRNAscan-SE ID: chr1.trna79) Gly (GCC) 71 bp Sc: 81.0 chr1:161523847-161523917 (-)
#=SQ Homo_sapiens_tRNA-Gly-GCC-2-2                           1.0000 - - 0..0::0 (tRNAscan-SE ID: chr2.trna17) Gly (GCC) 71 bp Sc: 81.0 chr2:156401147-156401217 (-)
#=SQ Homo_sapiens_tRNA-Gly-GCC-2-3                           1.0000 - - 0..0::0 (tRNAscan-SE ID: chr6.trna136) Gly (GCC) 71 bp Sc: 81.0 chr6:27902908-27902978 (-)
#=SQ Homo_sapiens_tRNA-Gly-GCC-2-4                           1.0000 - - 0..0::0 (tRNAscan-SE ID: chr16.trna25) Gly (GCC) 71 bp Sc: 81.0 chr16:70779039-70779109 (-)
#=SQ Homo_sapiens_tRNA-Gly-GCC-2-5                           1.0000 - - 0..0::0 (tRNAscan-SE ID: chr16.trna20) Gly (GCC) 71 bp Sc: 81.0 chr16:70789507-70789577 (+)
#=SQ Homo_sapiens_tRNA-Gly-GCC-2-6                           1.0000 - - 0..0::0 (tRNAscan-SE ID: chr17.trna4) Gly (GCC) 71 bp Sc: 81.0 chr17:8125746-8125816 (+)
#=SQ Homo_sapiens_tRNA-Gly-GCC-3-1                           1.0000 - - 0..0::0 (tRNAscan-SE ID: chr16.trna26) Gly (GCC) 71 bp Sc: 75.0 chr16:70778211-70778281 (-)
#=SQ Homo_sapiens_tRNA-Gly-GCC-4-1                           1.0000 - - 0..0::0 (tRNAscan-SE ID: chr1.trna55) Gly (GCC) 71 bp Sc: 69.4 chr1:161480566-161480636 (+)
#=SQ Homo_sapiens_tRNA-Gly-GCC-5-1                           1.0000 - - 0..0::0 (tRNAscan-SE ID: chr16.trna19) Gly (GCC) 71 bp Sc: 54.7 chr16:70788694-70788764 (+)
#=SQ Homo_sapiens_tRNA-Gly-TCC-1-1                           1.0000 - - 0..0::0 (tRNAscan-SE ID: chr19.trna2) Gly (TCC) 72 bp Sc: 73.8 chr19:4724070-4724141 (+)
#=SQ Homo_sapiens_tRNA-Gly-TCC-2-1                           1.0000 - - 0..0::0 (tRNAscan-SE ID: chr1.trna25) Gly (TCC) 72 bp Sc: 73.8 chr1:146037061-146037132 (+)
#=SQ Homo_sapiens_tRNA-Gly-TCC-2-2                           1.0000 - - 0..0::0 (tRNAscan-SE ID: chr1.trna90) Gly (TCC) 72 bp Sc: 73.8 chr1:161447585-161447656 (-)
#=SQ Homo_sapiens_tRNA-Gly-TCC-2-3                           1.0000 - - 0..0::0 (tRNAscan-SE ID: chr1.trna87) Gly (TCC) 72 bp Sc: 73.8 chr1:161454966-161455037 (-)
#=SQ Homo_sapiens_tRNA-Gly-TCC-2-4                           1.0000 - - 0..0::0 (tRNAscan-SE ID: chr1.trna84) Gly (TCC) 72 bp Sc: 73.8 chr1:161462376-161462447 (-)
#=SQ Homo_sapiens_tRNA-Gly-TCC-2-5                           1.0000 - - 0..0::0 (tRNAscan-SE ID: chr1.trna81) Gly (TCC) 72 bp Sc: 73.8 chr1:161469757-161469828 (-)
#=SQ Homo_sapiens_tRNA-Gly-TCC-2-6                           1.0000 - - 0..0::0 (tRNAscan-SE ID: chr1.trna57) Gly (TCC) 72 bp Sc: 73.8 chr1:161531113-161531184 (+)
#=SQ Homo_sapiens_tRNA-Gly-TCC-3-1                           1.0000 - - 0..0::0 (tRNAscan-SE ID: chr17.trna9) Gly (TCC) 72 bp Sc: 73.8 chr17:8221548-8221619 (+)
#=SQ Homo_sapiens_tRNA-Gly-TCC-4-1                           1.0000 - - 0..0::0 (tRNAscan-SE ID: chr1.trna93) Gly (TCC) 72 bp Sc: 56.0 chr1:161440171-161440242 (-)
#=SQ Homo_sapiens_tRNA-His-GTG-1-1                           1.0000 - - 0..0::0 (tRNAscan-SE ID: chr1.trna26) His (GTG) 72 bp Sc: 60.1 chr1:146038044-146038115 (+)
#=SQ Homo_sapiens_tRNA-His-GTG-1-2                           1.0000 - - 0..0::0 (tRNAscan-SE ID: chr1.trna32) His (GTG) 72 bp Sc: 60.1 chr1:147073225-147073296 (+)
#=SQ Homo_sapiens_tRNA-His-GTG-1-3                           1.0000 - - 0..0::0 (tRNAscan-SE ID: chr1.trna37) His (GTG) 72 bp Sc: 60.1 chr1:148281365-148281436 (+)
#=SQ Homo_sapiens_tRNA-His-GTG-1-4                           1.0000 - - 0..0::0 (tRNAscan-SE ID: chr1.trna110) His (GTG) 72 bp Sc: 60.1 chr1:148302734-148302805 (-)
#=SQ Homo_sapiens_tRNA-His-GTG-1-5                           1.0000 - - 0..0::0 (tRNAscan-SE ID: chr6.trna34) His (GTG) 72 bp Sc: 60.1 chr6:27158127-27158198 (+)
#=SQ Homo_sapiens_tRNA-His-GTG-1-6                           1.0000 - - 0..0::0 (tRNAscan-SE ID: chr9.trna8) His (GTG) 72 bp Sc: 60.1 chr9:14433940-14434011 (-)
#=SQ Homo_sapiens_tRNA-His-GTG-1-7                           1.0000 - - 0..0::0 (tRNAscan-SE ID: chr15.trna9) His (GTG) 72 bp Sc: 60.1 chr15:45198606-45198677 (-)
#=SQ Homo_sapiens_tRNA-His-GTG-1-8                           1.0000 - - 0..0::0 (tRNAscan-SE ID: chr15.trna8) His (GTG) 72 bp Sc: 60.1 chr15:45200413-45200484 (-)
#=SQ Homo_sapiens_tRNA-His-GTG-1-9                           1.0000 - - 0..0::0 (tRNAscan-SE ID: chr15.trna1) His (GTG) 72 bp Sc: 60.1 chr15:45201151-45201222 (+)
#=SQ Homo_sapiens_tRNA-Ile-AAT-1-1                           1.0000 - - 0..0::0 (tRNAscan-SE ID: chr6.trna84) Ile (AAT) 74 bp Sc: 81.9 chr6:57822973-57823046 (+)
#=SQ Homo_sapiens_tRNA-Ile-AAT-12-1                          1.0000 - - 0..0::0 (tRNAscan-SE ID: chr6.trna82) Ile (AAT) 74 bp Sc: 78.2 chr6:57800211-57800284 (+)
#=SQ Homo_sapiens_tRNA-Ile-AAT-2-1                           1.0000 - - 0..0::0 (tRNAscan-SE ID: chr6.trna60) Ile (AAT) 74 bp Sc: 86.3 chr6:27688188-27688261 (+)
#=SQ Homo_sapiens_tRNA-Ile-AAT-3-1                           1.0000 - - 0..0::0 (tRNAscan-SE ID: chr6.trna161) Ile (AAT) 74 bp Sc: 84.9 chr6:27275211-27275284 (-)
#=SQ Homo_sapiens_tRNA-Ile-AAT-4-1                           1.0000 - - 0..0::0 (tRNAscan-SE ID: chr17.trna32) Ile (AAT) 74 bp Sc: 81.2 chr17:8226991-8227064 (-)
#=SQ Homo_sapiens_tRNA-Ile-AAT-5-1                           1.0000 - - 0..0::0 (tRNAscan-SE ID: chr6.trna11) Ile (AAT) 74 bp Sc: 81.2 chr6:26554122-26554195 (+)
#=SQ Homo_sapiens_tRNA-Ile-AAT-5-2                           1.0000 - - 0..0::0 (tRNAscan-SE ID: chr6.trna166) Ile (AAT) 74 bp Sc: 81.2 chr6:27177215-27177288 (-)
#=SQ Homo_sapiens_tRNA-Ile-AAT-5-3                           1.0000 - - 0..0::0 (tRNAscan-SE ID: chr6.trna162) Ile (AAT) 74 bp Sc: 81.2 chr6:27237571-27237644 (-)
#=SQ Homo_sapiens_tRNA-Ile-AAT-5-4                           1.0000 - - 0..0::0 (tRNAscan-SE ID: chr14.trna10) Ile (AAT) 74 bp Sc: 81.2 chr14:102317092-102317165 (+)
#=SQ Homo_sapiens_tRNA-Ile-AAT-5-5                           1.0000 - - 0..0::0 (tRNAscan-SE ID: chr17.trna8) Ile (AAT) 74 bp Sc: 81.2 chr17:8187593-8187666 (+)
#=SQ Homo_sapiens_tRNA-Ile-AAT-6-1                           1.0000 - - 0..0::0 (tRNAscan-SE ID: chr6.trna27) Ile (AAT) 74 bp Sc: 81.6 chr6:26756552-26756625 (+)
#=SQ Homo_sapiens_tRNA-Ile-AAT-7-1                           1.0000 - - 0..0::0 (tRNAscan-SE ID: chr6.trna178) Ile (AAT) 74 bp Sc: 81.2 chr6:26720992-26721065 (-)
#=SQ Homo_sapiens_tRNA-Ile-AAT-7-2                           1.0000 - - 0..0::0 (tRNAscan-SE ID: chr6.trna29) Ile (AAT) 74 bp Sc: 81.2 chr6:26780622-26780695 (+)
#=SQ Homo_sapiens_tRNA-Ile-AAT-8-1                           1.0000 - - 0..0::0 (tRNAscan-SE ID: chr6.trna59) Ile (AAT) 74 bp Sc: 75.8 chr6:27668583-27668656 (+)
#=SQ Homo_sapiens_tRNA-Ile-AAT-9-1                           1.0000 - - 0..0::0 (tRNAscan-SE ID: chr6.trna40) Ile (AAT) 74 bp Sc: 79.3 chr6:27273960-27274033 (+)
#=SQ Homo_sapiens_tRNA-Ile-GAT-1-1                           1.0000 - - 0..0::0 (tRNAscan-SE ID: chrX.trna10) Ile (GAT) 74 bp Sc: 75.5 chrX:3838377-3838450 (-)
#=SQ Homo_sapiens_tRNA-Ile-GAT-1-2                           1.0000 - - 0..0::0 (tRNAscan-SE ID: chrX.trna8) Ile (GAT) 74 bp Sc: 75.5 chrX:3876801-3876874 (-)
#=SQ Homo_sapiens_tRNA-Ile-GAT-1-3                           1.0000 - - 0..0::0 (tRNAscan-SE ID: chrX.trna6) Ile (GAT) 74 bp Sc: 75.5 chrX:3915230-3915303 (-)
#=SQ Homo_sapiens_tRNA-Ile-TAT-1-1                           1.0000 - - 0..0::0 (tRNAscan-SE ID: chr19.trna10) Ile (TAT) 93 bp Sc: 73.8 chr19:39412168-39412260 (-)
#=SQ Homo_sapiens_tRNA-Ile-TAT-2-1                           1.0000 - - 0..0::0 (tRNAscan-SE ID: chr2.trna5) Ile (TAT) 93 bp Sc: 73.2 chr2:42810536-42810628 (+)
#=SQ Homo_sapiens_tRNA-Ile-TAT-2-2                           1.0000 - - 0..0::0 (tRNAscan-SE ID: chr6.trna30) Ile (TAT) 94 bp Sc: 73.1 chr6:27020346-27020439 (+)
#=SQ Homo_sapiens_tRNA-Ile-TAT-2-3                           1.0000 - - 0..0::0 (tRNAscan-SE ID: chr6.trna57) Ile (TAT) 94 bp Sc: 73.1 chr6:27631421-27631514 (+)
#=SQ Homo_sapiens_tRNA-Ile-TAT-3-1                           1.0000 - - 0..0::0 (tRNAscan-SE ID: chr6.trna65) Ile (TAT) 94 bp Sc: 72.1 chr6:28537590-28537683 (+)
#=SQ Homo_sapiens_tRNA-Leu-AAG-1-1                           1.0000 - - 0..0::0 (tRNAscan-SE ID: chr5.trna19) Leu (AAG) 82 bp Sc: 75.2 chr5:181097474-181097555 (-)
#=SQ Homo_sapiens_tRNA-Leu-AAG-1-2                           1.0000 - - 0..0::0 (tRNAscan-SE ID: chr5.trna3) Leu (AAG) 82 bp Sc: 75.2 chr5:181101840-181101921 (+)
#=SQ Homo_sapiens_tRNA-Leu-AAG-1-3                           1.0000 - - 0..0::0 (tRNAscan-SE ID: chr5.trna16) Leu (AAG) 82 bp Sc: 75.2 chr5:181174044-181174125 (-)
#=SQ Homo_sapiens_tRNA-Leu-AAG-2-1                           1.0000 - - 0..0::0 (tRNAscan-SE ID: chr5.trna7) Leu (AAG) 82 bp Sc: 74.8 chr5:181187701-181187782 (+)
#=SQ Homo_sapiens_tRNA-Leu-AAG-2-2                           1.0000 - - 0..0::0 (tRNAscan-SE ID: chr6.trna105) Leu (AAG) 82 bp Sc: 74.8 chr6:28943622-28943703 (-)
#=SQ Homo_sapiens_tRNA-Leu-AAG-2-3                           1.0000 - - 0..0::0 (tRNAscan-SE ID: chr14.trna1) Leu (AAG) 82 bp Sc: 74.8 chr14:20610132-20610213 (+)
#=SQ Homo_sapiens_tRNA-Leu-AAG-2-4                           1.0000 - - 0..0::0 (tRNAscan-SE ID: chr16.trna17) Leu (AAG) 82 bp Sc: 74.8 chr16:22297140-22297221 (+)
#=SQ Homo_sapiens_tRNA-Leu-AAG-3-1                           1.0000 - - 0..0::0 (tRNAscan-SE ID: chr6.trna80) Leu (AAG) 82 bp Sc: 73.8 chr6:28989002-28989083 (+)
#=SQ Homo_sapiens_tRNA-Leu-AAG-4-1                           1.0000 - - 0..0::0 (tRNAscan-SE ID: chr6.trna134) Leu (AAG) 82 bp Sc: 64.4 chr6:28478623-28478704 (-)
#=SQ Homo_sapiens_tRNA-Leu-CAA-1-1                           1.0000 - - 0..0::0 (tRNAscan-SE ID: chr6.trna107) Leu (CAA) 106 bp Sc: 77.2 chr6:28896223-28896328 (-)
#=SQ Homo_sapiens_tRNA-Leu-CAA-1-2                           1.0000 - - 0..0::0 (tRNAscan-SE ID: chr6.trna76) Leu (CAA) 105 bp Sc: 77.2 chr6:28941053-28941157 (+)
#=SQ Homo_sapiens_tRNA-Leu-CAA-2-1                           1.0000 - - 0..0::0 (tRNAscan-SE ID: chr6.trna148) Leu (CAA) 108 bp Sc: 78.0 chr6:27605638-27605745 (-)
#=SQ Homo_sapiens_tRNA-Leu-CAA-3-1                           1.0000 - - 0..0::0 (tRNAscan-SE ID: chr6.trna149) Leu (CAA) 107 bp Sc: 77.3 chr6:27602569-27602675 (-)
#=SQ Homo_sapiens_tRNA-Leu-CAA-4-1                           1.0000 - - 0..0::0 (tRNAscan-SE ID: chr1.trna69) Leu (CAA) 106 bp Sc: 73.6 chr1:248873855-248873960 (+)
#=SQ Homo_sapiens_tRNA-Leu-CAA-5-1                           1.0000 - - 0..0::0 (tRNAscan-SE ID: chr11.trna1) Leu (CAA) 74 bp Sc: 66.5 chr11:9275243-9275316 (+)
#=SQ Homo_sapiens_tRNA-Leu-CAA-6-1                           1.0000 - - 0..0::0 (tRNAscan-SE ID: chr1.trna76) Leu (CAA) 84 bp Sc: 57.5 chr1:161611946-161612029 (-)
#=SQ Homo_sapiens_tRNA-Leu-CAG-1-1                           1.0000 - - 0..0::0 (tRNAscan-SE ID: chr1.trna46) Leu (CAG) 83 bp Sc: 78.2 chr1:161441533-161441615 (+)
#=SQ Homo_sapiens_tRNA-Leu-CAG-1-2                           1.0000 - - 0..0::0 (tRNAscan-SE ID: chr1.trna48) Leu (CAG) 83 bp Sc: 78.2 chr1:161448951-161449033 (+)
#=SQ Homo_sapiens_tRNA-Leu-CAG-1-3                           1.0000 - - 0..0::0 (tRNAscan-SE ID: chr1.trna50) Leu (CAG) 83 bp Sc: 78.2 chr1:161456332-161456414 (+)
#=SQ Homo_sapiens_tRNA-Leu-CAG-1-4                           1.0000 - - 0..0::0 (tRNAscan-SE ID: chr1.trna52) Leu (CAG) 83 bp Sc: 78.2 chr1:161463742-161463824 (+)
#=SQ Homo_sapiens_tRNA-Leu-CAG-1-5                           1.0000 - - 0..0::0 (tRNAscan-SE ID: chr1.trna54) Leu (CAG) 83 bp Sc: 78.2 chr1:161471123-161471205 (+)
#=SQ Homo_sapiens_tRNA-Leu-CAG-1-6                           1.0000 - - 0..0::0 (tRNAscan-SE ID: chr1.trna78) Leu (CAG) 83 bp Sc: 78.2 chr1:161530342-161530424 (-)
#=SQ Homo_sapiens_tRNA-Leu-CAG-1-7                           1.0000 - - 0..0::0 (tRNAscan-SE ID: chr6.trna7) Leu (CAG) 83 bp Sc: 78.2 chr6:26521208-26521290 (+)
#=SQ Homo_sapiens_tRNA-Leu-CAG-2-1                           1.0000 - - 0..0::0 (tRNAscan-SE ID: chr16.trna18) Leu (CAG) 83 bp Sc: 77.3 chr16:57299951-57300033 (+)
#=SQ Homo_sapiens_tRNA-Leu-CAG-2-2                           1.0000 - - 0..0::0 (tRNAscan-SE ID: chr16.trna27) Leu (CAG) 83 bp Sc: 77.3 chr16:57300480-57300562 (-)
#=SQ Homo_sapiens_tRNA-Leu-TAA-1-1                           1.0000 - - 0..0::0 (tRNAscan-SE ID: chr6.trna87) Leu (TAA) 83 bp Sc: 88.7 chr6:144216547-144216629 (+)
#=SQ Homo_sapiens_tRNA-Leu-TAA-2-1                           1.0000 - - 0..0::0 (tRNAscan-SE ID: chr6.trna142) Leu (TAA) 83 bp Sc: 90.8 chr6:27721119-27721201 (-)
#=SQ Homo_sapiens_tRNA-Leu-TAA-3-1                           1.0000 - - 0..0::0 (tRNAscan-SE ID: chr11.trna3) Leu (TAA) 83 bp Sc: 85.0 chr11:59551755-59551837 (+)
#=SQ Homo_sapiens_tRNA-Leu-TAA-4-1                           1.0000 - - 0..0::0 (tRNAscan-SE ID: chr6.trna163) Leu (TAA) 83 bp Sc: 83.8 chr6:27230555-27230637 (-)
#=SQ Homo_sapiens_tRNA-Leu-TAG-1-1                           1.0000 - - 0..0::0 (tRNAscan-SE ID: chr17.trna41) Leu (TAG) 82 bp Sc: 75.2 chr17:8120314-8120395 (-)
#=SQ Homo_sapiens_tRNA-Leu-TAG-2-1                           1.0000 - - 0..0::0 (tRNAscan-SE ID: chr14.trna2) Leu (TAG) 82 bp Sc: 74.1 chr14:20625370-20625451 (+)
#=SQ Homo_sapiens_tRNA-Leu-TAG-3-1                           1.0000 - - 0..0::0 (tRNAscan-SE ID: chr16.trna28) Leu (TAG) 82 bp Sc: 73.9 chr16:22195711-22195792 (-)
#=SQ Homo_sapiens_tRNA-Lys-CTT-1-1                           1.0000 - - 0..0::0 (tRNAscan-SE ID: chr14.trna12) Lys (CTT) 73 bp Sc: 88.0 chr14:58239895-58239967 (-)
#=SQ Homo_sapiens_tRNA-Lys-CTT-1-2                           1.0000 - - 0..0::0 (tRNAscan-SE ID: chr15.trna2) Lys (CTT) 73 bp Sc: 88.0 chr15:78860562-78860634 (+)
#=SQ Homo_sapiens_tRNA-Lys-CTT-10-1                          1.0000 - - 0..0::0 (tRNAscan-SE ID: chr19.trna5) Lys (CTT) 73 bp Sc: 54.8 chr19:35575848-35575920 (+)
#=SQ Homo_sapiens_tRNA-Lys-CTT-11-1                          1.0000 - - 0..0::0 (tRNAscan-SE ID: chr19.trna6) Lys (CTT) 74 bp Sc: 56.6 chr19:51922140-51922213 (-)
#=SQ Homo_sapiens_tRNA-Lys-CTT-2-1                           1.0000 - - 0..0::0 (tRNAscan-SE ID: chr1.trna27) Lys (CTT) 73 bp Sc: 87.8 chr1:146039401-146039473 (+)
#=SQ Homo_sapiens_tRNA-Lys-CTT-2-2                           1.0000 - - 0..0::0 (tRNAscan-SE ID: chr5.trna9) Lys (CTT) 73 bp Sc: 87.8 chr5:181207755-181207827 (+)
#=SQ Homo_sapiens_tRNA-Lys-CTT-2-3                           1.0000 - - 0..0::0 (tRNAscan-SE ID: chr5.trna11) Lys (CTT) 73 bp Sc: 87.8 chr5:181221979-181222051 (-)
#=SQ Homo_sapiens_tRNA-Lys-CTT-2-4                           1.0000 - - 0..0::0 (tRNAscan-SE ID: chr6.trna13) Lys (CTT) 73 bp Sc: 87.8 chr6:26556546-26556618 (+)
#=SQ Homo_sapiens_tRNA-Lys-CTT-2-5                           1.0000 - - 0..0::0 (tRNAscan-SE ID: chr16.trna8) Lys (CTT) 73 bp Sc: 87.8 chr16:3175691-3175763 (+)
#=SQ Homo_sapiens_tRNA-Lys-CTT-3-1                           1.0000 - - 0..0::0 (tRNAscan-SE ID: chr16.trna33) Lys (CTT) 73 bp Sc: 83.1 chr16:3157405-3157477 (-)
#=SQ Homo_sapiens_tRNA-Lys-CTT-4-1                           1.0000 - - 0..0::0 (tRNAscan-SE ID: chr16.trna11) Lys (CTT) 73 bp Sc: 82.3 chr16:3191501-3191573 (+)
#=SQ Homo_sapiens_tRNA-Lys-CTT-5-1                           1.0000 - - 0..0::0 (tRNAscan-SE ID: chr16.trna31) Lys (CTT) 73 bp Sc: 69.3 chr16:3180554-3180626 (-)
#=SQ Homo_sapiens_tRNA-Lys-CTT-7-1                           1.0000 - - 0..0::0 (tRNAscan-SE ID: chr1.trna141) Lys (CTT) 73 bp Sc: 64.8 chr1:54957869-54957941 (-)
#=SQ Homo_sapiens_tRNA-Lys-CTT-8-1                           1.0000 - - 0..0::0 (tRNAscan-SE ID: chr16.trna6) Lys (CTT) 73 bp Sc: 57.8 chr16:3164938-3165010 (+)
#=SQ Homo_sapiens_tRNA-Lys-CTT-9-1                           1.0000 - - 0..0::0 (tRNAscan-SE ID: chr5.trna23) Lys (CTT) 73 bp Sc: 58.2 chr5:26198430-26198502 (-)
#=SQ Homo_sapiens_tRNA-Lys-TTT-1-1                           1.0000 - - 0..0::0 (tRNAscan-SE ID: chr16.trna24) Lys (TTT) 73 bp Sc: 89.0 chr16:73478317-73478389 (-)
#=SQ Homo_sapiens_tRNA-Lys-TTT-11-1                          1.0000 - - 0..0::0 (tRNAscan-SE ID: chr12.trna1) Lys (TTT) 73 bp Sc: 50.7 chr12:27690373-27690445 (+)
#=SQ Homo_sapiens_tRNA-Lys-TTT-2-1                           1.0000 - - 0..0::0 (tRNAscan-SE ID: chr11.trna10) Lys (TTT) 73 bp Sc: 87.7 chr11:122559947-122560019 (+)
#=SQ Homo_sapiens_tRNA-Lys-TTT-3-1                           1.0000 - - 0..0::0 (tRNAscan-SE ID: chr1.trna64) Lys (TTT) 73 bp Sc: 87.8 chr1:204506527-204506599 (+)
#=SQ Homo_sapiens_tRNA-Lys-TTT-3-2                           1.0000 - - 0..0::0 (tRNAscan-SE ID: chr1.trna72) Lys (TTT) 73 bp Sc: 87.8 chr1:204507030-204507102 (-)
#=SQ Homo_sapiens_tRNA-Lys-TTT-3-3                           1.0000 - - 0..0::0 (tRNAscan-SE ID: chr6.trna78) Lys (TTT) 73 bp Sc: 87.8 chr6:28951029-28951101 (+)
#=SQ Homo_sapiens_tRNA-Lys-TTT-3-4                           1.0000 - - 0..0::0 (tRNAscan-SE ID: chr11.trna14) Lys (TTT) 73 bp Sc: 87.8 chr11:59560335-59560407 (-)
#=SQ Homo_sapiens_tRNA-Lys-TTT-3-5                           1.0000 - - 0..0::0 (tRNAscan-SE ID: chr17.trna1) Lys (TTT) 73 bp Sc: 87.8 chr17:8119155-8119227 (+)
#=SQ Homo_sapiens_tRNA-Lys-TTT-4-1                           1.0000 - - 0..0::0 (tRNAscan-SE ID: chr6.trna151) Lys (TTT) 73 bp Sc: 86.8 chr6:27591814-27591886 (-)
#=SQ Homo_sapiens_tRNA-Lys-TTT-5-1                           1.0000 - - 0..0::0 (tRNAscan-SE ID: chr11.trna4) Lys (TTT) 73 bp Sc: 84.9 chr11:59556429-59556501 (+)
#=SQ Homo_sapiens_tRNA-Lys-TTT-6-1                           1.0000 - - 0..0::0 (tRNAscan-SE ID: chr6.trna157) Lys (TTT) 73 bp Sc: 85.2 chr6:27334990-27335062 (-)
#=SQ Homo_sapiens_tRNA-Lys-TTT-7-1                           1.0000 - - 0..0::0 (tRNAscan-SE ID: chr6.trna73) Lys (TTT) 73 bp Sc: 74.9 chr6:28747744-28747816 (+)
#=SQ Homo_sapiens_tRNA-Met-CAT-1-1                           1.0000 - - 0..0::0 (tRNAscan-SE ID: chr8.trna8) Met (CAT) 73 bp Sc: 82.3 chr8:123157230-123157302 (-)
#=SQ Homo_sapiens_tRNA-Met-CAT-2-1                           1.0000 - - 0..0::0 (tRNAscan-SE ID: chr16.trna21) Met (CAT) 73 bp Sc: 82.7 chr16:71426493-71426565 (+)
#=SQ Homo_sapiens_tRNA-Met-CAT-3-1                           1.0000 - - 0..0::0 (tRNAscan-SE ID: chr6.trna77) Met (CAT) 73 bp Sc: 77.4 chr6:28944575-28944647 (+)
#=SQ Homo_sapiens_tRNA-Met-CAT-3-2                           1.0000 - - 0..0::0 (tRNAscan-SE ID: chr6.trna104) Met (CAT) 73 bp Sc: 77.4 chr6:28953265-28953337 (-)
#=SQ Homo_sapiens_tRNA-Met-CAT-4-1                           1.0000 - - 0..0::0 (tRNAscan-SE ID: chr6.trna177) Met (CAT) 73 bp Sc: 80.2 chr6:26735370-26735442 (-)
#=SQ Homo_sapiens_tRNA-Met-CAT-4-2                           1.0000 - - 0..0::0 (tRNAscan-SE ID: chr6.trna26) Met (CAT) 73 bp Sc: 80.2 chr6:26743263-26743335 (+)
#=SQ Homo_sapiens_tRNA-Met-CAT-4-3                           1.0000 - - 0..0::0 (tRNAscan-SE ID: chr6.trna28) Met (CAT) 73 bp Sc: 80.2 chr6:26766234-26766306 (+)
#=SQ Homo_sapiens_tRNA-Met-CAT-5-1                           1.0000 - - 0..0::0 (tRNAscan-SE ID: chr6.trna21) Met (CAT) 73 bp Sc: 79.2 chr6:26701483-26701555 (+)
#=SQ Homo_sapiens_tRNA-Met-CAT-5-2                           1.0000 - - 0..0::0 (tRNAscan-SE ID: chr6.trna170) Met (CAT) 73 bp Sc: 79.2 chr6:26800113-26800185 (-)
#=SQ Homo_sapiens_tRNA-Met-CAT-6-1                           1.0000 - - 0..0::0 (tRNAscan-SE ID: chr16.trna22) Met (CAT) 73 bp Sc: 77.4 chr16:87384022-87384094 (-)
#=SQ Homo_sapiens_tRNA-Met-CAT-7-1                           1.0000 - - 0..0::0 (tRNAscan-SE ID: chr6.trna96) Met (CAT) 73 bp Sc: 66.2 chr6:57842214-57842286 (-)
#=SQ Homo_sapiens_tRNA-Phe-GAA-1-1                           1.0000 - - 0..0::0 (tRNAscan-SE ID: chr6.trna117) Phe (GAA) 73 bp Sc: 88.9 chr6:28790722-28790794 (-)
#=SQ Homo_sapiens_tRNA-Phe-GAA-1-2                           1.0000 - - 0..0::0 (tRNAscan-SE ID: chr6.trna103) Phe (GAA) 73 bp Sc: 88.9 chr6:28981672-28981744 (-)
#=SQ Homo_sapiens_tRNA-Phe-GAA-1-3                           1.0000 - - 0..0::0 (tRNAscan-SE ID: chr11.trna15) Phe (GAA) 73 bp Sc: 88.9 chr11:59557497-59557569 (-)
#=SQ Homo_sapiens_tRNA-Phe-GAA-1-4                           1.0000 - - 0..0::0 (tRNAscan-SE ID: chr12.trna11) Phe (GAA) 73 bp Sc: 88.9 chr12:124927843-124927915 (-)
#=SQ Homo_sapiens_tRNA-Phe-GAA-1-5                           1.0000 - - 0..0::0 (tRNAscan-SE ID: chr13.trna2) Phe (GAA) 73 bp Sc: 88.9 chr13:94549650-94549722 (-)
#=SQ Homo_sapiens_tRNA-Phe-GAA-1-6                           1.0000 - - 0..0::0 (tRNAscan-SE ID: chr19.trna12) Phe (GAA) 73 bp Sc: 88.9 chr19:1383362-1383434 (-)
#=SQ Homo_sapiens_tRNA-Phe-GAA-2-1                           1.0000 - - 0..0::0 (tRNAscan-SE ID: chr11.trna13) Phe (GAA) 73 bp Sc: 87.9 chr11:59566380-59566452 (-)
#=SQ Homo_sapiens_tRNA-Phe-GAA-3-1                           1.0000 - - 0..0::0 (tRNAscan-SE ID: chr6.trna114) Phe (GAA) 73 bp Sc: 88.3 chr6:28807833-28807905 (-)
#=SQ Homo_sapiens_tRNA-Phe-GAA-4-1                           1.0000 - - 0..0::0 (tRNAscan-SE ID: chr6.trna111) Phe (GAA) 74 bp Sc: 75.5 chr6:28823316-28823389 (-)
#=SQ Homo_sapiens_tRNA-Phe-GAA-6-1                           1.0000 - - 0..0::0 (tRNAscan-SE ID: chr6.trna120) Phe (GAA) 74 bp Sc: 58.8 chr6:28763597-28763670 (-)
#=SQ Homo_sapiens_tRNA-Pro-AGG-1-1                           1.0000 - - 0..0::0 (tRNAscan-SE ID: chr16.trna12) Pro (AGG) 72 bp Sc: 71.5 chr16:3191989-3192060 (+)
#=SQ Homo_sapiens_tRNA-Pro-AGG-2-1                           1.0000 - - 0..0::0 (tRNAscan-SE ID: chr1.trna75) Pro (AGG) 72 bp Sc: 70.2 chr1:167715488-167715559 (-)
#=SQ Homo_sapiens_tRNA-Pro-AGG-2-2                           1.0000 - - 0..0::0 (tRNAscan-SE ID: chr6.trna12) Pro (AGG) 72 bp Sc: 70.2 chr6:26555270-26555341 (+)
#=SQ Homo_sapiens_tRNA-Pro-AGG-2-3                           1.0000 - - 0..0::0 (tRNAscan-SE ID: chr7.trna4) Pro (AGG) 72 bp Sc: 70.2 chr7:128783450-128783521 (+)
#=SQ Homo_sapiens_tRNA-Pro-AGG-2-4                           1.0000 - - 0..0::0 (tRNAscan-SE ID: chr11.trna6) Pro (AGG) 72 bp Sc: 70.2 chr11:76235513-76235584 (+)
#=SQ Homo_sapiens_tRNA-Pro-AGG-2-5                           1.0000 - - 0..0::0 (tRNAscan-SE ID: chr14.trna23) Pro (AGG) 72 bp Sc: 70.2 chr14:20609336-20609407 (-)
#=SQ Homo_sapiens_tRNA-Pro-AGG-2-6                           1.0000 - - 0..0::0 (tRNAscan-SE ID: chr14.trna22) Pro (AGG) 72 bp Sc: 70.2 chr14:20613401-20613472 (-)
#=SQ Homo_sapiens_tRNA-Pro-AGG-2-7                           1.0000 - - 0..0::0 (tRNAscan-SE ID: chr16.trna30) Pro (AGG) 72 bp Sc: 70.2 chr16:3182635-3182706 (-)
#=SQ Homo_sapiens_tRNA-Pro-AGG-2-8                           1.0000 - - 0..0::0 (tRNAscan-SE ID: chr16.trna10) Pro (AGG) 72 bp Sc: 70.2 chr16:3189634-3189705 (+)
#=SQ Homo_sapiens_tRNA-Pro-CGG-1-1                           1.0000 - - 0..0::0 (tRNAscan-SE ID: chr1.trna63) Pro (CGG) 72 bp Sc: 70.2 chr1:167714725-167714796 (+)
#=SQ Homo_sapiens_tRNA-Pro-CGG-1-2                           1.0000 - - 0..0::0 (tRNAscan-SE ID: chr16.trna7) Pro (CGG) 72 bp Sc: 70.2 chr16:3172048-3172119 (+)
#=SQ Homo_sapiens_tRNA-Pro-CGG-1-3                           1.0000 - - 0..0::0 (tRNAscan-SE ID: chr17.trna35) Pro (CGG) 72 bp Sc: 70.2 chr17:8222833-8222904 (-)
#=SQ Homo_sapiens_tRNA-Pro-CGG-2-1                           1.0000 - - 0..0::0 (tRNAscan-SE ID: chr6.trna31) Pro (CGG) 72 bp Sc: 65.9 chr6:27091742-27091813 (+)
#=SQ Homo_sapiens_tRNA-Pro-TGG-1-1                           1.0000 - - 0..0::0 (tRNAscan-SE ID: chr14.trna3) Pro (TGG) 72 bp Sc: 74.9 chr14:20633006-20633077 (+)
#=SQ Homo_sapiens_tRNA-Pro-TGG-2-1                           1.0000 - - 0..0::0 (tRNAscan-SE ID: chr11.trna12) Pro (TGG) 72 bp Sc: 70.5 chr11:76235825-76235896 (-)
#=SQ Homo_sapiens_tRNA-Pro-TGG-3-1                           1.0000 - - 0..0::0 (tRNAscan-SE ID: chr5.trna14) Pro (TGG) 72 bp Sc: 70.3 chr5:181188854-181188925 (-)
#=SQ Homo_sapiens_tRNA-Pro-TGG-3-2                           1.0000 - - 0..0::0 (tRNAscan-SE ID: chr14.trna6) Pro (TGG) 72 bp Sc: 70.3 chr14:20684016-20684087 (+)
#=SQ Homo_sapiens_tRNA-Pro-TGG-3-3                           1.0000 - - 0..0::0 (tRNAscan-SE ID: chr16.trna4) Pro (TGG) 72 bp Sc: 70.3 chr16:3158922-3158993 (+)
#=SQ Homo_sapiens_tRNA-Pro-TGG-3-4                           1.0000 - - 0..0::0 (tRNAscan-SE ID: chr16.trna29) Pro (TGG) 72 bp Sc: 70.3 chr16:3184133-3184204 (-)
#=SQ Homo_sapiens_tRNA-Pro-TGG-3-5                           1.0000 - - 0..0::0 (tRNAscan-SE ID: chr16.trna9) Pro (TGG) 72 bp Sc: 70.3 chr16:3188094-3188165 (+)
#=SQ Homo_sapiens_tRNA-Ser-AGA-1-1                           1.0000 - - 0..0::0 (tRNAscan-SE ID: chr6.trna155) Ser (AGA) 82 bp Sc: 90.3 chr6:27541775-27541856 (-)
#=SQ Homo_sapiens_tRNA-Ser-AGA-2-1                           1.0000 - - 0..0::0 (tRNAscan-SE ID: chr6.trna5) Ser (AGA) 82 bp Sc: 89.6 chr6:26327589-26327670 (+)
#=SQ Homo_sapiens_tRNA-Ser-AGA-2-2                           1.0000 - - 0..0::0 (tRNAscan-SE ID: chr6.trna46) Ser (AGA) 82 bp Sc: 89.6 chr6:27478812-27478893 (+)
#=SQ Homo_sapiens_tRNA-Ser-AGA-2-3                           1.0000 - - 0..0::0 (tRNAscan-SE ID: chr6.trna48) Ser (AGA) 82 bp Sc: 89.6 chr6:27495814-27495895 (+)
#=SQ Homo_sapiens_tRNA-Ser-AGA-2-4                           1.0000 - - 0..0::0 (tRNAscan-SE ID: chr6.trna49) Ser (AGA) 82 bp Sc: 89.6 chr6:27503039-27503120 (+)
#=SQ Homo_sapiens_tRNA-Ser-AGA-2-5                           1.0000 - - 0..0::0 (tRNAscan-SE ID: chr8.trna9) Ser (AGA) 82 bp Sc: 89.6 chr8:95269657-95269738 (-)
#=SQ Homo_sapiens_tRNA-Ser-AGA-2-6                           1.0000 - - 0..0::0 (tRNAscan-SE ID: chr17.trna33) Ser (AGA) 82 bp Sc: 89.6 chr17:8226610-8226691 (-)
#=SQ Homo_sapiens_tRNA-Ser-AGA-3-1                           1.0000 - - 0..0::0 (tRNAscan-SE ID: chr6.trna52) Ser (AGA) 82 bp Sc: 87.2 chr6:27532208-27532289 (+)
#=SQ Homo_sapiens_tRNA-Ser-AGA-4-1                           1.0000 - - 0..0::0 (tRNAscan-SE ID: chr6.trna153) Ser (AGA) 82 bp Sc: 78.8 chr6:27553413-27553494 (-)
#=SQ Homo_sapiens_tRNA-Ser-CGA-1-1                           1.0000 - - 0..0::0 (tRNAscan-SE ID: chr17.trna40) Ser (CGA) 82 bp Sc: 95.1 chr17:8138881-8138962 (-)
#=SQ Homo_sapiens_tRNA-Ser-CGA-2-1                           1.0000 - - 0..0::0 (tRNAscan-SE ID: chr6.trna36) Ser (CGA) 82 bp Sc: 94.0 chr6:27209849-27209930 (+)
#=SQ Homo_sapiens_tRNA-Ser-CGA-3-1                           1.0000 - - 0..0::0 (tRNAscan-SE ID: chr6.trna145) Ser (CGA) 82 bp Sc: 94.6 chr6:27672450-27672531 (-)
#=SQ Homo_sapiens_tRNA-Ser-CGA-4-1                           1.0000 - - 0..0::0 (tRNAscan-SE ID: chr12.trna2) Ser (CGA) 82 bp Sc: 89.6 chr12:56190364-56190445 (+)
#=SQ Homo_sapiens_tRNA-Ser-GCT-1-1                           1.0000 - - 0..0::0 (tRNAscan-SE ID: chr6.trna32) Ser (GCT) 82 bp Sc: 91.9 chr6:27097306-27097387 (+)
#=SQ Homo_sapiens_tRNA-Ser-GCT-2-1                           1.0000 - - 0..0::0 (tRNAscan-SE ID: chr6.trna45) Ser (GCT) 82 bp Sc: 91.0 chr6:27297996-27298077 (+)
#=SQ Homo_sapiens_tRNA-Ser-GCT-3-1                           1.0000 - - 0..0::0 (tRNAscan-SE ID: chr11.trna5) Ser (GCT) 82 bp Sc: 89.1 chr11:66348120-66348201 (+)
#=SQ Homo_sapiens_tRNA-Ser-GCT-4-1                           1.0000 - - 0..0::0 (tRNAscan-SE ID: chr6.trna131) Ser (GCT) 82 bp Sc: 88.4 chr6:28597340-28597421 (-)
#=SQ Homo_sapiens_tRNA-Ser-GCT-4-2                           1.0000 - - 0..0::0 (tRNAscan-SE ID: chr15.trna10) Ser (GCT) 82 bp Sc: 88.4 chr15:40593825-40593906 (-)
#=SQ Homo_sapiens_tRNA-Ser-GCT-4-3                           1.0000 - - 0..0::0 (tRNAscan-SE ID: chr17.trna6) Ser (GCT) 82 bp Sc: 88.4 chr17:8186866-8186947 (+)
#=SQ Homo_sapiens_tRNA-Ser-GCT-5-1                           1.0000 - - 0..0::0 (tRNAscan-SE ID: chr6.trna63) Ser (GCT) 82 bp Sc: 85.2 chr6:28213037-28213118 (+)
#=SQ Homo_sapiens_tRNA-Ser-GCT-6-1                           1.0000 - - 0..0::0 (tRNAscan-SE ID: chr6.trna188) Ser (GCT) 84 bp Sc: 71.6 chr6:26305490-26305573 (-)
#=SQ Homo_sapiens_tRNA-Ser-TGA-1-1                           1.0000 - - 0..0::0 (tRNAscan-SE ID: chr10.trna2) Ser (TGA) 82 bp Sc: 94.0 chr10:67764503-67764584 (+)
#=SQ Homo_sapiens_tRNA-Ser-TGA-2-1                           1.0000 - - 0..0::0 (tRNAscan-SE ID: chr6.trna53) Ser (TGA) 82 bp Sc: 90.4 chr6:27545689-27545770 (+)
#=SQ Homo_sapiens_tRNA-Ser-TGA-3-1                           1.0000 - - 0..0::0 (tRNAscan-SE ID: chr6.trna185) Ser (TGA) 82 bp Sc: 89.7 chr6:26312596-26312677 (-)
#=SQ Homo_sapiens_tRNA-Ser-TGA-4-1                           1.0000 - - 0..0::0 (tRNAscan-SE ID: chr6.trna156) Ser (TGA) 82 bp Sc: 84.0 chr6:27505828-27505909 (-)
#=SQ Homo_sapiens_tRNA-Thr-AGT-1-1                           1.0000 - - 0..0::0 (tRNAscan-SE ID: chr17.trna7) Thr (AGT) 74 bp Sc: 82.6 chr17:8187160-8187233 (+)
#=SQ Homo_sapiens_tRNA-Thr-AGT-1-2                           1.0000 - - 0..0::0 (tRNAscan-SE ID: chr17.trna34) Thr (AGT) 74 bp Sc: 82.6 chr17:8226235-8226308 (-)
#=SQ Homo_sapiens_tRNA-Thr-AGT-1-3                           1.0000 - - 0..0::0 (tRNAscan-SE ID: chr19.trna4) Thr (AGT) 74 bp Sc: 82.6 chr19:33177057-33177130 (+)
#=SQ Homo_sapiens_tRNA-Thr-AGT-2-1                           1.0000 - - 0..0::0 (tRNAscan-SE ID: chr6.trna180) Thr (AGT) 74 bp Sc: 81.4 chr6:26532917-26532990 (-)
#=SQ Homo_sapiens_tRNA-Thr-AGT-2-2                           1.0000 - - 0..0::0 (tRNAscan-SE ID: chr6.trna143) Thr (AGT) 74 bp Sc: 81.4 chr6:27684695-27684768 (-)
#=SQ Homo_sapiens_tRNA-Thr-AGT-3-1                           1.0000 - - 0..0::0 (tRNAscan-SE ID: chr6.trna71) Thr (AGT) 74 bp Sc: 80.7 chr6:28726018-28726091 (+)
#=SQ Homo_sapiens_tRNA-Thr-AGT-4-1                           1.0000 - - 0..0::0 (tRNAscan-SE ID: chr6.trna61) Thr (AGT) 74 bp Sc: 81.2 chr6:27726694-27726767 (+)
#=SQ Homo_sapiens_tRNA-Thr-AGT-5-1                           1.0000 - - 0..0::0 (tRNAscan-SE ID: chr17.trna39) Thr (AGT) 74 bp Sc: 80.1 chr17:8139452-8139525 (-)
#=SQ Homo_sapiens_tRNA-Thr-AGT-6-1                           1.0000 - - 0..0::0 (tRNAscan-SE ID: chr6.trna35) Thr (AGT) 74 bp Sc: 80.6 chr6:27162271-27162344 (+)
#=SQ Homo_sapiens_tRNA-Thr-CGT-1-1                           1.0000 - - 0..0::0 (tRNAscan-SE ID: chr6.trna133) Thr (CGT) 74 bp Sc: 78.4 chr6:28488993-28489066 (-)
#=SQ Homo_sapiens_tRNA-Thr-CGT-2-1                           1.0000 - - 0..0::0 (tRNAscan-SE ID: chr16.trna16) Thr (CGT) 72 bp Sc: 79.6 chr16:14285893-14285964 (+)
#=SQ Homo_sapiens_tRNA-Thr-CGT-3-1                           1.0000 - - 0..0::0 (tRNAscan-SE ID: chr6.trna129) Thr (CGT) 74 bp Sc: 77.1 chr6:28648207-28648280 (-)
#=SQ Homo_sapiens_tRNA-Thr-CGT-4-1                           1.0000 - - 0..0::0 (tRNAscan-SE ID: chr17.trna12) Thr (CGT) 72 bp Sc: 78.3 chr17:31550074-31550145 (+)
#=SQ Homo_sapiens_tRNA-Thr-CGT-5-1                           1.0000 - - 0..0::0 (tRNAscan-SE ID: chr6.trna56) Thr (CGT) 74 bp Sc: 66.2 chr6:27618356-27618429 (+)
#=SQ Homo_sapiens_tRNA-Thr-TGT-1-1                           1.0000 - - 0..0::0 (tRNAscan-SE ID: chr6.trna135) Thr (TGT) 74 bp Sc: 83.3 chr6:28474552-28474625 (-)
#=SQ Homo_sapiens_tRNA-Thr-TGT-2-1                           1.0000 - - 0..0::0 (tRNAscan-SE ID: chr1.trna66) Thr (TGT) 73 bp Sc: 84.1 chr1:222465005-222465077 (+)
#=SQ Homo_sapiens_tRNA-Thr-TGT-3-1                           1.0000 - - 0..0::0 (tRNAscan-SE ID: chr14.trna21) Thr (TGT) 73 bp Sc: 80.0 chr14:20613790-20613862 (-)
#=SQ Homo_sapiens_tRNA-Thr-TGT-4-1                           1.0000 - - 0..0::0 (tRNAscan-SE ID: chr14.trna20) Thr (TGT) 73 bp Sc: 78.8 chr14:20631160-20631232 (-)
#=SQ Homo_sapiens_tRNA-Thr-TGT-5-1                           1.0000 - - 0..0::0 (tRNAscan-SE ID: chr14.trna4) Thr (TGT) 73 bp Sc: 78.0 chr14:20681690-20681762 (+)
#=SQ Homo_sapiens_tRNA-Thr-TGT-6-1                           1.0000 - - 0..0::0 (tRNAscan-SE ID: chr5.trna13) Thr (TGT) 72 bp Sc: 75.7 chr5:181191687-181191758 (-)
#=SQ Homo_sapiens_tRNA-Trp-CCA-1-1                           1.0000 - - 0..0::0 (tRNAscan-SE ID: chr17.trna37) Trp (CCA) 72 bp Sc: 73.4 chr17:8220869-8220940 (-)
#=SQ Homo_sapiens_tRNA-Trp-CCA-2-1                           1.0000 - - 0..0::0 (tRNAscan-SE ID: chr17.trna10) Trp (CCA) 72 bp Sc: 75.1 chr17:19508181-19508252 (+)
#=SQ Homo_sapiens_tRNA-Trp-CCA-3-1                           1.0000 - - 0..0::0 (tRNAscan-SE ID: chr6.trna183) Trp (CCA) 72 bp Sc: 73.3 chr6:26319102-26319173 (-)
#=SQ Homo_sapiens_tRNA-Trp-CCA-3-2                           1.0000 - - 0..0::0 (tRNAscan-SE ID: chr6.trna181) Trp (CCA) 72 bp Sc: 73.3 chr6:26331444-26331515 (-)
#=SQ Homo_sapiens_tRNA-Trp-CCA-3-3                           1.0000 - - 0..0::0 (tRNAscan-SE ID: chr17.trna5) Trp (CCA) 72 bp Sc: 73.3 chr17:8186358-8186429 (+)
#=SQ Homo_sapiens_tRNA-Trp-CCA-4-1                           1.0000 - - 0..0::0 (tRNAscan-SE ID: chr12.trna6) Trp (CCA) 72 bp Sc: 74.3 chr12:98504252-98504323 (+)
#=SQ Homo_sapiens_tRNA-Trp-CCA-5-1                           1.0000 - - 0..0::0 (tRNAscan-SE ID: chr7.trna3) Trp (CCA) 72 bp Sc: 68.8 chr7:99469684-99469755 (+)
#=SQ Homo_sapiens_tRNA-Tyr-ATA-1-1                           1.0000 - - 0..0::0 (tRNAscan-SE ID: chr2.trna12) Tyr (ATA) 93 bp Sc: 57.6 chr2:218245826-218245918 (+)
#=SQ Homo_sapiens_tRNA-Tyr-GTA-1-1                           1.0000 - - 0..0::0 (tRNAscan-SE ID: chr6.trna14) Tyr (GTA) 91 bp Sc: 77.9 chr6:26568858-26568948 (+)
#=SQ Homo_sapiens_tRNA-Tyr-GTA-2-1                           1.0000 - - 0..0::0 (tRNAscan-SE ID: chr2.trna2) Tyr (GTA) 89 bp Sc: 77.9 chr2:27050782-27050870 (+)
#=SQ Homo_sapiens_tRNA-Tyr-GTA-3-1                           1.0000 - - 0..0::0 (tRNAscan-SE ID: chr6.trna16) Tyr (GTA) 89 bp Sc: 77.5 chr6:26577104-26577192 (+)
#=SQ Homo_sapiens_tRNA-Tyr-GTA-4-1                           1.0000 - - 0..0::0 (tRNAscan-SE ID: chr14.trna18) Tyr (GTA) 94 bp Sc: 75.3 chr14:20657464-20657557 (-)
#=SQ Homo_sapiens_tRNA-Tyr-GTA-5-1                           1.0000 - - 0..0::0 (tRNAscan-SE ID: chr8.trna3) Tyr (GTA) 93 bp Sc: 75.3 chr8:66113367-66113459 (+)
#=SQ Homo_sapiens_tRNA-Tyr-GTA-5-2                           1.0000 - - 0..0::0 (tRNAscan-SE ID: chr8.trna4) Tyr (GTA) 89 bp Sc: 75.5 chr8:66113988-66114076 (+)
#=SQ Homo_sapiens_tRNA-Tyr-GTA-5-3                           1.0000 - - 0..0::0 (tRNAscan-SE ID: chr14.trna19) Tyr (GTA) 94 bp Sc: 75.3 chr14:20653099-20653192 (-)
#=SQ Homo_sapiens_tRNA-Tyr-GTA-5-4                           1.0000 - - 0..0::0 (tRNAscan-SE ID: chr14.trna16) Tyr (GTA) 94 bp Sc: 75.3 chr14:20663192-20663285 (-)
#=SQ Homo_sapiens_tRNA-Tyr-GTA-5-5                           1.0000 - - 0..0::0 (tRNAscan-SE ID: chr14.trna5) Tyr (GTA) 89 bp Sc: 75.5 chr14:20683273-20683361 (+)
#=SQ Homo_sapiens_tRNA-Tyr-GTA-6-1                           1.0000 - - 0..0::0 (tRNAscan-SE ID: chr6.trna17) Tyr (GTA) 89 bp Sc: 75.1 chr6:26594874-26594962 (+)
#=SQ Homo_sapiens_tRNA-Tyr-GTA-7-1                           1.0000 - - 0..0::0 (tRNAscan-SE ID: chr14.trna17) Tyr (GTA) 94 bp Sc: 74.3 chr14:20659958-20660051 (-)
#=SQ Homo_sapiens_tRNA-Tyr-GTA-8-1                           1.0000 - - 0..0::0 (tRNAscan-SE ID: chr6.trna15) Tyr (GTA) 90 bp Sc: 72.4 chr6:26575570-26575659 (+)
#=SQ Homo_sapiens_tRNA-Tyr-GTA-9-1                           1.0000 - - 0..0::0 (tRNAscan-SE ID: chr8.trna12) Tyr (GTA) 88 bp Sc: 52.0 chr8:65697297-65697384 (-)
#=SQ Homo_sapiens_tRNA-Val-AAC-1-1                           1.0000 - - 0..0::0 (tRNAscan-SE ID: chr3.trna3) Val (AAC) 73 bp Sc: 79.4 chr3:169772230-169772302 (+)
#=SQ Homo_sapiens_tRNA-Val-AAC-1-2                           1.0000 - - 0..0::0 (tRNAscan-SE ID: chr5.trna4) Val (AAC) 73 bp Sc: 79.4 chr5:181164154-181164226 (+)
#=SQ Homo_sapiens_tRNA-Val-AAC-1-3                           1.0000 - - 0..0::0 (tRNAscan-SE ID: chr5.trna5) Val (AAC) 73 bp Sc: 79.4 chr5:181169610-181169682 (+)
#=SQ Homo_sapiens_tRNA-Val-AAC-1-4                           1.0000 - - 0..0::0 (tRNAscan-SE ID: chr5.trna12) Val (AAC) 73 bp Sc: 79.4 chr5:181218270-181218342 (-)
#=SQ Homo_sapiens_tRNA-Val-AAC-1-5                           1.0000 - - 0..0::0 (tRNAscan-SE ID: chr6.trna140) Val (AAC) 73 bp Sc: 79.4 chr6:27753400-27753472 (-)
#=SQ Homo_sapiens_tRNA-Val-AAC-2-1                           1.0000 - - 0..0::0 (tRNAscan-SE ID: chr5.trna15) Val (AAC) 73 bp Sc: 79.4 chr5:181188416-181188488 (-)
#=SQ Homo_sapiens_tRNA-Val-AAC-3-1                           1.0000 - - 0..0::0 (tRNAscan-SE ID: chr6.trna147) Val (AAC) 73 bp Sc: 72.8 chr6:27650928-27651000 (-)
#=SQ Homo_sapiens_tRNA-Val-AAC-4-1                           1.0000 - - 0..0::0 (tRNAscan-SE ID: chr6.trna144) Val (AAC) 73 bp Sc: 69.2 chr6:27681106-27681178 (-)
#=SQ Homo_sapiens_tRNA-Val-AAC-5-1                           1.0000 - - 0..0::0 (tRNAscan-SE ID: chr6.trna38) Val (AAC) 73 bp Sc: 67.0 chr6:27235509-27235581 (+)
#=SQ Homo_sapiens_tRNA-Val-AAC-6-1                           1.0000 - - 0..0::0 (tRNAscan-SE ID: chr6.trna123) Val (AAC) 72 bp Sc: 69.9 chr6:28735429-28735500 (-)
#=SQ Homo_sapiens_tRNA-Val-CAC-1-1                           1.0000 - - 0..0::0 (tRNAscan-SE ID: chr1.trna96) Val (CAC) 73 bp Sc: 79.4 chr1:161399700-161399772 (-)
#=SQ Homo_sapiens_tRNA-Val-CAC-1-2                           1.0000 - - 0..0::0 (tRNAscan-SE ID: chr5.trna2) Val (CAC) 73 bp Sc: 79.4 chr5:181097070-181097142 (+)
#=SQ Homo_sapiens_tRNA-Val-CAC-1-3                           1.0000 - - 0..0::0 (tRNAscan-SE ID: chr5.trna18) Val (CAC) 73 bp Sc: 79.4 chr5:181102253-181102325 (-)
#=SQ Homo_sapiens_tRNA-Val-CAC-1-4                           1.0000 - - 0..0::0 (tRNAscan-SE ID: chr5.trna6) Val (CAC) 73 bp Sc: 79.4 chr5:181173650-181173722 (+)
#=SQ Homo_sapiens_tRNA-Val-CAC-1-5                           1.0000 - - 0..0::0 (tRNAscan-SE ID: chr5.trna10) Val (CAC) 73 bp Sc: 79.4 chr5:181222395-181222467 (-)
#=SQ Homo_sapiens_tRNA-Val-CAC-1-6                           1.0000 - - 0..0::0 (tRNAscan-SE ID: chr6.trna9) Val (CAC) 73 bp Sc: 79.4 chr6:26538054-26538126 (+)
#=SQ Homo_sapiens_tRNA-Val-CAC-1-7                           1.0000 - - 0..0::0 (tRNAscan-SE ID: chr1.trna100) Val (CAC) 73 bp Sc: 79.4 chr1:149712552-149712624 (-)
#=SQ Homo_sapiens_tRNA-Val-CAC-14-1                          1.0000 - - 0..0::0 (tRNAscan-SE ID: chr1.trna15) Val (CAC) 73 bp Sc: 59.3 chr1:145157157-145157229 (+)
#=SQ Homo_sapiens_tRNA-Val-CAC-2-1                           1.0000 - - 0..0::0 (tRNAscan-SE ID: chr6.trna160) Val (CAC) 73 bp Sc: 80.5 chr6:27280270-27280342 (-)
#=SQ Homo_sapiens_tRNA-Val-CAC-3-1                           1.0000 - - 0..0::0 (tRNAscan-SE ID: chr19.trna11) Val (CAC) 73 bp Sc: 79.2 chr19:4724635-4724707 (-)
#=SQ Homo_sapiens_tRNA-Val-CAC-4-1                           1.0000 - - 0..0::0 (tRNAscan-SE ID: chr1.trna122) Val (CAC) 73 bp Sc: 72.2 chr1:143803994-143804066 (-)
#=SQ Homo_sapiens_tRNA-Val-CAC-5-1                           1.0000 - - 0..0::0 (tRNAscan-SE ID: chr1.trna132) Val (CAC) 73 bp Sc: 79.4 chr1:121020729-121020801 (-)
#=SQ Homo_sapiens_tRNA-Val-CAC-6-1                           1.0000 - - 0..0::0 (tRNAscan-SE ID: chr6.trna165) Val (CAC) 73 bp Sc: 63.1 chr6:27206088-27206160 (-)
#=SQ Homo_sapiens_tRNA-Val-TAC-1-1                           1.0000 - - 0..0::0 (tRNAscan-SE ID: chr11.trna17) Val (TAC) 73 bp Sc: 82.9 chr11:59550629-59550701 (-)
#=SQ Homo_sapiens_tRNA-Val-TAC-1-2                           1.0000 - - 0..0::0 (tRNAscan-SE ID: chrX.trna4) Val (TAC) 73 bp Sc: 82.9 chrX:18674909-18674981 (-)
#=SQ Homo_sapiens_tRNA-Val-TAC-2-1                           1.0000 - - 0..0::0 (tRNAscan-SE ID: chr11.trna16) Val (TAC) 73 bp Sc: 80.5 chr11:59550987-59551059 (-)
#=SQ Homo_sapiens_tRNA-Val-TAC-3-1                           1.0000 - - 0..0::0 (tRNAscan-SE ID: chr10.trna6) Val (TAC) 73 bp Sc: 80.7 chr10:5853711-5853783 (-)
#=SQ Homo_sapiens_tRNA-Val-TAC-4-1                           1.0000 - - 0..0::0 (tRNAscan-SE ID: chr6.trna42) Val (TAC) 73 bp Sc: 68.7 chr6:27290626-27290698 (+)
#=SQ Homo_sapiens_tRNA-iMet-CAT-1-1                          1.0000 - - 0..0::0 (tRNAscan-SE ID: chr1.trna44) iMet (CAT) 72 bp Sc: 60.4 chr1:153671250-153671321 (+)
#=SQ Homo_sapiens_tRNA-iMet-CAT-1-2                          1.0000 - - 0..0::0 (tRNAscan-SE ID: chr6.trna2) iMet (CAT) 72 bp Sc: 60.4 chr6:26286526-26286597 (+)
#=SQ Homo_sapiens_tRNA-iMet-CAT-1-3                          1.0000 - - 0..0::0 (tRNAscan-SE ID: chr6.trna184) iMet (CAT) 72 bp Sc: 60.4 chr6:26313124-26313195 (-)
#=SQ Homo_sapiens_tRNA-iMet-CAT-1-4                          1.0000 - - 0..0::0 (tRNAscan-SE ID: chr6.trna182) iMet (CAT) 72 bp Sc: 60.4 chr6:26330301-26330372 (-)
#=SQ Homo_sapiens_tRNA-iMet-CAT-1-5                          1.0000 - - 0..0::0 (tRNAscan-SE ID: chr6.trna158) iMet (CAT) 72 bp Sc: 60.4 chr6:27332985-27333056 (-)
#=SQ Homo_sapiens_tRNA-iMet-CAT-1-6                          1.0000 - - 0..0::0 (tRNAscan-SE ID: chr6.trna150) iMet (CAT) 72 bp Sc: 60.4 chr6:27592821-27592892 (-)
#=SQ Homo_sapiens_tRNA-iMet-CAT-1-7                          1.0000 - - 0..0::0 (tRNAscan-SE ID: chr6.trna137) iMet (CAT) 72 bp Sc: 60.4 chr6:27902493-27902564 (-)
#=SQ Homo_sapiens_tRNA-iMet-CAT-1-8                          1.0000 - - 0..0::0 (tRNAscan-SE ID: chr17.trna18) iMet (CAT) 72 bp Sc: 60.4 chr17:82494721-82494792 (-)
#=SQ Homo_sapiens_tRNA-iMet-CAT-2-1                          1.0000 - - 0..0::0 (tRNAscan-SE ID: chr6.trna62) iMet (CAT) 72 bp Sc: 51.7 chr6:27777885-27777956 (+)

#=CS                                                     .>>>..>>>.>....>>>>.......................<<<.<........>>>>>
BayalaiB08-376_Baya_001_1_T                              .GGC..TGC.T..TAGCTC..AAT..G..GC...A.......GAG.CG.......CCGTC
#=SS                                                     .>>>..>>>.>....>>>>.......................<<<.<........>>>>>
BayalaiB08-376_Baya_001_2_G                              .GCG..CAG.T..TGGTCT..AGT..G..GT...A.......GAA.TT.......CTCGC
#=SS                                                     .>>>..>>>.>....>>.>.......................<.<.<........>>>>>
BayalaiB08-376_Baya_001_3_A                              .GGG..GAT.G..TAGCTC..AAAT.G..GT...A.......GAG.CG.......ACCGC
#=SS                                                     .>>>..>>..>....>>>>.......................<<<.<........>>>>>
BayalaiB08-376_Baya_001_4_S                              .GTC..ACC.A..TACCCA..AGT..G..GTt..A.......CGG.GG.......ACTGA
#=SS                                                     .>>>..>>>.>....>>>.........................<<.<........>>>>>
BayalaiB08-376_Baya_002_5_K                              .GCA..TTC.C..TAGCTC..AGTC.G..GT...A.......GAG.CG.......CACGG
#=SS                                                     .>>>..>>>.>....>>>>.......................<<<.<........>>>>>
BayalaiB08-376_Baya_002_6_K                              .GCA..TTC.C..TAGCTC..AGTC.G..GT...A.......GAG.CG.......CACGG
#=SS                                                     .>>>..>>>.>....>>>>.......................<<<.<........>>>>>
BayalaiB08-376_Baya_002_7_T                              .GGC..CGC.T..TAGCAC..AGT..G..GC...A.......GTG.CA.......CCACT
#=SS                                                     .>>>..>>>.>....>>>>.......................<<<.<........>>>>>
BayalaiB08-376_Baya_017_9_P                              .GGT..CCA.G..TGGTCT..AGT..G..GC...A.......TGA.TT.......CTCCC
#=SS                                                     .>>>..>>>.>....>>>.........................<<.<........>>>>>
BayalaiB08-376_Baya_021_10_K                             .GCA..TTC.C..TAGCTC..AGTC.G..GT...A.......GAG.CG.......CACGG
#=SS                                                     .>>>..>>>.>....>>>>.......................<<<.<........>>>>>
BayalaiB08-376_Baya_022_11_T                             .GGC..CGC.T..TAGCAC..AGT..G..GC...A.......GTG.CA.......CCACT
#=SS                                                     .>>>..>>>.>....>>>>.......................<<<.<........>>>>>
BayalaiB08-376_Baya_022_12_N                             .TCC..TCC.C..TGGCGC..AGTC.G..GC...A.......GCG.CG.......TTAGG
#=SS                                                     .>>>..>>>.>....>>>>.......................<<<.<.........>>>>
BayalaiB08-376_Baya_023_13_F                             .GCC..GCG.A..TAGCTC..AGTT.G..GG...A.......GAG.CG.......TCAGA
#=SS                                                     .>>>..>>>.>....>>>>.......................<<<.<........>>>>>
BayalaiB08-376_Baya_023_14_S                             .GTC..ACC.A..TACCCA..AGT..G..GTt..A.......CGG.GG.......ACTGA
#=SS                                                     .>>>..>>>.>....>>>.........................<<.<........>>>>>
BayalaiB08-376_Baya_023_15_I                             .GCT..CTC.A..TAGCTC..AGTC.G..GTt..A.......GAG.CG.......TGGGT
#=SS                                                     .>>>..>>>.>....>>>>.......................<<<.<........>>>>>
BayalaiB08-376_Baya_024_16_K                             .GCA..TTC.C..TAGCTC..AGTC.G..GT...A.......GAG.CG.......CACGG
#=SS                                                     .>>>..>>>.>....>>>>.......................<<<.<........>>>>>
BayalaiB08-376_Baya_025_17_S                             .GCA..AAC.G..TGGCCG..AGT..G..GTt..A.......AGG.CG.......CCTGC
#=SS                                                     .>>>..>>>.>....>>>.........................<<.<........>>>>>
BayalaiB08-376_Baya_029_19_L                             .GGC..AAG.A..TGGTCG..AGT..G..GTcc.A.......AGA.CG.......TTACG
#=SS                                                     .>>>..>>>.>....>>>.........................<<.<........>>>>>
BayalaiB08-376_Baya_029_20_X                             .AGC..ACC.G..TAGCGC..AGT..G..GA...A.......GCG.CG.......ATGGG
#=SS                                                     .>>>..>>>.>....>>>>.......................<<<.<........>>>>>
BayalaiB08-376_Baya_059_23_Q                             .GCT..CCT.A..TAGTGT..AGC..G..GTt..A.......TCA.CC.......TCGGA
#=SS                                                     .>>>..>>>.>....>>>.........................<<.<........>>>>>
BayalaiB08-376_Baya_059_24_P                             .GGC..CGC.T..TGGTCT..AGT..G..GT...A.......TGA.TT.......CCCGC
#=SS                                                     .>>>..>>>.>....>>>.........................<<.<........>>>>>
BayalaiB08-376_Baya_059_25_L                             .GCT..GGG.G..TTCCCG..AGTT.G..GTca.A.......AGG.GG.......TAAGA
#=SS                                                     .>>>..>>>.>....>>>.........................<<.<........>>>>>
BayalaiB08-376_Baya_062_26_C                             .GGA..TTC.A..TAGCTC..AGT..G..GT...A.......GAG.CA.......TTCGG
#=SS                                                     .>>>..>>>.>....>>>>.......................<<<.<........>>>>>
BayalaiB08-376_Baya_062_27_P                             .GGT..CGT.T..TGGTCT..AGT..G..GT...A.......TGA.TT.......CCTGT
#=SS                                                     .>>>..>>>.>....>>>.........................<<.<........>>>>>
BayalaiB08-376_Baya_065_28_S                             .GTC..AGC.A..TACCCA..AGT..G..GTt..A.......CGG.GG.......TTTGA
#=SS                                                     .>>>..>>>.>....>>>.........................<<.<........>>>>>
BayalaiB08-376_Baya_065_29_M                             .GCG..AGC.G..TGGCGC..AGTC.G..GC...A.......GCG.CG.......TGGGT
#=SS                                                     .>>>..>.>.>....>>>>.......................<<<.<........>>>>.
BayalaiB08-376_Baya_065_30_I                             .GCT..CTC.A..TAGCTC..AGTC.G..GTt..A.......GAG.CG.......TGGGT
#=SS                                                     .>>>..>>>.>....>>>>.......................<<<.<........>>>>>
BayalaiB08-376_Baya_065_31_V                             .GCG..CGG.T..TGGTCT..AGGT.G..GTt..A.......TGA.CG.......TCGCT
#=SS                                                     .>>>..>>>.>....>>>.........................<<.<........>>>>>
BayalaiB08-376_Baya_065_32_Y                             .CCT..TCT.G..TAGCTC..AATT.G..GT...A.......GAG.CA.......TGTGA
#=SS                                                     .>>>..>>>.>....>>>>.......................<<<.<........>>>>>
BayalaiB08-376_Baya_065_33_L                             .GGC..GGA.G..TGGCCG..AGT..G..GTct.A.......AGG.CG.......CCAGA
#=SS                                                     .>>>..>>>.>....>>>.........................<<.<........>>>>>
BayalaiB08-376_Baya_073_35_C                             .GGA..TTC.A..TAGCTC..AGT..G..GT...A.......GAG.CA.......TTCGG
#=SS                                                     .>>>..>>>.>....>>>>.......................<<<.<........>>>>>
BayalaiB08-376_Baya_074_36_S                             .GTC..ACT.A..TACCCA..AGT..G..GTt..A.......CGG.GG.......GTTGA
#=SS                                                     .>>>..>>>.>....>>>.........................<<.<........>>>>>
BayalaiB08-376_Baya_074_37_L                             .GGC..AGG.A..TGGCCG..AGT..G..GTct.A.......AGG.CG.......GGAGA
#=SS                                                     .>>>..>>>.>....>>>.........................<<.<........>>>>>
BayalaiB08-376_Baya_076_38_R                             .GTC..CGT.G..TGGCTC..AAT..G..GA...A.......GAG.CA.......TTTGA
#=SS                                                     .>>>..>>>.>....>>>>.......................<<<.<........>>>>>
BayalaiB08-376_Baya_077_39_A                             .GGG..CGT.G..TAGCTC..AGT..G..GT...A.......GAG.CG.......TCCGT
#=SS                                                     .>>>..>>..>....>>>>.......................<<<.<........>>>>>
BayalaiB08-376_Baya_077_40_G                             .GCG..CCG.T..TGGTCT..AGT..G..GC...A.......TGA.TG.......GTACC
#=SS                                                     .>>>..>>>.>....>>>.........................<<.<........>>>>>
BayalaiB08-376_Baya_104_43_R                             .GCC..CTT.G..TAGCCT..AAT..G..GAt..A.......AGG.CG.......TTTGC
#=SS                                                     .>>>..>>>.>....>>>>.......................<<<.<........>>>>>
BayalaiB08-376_Baya_104_44_K                             .GCT..GCC.C..TAGCTC..AGT..G..GT...A.......GAG.CG.......CTCGG
#=SS                                                     .>>>..>>>.>....>>>>.......................<<<.<........>>>>>
BayalaiB08-376_Baya_104_45_A                             .GGG..CGT.G..TAGCTC..AGT..G..GT...A.......GAG.CG.......CCTGT
#=SS                                                     .>>>..>>..>....>>>>.......................<<<.<........>>>>>
BayalaiB08-376_Baya_104_46_R                             .GCT..CCA.G..TGGCCT..AAT..G..GAt..A.......AGG.CT.......TTGGA
#=SS                                                     .>>>..>>>.>....>>>>.......................<<<.<........>>>>>
BayalaiB08-376_Baya_104_47_E                             .TCC..GGT.G..TGGTAT..AGT..G..GCt..A.......GAA.CA.......AGCGG
#=SS                                                     .>>>..>>>.>....>>.>.......................<.<.<........>>>>>
BayalaiB08-376_Baya_104_48_N                             .TCC..TCC.C..TGGCGC..AGTC.G..GC...A.......GCG.CG.......TTAGG
#=SS                                                     .>>>..>>>.>....>>>>.......................<<<.<.........>>>>
BayalaiB08-376_Baya_130_50_R                             .GTC..CGT.G..TGGCTC..AAT..G..GA...A.......GAG.CA.......TTTGA
#=SS                                                     .>>>..>>>.>....>>>>.......................<<<.<........>>>>>
BayalaiB08-376_Baya_162_52_A                             .GGG..GAT.G..TAGCTC..AAAT.G..GT...A.......GAG.CG.......ACCGC
#=SS                                                     .>>>..>>..>....>>>>.......................<<<.<........>>>>>
BayalaiB08-376_Baya_168_53_L                             .GGC..AAG.A..TGGTCG..AGT..G..GTct.A.......AGA.CG.......TTACG
#=SS                                                     .>>>..>>>.>....>>>.........................<<.<........>>>>>
BayalaiB08-376_Baya_168_54_X                             .AGC..ACC.G..TAGCGC..AGT..G..GA...A.......GCG.CG.......ATGGG
#=SS                                                     .>>>..>>>.>....>>>>.......................<<<.<........>>>>>
BayalaiB08-376_Baya_178_55_G                             .GCG..CAG.T..TGGTCT..AGT..G..GT...A.......GAA.TT.......CTCGC
#=SS                                                     .>>>..>>>.>....>>.>.......................<.<.<........>>>>>
BayalaiB08-376_Baya_228_57_V                             .GCG..ATG.G..TCGTCT..AGT..G..GTt..A.......GGA.CA.......TTCGC
#=SS                                                     .>>>..>>>.>....>>>>.......................<<<.<........>>>>>
BayalaiB08-376_Baya_237_58_I                             .GCT..CCT.G..TGGTCT..AGTT.G..GTt..A.......GGA.CG.......CTGGT
#=SS                                                     .>>>..>>>.>....>>>>.......................<<<.<........>>>>>
BayalaiB08-376_Baya_237_59_T                             .GGC..CTC.A..TAGCAC..AGT..G..GC...A.......GTG.CA.......CTGGT
#=SS                                                     .>>>..>>>.>....>>>>.......................<<<.<........>>>>>
BayalaiB08-376_Baya_237_60_R                             .GAT..CTC.G..TGGCGC..AAT..G..GA...A.......GCG.CA.......TCAGA
#=SS                                                     .>>>..>>>.>....>>>>.......................<<<.<........>>>>>
BayalaiB08-376_Baya_237_61_L                             .GGC..AAG.A..TGGTCG..AGT..G..GTcc.A.......AGA.CG.......TTACG
#=SS                                                     .>>>..>>>.>....>>>.........................<<.<........>>>>>
BayalaiB08-376_Baya_237_62_Q                             .GGT..CCT.A..TAGTGT..AGT..G..GTt..A.......GCA.CA.......GTGGA
#=SS                                                     .>>>..>>>.>....>>>>.......................<<<.<........>>>>>
BayalaiB08-376_Baya_237_63_V                             .GCG..TGG.G..TGATCT..AGT..G..GTt..A.......TGA.TG.......TCTGC
#=SS                                                     .>>>..>>>.>....>>>.........................<<.<........>>>>>
BayalaiB08-376_Baya_237_64_G                             .GCA..ATT.G..TGGTCC..AAC..G..GTt..A.......AGA.TC.......CCCGC
#=SS                                                     .>>>..>>>.>....>>>.........................<<.<........>>>>>
BayalaiB08-376_Baya_237_65_W                             .GGG..GGC.T..TAGCAC..AGT..G..GT...A.......GTG.CA.......TTGGA
#=SS                                                     .>>>..>>>.>....>>>>.......................<<<.<........>>>>>
BayalaiB08-376_Baya_237_66_R                             .GTC..CGT.G..TGGCTC..AAT..G..GA...A.......GAG.CA.......TTTGA
#=SS                                                     .>>>..>>>.>....>>>>.......................<<<.<........>>>>>
BayalaiB08-376_Baya_294_68_D                             .TTC..TCG.G..TAGTAT..AGT..G..GTt..A.......GTA.TA.......CCCGC
#=SS                                                     .>>>..>>>.>....>>>>.......................<<<.<........>>>>>
BayalaiB08-376_Baya_294_69_N                             .TCC..TCC.C..TGGCGC..AGTC.G..GC...A.......GCG.CG.......TTAGG
#=SS                                                     .>>>..>>>.>....>>>>.......................<<<.<.........>>>>
BayalaiB08-376_Baya_294_70_E                             .TCC..GGT.G..TGGTAT..AGT..G..GCt..A.......GAA.CA.......AGCGG
#=SS                                                     .>>>..>>>.>....>>.>.......................<.<.<........>>>>>
BayalaiB08-376_Baya_296_71_R                             .GAC..GTT.G..TGGCGC..AAT..G..GA...A.......GCG.CG.......TTGGA
#=SS                                                     .>>>..>>>.>....>>>>.......................<<<.<........>>>>>
BayalaiB08-376_Baya_296_72_V                             .GCG..ATG.G..TCGTCT..AGT..G..GTt..A.......GGA.CA.......TTCGC
#=SS                                                     .>>>..>>>.>....>>>>.......................<<<.<........>>>>>
BayalaiB08-376_Baya_296_73_H                             .GGG..GAG.A..TAGTTC..AGT..G..GC...A.......GAA.CA.......TCAGA
#=SS                                                     .>>>..>>>.>....>>>>.......................<<<.<........>>>>>
BayalaiB08-376_Baya_296_74_E                             .TCC..GGT.A..TAGTAT..AAT..G..GTt..A.......GAA.CA.......CCTGG
#=SS                                                     .>>>..>>>.>....>>.>.......................<.<.<........>>>>>
BayalaiB08-376_Baya_297_75_E                             .TCC..GGT.G..TGGTAT..AGT..G..GCt..A.......GAA.CA.......AGCGG
#=SS                                                     .>>>..>>>.>....>>.>.......................<.<.<........>>>>>
BayalaiB08-376_Baya_297_76_G                             .GCG..CAG.T..TGGTCT..AGT..G..GT...A.......GAA.TT.......CTCGC
#=SS                                                     .>>>..>>>.>....>>.>.......................<.<.<........>>>>>
BayalaiB08-376_Baya_300_77_W                             .GGG..GGT.T..TAGCAC..AGT..G..GT...A.......GTG.CA.......TTGGA
#=SS                                                     .>>>..>>>.>....>>>>.......................<<<.<........>>>>>
BayalaiB08-376_Baya_312_78_L                             .GGC..GAG.A..TGGTCG..AGT..G..GTct.A.......AGA.CG.......TTGGA
#=SS                                                     .>>>..>>>.>....>>>.........................<<.<........>>>>>
BayalaiB08-376_Baya_357_79_H                             .GGG..GAG.A..TAGTTC..AGT..G..GC...A.......GAA.CA.......TCAGA
#=SS                                                     .>>>..>>>.>....>>>>.......................<<<.<........>>>>>
CfasciculataCfCl_CfaC1_01_1_W                            .GGG..GGC.T..TAGCTC..AGT..G..GT...A.......GAG.CA.......TTGGA
#=SS                                                     .>>>..>>>.>....>>>>.......................<<<.<........>>>>>
CfasciculataCfCl_CfaC1_01_2_V                            .GCG..ATG.G..TCGTCT..AGT..G..GTt..A.......GGA.CA.......TTCGC
#=SS                                                     .>>>..>>>.>....>>>>.......................<<<.<........>>>>>
CfasciculataCfCl_CfaC1_02_4_R                            .GTC..CGT.G..TGGCTC..AAT..G..GA...A.......GAG.CA.......TCTGA
#=SS                                                     .>>>..>>>.>....>>>>.......................<<<.<........>>>>>
CfasciculataCfCl_CfaC1_04_6_K                            .GCA..TTC.C..TAGCTC..AGTC.G..GT...A.......GAG.CG.......CACGG
#=SS                                                     .>>>..>>>.>....>>>>.......................<<<.<........>>>>>
CfasciculataCfCl_CfaC1_04_7_G                            .GCG..CAG.T..TGGTCT..AGT..G..GT...A.......GAA.TT.......CTCGC
#=SS                                                     .>>>..>>>.>....>>.>.......................<.<.<........>>>>>
CfasciculataCfCl_CfaC1_04_8_N                            .TCC..TCC.C..TGGCGC..AGTC.G..GC...A.......GCG.CG.......TTAGG
#=SS                                                     .>>>..>>>.>....>>>>.......................<<<.<.........>>>>
CfasciculataCfCl_CfaC1_05_10_X                           .AGC..ACC.G..TAGCGC..AGT..G..GA...A.......GCG.CG.......ATGGG
#=SS                                                     .>>>..>>>.>....>>>>.......................<<<.<........>>>>>
CfasciculataCfCl_CfaC1_05_11_L                           .GGC..AAG.A..TGGTCG..AGT..G..GTcc.A.......AGA.CG.......TCACG
#=SS                                                     .>>>..>>>.>....>>>.........................<<.<........>>>>>
CfasciculataCfCl_CfaC1_05_12_V                           .GCG..ATG.G..TCGTCT..AGT..G..GTt..A.......GGA.CA.......TTCGC
#=SS                                                     .>>>..>>>.>....>>>>.......................<<<.<........>>>>>
CfasciculataCfCl_CfaC1_05_13_H                           .GGG..GAA.A..TAGTTC..AGT..G..GC...A.......GAA.CA.......TCAGA
#=SS                                                     .>>>..>>>.>....>>>>.......................<<<.<........>>>>>
CfasciculataCfCl_CfaC1_05_14_F                           .GCC..GCG.A..TAGCTC..AGTT.G..GG...A.......GAG.CG.......TCAGA
#=SS                                                     .>>>..>>>.>....>>>>.......................<<<.<........>>>>>
CfasciculataCfCl_CfaC1_05_15_E                           .TCC..GAT.G..TAGTAT..AAC..G..GTt..A.......GAA.CA.......CCTGG
#=SS                                                     .>>>..>>>.>....>>.>.......................<.<.<........>>>>>
CfasciculataCfCl_CfaC1_05_16_V                           .GCG..ATG.G..TCGTCT..AGT..G..GTt..A.......GGA.CA.......TTCGC
#=SS                                                     .>>>..>>>.>....>>>>.......................<<<.<........>>>>>
CfasciculataCfCl_CfaC1_05_17_R                           .GAC..GTT.G..TGGCGC..AAT..G..GA...A.......GCG.CG.......TCGGA
#=SS                                                     .>>>..>>>.>....>>>>.......................<<<.<........>>>>>
CfasciculataCfCl_CfaC1_05_18_H                           .GGG..GAA.A..TAGTTC..AGT..G..GC...A.......GAA.CA.......TCAGA
#=SS                                                     .>>>..>>>.>....>>>>.......................<<<.<........>>>>>
CfasciculataCfCl_CfaC1_06_20_A                           .GGG..GAT.G..TAGCTC..AGAT.G..GT...A.......GAG.CG.......ACCGC
#=SS                                                     .>>>..>>..>....>>>>.......................<<<.<........>>>>>
CfasciculataCfCl_CfaC1_07_21_K                           .GCA..TTC.C..TAGCTC..AGTC.G..GT...A.......GAG.CG.......CACGG
#=SS                                                     .>>>..>>>.>....>>>>.......................<<<.<........>>>>>
CfasciculataCfCl_CfaC1_07_22_L                           .GGT..GAG.A..TGGTCG..AGT..G..GTct.A.......AGA.CG.......TTGGA
#=SS                                                     .>>>..>>>.>....>>>.........................<<.<........>>>>>
CfasciculataCfCl_CfaC1_07_23_A                           .GGG..CGT.A..TAGCTC..AGT..G..GT...A.......GAG.CG.......TCCGT
#=SS                                                     .>>>..>>..>....>>>>.......................<<<.<........>>>>>
CfasciculataCfCl_CfaC1_07_24_G                           .GCG..CCG.C..TGGTCT..AGT..G..GC...A.......TGA.TG.......GTACC
#=SS                                                     .>>>..>>>.>....>>>.........................<<.<........>>>>>
CfasciculataCfCl_CfaC1_07_25_A                           .GGG..CGT.A..TAGCTC..AGT..G..GT...A.......GAG.CG.......TCCGT
#=SS                                                     .>>>..>>..>....>>>>.......................<<<.<........>>>>>
CfasciculataCfCl_CfaC1_07_26_L                           .GGT..GAG.A..TGGTCG..AGT..G..GTct.A.......AGA.CG.......TTGGA
#=SS                                                     .>>>..>>>.>....>>>.........................<<.<........>>>>>
CfasciculataCfCl_CfaC1_07_27_M                           .GCG..AGC.G..TAGCGC..AGTC.G..GC...A.......GCG.CG.......TGGGT
#=SS                                                     .>>>..>.>.>....>>>>.......................<<<.<........>>>>.
CfasciculataCfCl_CfaC1_07_28_R                           .GTC..CGT.G..TGGCTC..AAT..G..GA...A.......GAG.CA.......TCTGA
#=SS                                                     .>>>..>>>.>....>>>>.......................<<<.<........>>>>>
CfasciculataCfCl_CfaC1_08_30_R                           .GTC..CGT.G..TGGCTC..AAT..G..GA...A.......GAG.CA.......TCTGA
#=SS                                                     .>>>..>>>.>....>>>>.......................<<<.<........>>>>>
CfasciculataCfCl_CfaC1_08_31_R                           .GTC..CGT.G..TGGCTC..AAT..G..GA...A.......GAG.CA.......TCTGA
#=SS                                                     .>>>..>>>.>....>>>>.......................<<<.<........>>>>>
CfasciculataCfCl_CfaC1_09_32_D                           .TTC..TCG.G..TAGTAT..AGT..G..GTt..A.......GTA.TA.......CCCGC
#=SS                                                     .>>>..>>>.>....>>>>.......................<<<.<........>>>>>
CfasciculataCfCl_CfaC1_09_33_S                           .GCA..AAT.A..TGGCCG..AGT..G..GTt..A.......AGG.CG.......CCTGC
#=SS                                                     .>>>..>>>.>....>>>.........................<<.<........>>>>>
CfasciculataCfCl_CfaC1_09_34_A                           .GGG..GAT.G..TAGCTC..AGAT.G..GT...A.......GAG.CG.......ACCGC
#=SS                                                     .>>>..>>..>....>>>>.......................<<<.<........>>>>>
CfasciculataCfCl_CfaC1_10_37_T                           .GGC..CGC.T..TAGCAC..AGT..G..GC...A.......GTG.CA.......CCACT
#=SS                                                     .>>>..>>>.>....>>>>.......................<<<.<........>>>>>
CfasciculataCfCl_CfaC1_11_38_A                           .GGG..CGT.A..TAGCTC..AGT..G..GT...A.......GAG.CG.......TCCGT
#=SS                                                     .>>>..>>..>....>>>>.......................<<<.<........>>>>>
CfasciculataCfCl_CfaC1_11_39_P                           .GGC..CGC.T..TAGTCT..AGT..G..GT...A.......TGA.TT.......CCCGC
#=SS                                                     .>>>..>>>.>....>>>.........................<<.<........>>>>>
CfasciculataCfCl_CfaC1_12_40_Q                           .GCT..CCT.A..TAGTGT..AGC..G..GTt..A.......TCA.CC.......TCGGA
#=SS                                                     .>>>..>>>.>....>>>.........................<<.<........>>>>>
CfasciculataCfCl_CfaC1_13_42_P                           .GGT..CCA.G..TGGTCT..AGT..G..GC...A.......TGA.TT.......CTCCC
#=SS                                                     .>>>..>>>.>....>>>.........................<<.<........>>>>>
CfasciculataCfCl_CfaC1_13_43_V                           .GCG..CGG.T..TGGTCT..AGGT.G..GTt..A.......TGA.CG.......TCGCT
#=SS                                                     .>>>..>>>.>....>>>.........................<<.<........>>>>>
CfasciculataCfCl_CfaC1_13_44_K                           .GCA..TTC.C..TAGCTC..AGTC.G..GT...A.......GAG.CG.......CACGG
#=SS                                                     .>>>..>>>.>....>>>>.......................<<<.<........>>>>>
CfasciculataCfCl_CfaC1_15_46_K                           .GCA..TTC.C..TAGCTC..AGTC.G..GT...A.......GAG.CG.......CACGG
#=SS                                                     .>>>..>>>.>....>>>>.......................<<<.<........>>>>>
CfasciculataCfCl_CfaC1_15_47_I                           .GCT..CTC.G..TGGTCT..AGTT.G..GTc..A.......GGA.CG.......CTGGT
#=SS                                                     .>>>..>>>.>....>>>>.......................<<<.<........>>>>>
CfasciculataCfCl_CfaC1_15_48_V                           .GCG..TGG.G..TGATCT..AGT..G..GTt..A.......TGA.TG.......TCTGC
#=SS                                                     .>>>..>>>.>....>>>.........................<<.<........>>>>>
CfasciculataCfCl_CfaC1_15_49_Q                           .GCT..CCT.A..TAGTGT..AGT..G..GTt..A.......TCA.CT.......TTGGA
#=SS                                                     .>>>..>>>.>....>>>.........................<<.<........>>>>>
CfasciculataCfCl_CfaC1_15_50_R                           .GTC..CGT.G..TGGCTC..AAT..G..GA...A.......GAG.CA.......TCTGA
#=SS                                                     .>>>..>>>.>....>>>>.......................<<<.<........>>>>>
CfasciculataCfCl_CfaC1_15_51_L                           .GGC..AAG.A..TGGTCG..AGT..G..GTcc.A.......AGA.CG.......TCACG
#=SS                                                     .>>>..>>>.>....>>>.........................<<.<........>>>>>
CfasciculataCfCl_CfaC1_15_52_T                           .GGC..CGC.T..TAGCAC..AGT..G..GC...A.......GTG.CA.......CTGGT
#=SS                                                     .>>>..>>>.>....>>>>.......................<<<.<........>>>>>
CfasciculataCfCl_CfaC1_15_53_R                           .GGC..CTC.T..TGGCGC..AAT..G..GA...A.......GCG.CA.......TCAGA
#=SS                                                     .>>>..>>>.>....>>>>.......................<<<.<........>>>>>
CfasciculataCfCl_CfaC1_15_54_W                           .GGG..GGC.T..TAGCTC..AGT..G..GT...A.......GAG.CA.......TTGGA
#=SS                                                     .>>>..>>>.>....>>>>.......................<<<.<........>>>>>
CfasciculataCfCl_CfaC1_15_55_K                           .GCG..CTC.C..TAGCTC..AGTT.G..GT...A.......GAG.CG.......CGTGG
#=SS                                                     .>>>..>>>.>....>>>>.......................<<<.<........>>.>>
CfasciculataCfCl_CfaC1_15_56_G                           .GCA..ATT.G..TGGTCC..AAC..G..GTt..A.......AGA.TC.......CCCGC
#=SS                                                     .>>>..>>>.>....>>>.........................<<.<........>>>>>
CfasciculataCfCl_CfaC1_18_58_I                           .GCT..CTC.A..TAGCTC..AGTC.G..GTt..A.......GAG.CG.......TGGGT
#=SS                                                     .>>>..>>>.>....>>>>.......................<<<.<........>>>>>
CfasciculataCfCl_CfaC1_20_61_L                           .GGC..AGG.A..TGGCCG..AGT..G..GTct.A.......AGG.CG.......GGAGA
#=SS                                                     .>>>..>>>.>....>>>.........................<<.<........>>>>>
CfasciculataCfCl_CfaC1_20_62_S                           .GTC..ACC.A..TACCCA..AGT..G..GTt..A.......CGG.GG.......GTTGA
#=SS                                                     .>>>..>>>.>....>>>.........................<<.<........>>>>>
CfasciculataCfCl_CfaC1_21_63_P                           .GGC..CGC.T..TAGTCT..AGT..G..GT...A.......TGA.TT.......CCCGC
#=SS                                                     .>>>..>>>.>....>>>.........................<<.<........>>>>>
CfasciculataCfCl_CfaC1_22_66_E                           .TCC..GAT.G..TGGTAT..AGT..G..GAt..A.......GAA.CA.......AGCGG
#=SS                                                     .>>>..>>>.>....>>.>.......................<.<.<........>>>>>
CfasciculataCfCl_CfaC1_23_68_M                           .GCG..AGC.G..TAGCGC..AGTC.G..GC...A.......GCG.CG.......TGGGT
#=SS                                                     .>>>..>.>.>....>>>>.......................<<<.<........>>>>.
CfasciculataCfCl_CfaC1_24_69_D                           .TTC..TCG.G..TAGTAT..AGT..G..GTt..A.......GTA.TA.......CCCGC
#=SS                                                     .>>>..>>>.>....>>>>.......................<<<.<........>>>>>
CfasciculataCfCl_CfaC1_24_70_E                           .TCC..GAT.G..TGGTAT..AGT..G..GAt..A.......GAA.CA.......AGCGG
#=SS                                                     .>>>..>>>.>....>>.>.......................<.<.<........>>>>>
CfasciculataCfCl_CfaC1_25_72_Q                           .GCT..CCT.A..TAGTGT..AGC..G..GTt..A.......TCA.CC.......TCGGA
#=SS                                                     .>>>..>>>.>....>>>.........................<<.<........>>>>>
CfasciculataCfCl_CfaC1_25_73_I                           .GCT..CTC.A..TAGCTC..AGTC.G..GTt..A.......GAG.CG.......TGGGT
#=SS                                                     .>>>..>>>.>....>>>>.......................<<<.<........>>>>>
CfasciculataCfCl_CfaC1_25_74_L                           .GCT..GGG.G..TTCCCG..AGTT.G..GTca.A.......AGG.GG.......TGAGA
#=SS                                                     .>>>..>>>.>....>>>.........................<<.<........>>>>>
CfasciculataCfCl_CfaC1_25_75_I                           .GCT..CTC.A..TAGCTC..AGTC.G..GTt..A.......GAG.CG.......TGGGT
#=SS                                                     .>>...>>>.>....>>>>.......................<<<.<........>>>>>
CfasciculataCfCl_CfaC1_25_76_Y                           .CCT..TCT.G..TAGCTC..AATT.G..GT...A.......GAG.CA.......TGTGA
#=SS                                                     .>>>..>>>.>....>>>>.......................<<<.<........>>>>>
CfasciculataCfCl_CfaC1_25_77_T                           .GGC..TGC.T..TAGCTC..AAT..G..GC...A.......GAG.CG.......CCGTC
#=SS                                                     .>>>..>>>.>....>>>>.......................<<<.<........>>>>>
CfasciculataCfCl_CfaC1_25_78_R                           .GTC..CGT.G..TGGCTC..AAT..G..GA...A.......GAG.CA.......TCTGA
#=SS                                                     .>>>..>>>.>....>>>>.......................<<<.<........>>>>>
CfasciculataCfCl_CfaC1_25_79_D                           .TTC..TCG.G..TAGTAT..AGT..G..GTt..A.......GTA.TA.......CCCGC
#=SS                                                     .>>>..>>>.>....>>>>.......................<<<.<........>>>>>
CfasciculataCfCl_CfaC1_25_81_G                           .GCG..CAG.T..TGGTCT..AGT..G..GT...A.......GAA.TT.......CTCGC
#=SS                                                     .>>>..>>>.>....>>.>.......................<.<.<........>>>>>
CfasciculataCfCl_CfaC1_25_82_T                           .GGC..TGC.T..TAGCTC..AAT..G..GC...A.......GAG.CG.......CCGTC
#=SS                                                     .>>>..>>>.>....>>>>.......................<<<.<........>>>>>
CfasciculataCfCl_CfaC1_25_83_T                           .GGC..TGC.T..TAGCTC..AAT..G..GC...A.......GAG.CG.......CCGTC
#=SS                                                     .>>>..>>>.>....>>>>.......................<<<.<........>>>>>
CfasciculataCfCl_CfaC1_25_84_G                           .GCG..CAG.T..TGGTCT..AGT..G..GT...A.......GAA.TT.......CTCGC
#=SS                                                     .>>>..>>>.>....>>.>.......................<.<.<........>>>>>
CfasciculataCfCl_CfaC1_25_85_P                           .GGT..CCA.G..TGGTCT..AGT..G..GC...A.......TGA.TT.......CTCCC
#=SS                                                     .>>>..>>>.>....>>>.........................<<.<........>>>>>
CfasciculataCfCl_CfaC1_26_86_V                           .GCG..ATG.G..TCGTCT..AGT..G..GTt..A.......GGA.CA.......TTCGC
#=SS                                                     .>>>..>>>.>....>>>>.......................<<<.<........>>>>>
CfasciculataCfCl_CfaC1_26_87_T                           .GGC..CGC.T..TAGCAC..AGT..G..GC...A.......GTG.CA.......CCACT
#=SS                                                     .>>>..>>>.>....>>>>.......................<<<.<........>>>>>
CfasciculataCfCl_CfaC1_26_89_S                           .GCA..AAT.A..TGGCCG..AGT..G..GTt..A.......AGG.CG.......CCTGC
#=SS                                                     .>>>..>>>.>....>>>.........................<<.<........>>>>>
CfasciculataCfCl_CfaC1_27_90_D                           .TTC..TCG.G..TAGTAT..AGT..G..GTt..A.......GTA.TA.......CCCGC
#=SS                                                     .>>>..>>>.>....>>>>.......................<<<.<........>>>>>
CfasciculataCfCl_CfaC1_27_91_L                           .GGC..AAG.A..TGGTCG..AGT..G..GTcc.A.......AGA.CG.......TCACG
#=SS                                                     .>>>..>>>.>....>>>.........................<<.<........>>>>>
CfasciculataCfCl_CfaC1_27_92_F                           .GCC..GCG.A..TAGCTC..AGTT.G..GG...A.......GAG.CG.......TCAGA
#=SS                                                     .>>>..>>>.>....>>>>.......................<<<.<........>>>>>
CfasciculataCfCl_CfaC1_27_93_S                           .GAC..ACC.G..TACCCA..AGT..G..GTt..A.......CGG.GG.......ACTGA
#=SS                                                     .>>>..>>>.>....>>>.........................<<.<........>>>>>
CfasciculataCfCl_CfaC1_27_94_A                           .GGG..GAT.G..TAGCTC..AGAT.G..GT...A.......GAG.CG.......ACCGC
#=SS                                                     .>>>..>>..>....>>>>.......................<<<.<........>>>>>
CfasciculataCfCl_CfaC1_27_95_V                           .GCG..CGG.T..TGGTCT..AGGT.G..GTt..A.......TGA.CG.......TCGCT
#=SS                                                     .>>>..>>>.>....>>>.........................<<.<........>>>>>
CfasciculataCfCl_CfaC1_27_96_G                           .GCG..CAG.T..TGGTCT..AGT..G..GT...A.......GAA.TT.......CTCGC
#=SS                                                     .>>>..>>>.>....>>.>.......................<.<.<........>>>>>
CfasciculataCfCl_CfaC1_27_97_E                           .TCC..GAT.G..TGGTAT..AGT..G..GAt..A.......GAA.CA.......AGCGG
#=SS                                                     .>>>..>>>.>....>>.>.......................<.<.<........>>>>>
CfasciculataCfCl_CfaC1_27_99_R                           .GTC..CGT.G..TGGCTC..AAT..G..GA...A.......GAG.CA.......TCTGA
#=SS                                                     .>>>..>>>.>....>>>>.......................<<<.<........>>>>>
CfasciculataCfCl_CfaC1_28_100_Q                          .GCT..CCT.A..TAGTGT..AGC..G..GTt..A.......TCA.CC.......TCGGA
#=SS                                                     .>>>..>>>.>....>>>.........................<<.<........>>>>>
CfasciculataCfCl_CfaC1_28_101_S                          .GTC..ACC.A..TACCCA..AGT..G..GTt..A.......CGG.GG.......GTTGA
#=SS                                                     .>>>..>>>.>....>>>.........................<<.<........>>>>>
CfasciculataCfCl_CfaC1_28_102_R                          .GCT..CTT.G..TAGCCT..AAT..G..GAt..A.......TGG.CG.......TTTGC
#=SS                                                     .>>>..>>>.>....>>>.........................<<.<........>>>>>
CfasciculataCfCl_CfaC1_28_103_R                          .GCT..CTA.G..TGGCCT..AAT..G..GAt..A.......AGG.CT.......TTGGA
#=SS                                                     .>>>..>>>.>....>>>>.......................<<<.<........>>>>>
CfasciculataCfCl_CfaC1_28_104_A                          .GGG..CGT.G..TAGCTC..AGT..G..GT...A.......GAG.CG.......CCTGT
#=SS                                                     .>>>..>>..>....>>>>.......................<<<.<........>>>>>
CfasciculataCfCl_CfaC1_28_105_E                          .TCC..GAT.G..TGGTAT..AGT..G..GAt..A.......GAA.CA.......AGCGG
#=SS                                                     .>>>..>>>.>....>>.>.......................<.<.<........>>>>>
CfasciculataCfCl_CfaC1_28_107_C                          .GGA..TTC.A..TAGCTC..AGT..G..GT...A.......GAG.CA.......TTCGG
#=SS                                                     .>>>..>>>.>....>>>>.......................<<<.<........>>>>>
CfasciculataCfCl_CfaC1_28_108_L                          .GGT..GAG.A..TGGTCG..AGT..G..GTct.A.......AGA.CG.......TTGGA
#=SS                                                     .>>>..>>>.>....>>>.........................<<.<........>>>>>
CfasciculataCfCl_CfaC1_28_109_X                          .AGC..ACC.G..TAGCGC..AGT..G..GA...A.......GCG.CG.......ATGGG
#=SS                                                     .>>>..>>>.>....>>>>.......................<<<.<........>>>>>
CfasciculataCfCl_CfaC1_28_110_P                          .GGT..CGT.T..TGGTCT..AGT..G..GT...A.......TGA.TT.......CCTGT
#=SS                                                     .>>>..>>>.>....>>>.........................<<.<........>>>>>
CfasciculataCfCl_CfaC1_28_111_K                          .GCA..TTC.C..TAGCTC..AGTC.G..GT...A.......GAG.CG.......CACGG
#=SS                                                     .>>>..>>>.>....>>>>.......................<<<.<........>>>>>
CfasciculataCfCl_CfaC1_29_112_V                          .GCG..CGG.T..TGGTCT..AGGT.G..GTt..A.......TGA.CG.......TCGCT
#=SS                                                     .>>>..>>>.>....>>>.........................<<.<........>>>>>
CfasciculataCfCl_CfaC1_29_113_Y                          .CCT..TCT.G..TAGCTC..AATT.G..GT...A.......GAG.CA.......TGTGA
#=SS                                                     .>>>..>>>.>....>>>>.......................<<<.<........>>>>>
CfasciculataCfCl_CfaC1_29_114_I                          .GCT..CTC.A..TAGCTC..AGTC.G..GTt..A.......GAG.CG.......TGGGT
#=SS                                                     .>>>..>>>.>....>>>>.......................<<<.<........>>>>>
CfasciculataCfCl_CfaC1_29_115_M                          .GCG..AGC.G..TAGCGC..AGTC.G..GC...A.......GCG.CG.......TGGGT
#=SS                                                     .>>>..>.>.>....>>>>.......................<<<.<........>>>>.
CfasciculataCfCl_CfaC1_29_116_L                          .GGC..GGA.G..TGGCCG..AGT..G..GTct.A.......AGG.CG.......CCAGA
#=SS                                                     .>>>..>>>.>....>>>.........................<<.<........>>>>>
CfasciculataCfCl_CfaC1_29_117_S                          .GTC..AAC.A..TACCCA..AGT..G..GTt..A.......CGG.GG.......TTTGA
#=SS                                                     .>>>..>>>.>....>>>.........................<<.<........>>>>>
CfasciculataCfCl_CfaC1_29_118_N                          .TCC..TCC.C..TGGCGC..AGTC.G..GC...A.......GCG.CG.......TTAGG
#=SS                                                     .>>>..>>>.>....>>>>.......................<<<.<.........>>>>
CfasciculataCfCl_CfaC1_29_119_Y                          .CCT..TCT.G..TAGCTC..AATT.G..GT...A.......GAG.CA.......TGTGA
#=SS                                                     .>>>..>>>.>....>>>>.......................<<<.<........>>>>>
CfasciculataCfCl_CfaC1_29_120_T                          .GGC..CGC.T..TAGCAC..AGT..G..GC...A.......GTG.CA.......CCACT
#=SS                                                     .>>>..>>>.>....>>>>.......................<<<.<........>>>>>
CfasciculataCfCl_CfaC1_29_121_P                          .GGC..CGC.T..TAGTCT..AGT..G..GT...A.......TGA.TT.......CCCGC
#=SS                                                     .>>>..>>>.>....>>>.........................<<.<........>>>>>
CfasciculataCfCl_CfaC1_29_122_N                          .TCC..TCC.C..TGGCGC..AGTC.G..GC...A.......GCG.CG.......TTAGG
#=SS                                                     .>>>..>>>.>....>>>>.......................<<<.<.........>>>>
CfasciculataCfCl_CfaC1_30_133_C                          .GGA..TTC.A..TAGCTC..AGT..G..GT...A.......GAG.CA.......TTCGG
#=SS                                                     .>>>..>>>.>....>>>>.......................<<<.<........>>>>>
CfasciculataCfCl_CfaC1_30_134_R                          .GTC..CGT.G..TGGCTC..AAT..G..GA...A.......GAG.CA.......TCTGA
#=SS                                                     .>>>..>>>.>....>>>>.......................<<<.<........>>>>>
EmonterogeiiLV88_EmoLV88_03_1_K                          .GCA..TTC.C..TAGCTC..AGTC.G..GT...A.......GAG.CG.......CACGG
#=SS                                                     .>>>..>>>.>....>>>>.......................<<<.<........>>>>>
EmonterogeiiLV88_EmoLV88_03_2_K                          .GCA..TTC.C..TAGCTC..AGTC.G..GT...A.......GAG.CG.......CACGG
#=SS                                                     .>>>..>>>.>....>>>>.......................<<<.<........>>>>>
EmonterogeiiLV88_EmoLV88_05_3_R                          .GTC..CGT.G..TGGCTC..AAT..G..GA...A.......GAG.CA.......TCTGA
#=SS                                                     .>>>..>>>.>....>>>>.......................<<<.<........>>>>>
EmonterogeiiLV88_EmoLV88_07_6_R                          .GTC..CGT.G..TGGCTC..AAT..G..GA...A.......GAG.CA.......TCTGA
#=SS                                                     .>>>..>>>.>....>>>>.......................<<<.<........>>>>>
EmonterogeiiLV88_EmoLV88_09_7_X                          .AGC..ACC.G..TAGCGC..AGT..G..GA...A.......GCG.CG.......ATGGG
#=SS                                                     .>>>..>>>.>....>>>>.......................<<<.<........>>>>>
EmonterogeiiLV88_EmoLV88_09_8_L                          .GGC..AAG.A..TGGTCG..AGT..G..GTct.A.......AGA.CG.......TCACG
#=SS                                                     .>>>..>>>.>....>>>.........................<<.<........>>>>>
EmonterogeiiLV88_EmoLV88_09_9_L                          .GGC..AAG.A..TGGTCG..AGT..G..GTct.A.......AGA.CG.......TCACG
#=SS                                                     .>>>..>>>.>....>>>.........................<<.<........>>>>>
EmonterogeiiLV88_EmoLV88_09_10_L                         .GGC..AAG.A..TGGTCG..AGT..G..GTct.A.......AGA.CG.......TCACG
#=SS                                                     .>>>..>>>.>....>>>.........................<<.<........>>>>>
EmonterogeiiLV88_EmoLV88_09_11_L                         .GGC..AAG.A..TGGTCG..AGT..G..GTct.A.......AGA.CG.......TCACG
#=SS                                                     .>>>..>>>.>....>>>.........................<<.<........>>>>>
EmonterogeiiLV88_EmoLV88_09_12_X                         .AGC..ACC.G..TAGCGC..AGT..G..GA...A.......GCG.CG.......ATGGG
#=SS                                                     .>>>..>>>.>....>>>>.......................<<<.<........>>>>>
EmonterogeiiLV88_EmoLV88_09_13_V                         .GCG..ATG.G..TCGTCT..AGT..G..GTt..A.......GGA.CA.......TTCGC
#=SS                                                     .>>>..>>>.>....>>>>.......................<<<.<........>>>>>
EmonterogeiiLV88_EmoLV88_09_14_H                         .GGG..GAA.A..TAGTTC..AGT..G..GC...A.......GAA.CA.......TCAGA
#=SS                                                     .>>>..>>>.>....>>>>.......................<<<.<........>>>>>
EmonterogeiiLV88_EmoLV88_09_15_F                         .GCC..GCG.A..TAGCTC..AGTT.G..GG...A.......GAG.CG.......TCAGA
#=SS                                                     .>>>..>>>.>....>>>>.......................<<<.<........>>>>>
EmonterogeiiLV88_EmoLV88_09_16_E                         .TCC..GAT.G..TAGTAT..AAC..G..GTt..A.......GAA.CA.......CCTGG
#=SS                                                     .>>>..>>>.>....>>.>.......................<.<.<........>>>>>
EmonterogeiiLV88_EmoLV88_09_17_V                         .GCG..ATG.G..TCGTCT..AGT..G..GTt..A.......GGA.CA.......TTCGC
#=SS                                                     .>>>..>>>.>....>>>>.......................<<<.<........>>>>>
EmonterogeiiLV88_EmoLV88_09_18_R                         .GAC..GTT.G..TGGCGC..AAT..G..GA...A.......GCG.CG.......TCGGA
#=SS                                                     .>>>..>>>.>....>>>>.......................<<<.<........>>>>>
EmonterogeiiLV88_EmoLV88_09_19_H                         .GGG..GAA.A..TAGTTC..AGT..G..GC...A.......GAA.CA.......TCAGA
#=SS                                                     .>>>..>>>.>....>>>>.......................<<<.<........>>>>>
EmonterogeiiLV88_EmoLV88_10_20_K                         .GCA..TTC.C..TAGCTC..AGTC.G..GT...A.......GAG.CG.......CACGG
#=SS                                                     .>>>..>>>.>....>>>>.......................<<<.<........>>>>>
EmonterogeiiLV88_EmoLV88_10_21_K                         .GCA..TTC.C..TAGCTC..AGTC.G..GT...A.......GAG.CG.......CACGG
#=SS                                                     .>>>..>>>.>....>>>>.......................<<<.<........>>>>>
EmonterogeiiLV88_EmoLV88_10_22_N                         .TCC..TCC.C..TGGCGC..AGTC.G..GC...A.......GCG.CG.......TTAGG
#=SS                                                     .>>>..>>>.>....>>>>.......................<<<.<.........>>>>
EmonterogeiiLV88_EmoLV88_11_23_L                         .GGT..GAG.A..TGGTCG..AGT..G..GTct.A.......AGA.CG.......TTGGA
#=SS                                                     .>>>..>>>.>....>>>.........................<<.<........>>>>>
EmonterogeiiLV88_EmoLV88_11_24_A                         .GGG..CGT.G..TAGCTC..AGT..G..GT...A.......GAG.CG.......TCCGT
#=SS                                                     .>>>..>>..>....>>>>.......................<<<.<........>>>>>
EmonterogeiiLV88_EmoLV88_11_25_G                         .GCG..CCG.C..TGGTCT..AGT..G..GC...A.......TGA.TG.......GTACC
#=SS                                                     .>>>..>>>.>....>>>.........................<<.<........>>>>>
EmonterogeiiLV88_EmoLV88_11_26_A                         .GGG..CGT.G..TAGCTC..AGT..G..GT...A.......GAG.CG.......TCCGT
#=SS                                                     .>>>..>>..>....>>>>.......................<<<.<........>>>>>
EmonterogeiiLV88_EmoLV88_11_28_A                         .GGG..CGT.G..TAGCTC..AGT..G..GT...A.......GAG.CG.......TCCGT
#=SS                                                     .>>>..>>..>....>>>>.......................<<<.<........>>>>>
EmonterogeiiLV88_EmoLV88_11_29_M                         .GCG..AGC.G..TAGCGC..AGTC.G..GC...A.......GCG.CG.......TGGGT
#=SS                                                     .>>>..>.>.>....>>>>.......................<<<.<........>>>>.
EmonterogeiiLV88_EmoLV88_11_30_R                         .GTC..CGT.G..TGGCTC..AAT..G..GA...A.......GAG.CA.......TCTGA
#=SS                                                     .>>>..>>>.>....>>>>.......................<<<.<........>>>>>
[truncated: 4,311,408 more chars]
