# Supplementary material for: Targeting tRNA-synthetase interactions towards novel therapeutic discovery against eukaryotic pathogens
Source: PLoS Negl Trop Dis. 2020 Feb 27;14(2):e0007983. doi: 10.1371/journal.pntd.0007983 (PMC7046186; doi:10.1371/journal.pntd.0007983)
Supplement: S1 Code and Data — (TGZ) [file pntd.0007983.s052.tgz › KellyEtAl_PLoS_NTD_SOM/README.md]

# Description of Contents of this Directory

## README.md
This file

## COPYING 
Copyright, Citation and Licensing Information for copying,
citing or licensing this SOM, and the files it contains, distributed
or redistributed under the GPL v.3, for further use, copying,
modification, redistribution and other purposes.

## GNULICENSE
A copy of the GNU General Public License v.3 

## TriTrybDB_v41.Hadi-Nezhad_Ardell_Annotation_KellyEtAl19.fas
Hadi-Nezhad/Ardell tRNA Gene Annotation Union Set (3616 genes) for
TriTrypDB v.41, score-filtered. 

## final_CIF_geneset.fas 
Partly taxonomically filtered Trypanosome CIF
estimation gene set for 44 genomes selected from
TriTrypDB v.41 (3488 genes). 

## covea.74sites.fas
Co-aligned, edited and then site-selected CIF estimation gene set for 44 
genomes selected from TriTrypDB v.41 and also human genes (3919 genes)

## KellyEtAl_PLoS_NTD_SOM.html
HTML-file containing Workflow to Recreate Figures for Kelly et al.
See this for workflow to reproduce figures.

## KellyEtAl_PLoS_NTD_SOM.ipynb
Jupyter Notebook intended for use with BASH kernel to automatically
generate results, and source file for KellyEtAl_PLoS_NTD_SOM.html

## KellyEtAl_PLoS_NTD_SOM.sh
BASH script to to automatically generate results, generated 
from source file for KellyEtAl_PLoS_NTD_SOM.ipynb 

## Map2Sprinzl.R
Helper file in R language to prepare input for bubbleplot figures

## TRNA2-euk.cm
From tRNAscan-SE v1 source code by T.M. Lowe and S.E. Eddy

## bubble.R
Second of two R scripts to make bubbleplots.

## fix_coordinate_labels_logofiles_TSFM.pl
Helper script to adjust labels in function logos
(should only be run once on fresh output from tSFM)

## hg38-tRNAs-noSeC.fas
Hg38.fas high confidence human tRNA gene set from GtRNAdb, with two
SeC tRNA genes removed. 

## hg38-tRNAs.fa
"High confidence" Human tRNA gene set from GtRNAdb

## null.png
Blank image file to help generate aggregated base-pair function logos

## reformat_logo_files.pl
Helper script to adjust boundary box and other features of logo files.

## tRNA_L_skel_Leish.sites74.struct.cove
## tRNA_L_skel_Leish.sites74.struct.txt
## tRNA_L_skel_Leish.sites74.txt
Mappings of alignment sites to Sprinzl coordinates

## tritryp_homo.covea
COVEA aligned human and TriTripDB data

## tritryp_homo.covea.sort.edited.sites.mase
Edited alignment in SEAVIEW format of trypanosome and human genes.
