# Supplementary material for: Targeting tRNA-synthetase interactions towards novel therapeutic discovery against eukaryotic pathogens
Source: PLoS Negl Trop Dis. 2020 Feb 27;14(2):e0007983. doi: 10.1371/journal.pntd.0007983 (PMC7046186; doi:10.1371/journal.pntd.0007983)
Supplement: S1 Code and Data — (TGZ) [file pntd.0007983.s052.tgz › KellyEtAl_PLoS_NTD_SOM/COPYING]

SOM for Kelly et al. "Targeting tRNA-Synthetase Interactions towards Novel
Therapeutic Discovery Against Eukaryotic Pathogens" submitted to PLoS
Neglected Tropical Diseases, intended to facilitate reproduction of its results. 

Copyright (C) 2019 Fatemeh Hadi-Nezhad, Travis J. Lawrence, and David
H. Ardell

This program is free software: you can redistribute it and/or modify
it under the terms of the GNU General Public License as published by
the Free Software Foundation, either version 3 of the License, or (at
your option) any later version.
    
This program is distributed in the hope that it will be useful, but
WITHOUT ANY WARRANTY; without even the implied warranty of
MERCHANTABILITY or FITNESS FOR A PARTICULAR PURPOSE. See the GNU
General Public License for more details.
    
You should have received a copy of the GNU General Public License
along with this program.  If not, see <https://www.gnu.org/licenses/>.

This SOM redistributes the file "TRNA2-euk.cm" from: 

tRNAscan-SE v.1 -- a program for finding transfer RNAs 
Copyright (C) 1996 Todd M.J. Lowe & Sean R. Eddy
redistributed under the terms of GPL license v.3.

This SOM redistributes the file "hg38-tRNAs.fa" downloaded from
GtRNADB http://gtrnadb.ucsc.edu on May 15, 2019.

Chan, P.P. & Lowe, T.M. (2016) GtRNAdb 2.0: an expanded database of
transfer RNA genes identified in complete and draft genomes. Nucl.
Acids Res. 44(Database issue):D184-D189.

Chan, P.P. & Lowe, T.M. (2009) GtRNAdb: A database of transfer RNA
genes detected in genomic sequence. Nucl. Acids Res. 37(Database
issue):D93-D97.

Lowe, T.M. & Eddy, S.R. (1997) tRNAscan-SE: A program for improved
detection of transfer RNA genes in genomic sequence. Nucl. Acids Res.
25: 955-964.

Lowe, T.M. and Chan, P.P. (2016) tRNAscan-SE On-line: Search and
Contextual Analysis of Transfer RNA Genes.Nucl. Acids Res. 44: W54-57.
