# Supplementary material for: Targeting tRNA-synthetase interactions towards novel therapeutic discovery against eukaryotic pathogens
Source: PLoS Negl Trop Dis. 2020 Feb 27;14(2):e0007983. doi: 10.1371/journal.pntd.0007983 (PMC7046186; doi:10.1371/journal.pntd.0007983)
Supplement: S1 Code and Data — (TGZ) [file pntd.0007983.s052.tgz › KellyEtAl_PLoS_NTD_SOM/tritryp_homo.covea.sort.edited.sites.mase]

;; saved by seaview on Wed Jun 26 09:50:42 2019
;; saved by seaview on Wed Jun 26 09:39:25 2019
;;# of segments=26 all seqs
;; 2,4 7,9 11,11 14,19 22,24 27,27 30,32 35,35 43,45 47,48 56,60 62,67
;; 186,186 188,190 192,194 196,196 219,220 222,227 229,234 236,236 241,244
;; 246,246 251,252 254,256 259,259 263,264
;;@ of species = 364 edited seqs
;; 1, 2, 3, 4, 5, 6, 7, 8, 9, 10, 11, 12, 13, 14, 15,
;; 16, 17, 18, 19, 20, 21, 22, 23, 24, 25, 26, 27, 28, 29, 30,
;; 31, 32, 33, 34, 35, 36, 37, 38, 39, 40, 41, 42, 43, 44, 45,
;; 46, 47, 48, 49, 50, 51, 52, 53, 54, 55, 56, 57, 58, 59, 60,
;; 61, 62, 63, 64, 65, 66, 67, 68, 69, 70, 71, 72, 73, 74, 75,
;; 76, 77, 78, 79, 80, 81, 82, 83, 84, 85, 86, 87, 88, 89, 90,
;; 91, 92, 93, 94, 95, 96, 97, 98, 99, 100, 101, 102, 103, 104, 105,
;; 106, 107, 108, 109, 110, 111, 112, 113, 114, 115, 116, 117, 118, 119, 120,
;; 121, 122, 123, 124, 125, 126, 127, 128, 129, 130, 131, 132, 133, 134, 135,
;; 136, 137, 138, 139, 140, 141, 142, 143, 144, 145, 146, 147, 148, 149, 150,
;; 151, 152, 153, 154, 155, 156, 157, 158, 159, 160, 161, 162, 163, 164, 165,
;; 166, 167, 168, 169, 170, 171, 172, 173, 174, 175, 176, 177, 178, 179, 180,
;; 181, 182, 183, 184, 185, 186, 187, 188, 189, 190, 191, 192, 193, 194, 195,
;; 196, 197, 198, 199, 200, 201, 202, 203, 204, 205, 206, 207, 208, 209, 210,
;; 211, 212, 213, 214, 215, 216, 217, 218, 219, 220, 221, 222, 223, 224, 225,
;; 226, 227, 228, 229, 230, 231, 232, 233, 234, 235, 236, 237, 238, 239, 240,
;; 241, 242, 243, 244, 245, 246, 247, 248, 249, 250, 251, 252, 253, 254, 255,
;; 256, 257, 258, 259, 260, 261, 262, 263, 264, 265, 266, 267, 268, 269, 270,
;; 271, 272, 273, 274, 275, 276, 277, 278, 279, 280, 281, 282, 283, 284, 285,
;; 286, 287, 288, 289, 290, 291, 292, 293, 294, 295, 296, 297, 298, 299, 300,
;; 301, 302, 303, 304, 305, 306, 307, 308, 309, 310, 311, 312, 313, 314, 315,
;; 316, 317, 318, 319, 320, 321, 322, 323, 324, 325, 326, 327, 328, 329, 330,
;; 331, 332, 333, 334, 335, 336, 337, 338, 339, 340, 341, 342, 343, 344, 345,
;; 346, 347, 348, 349, 350, 351, 352, 353, 354, 355, 356, 357, 358, 359, 360,
;; 361, 362, 363, 595
;no comment
TCRUZITULACL2_KB851539-1_119_L
-GGC--GAG-A--TGGTCG--AGT--G--GTCT-A-------AGA-CG-------TTGGA
-TTAAGG-----------------------------------------------------
------------------------------------------------------------
-----T-TCC-AAT-CCTTC-------------CGAGGG--CGTGGG-TTCAAA-C----
CCCA-C----TC-TCG--T---CA--
;no comment
TCRUZICLBRENERESMERALDO-LIKE_TCCHR36-S_46_S
-GTC--ACC-A--TACCCA--AGT--G--GTT--A-------CGG-GG-------ACTGA
-CTCGAA-----------------------------------------------------
------------------------------------------------------------
-----A-TCA-GTT-GCGA---TC----------TCGCG--CGCAGG-TTCGAA-T----
CCTG-C----TG-GTG--A---CG--
;no comment
LSPMARLEM2494_LMARLEM2494_36_86_L
-GGT--GAG-A--TGGTCG--AGT--G--GTCT-A-------AGA-CG-------TTGGA
-TTAAGG-----------------------------------------------------
------------------------------------------------------------
-----T-TCC-AAT-CCTT---TC----------GAGGG--CGTGGG-TTCAAA-C----
CCCA-C----TC-TCA--T---CA--
;no comment
LMAJORLV39C5_LMJLV39_34_91_L
-GGC--GGA-G--TGGCCG--AGT--G--GTCT-A-------AGG-CG-------CCAGA
-TTTAGG-----------------------------------------------------
------------------------------------------------------------
-----C-TCT-GGT-CTTT---------------CGAGG--CGTGGG-TTCGAA-C----
CCCA-C----CT-CCG--T---CA--
;no comment
LBRAZILIENSISMHOMBR75M2904_LBRM-17_35_S
-GCA--AAT-G--TGGCCG--AGT--G--GTT--A-------AGG-CG-------CCTGC
-CTGCTA-----------------------------------------------------
------------------------------------------------------------
-----A-GCA-GGT-GTGA---TC----------TCACG--CGAAGG-TTCGAA-C----
CCTT-C----CG-TTT--G---CG--
;no comment
TCRUZITULACL2_KB851583-1_121_S
-GTC--ACC-A--TACCCA--AGT--G--GTT--A-------CGG-GG-------ACTGA
-CTCGAA-----------------------------------------------------
------------------------------------------------------------
-----A-TCA-GTT-GCGA---TC----------TCGCG--CGCAGG-TTCGAA-T----
CCTG-C----TG-GTG--A---CG--
;no comment
TCRUZICLBRENERESMERALDO-LIKE_TCCHR37-S_49_L
-GGC--GAG-A--TGGTCG--AGT--G--GTCT-A-------AGA-CG-------TTGGA
-TTAAGG-----------------------------------------------------
------------------------------------------------------------
-----T-TCC-AAT-CCTTC-------------CGAGGG--CGTGGG-TTCAAA-C----
CCCA-C----TC-TCG--T---CA--
;no comment
LTARENTOLAEPARROTTARII_LTAP09_7_L
-GGC--AAG-A--TGGTCG--AGT--G--GTCT-A-------AGA-CG-------TCACG
-TTCAGG-----------------------------------------------------
------------------------------------------------------------
-----T-CGT-GAT-CTCC---CCT---------GGAGG--CGTGGG-TTCAAA-C----
CCCA-C----TC-TTG--T---CA--
;no comment
LMAJORLV39C5_LMJLV39_34_92_S
-GTC--AAC-A--TACCCA--AGT--G--GTT--A-------CGG-GG-------TTTGA
-CTTGAA-----------------------------------------------------
------------------------------------------------------------
-----A-TCA-AAT-GCGA---TC----------TCGCG--CGCAGG-TTCGAA-C----
CCTG-C----TG-TTG--A---CG--
;no comment
LBRAZILIENSISMHOMBR75M2904_LBRM-20-1_46_L
-GGC--GGA-G--TGGCCG--AGT--G--GTCT-A-------AGG-CG-------CCAGA
-TTTAGG-----------------------------------------------------
------------------------------------------------------------
-----C-TCT-GGT-CTTT---------------CGAGG--CGTGGG-TTCGAA-C----
CCCA-C----CT-CCG--T---CA--
;no comment
TCRUZITULACL2_KB851583-1_122_L
-GGC--AAG-A--TGGCCG--AGT--G--GTCT-A-------AGG-CG-------GGAGA
-CTCAAG-----------------------------------------------------
------------------------------------------------------------
-----T-TCT-CTT-CTAT---TC----------GTAGG--CGTGGG-TTCGAA-C----
CCCA-C----TC-TTG--T---CA--
;no comment
TCRUZICLBRENERNON-ESMERALDO-LIKE_TCCHR17-P_6_S
-GCA--AAC-G--TGGCCG--AGT--G--GTT--A-------AGG-CG-------CCTGC
-CTGCTA-----------------------------------------------------
------------------------------------------------------------
-----A-GCA-GGT-GTGA---TC----------TCACG--CGTAGG-TTCGAA-C----
CCTA-C----CG-TTT--G---CG--
;no comment
LTARENTOLAEPARROTTARII_LTAP17_26_S
-GCA--AAT-G--TGGCCG--AGT--G--GTT--A-------AGG-CG-------CCTGC
-CTGCTA-----------------------------------------------------
------------------------------------------------------------
-----A-GCA-GGT-GTGA---TC----------TCACG--CGAAGG-TTCGAA-C----
CCTT-C----CG-TTT--G---CG--
;no comment
LMAJORLV39C5_LMJLV39_36_100_L
-GGT--GAG-A--TGGTCG--AGT--G--GTCT-A-------AGA-CG-------TTGGA
-TTAAGG-----------------------------------------------------
------------------------------------------------------------
-----T-TCC-AAT-CCTT---TC----------GAGGG--CGTGGG-TTCAAA-C----
CCCA-C----TC-TCA--T---CA--
;no comment
LBRAZILIENSISMHOMBR75M2904_LBRM-20-1_47_S
-GTC--AAC-A--TACCCA--AGT--G--GTT--A-------CGG-GG-------TTTGA
-CTTGAA-----------------------------------------------------
------------------------------------------------------------
-----A-TCA-AAT-GCGA---TC----------TCGCG--CGCAGG-TTCGAA-C----
CCTG-C----TG-TTG--A---CG--
;no comment
TCRUZITULACL2_KB851583-1_123_S
-GTC--ACC-A--TACCCA--AGT--G--GTT--A-------CGG-GG-------ACTGA
-CTCGAA-----------------------------------------------------
------------------------------------------------------------
-----A-TCA-GTT-GCGA---TC----------TCGCG--CGCAGG-TTCGAA-T----
CCTG-C----TG-GTG--A---CG--
;no comment
TCRUZICLBRENERNON-ESMERALDO-LIKE_TCCHR22-P_15_L
-GGC--AAG-A--TGGTCG--AGT--G--GTCT-A-------AGA-CG-------TGACG
-TTCAGG-----------------------------------------------------
------------------------------------------------------------
-----T-CGT-CAT-CTCTC-------------CGGAGG--CGTGGG-TTCAAA-C----
CCCA-C----TC-TTG--T---CA--
;no comment
LTARENTOLAEPARROTTARII_LTAP21_30_S
-GCA--AAC-G--TGGCCG--AGT--G--GTT--A-------AGG-CG-------CCTGC
-CTGCTA-----------------------------------------------------
------------------------------------------------------------
-----A-GCA-GGT-GTGA---TC----------TCACG--CGAAGG-TTCGAA-C----
CCTT-C----CG-TTT--G---CG--
;no comment
LMAJORLV39C5_LMJLV39_SCAF000544_109_L
-GGT--GAG-A--TGGTCG--AGT--G--GTCT-A-------AGA-CG-------TTGGA
-TTAAGG-----------------------------------------------------
------------------------------------------------------------
-----T-TCC-AAT-CCTT---TC----------GAGGG--CGTGGG-TTCAAA-C----
CCCA-C----TC-TCA--T---CA--
;no comment
LBRAZILIENSISMHOMBR75M2904_LBRM-21_49_S
-GCA--AAC-G--TGGCCG--AGT--G--GTT--A-------AGG-CG-------CCTGC
-CTGCTA-----------------------------------------------------
------------------------------------------------------------
-----A-GCA-GGT-GTGA---TC----------TCACG--CGAAGG-TTCGAA-C----
CCTT-C----CG-TTT--G---CG--
;no comment
TCRUZITULACL2_KB851583-1_124_L
-GGC--AAG-A--TGGCCG--AGT--G--GTCT-A-------AGG-CG-------GGAGA
-CTCAAG-----------------------------------------------------
------------------------------------------------------------
-----T-TCT-CTT-CTAT---TC----------GTAGG--CGTGGG-TTCGAA-C----
CCCA-C----TC-TTG--T---CA--
;no comment
TCRUZICLBRENERNON-ESMERALDO-LIKE_TCCHR26-P_27_L
-GCT--GGG-G--TTCCCG--AGTT-G--GTCA-A-------AGG-GG-------TGAGA
-CTTAAG-----------------------------------------------------
------------------------------------------------------------
-----T-TCT-CAT-GCGT---------------AAGCTT-CGTGGG-TTCGAA-C----
CCCA-C----CC-CCA--G---CA--
;no comment
LTARENTOLAEPARROTTARII_LTAP23_41_L
-GGC--AAG-A--TGGTCG--AGT--G--GTCT-A-------AGA-CG-------TCACG
-TTCAGG-----------------------------------------------------
------------------------------------------------------------
-----T-CGT-GAT-CTCC---CCT---------GGAGG--CGTGGG-TTCAAA-C----
CCCA-C----TC-TTG--T---CA--
;no comment
LMAJORLV39C5_LMJLV39_SCAF000576_111_L
-GGT--GAG-A--TGGTCG--AGT--G--GTCT-A-------AGA-CG-------TTGGA
-TTAAGG-----------------------------------------------------
------------------------------------------------------------
-----T-TCC-AAT-CCTT---TC----------GAGGG--CGTGGG-TTCAAA-C----
CCCA-C----TC-TCA--T---CA--
;no comment
LBRAZILIENSISMHOMBR75M2904_LBRM-23_57_L
-GGC--AAG-A--TGGTCG--AGT--G--GTCC-A-------AGA-CG-------TCACG
-TTCAGG-----------------------------------------------------
------------------------------------------------------------
-----T-CGT-GAT-CTCC---CCT---------GGAGG--CGTGGG-TTCAAA-C----
CCCA-C----TC-TTG--T---CA--
;no comment
TCRUZITULACL2_KB851704-1_131_L
-GGC--GAG-A--TGGTCG--AGT--G--GTCT-A-------AGA-CG-------TTGGA
-TTAAGG-----------------------------------------------------
------------------------------------------------------------
-----T-TCC-AAT-CCTTC-------------CGAGGG--CGTGGG-TTCAAA-C----
CCCA-C----TC-TCG--T---CA--
;no comment
TCRUZICLBRENERNON-ESMERALDO-LIKE_TCCHR27-P_29_L
-GGC--GAG-A--TGGTCG--AGT--G--GTCT-A-------AGA-CG-------TTGGA
-TTAAGG-----------------------------------------------------
------------------------------------------------------------
-----T-TCC-AAT-CCTTC-------------CGAGGG--CGTGGG-TTCAAA-C----
CCCA-C----TC-TCG--T---CA--
;no comment
LTARENTOLAEPARROTTARII_LTAP24_49_L
-GCT--GGG-G--TTCCCG--AGTT-G--GTCA-A-------AGG-GG-------TGAGA
-CTTAAG-----------------------------------------------------
------------------------------------------------------------
-----T-TCT-CAT-GCGA---------------AAGCTT-CGTGGG-TTCGAA-C----
CCCA-C----CT-CCA--G---CA--
;no comment
LMAJORSD75_LMJSD75_09_10_L
-GGC--AAG-A--TGGTCG--AGT--G--GTCT-A-------AGA-CG-------TCACG
-TTCAGG-----------------------------------------------------
------------------------------------------------------------
-----T-CGT-GAT-CTCC---CCT---------GGAGG--CGTGGG-TTCAAA-C----
CCCA-C----TC-TTG--T---CA--
;no comment
LBRAZILIENSISMHOMBR75M2904_LBRM-31_74_S
-GTC--ACC-A--TACCCA--AGT--G--GTT--A-------CGG-GG-------ACTGA
-CTAGAA-----------------------------------------------------
------------------------------------------------------------
-----A-TCA-GTT-GCGA---TC----------TCGCG--CGTAGG-TTCGAA-T----
CCTG-C----TG-GTG--A---CG--
;no comment
TEVANSISTIB805_STIB805_CHR03_2_S
-GTC--ACC-A--TACCCA--AGT--G--GTT--A-------CGG-GG-------ACTGA
-CTAGAA-----------------------------------------------------
------------------------------------------------------------
-----A-TCA-GTT-GCGA---TC----------TCGCG--CGCAGG-TTCGAA-T----
CCTG-C----TG-GTG--A---CG--
;no comment
TCRUZICLBRENERNON-ESMERALDO-LIKE_TCCHR34-P_37_L
-GGC--GGT-G--TGGCCG--AGT--G--GTCT-A-------AGG-CG-------CCAGA
-TTTAGG-----------------------------------------------------
------------------------------------------------------------
-----C-TCT-GGT-CTCT---------------AGGGG--CGTGGG-TTCGAA-C----
CCCA-C----CA-CCG--T---CA--
;no comment
LTARENTOLAEPARROTTARII_LTAP29_55_L
-GGC--AGG-A--TGGCCG--AGT--G--GTCT-A-------AGG-CG-------GGAGA
-CTCAAG-----------------------------------------------------
------------------------------------------------------------
-----T-TCT-CTT-CTAT---TC----------GTAGG--CGCGGG-TTCGAA-C----
CCCG-C----TC-CTG--T---CA--
;no comment
LMAJORSD75_LMJSD75_11_21_L
-GGT--GAG-A--TGGTCG--AGT--G--GTCT-A-------AGA-CG-------TTGGA
-TTAAGG-----------------------------------------------------
------------------------------------------------------------
-----T-TCC-AAT-CCTT---TC----------GAGGG--CGTGGG-TTCAAA-C----
CCCA-C----TC-TCA--T---CA--
;no comment
LBRAZILIENSISMHOMBR75M2904_LBRM-31_78_L
-GGC--AGG-A--TGGCCG--AGT--G--GTCT-A-------AGG-CG-------GGAGA
-CTCAAG-----------------------------------------------------
------------------------------------------------------------
-----T-TCT-CTT-CTAT---TC----------GTAGG--CGCGGG-TTCGAA-C----
CCCG-C----TC-CTG--T---CA--
;no comment
TEVANSISTIB805_STIB805_CHR03_3_L
-GGC--AAG-A--TGGCCG--AGT--G--GTCT-A-------AGG-CG-------GGAGA
-CTCAAG-----------------------------------------------------
------------------------------------------------------------
-----T-TCT-CTT-CTAT---TC----------GTAGG--CGTGGG-TTCAAA-C----
CCCA-C----TC-TTG--T---CA--
;no comment
TCRUZICLBRENERNON-ESMERALDO-LIKE_TCCHR34-P_38_S
-GTC--GGC-A--TACCCA--AGT--G--GTT--A-------CGG-GG-------TTTGA
-CTTGAA-----------------------------------------------------
------------------------------------------------------------
-----A-TCA-AAT-GCGA---TC----------TCGCG--CGCAGG-TTCGAA-C----
CCTG-C----TG-TCG--A---CG--
;no comment
LTARENTOLAEPARROTTARII_LTAP29_56_S
-GTC--ACC-A--TACCCA--AGT--G--GTT--A-------CGG-GG-------GTTGA
-CTCGAA-----------------------------------------------------
------------------------------------------------------------
-----A-TCA-ACT-GCGA---TC----------TCGCG--CGCAGG-TTCGAA-T----
CCTG-C----TG-GTG--A---CG--
;no comment
LMAJORSD75_LMJSD75_11_25_L
-GGT--GAG-A--TGGTCG--AGT--G--GTCT-A-------AGA-CG-------TTGGA
-TTAAGG-----------------------------------------------------
------------------------------------------------------------
-----T-TCC-AAT-CCTT---TC----------GAGGG--CGTGGG-TTCAAA-C----
CCCA-C----TC-TCA--T---CA--
;no comment
LBRAZILIENSISMHOMBR75M2904_LBRM-31_79_S
-GTC--ACC-A--TACCCA--AGT--G--GTT--A-------CGG-GG-------GTTGA
-CTCGAA-----------------------------------------------------
------------------------------------------------------------
-----A-TCA-ACT-GCGA---TC----------TCGCG--CGCAGG-TTCGAA-T----
CCTG-C----TG-GTG--A---CG--
;no comment
TEVANSISTIB805_STIB805_CHR03_4_S
-GTC--ACC-A--TACCCA--AGT--G--GTT--A-------CGG-GG-------ACTGA
-CTCGAA-----------------------------------------------------
------------------------------------------------------------
-----A-TCA-GTT-GCGA---TC----------TCGCG--CGCAGG-TTCGAA-T----
CCTG-C----TG-GTG--A---CG--
;no comment
TCRUZICLBRENERNON-ESMERALDO-LIKE_TCCHR36-P_44_S
-GTC--ACC-A--TACCCA--AGT--G--GTT--A-------CGG-GG-------ACTGA
-CTAGAA-----------------------------------------------------
------------------------------------------------------------
-----A-TCA-GTT-GCGA---TC----------TCGCG--CGCAGG-TTCGAA-T----
CCTG-C----TG-GTG--A---CG--
;no comment
LTARENTOLAEPARROTTARII_LTAP31_60_S
-GTC--ACC-A--TACCCA--AGT--G--GTT--A-------CGG-GG-------ACTGA
-CTAGAA-----------------------------------------------------
------------------------------------------------------------
-----A-TCA-GTT-GCGA---TC----------TCGCG--CGCAGG-TTCGAA-T----
CCTG-C----TG-GTG--A---CG--
;no comment
LMAJORSD75_LMJSD75_17_35_S
-GCA--AAT-G--TGGCCG--AGT--G--GTT--A-------AGG-CG-------CCTGC
-CTGCTA-----------------------------------------------------
------------------------------------------------------------
-----A-GCA-GGT-GTGA---TC----------TCACG--CGAAGG-TTCGAA-C----
CCTT-C----CG-TTT--G---CG--
;no comment
LBRAZILIENSISMHOMBR75M2904_LBRM-35_92_L
-GGT--GAG-A--TGGTCG--AGT--G--GTCT-A-------AGA-CG-------TTGGA
-TTAAGG-----------------------------------------------------
------------------------------------------------------------
-----T-TCC-AAT-CCTT---TC----------GAGGG--CGTGGG-TTCAAA-C----
CCCA-C----TC-TCA--T---CA--
;no comment
TEVANSISTIB805_STIB805_CHR04_11_L
-GGC--GGT-G--TGGCCG--AGT--G--GTCT-A-------AGG-CG-------CCAGA
-TTTAGG-----------------------------------------------------
------------------------------------------------------------
-----C-TCT-GGT-CTCT---------------AGGGG--CGTGGG-TTCGAA-C----
CCCA-C----CA-CCG--T---CA--
;no comment
TCRUZICLBRENERNON-ESMERALDO-LIKE_TCCHR37-P_47_L
-GGC--GAG-A--TGGTCG--AGT--G--GTCT-A-------AGA-CG-------TTGGA
-TTAAGG-----------------------------------------------------
------------------------------------------------------------
-----T-TCC-AAT-CCTTC-------------CGAGGG--CGTGGG-TTCAAA-C----
CCCA-C----TC-TCG--T---CA--
;no comment
LTARENTOLAEPARROTTARII_LTAP34_81_L
-GGC--GGA-G--TGGCCG--AGT--G--GTCT-A-------AGG-CG-------CCAGA
-TTTAGG-----------------------------------------------------
------------------------------------------------------------
-----C-TCT-GGT-CTTT---------------CGAGG--CGTGGG-TTCGAA-C----
CCCA-C----CT-CCG--T---CA--
;no comment
LMAJORSD75_LMJSD75_21_39_S
-GCA--AAC-G--TGGCCG--AGT--G--GTT--A-------AGG-CG-------CCTGC
-CTGCTA-----------------------------------------------------
------------------------------------------------------------
-----A-GCA-GGT-GTGA---TC----------TCACG--CGAAGG-TTCGAA-C----
CCTT-C----CG-TTT--G---CG--
;no comment
LDONOVANIBHU1220_CM002149-1_9_L
-GGC--AAG-A--TGGTCG--AGT--G--GTCT-A-------AGA-CG-------TCACG
-TTCAGG-----------------------------------------------------
------------------------------------------------------------
-----T-CGT-GAT-CTCC---CCT---------GGAGG--CGTGGG-TTCAAA-C----
CCCA-C----TC-TTG--T---CA--
;no comment
TEVANSISTIB805_STIB805_CHR04_15_S
-GTC--GAC-A--TACCCA--AGT--G--GTT--A-------CGG-GG-------TTTGA
-CTTGAA-----------------------------------------------------
------------------------------------------------------------
-----A-TCA-AAT-GCGA---TC----------TCGCG--CGCAGG-TTCGAA-C----
CCTG-C----TG-TCG--A---CG--
;no comment
TCRUZICRUZIDM28C_MBSY01000093_10_L
-GGC--AAG-A--TGGTCG--AGT--G--GTCT-A-------AGA-CG-------TGACG
-TTCAGG-----------------------------------------------------
------------------------------------------------------------
-----T-CGT-CAT-CTCTC-------------CGGAGG--CGTGGG-TTCAAA-C----
CCCA-C----TC-TTG--T---CA--
;no comment
LTARENTOLAEPARROTTARII_LTAP34_82_S
-GTC--AAC-A--TACCCA--AGT--G--GTT--A-------CGG-GG-------TTTGA
-CTTGAA-----------------------------------------------------
------------------------------------------------------------
-----A-TCA-AAT-GCGA---TC----------TCGCG--CGCAGG-TTCGAA-C----
CCTG-C----TG-TTG--A---CG--
;no comment
LMAJORSD75_LMJSD75_23_54_L
-GGC--AAG-A--TGGTCG--AGT--G--GTCT-A-------AGA-CG-------TCACG
-TTCAGG-----------------------------------------------------
------------------------------------------------------------
-----T-CGT-GAT-CTCC---CCT---------GGAGG--CGTGGG-TTCAAA-C----
CCCA-C----TC-TTG--T---CA--
;no comment
LDONOVANIBHU1220_CM002151-1_20_ARAL
-GGT--GAG-A--TGGTCG--AGT--G--GTCT-A-------AGA-CG-------TTGGA
-TTAAGG-----------------------------------------------------
------------------------------------------------------------
-----T-TCC-AAT-CCTT---TC----------GAGGG--CGTGGG-TTCAAA-C----
CCCA-C----TC-TCA--T---CA--
;no comment
TEVANSISTIB805_STIB805_CHR07_20_S
-GCA--AAC-G--TGGCCG--AGT--G--GTT--A-------AGG-CG-------CCTGC
-CTGCTA-----------------------------------------------------
------------------------------------------------------------
-----A-GCA-GGT-GTGA---TC----------TCACG--CGAAGG-TTCGAA-C----
CCTT-C----CG-TTT--G---CG--
;no comment
TCRUZICRUZIDM28C_MBSY01000240_28_L
-GCT--GGG-G--TTCCCG--AGTT-G--GTCA-A-------AGG-GG-------TGAGA
-CTTAAG-----------------------------------------------------
------------------------------------------------------------
-----T-TCT-CAT-GCGT---------------AAGCTT-CGTGGG-TTCGAA-C----
CCCA-C----CC-CCA--G---CA--
;no comment
LTARENTOLAEPARROTTARII_LTAP36_92_L
-GGT--GAG-A--TGGTCG--AGT--G--GTCT-A-------AGA-CG-------TTGGA
-TTAAGG-----------------------------------------------------
------------------------------------------------------------
-----T-TCC-AAT-CCTT---TC----------GAGGG--CGTGGG-TTCAAA-C----
CCCA-C----TC-TCA--T---CA--
;no comment
LMAJORSD75_LMJSD75_29_68_L
-GGC--AGG-A--TGGCCG--AGT--G--GTCT-A-------AGG-CG-------GGAGA
-CTCAAG-----------------------------------------------------
------------------------------------------------------------
-----T-TCT-CTT-CTAT---TC----------GTAGG--CGCGGG-TTCGAA-C----
CCCG-C----TC-CTG--T---CA--
;no comment
LDONOVANIBHU1220_CM002151-1_22_L
-GGT--GAG-A--TGGTCG--AGT--G--GTCT-A-------AGA-CG-------TTGGA
-TTAAGG-----------------------------------------------------
------------------------------------------------------------
-----T-TCC-AAT-CCTT---TC----------GAGGG--CGTGGG-TTCAAA-C----
CCCA-C----TC-TCA--T---CA--
;no comment
TEVANSISTIB805_STIB805_CHR07_23_S
-GCA--AAC-G--TGGCCG--AGT--G--GTT--A-------AGG-CG-------CCTGC
-CTGCTA-----------------------------------------------------
------------------------------------------------------------
-----A-GCA-GGT-GTGA---TC----------TCACG--CGAAGG-TTCGAA-C----
CCTT-C----CG-TTT--G---CG--
;no comment
TCRUZICRUZIDM28C_MBSY01000303_35_S
-GCA--AAC-G--TGGCCG--AGT--G--GTT--A-------AGG-CG-------CCTGC
-CTGCTA-----------------------------------------------------
------------------------------------------------------------
-----A-GCA-GGT-GTGA---TC----------TCACG--CGTAGG-TTCGAA-C----
CCTA-C----CG-TTT--G---CG--
;no comment
LTARENTOLAEPARROTTARII_LTAPCTG03035_97_L
-GGT--GAG-A--TGGTCG--AGT--G--GTCT-A-------AGA-CG-------TTGGA
-TTAAGG-----------------------------------------------------
------------------------------------------------------------
-----T-TCC-AAT-CCTT---TC----------GAGGG--CGTGGG-TTCAAA-C----
CCCA-C----TC-TCA--T---CA--
;no comment
LMAJORSD75_LMJSD75_29_69_S
-GTC--ACC-A--TACCCA--AGT--G--GTT--A-------CGG-GG-------GTTGA
-CTCGAA-----------------------------------------------------
------------------------------------------------------------
-----A-TCA-ACT-GCGA---TC----------TCGCG--CGCAGG-TTCGAA-T----
CCTG-C----TG-GTG--A---CG--
;no comment
LDONOVANIBHU1220_CM002157-1_35_S
-GCA--AAT-G--TGGCCG--AGT--G--GTT--A-------AGG-CG-------CCTGC
-CTGCTA-----------------------------------------------------
------------------------------------------------------------
-----A-GCA-GGT-GTGA---TC----------TCACG--CGAAGG-TTCGAA-C----
CCTT-C----CG-TTT--G---CG--
;no comment
TEVANSISTIB805_STIB805_CHR08_32_L
-GCT--GGG-G--TTCCCG--AGTT-G--GTCA-A-------AGG-GG-------TGAGA
-CTTAAG-----------------------------------------------------
------------------------------------------------------------
-----T-TCT-CAT-GCGG---------------TTGCTT-CGTGGG-TTCGAA-C----
CCCA-C----CC-CCA--G---CA--
;no comment
TCRUZICRUZIDM28C_MBSY01000548_45_L
-GCT--GGG-G--TTCCCG--AGTT-G--GTCA-A-------AGG-GG-------TGAGA
-CTTAAG-----------------------------------------------------
------------------------------------------------------------
-----T-TCT-CAT-GCGT---------------AAGCTT-CGTGGG-TTCGAA-C----
CCCA-C----CC-CCA--G---CA--
;no comment
LTARENTOLAEPARROTTARII_LTAPCTG04309_98_L
-GGT--GAG-A--TGGTCG--AGT--G--GTCT-A-------AGA-CG-------TTGGA
-TTAAGG-----------------------------------------------------
------------------------------------------------------------
-----T-TCC-AAT-CCTT---TC----------GAGGG--CGTGGG-TTCAAA-C----
CCCA-C----TC-TCA--T---CA--
;no comment
LMAJORSD75_LMJSD75_31_72_S
-GTC--ACC-A--TACCCA--AGT--G--GTT--A-------CGG-GG-------ACTGA
-CTAGAA-----------------------------------------------------
------------------------------------------------------------
-----A-TCA-GTT-GCGA---TC----------TCGCG--CGCAGG-TTCGAA-T----
CCTG-C----TG-GTG--A---CG--
;no comment
LDONOVANIBHU1220_CM002161-1_40_S
-GCA--AAC-G--TGGCCG--AGT--G--GTT--A-------AGG-CG-------CCTGC
-CTGCTA-----------------------------------------------------
------------------------------------------------------------
-----A-GCA-GGT-GTGA---TC----------TCACG--CGAAGG-TTCGAA-C----
CCTT-C----CG-TTT--G---CG--
;no comment
TEVANSISTIB805_STIB805_CHR08_44_L
-GGC--AAG-A--TGGTCG--AGT--G--GTCT-A-------AGA-CG-------TGACG
-TTCAGG-----------------------------------------------------
------------------------------------------------------------
-----T-CGT-CAT-CTCTC-------------CGGAGG--CGTGGG-TTCAAA-C----
CCCA-C----TC-TTG--T---CA--
;no comment
TCRUZICRUZIDM28C_MBSY01000551_48_L
-GGC--GAG-A--TGGTCG--AGT--G--GTCT-A-------AGA-CG-------TTGGA
-TTAAGG-----------------------------------------------------
------------------------------------------------------------
-----T-TCC-AAT-CCTTC-------------CGAGGG--CGTGGG-TTCAAA-C----
CCCA-C----TC-TCG--T---CA--
;no comment
LTROPICAL590_LTRL590_09_9_L
-GGC--AAG-A--TGGTCG--AGT--G--GTCT-A-------AGA-CG-------TCACG
-TTCAGG-----------------------------------------------------
------------------------------------------------------------
-----T-CGT-GAT-CTCC---CCT---------GGAGG--CGTGGG-TTCAAA-C----
CCCA-C----TC-TTG--T---CA--
;no comment
LMAJORSD75_LMJSD75_34_91_L
-GGC--GGA-G--TGGCCG--AGT--G--GTCT-A-------AGG-CG-------CCAGA
-TTTAGG-----------------------------------------------------
------------------------------------------------------------
-----C-TCT-GGT-CTTT---------------CGAGG--CGTGGG-TTCGAA-C----
CCCA-C----CT-CCG--T---CA--
;no comment
LDONOVANIBHU1220_CM002163-1_49_L
-GGC--AAG-A--TGGTCG--AGT--G--GTCT-A-------AGA-CG-------TCACG
-TTCAGG-----------------------------------------------------
------------------------------------------------------------
-----T-CGT-GAT-CTCC---CCT---------GGAGG--CGTGGG-TTCAAA-C----
CCCA-C----TC-TTG--T---CA--
;no comment
TEVANSISTIB805_STIB805_CHR10_55_L
-GGC--GAG-A--TGGTCG--AGT--G--GTCT-A-------AGA-CG-------TTGGA
-TTAAGG-----------------------------------------------------
------------------------------------------------------------
-----T-TCC-AAT-CCTTC-------------CGAGGG--CGTGGG-TTCAAA-C----
CCCA-C----TC-TCG--T---CA--
;no comment
TCRUZICRUZIDM28C_MBSY01000577_58_L
-GGC--GAG-A--TGGTCG--AGT--G--GTCT-A-------AGA-CG-------TTGGA
-TTAAGG-----------------------------------------------------
------------------------------------------------------------
-----T-TCC-AAT-CCTTC-------------CGAGGG--CGTGGG-TTCAAA-C----
CCCA-C----TC-TCG--T---CA--
;no comment
LTROPICAL590_LTRL590_11_20_L
-GGT--GAG-A--TGGTCG--AGT--G--GTCT-A-------AGA-CG-------TTGGA
-TTAAGG-----------------------------------------------------
------------------------------------------------------------
-----T-TCC-AAT-CCTT---TC----------GAGGG--CGTGGG-TTCAAA-C----
CCCA-C----TC-TCA--T---CA--
;no comment
LMAJORSD75_LMJSD75_34_92_S
-GTC--AAC-A--TACCCA--AGT--G--GTT--A-------CGG-GG-------TTTGA
-CTTGAA-----------------------------------------------------
------------------------------------------------------------
-----A-TCA-AAT-GCGA---TC----------TCGCG--CGCAGG-TTCGAA-C----
CCTG-C----TG-TTG--A---CG--
;no comment
LDONOVANIBHU1220_CM002169-1_63_L
-GGC--AGG-A--TGGCCG--AGT--G--GTCT-A-------AGG-CG-------GGAGA
-CTCAAG-----------------------------------------------------
------------------------------------------------------------
-----T-TCT-CTT-CTAT---TC----------GTAGG--CGCGGG-TTCGAA-C----
CCCG-C----TC-CTG--T---CA--
;no comment
TGRAYIANR4_JMRU01000020_2_S
-GCA--AAC-G--TGGCCG--AGT--G--GTT--A-------AGG-CG-------CCTGC
-CTGCTA-----------------------------------------------------
------------------------------------------------------------
-----A-GCA-GGT-GTGA---TC----------TCACG--CGAAGG-TTCGAA-C----
CCTT-C----CG-TTT--G---CG--
;no comment
TCRUZICRUZIDM28C_MBSY01000602_63_L
-GGC--AAG-A--TGGCCG--AGT--G--GTCT-A-------AGG-CG-------GGAGA
-CTCAAG-----------------------------------------------------
------------------------------------------------------------
-----T-TCT-CTT-CTAT---TC----------GTAGG--CGTGGG-TTCGAA-C----
CCCA-C----TC-TTG--T---CA--
;no comment
LTROPICAL590_LTRL590_11_24_L
-GGT--GAG-A--TGGTCG--AGT--G--GTCT-A-------AGA-CG-------TTGGA
-TTAAGG-----------------------------------------------------
------------------------------------------------------------
-----T-TCC-AAT-CCTT---TC----------GAGGG--CGTGGG-TTCAAA-C----
CCCA-C----TC-TCA--T---CA--
;no comment
LMAJORSD75_LMJSD75_36_100_L
-GGT--GAG-A--TGGTCG--AGT--G--GTCT-A-------AGA-CG-------TTGGA
-TTAAGG-----------------------------------------------------
------------------------------------------------------------
-----T-TCC-AAT-CCTT---TC----------GAGGG--CGTGGG-TTCAAA-C----
CCCA-C----TC-TCA--T---CA--
;no comment
LDONOVANIBHU1220_CM002169-1_64_S
-GTC--ATC-A--TACCCA--AGT--G--GTT--A-------CGG-GG-------GTTGA
-CTCGAA-----------------------------------------------------
------------------------------------------------------------
-----A-TCA-ACT-GCGA---TC----------TCGCG--CGCAGG-TTCGAA-T----
CCTG-C----TG-ATG--A---CG--
;no comment
TGRAYIANR4_JMRU01000074_7_L
-GGC--GAG-A--TGGTCG--AGT--G--GTCT-A-------AGA-CG-------TTGGA
-TTAAGG-----------------------------------------------------
------------------------------------------------------------
-----T-TCC-AAT-CCTTC-------------CGAGGG--CGTGGG-TTCAAA-C----
CCCA-C----TC-TCG--T---CA--
;no comment
TCRUZICRUZIDM28C_MBSY01000602_64_S
-GTC--ACC-A--TACCCA--AGT--G--GTT--A-------CGG-GG-------ACTGA
-CTCGAA-----------------------------------------------------
------------------------------------------------------------
-----A-TCA-GTT-GCGA---TC----------TCGCG--CGCAGG-TTCGAA-T----
CCTG-C----TG-GTG--A---CG--
;no comment
LTROPICAL590_LTRL590_11_27_L
-GGT--GAG-A--TGGTCG--AGT--G--GTCT-A-------AGA-CG-------TTGGA
-TTAAGG-----------------------------------------------------
------------------------------------------------------------
-----T-TCC-AAT-CCTT---TC----------GAGGG--CGTGGG-TTCAAA-C----
CCCA-C----TC-TCA--T---CA--
;no comment
LMEXICANAMHOMGT2001U1103_LMXM-08_13_S
-GTC--ACC-A--TACCCA--AGT--G--GTT--A-------CGG-GG-------GTTGA
-CTCGAA-----------------------------------------------------
------------------------------------------------------------
-----A-TCA-ACT-GCGA---TC----------TCGCG--CGCAGG-TTCGAA-T----
CCTG-C----TG-GTG--A---CG--
;no comment
LDONOVANIBHU1220_CM002171-1_67_S
-GTC--ACC-A--TACCCA--AGT--G--GTT--A-------CGG-GG-------ACTGA
-CTAGAA-----------------------------------------------------
------------------------------------------------------------
-----A-TCA-GTT-GCGA---TC----------TCGCG--CGCAGG-TTCGAA-T----
CCTG-C----TG-GTG--A---CG--
;no comment
TGRAYIANR4_JMRU01000549_37_L
-GGC--GAG-A--TGGTCG--AGT--G--GTCT-A-------AGA-CG-------TTGGA
-TTAAGG-----------------------------------------------------
------------------------------------------------------------
-----T-TCC-AAT-CCTTC-------------CGAGGG--CGTGGG-TTCAAA-C----
CCCA-C----TC-TCG--T---CA--
;no comment
TCRUZICRUZIDM28C_MBSY01000602_65_S
-GTC--ACC-A--TACCCA--AGT--G--GTT--A-------CGG-GG-------ACTGA
-CTAGAA-----------------------------------------------------
------------------------------------------------------------
-----A-TCA-GTT-GCGA---TC----------TCGCG--CGCAGG-TTCGAA-T----
CCTG-C----TG-GTG--A---CG--
;no comment
LTROPICAL590_LTRL590_17_38_S
-GCA--AAT-G--TGGCCG--AGT--G--GTT--A-------AGG-CG-------CCTGC
-CTGCTA-----------------------------------------------------
------------------------------------------------------------
-----A-GCA-GGT-GTGA---TC----------TCACG--CGAAGG-TTCGAA-C----
CCTT-C----CG-TTT--G---CG--
;no comment
LMEXICANAMHOMGT2001U1103_LMXM-08_14_L
-GGC--AGG-A--TGGCCG--AGT--G--GTCT-A-------AGG-CG-------GGAGA
-CTCAAG-----------------------------------------------------
------------------------------------------------------------
-----T-TCT-CTT-CTAT---TC----------GTAGG--CGCGGG-TTCGAA-C----
CCCG-C----TC-CTG--T---CA--
;no comment
LDONOVANIBHU1220_CM002174-1_85_L
-GGC--GGA-G--TGGCCG--AGT--G--GTCT-A-------AGG-CG-------CCAGA
-TTTAGG-----------------------------------------------------
------------------------------------------------------------
-----C-TCT-GGT-CTTT---------------CGAGG--CGTGGG-TTCGAA-C----
CCCA-C----CT-CCG--T---CA--
;no comment
TGRAYIANR4_JMRU01000552_39_S
-GTC--ACC-A--TACCCA--AGT--G--GTT--A-------CGG-GG-------ACTGA
-CTAGAA-----------------------------------------------------
------------------------------------------------------------
-----A-TCA-GTT-GCGA---TC----------TCGCG--CGCAGG-TTCGAA-T----
CCTG-C----TG-GTG--A---CG--
;no comment
TCRUZICRUZIDM28C_MBSY01000672_74_L
-GGC--GGT-G--TGGCCG--AGT--G--GTCT-A-------AGG-CG-------CCAGA
-TTTAGG-----------------------------------------------------
------------------------------------------------------------
-----C-TCT-GGT-CTCT---------------AGGGG--CGTGGG-TTCGAA-C----
CCCA-C----CA-CCG--T---CA--
;no comment
LTROPICAL590_LTRL590_21_43_S
-GCA--AAC-G--TGGCCG--AGT--G--GTT--A-------AGG-CG-------CCTGC
-CTGCTA-----------------------------------------------------
------------------------------------------------------------
-----A-GCA-GGT-GTGA---TC----------TCACG--CGAAGG-TTCGAA-C----
CCTT-C----CG-TTT--G---CG--
;no comment
LMEXICANAMHOMGT2001U1103_LMXM-09_18_L
-GGC--AAG-A--TGGTCG--AGT--G--GTCT-A-------AGA-CG-------TCACG
-TTCAGG-----------------------------------------------------
------------------------------------------------------------
-----T-CGT-GAT-CTCC---CCT---------GGAGG--CGTGGG-TTCAAA-C----
CCCA-C----TC-TTG--T---CA--
;no comment
LDONOVANIBHU1220_CM002174-1_86_S
-GTC--AAC-A--TACCCA--AGT--G--GTT--A-------CGG-GG-------TTTGA
-CTTGAA-----------------------------------------------------
------------------------------------------------------------
-----A-TCA-AAT-GCGA---TC----------TCGCG--CGCAGG-TTCGAA-C----
CCTG-C----TG-TTG--A---CG--
;no comment
TGRAYIANR4_JMRU01000706_48_L
-GGC--AAG-A--TGGTCG--AGT--G--GTCT-A-------AGA-CG-------TGACG
-TTCAGG-----------------------------------------------------
------------------------------------------------------------
-----T-CGT-CAT-CTCTC-------------CGGAGG--CGTGGG-TTCAAA-C----
CCCA-C----TC-TTG--T---CA--
;no comment
TCRUZICRUZIDM28C_MBSY01000672_75_S
-GTC--GAC-A--TACCCA--AGT--G--GTT--A-------CGG-GG-------TTTGA
-CTTGAA-----------------------------------------------------
------------------------------------------------------------
-----A-TCA-AAT-GCGA---TC----------TCGCG--CGCAGG-TTCGAA-C----
CCTG-C----TG-TCG--A---CG--
;no comment
LTROPICAL590_LTRL590_23_53_L
-GGC--AAG-A--TGGTCG--AGT--G--GTCT-A-------AGA-CG-------TCACG
-TTCAGG-----------------------------------------------------
------------------------------------------------------------
-----T-CGT-GAT-CTCC---CCT---------GGAGG--CGTGGG-TTCAAA-C----
CCCA-C----TC-TTG--T---CA--
;no comment
LMEXICANAMHOMGT2001U1103_LMXM-11_30_L
-GGT--GAG-A--TGGTCG--AGT--G--GTCT-A-------AGA-CG-------TTGGA
-TTAAGG-----------------------------------------------------
------------------------------------------------------------
-----T-TCC-AAT-CCTT---TC----------GAGGG--CGTGGG-TTCAAA-C----
CCCA-C----TC-TCA--T---CA--
;no comment
LDONOVANIBHU1220_CM002176-1_98_L
-GGT--GAG-A--TGGTCG--AGT--G--GTCT-A-------AGA-CG-------TTGGA
-TTAAGG-----------------------------------------------------
------------------------------------------------------------
-----T-TCC-AAT-CCTT---TC----------GAGGG--CGTGGG-TTCAAA-C----
CCCA-C----TC-TCA--T---CA--
;no comment
TGRAYIANR4_JMRU01000724_53_L
-GGC--AAG-A--TGGTCG--AGT--G--GTCT-A-------AGA-CG-------TGACG
-TTCAGG-----------------------------------------------------
------------------------------------------------------------
-----T-CGT-CAT-CTCTC-------------CGGAGG--CGTGGG-TTCAAA-C----
CCCA-C----TC-TTG--T---CA--
;no comment
TCRUZICRUZIDM28C_MBSY01000739_95_L
-GGC--AAG-A--TGGTCG--AGT--G--GTCT-A-------AGA-CG-------TGACG
-TTCAGG-----------------------------------------------------
------------------------------------------------------------
-----T-CGT-CAT-CTCTC-------------CGGAGG--CGTGGG-TTCAAA-C----
CCCA-C----TC-TTG--T---CA--
;no comment
LTROPICAL590_LTRL590_29_71_L
-GGC--AGG-A--TGGCCG--AGT--G--GTCT-A-------AGG-CG-------GGAGA
-CTCAAG-----------------------------------------------------
------------------------------------------------------------
-----T-TCT-CTT-CTAT---TC----------GTAGG--CGCGGG-TTCGAA-C----
CCCG-C----TC-CTG--T---CA--
;no comment
LMEXICANAMHOMGT2001U1103_LMXM-11_34_L
-GGT--GAG-A--TGGTCG--AGT--G--GTCT-A-------AGA-CG-------TTGGA
-TTAAGG-----------------------------------------------------
------------------------------------------------------------
-----T-TCC-AAT-CCTT---TC----------GAGGG--CGTGGG-TTCAAA-C----
CCCA-C----TC-TCA--T---CA--
;no comment
LDONOVANIBPK282A1_LD09_V01S1_9_L
-GGC--AAG-A--TGGTCG--AGT--G--GTCT-A-------AGA-CG-------TCACG
-TTCAGG-----------------------------------------------------
------------------------------------------------------------
-----T-CGT-GAT-CTCC---CCT---------GGAGG--CGTGGG-TTCAAA-C----
CCCA-C----TC-TTG--T---CA--
;no comment
TGRAYIANR4_JMRU01000855_68_L
-GGC--AAG-A--TGGTCG--AGT--G--GTCT-A-------AGA-CG-------TGACG
-TTCAGG-----------------------------------------------------
------------------------------------------------------------
-----T-CGT-CAT-CTCTC-------------CGGAGG--CGTGGG-TTCAAA-C----
CCCA-C----TC-TTG--T---CA--
;no comment
TCRUZICRUZIDM28C_MBSY01000767_104_S
-GCA--AAC-G--TGGCCG--AGT--G--GTT--A-------AGG-CG-------CCTGC
-CTGCTA-----------------------------------------------------
------------------------------------------------------------
-----A-GCA-GGT-GTGA---TC----------TCACG--CGTAGG-TTCGAA-C----
CCTA-C----CG-TTT--G---CG--
;no comment
LTROPICAL590_LTRL590_29_72_S
-GTC--ACC-A--TACCCA--AGT--G--GTT--A-------CGG-GG-------GTTGA
-CTCGAA-----------------------------------------------------
------------------------------------------------------------
-----A-TCA-ACT-GCGA---TC----------TCGCG--CGCAGG-TTCGAA-T----
CCTG-C----TG-GTG--A---CG--
;no comment
LMEXICANAMHOMGT2001U1103_LMXM-17_43_S
-GCA--AAT-G--TGGCCG--AGT--G--GTT--A-------AGG-CG-------CCTGC
-CTGCTA-----------------------------------------------------
------------------------------------------------------------
-----A-GCA-GGT-GTGA---TC----------TCACG--CGAAGG-TTCGAA-C----
CCTT-C----CG-TTT--G---CG--
;no comment
LDONOVANIBPK282A1_LD11_V01S1_20_L
-GGT--GAG-A--TGGTCG--AGT--G--GTCT-A-------AGA-CG-------TTGGA
-TTAAGG-----------------------------------------------------
------------------------------------------------------------
-----T-TCC-AAT-CCTT---TC----------GAGGG--CGTGGG-TTCAAA-C----
CCCA-C----TC-TCA--T---CA--
;no comment
TGRAYIANR4_JMRU01001523_86_S
-GTC--ACC-A--TACCCA--AGT--G--GTT--A-------CGG-GG-------ACTGA
-CTAGAA-----------------------------------------------------
------------------------------------------------------------
-----A-TCA-GTT-GCGA---TC----------TCGCG--CGCAGG-TTCGAA-T----
CCTG-C----TG-GTG--A---CG--
;no comment
TCRUZICRUZIDM28C_MBSY01001016_107_S
-GCA--AAC-G--TGGCCG--AGT--G--GTT--A-------AGG-CG-------CCTGC
-CTGCTA-----------------------------------------------------
------------------------------------------------------------
-----A-GCA-GGT-GTGA---TC----------TCACG--CGTAGG-TTCGAA-C----
CCTA-C----CG-TTT--G---CG--
;no comment
LTROPICAL590_LTRL590_31_76_S
-GTC--ACC-A--TACCCA--AGT--G--GTT--A-------CGG-GG-------ACTGA
-CTAGAA-----------------------------------------------------
------------------------------------------------------------
-----A-TCA-GTT-GCGA---TC----------TCGCG--CGCAGG-TTCGAA-T----
CCTG-C----TG-GTG--A---CG--
;no comment
LMEXICANAMHOMGT2001U1103_LMXM-20_54_L
-GGT--GAG-A--TGGTCG--AGT--G--GTCT-A-------AGA-CG-------TTGGA
-TTAAGG-----------------------------------------------------
------------------------------------------------------------
-----T-TCC-AAT-CCTT---TC----------GAGGG--CGTGGG-TTCAAA-C----
CCCA-C----TC-TCA--T---CA--
;no comment
LDONOVANIBPK282A1_LD11_V01S1_23_L
-GGT--GAG-A--TGGTCG--AGT--G--GTCT-A-------AGA-CG-------TTGGA
-TTAAGG-----------------------------------------------------
------------------------------------------------------------
-----T-TCC-AAT-CCTT---TC----------GAGGG--CGTGGG-TTCAAA-C----
CCCA-C----TC-TCA--T---CA--
;no comment
TGRAYIANR4_JMRU01001587_87_S
-GCA--AAC-G--TGGCCG--AGT--G--GTT--A-------AGG-CG-------CCTGC
-CTGCTA-----------------------------------------------------
------------------------------------------------------------
-----A-GCA-GGT-GTGA---TC----------TCACG--CGAAGG-TTCGAA-C----
CCTT-C----CG-TTT--G---CG--
;no comment
TCRUZIDM28C_AYLP01000004_1_L
-GGC--GAG-A--TGGTCG--AGT--G--GTCT-A-------AGA-CG-------TTGGA
-TTAAGG-----------------------------------------------------
------------------------------------------------------------
-----T-TCC-AAT-CCTTC-------------CGAGGG--CGTGGG-TTCAAA-C----
CCCA-C----TC-TCG--T---CA--
;no comment
LTROPICAL590_LTRL590_34_95_L
-GGC--GGA-G--TGGCCG--AGT--G--GTCT-A-------AGG-CG-------CCAGA
-TTTAGG-----------------------------------------------------
------------------------------------------------------------
-----C-TCT-GGT-CTTT---------------CGAGG--CGTGGG-TTCGAA-C----
CCCA-C----CT-CCG--T---CA--
;no comment
LMEXICANAMHOMGT2001U1103_LMXM-21_61_S
-GCA--AAC-G--TGGCCG--AGT--G--GTT--A-------AGG-CG-------CCTGC
-CTGCTA-----------------------------------------------------
------------------------------------------------------------
-----A-GCA-GGT-GTGA---TC----------TCACG--CGAAGG-TTCGAA-C----
CCTT-C----CG-TTT--G---CG--
;no comment
LDONOVANIBPK282A1_LD17_V01S1_36_S
-GCA--AAT-G--TGGCCG--AGT--G--GTT--A-------AGG-CG-------CCTGC
-CTGCTA-----------------------------------------------------
------------------------------------------------------------
-----A-GCA-GGT-GTGA---TC----------TCACG--CGAAGG-TTCGAA-C----
CCTT-C----CG-TTT--G---CG--
;no comment
TGRAYIANR4_JMRU01002281_100_L
-GGC--AAG-A--TGGCCG--AGT--G--GTCT-A-------AGG-CG-------GGAGA
-CTCAAG-----------------------------------------------------
------------------------------------------------------------
-----T-TCT-CTT-CCAT---TC----------GTGGG--CGTGGG-TTCGAA-C----
CCCA-C----TC-TTG--T---CA--
;no comment
TCRUZIDM28C_AYLP01000028_7_S
-GTC--GAC-A--TACCCA--AGT--G--GTT--A-------CGG-GG-------TTTGA
-CTTGAA-----------------------------------------------------
------------------------------------------------------------
-----A-TCA-AAT-GCGA---TC----------TCGCG--CGCAGG-TTCGAA-C----
CCTG-C----TG-TCG--A---CG--
;no comment
LTROPICAL590_LTRL590_34_96_S
-GTC--AAC-A--TACCCA--AGT--G--GTT--A-------CGG-GG-------TTTGA
-CTTGAA-----------------------------------------------------
------------------------------------------------------------
-----A-TCA-AAT-GCGA---TC----------TCGCG--CGCAGG-TTCGAA-C----
CCTG-C----TG-TTG--A---CG--
;no comment
LMEXICANAMHOMGT2001U1103_LMXM-23_71_L
-GGC--AAG-A--TGGTCG--AGT--G--GTCT-A-------AGA-CG-------TCACG
-TTCAGG-----------------------------------------------------
------------------------------------------------------------
-----T-CGT-GAT-CTCC---CCT---------GGAGG--CGTGGG-TTCAAA-C----
CCCA-C----TC-TTG--T---CA--
;no comment
LDONOVANIBPK282A1_LD21_V01S1_41_S
-GCA--AAC-G--TGGCCG--AGT--G--GTT--A-------AGG-CG-------CCTGC
-CTGCTA-----------------------------------------------------
------------------------------------------------------------
-----A-GCA-GGT-GTGA---TC----------TCACG--CGAAGG-TTCGAA-C----
CCTT-C----CG-TTT--G---CG--
;no comment
TGRAYIANR4_JMRU01002281_101_S
-GTC--ACC-A--TACCCA--AGT--G--GTT--A-------CGG-GG-------ATTGA
-CTCGAA-----------------------------------------------------
------------------------------------------------------------
-----A-TCA-ATT-GCGA---TC----------TCGCG--CGCAGG-TTCGAA-T----
CCTG-C----TG-GTG--A---CG--
;no comment
TCRUZIDM28C_AYLP01000028_8_L
-GGC--GGT-G--TGGCCG--AGT--G--GTCT-A-------AGG-CG-------CCAGA
-TTTAGG-----------------------------------------------------
------------------------------------------------------------
-----C-TCT-GGT-CTCT---------------AGGGG--CGTGGG-TTCGAG-C----
CCCA-C----CA-CCG--T---CA--
;no comment
LTROPICAL590_LTRL590_36_108_L
-GGT--GAG-A--TGGTCG--AGT--G--GTCT-A-------AGA-CG-------TTGGA
-TTAAGG-----------------------------------------------------
------------------------------------------------------------
-----T-TCC-AAT-CCTT---TC----------GAGGG--CGTGGG-TTCAAA-C----
CCCA-C----TC-TCA--T---CA--
;no comment
LMEXICANAMHOMGT2001U1103_LMXM-30_87_S
-GTC--ACC-A--TACCCA--AGT--G--GTT--A-------CGG-GG-------ACTGA
-CTAGAA-----------------------------------------------------
------------------------------------------------------------
-----A-TCA-GTT-GCGA---TC----------TCGCG--CGCAGG-TTCGAA-T----
CCTG-C----TG-GTG--A---CG--
;no comment
LDONOVANIBPK282A1_LD23_V01S1_50_L
-GGC--AAG-A--TGGTCG--AGT--G--GTCT-A-------AGA-CG-------TCACG
-TTCAGG-----------------------------------------------------
------------------------------------------------------------
-----T-CGT-GAT-CTCC---CCT---------GGAGG--CGTGGG-TTCAAA-C----
CCCA-C----TC-TTG--T---CA--
;no comment
TGRAYIANR4_JMRU01002762_106_L
-GGC--AAG-A--TGGCCG--AGT--G--GTCT-A-------AGG-CG-------GGAGA
-CTCAAG-----------------------------------------------------
------------------------------------------------------------
-----T-TCT-CTT-CCAT---TC----------GTGGG--CGTGGG-TTCGAA-C----
CCCA-C----TC-TTG--T---CA--
;no comment
TCRUZIDM28C_AYLP01000070_13_L
-GGC--AAG-A--TGGCCG--AGT--G--GTCT-A-------AGG-CG-------GGAGA
-CTCAAG-----------------------------------------------------
------------------------------------------------------------
-----T-TCT-CTT-CTAT---TC----------GTAGG--CGTGGG-TTCGAA-C----
CCCA-C----TC-TTG--T---CA--
;no comment
LTURANICALEM423_LTULEM423_09_10_L
-GGC--AAG-A--TGGTCG--AGT--G--GTCT-A-------AGA-CG-------TCACG
-TTCAGG-----------------------------------------------------
------------------------------------------------------------
-----T-CGT-GAT-CTCC---CCT---------GGAGG--CGTGGG-TTCAAA-C----
CCCA-C----TC-TTG--T---CA--
;no comment
LMEXICANAMHOMGT2001U1103_LMXM-33_107_L
-GGC--GGA-G--TGGCCG--AGT--G--GTCT-A-------AGG-CG-------CCAGA
-TTTAGG-----------------------------------------------------
------------------------------------------------------------
-----C-TCT-GGT-CTTT---------------CGAGG--CGTGGG-TTCGAA-C----
CCCA-C----CT-CCG--T---CA--
;no comment
LDONOVANIBPK282A1_LD29_V01S1_64_L
-GGC--AGG-A--TGGCCG--AGT--G--GTCT-A-------AGG-CG-------GGAGA
-CTCAAG-----------------------------------------------------
------------------------------------------------------------
-----T-TCT-CTT-CTAT---TC----------GTAGG--CGCGGG-TTCGAA-C----
CCCG-C----TC-CTG--T---CA--
;no comment
TTHEILERIEDINBURGH_NBCO01000001_3_L
-GGC--AAG-A--TGGCCG--AGT--G--GTCT-A-------AGG-CG-------GGAGA
-CTCAAG-----------------------------------------------------
------------------------------------------------------------
-----T-TCT-CTT-CTCT---TC----------GGAGG--CGTGGG-TTCGAA-C----
CCCA-C----TC-TTG--T---CA--
;no comment
TCRUZIDM28C_AYLP01000070_14_S
-GTC--ACC-A--TACCCA--AGT--G--GTT--A-------CGG-GG-------ACTGA
-CTCGAA-----------------------------------------------------
------------------------------------------------------------
-----A-TCA-GTT-GCGA---TC----------TCGCG--CGCAGG-TTCGAA-T----
CCTG-C----TG-GTG--A---CG--
;no comment
LTURANICALEM423_LTULEM423_11_21_L
-GGT--GAG-A--TGGTCG--AGT--G--GTCT-A-------AGA-CG-------TTGGA
-TTAAGG-----------------------------------------------------
------------------------------------------------------------
-----T-TCC-AAT-CCTT---TC----------GAGGG--CGTGGG-TTCAAA-C----
CCCA-C----TC-TCA--T---CA--
;no comment
LMEXICANAMHOMGT2001U1103_LMXM-33_108_S
-GTC--AAC-A--TACCCA--AGT--G--GTT--A-------CGG-GG-------TTTGA
-CTTGAA-----------------------------------------------------
------------------------------------------------------------
-----A-TCA-AAT-GCGA---TC----------TCGCG--CGCAGG-TTCGAA-C----
CCTG-C----TG-TTG--A---CG--
;no comment
LDONOVANIBPK282A1_LD29_V01S1_65_S
-GTC--ATC-A--TACCCA--AGT--G--GTT--A-------CGG-GG-------GTTGA
-CTCGAA-----------------------------------------------------
------------------------------------------------------------
-----A-TCA-ACT-GCGA---TC----------TCGCG--CGCAGG-TTCGAA-T----
CCTG-C----TG-ATG--A---CG--
;no comment
TTHEILERIEDINBURGH_NBCO01000001_13_S
-GTC--GAC-A--TACCCA--AGT--G--GTT--A-------CGG-GG-------TTTGA
-CTTGAA-----------------------------------------------------
------------------------------------------------------------
-----A-TCA-AAT-GCGA---TC----------TCGCG--CGCAGG-TTCGAA-C----
CCTG-C----TG-TCG--A---CG--
;no comment
TCRUZIDM28C_AYLP01000078_17_L
-GCT--GGG-G--TTCCCG--AGTT-G--GTCA-A-------AGG-GG-------TGAGA
-CTTAAG-----------------------------------------------------
------------------------------------------------------------
-----T-TCT-CAT-GCGT---------------AAGCTT-CGTGGG-TTCGAA-C----
CCCA-C----CC-CCA--G---CA--
;no comment
LTURANICALEM423_LTULEM423_17_32_S
-GCA--AAT-G--TGGCCG--AGT--G--GTT--A-------AGG-CG-------CCTGC
-CTGCTA-----------------------------------------------------
------------------------------------------------------------
-----A-GCA-GGT-GTGA---TC----------TCACG--CGAAGG-TTCGAA-C----
CCTT-C----CG-TTT--G---CG--
;no comment
LPANAMENSISMHOMCOL81L13_LPAL13_09_6_L
-GGC--AAG-A--TGGTCG--AGT--G--GTCC-A-------AGA-CG-------TCACG
-TTCAGG-----------------------------------------------------
------------------------------------------------------------
-----T-CGT-GAT-CTCC---CCT---------GGAGG--CGTGGG-TTCAAA-C----
CCCA-C----TC-TTG--T---CA--
;no comment
LDONOVANIBPK282A1_LD31_V01S1_68_S
-GTC--ACC-A--TACCCA--AGT--G--GTT--A-------CGG-GG-------ACTGA
-CTAGAA-----------------------------------------------------
------------------------------------------------------------
-----A-TCA-GTT-GCGA---TC----------TCGCG--CGCAGG-TTCGAA-T----
CCTG-C----TG-GTG--A---CG--
;no comment
TTHEILERIEDINBURGH_NBCO01000001_14_L
-GGC--GGT-G--TGGCCG--AGT--G--GTCT-A-------AGG-CG-------CCAGA
-TTTAGG-----------------------------------------------------
------------------------------------------------------------
-----C-TCT-GGT-CTC----GTA----------GAGG--CGTGGG-TTCGAA-C----
CCCA-C----CA-CCG--T---CA--
;no comment
TCRUZIDM28C_AYLP01000097_22_S
-GTC--ACC-A--TACCCA--AGT--G--GTT--A-------CGG-GG-------ACTGA
-CTAGAA-----------------------------------------------------
------------------------------------------------------------
-----A-TCA-GTT-GCGA---TC----------TCGCG--CGCAGG-TTCGAA-T----
CCTG-C----TG-GTG--A---CG--
;no comment
LTURANICALEM423_LTULEM423_21_35_S
-GCA--AAC-G--TGGCCG--AGT--G--GTT--A-------AGG-CG-------CCTGC
-CTGCTA-----------------------------------------------------
------------------------------------------------------------
-----A-GCA-GGT-GTGA---TC----------TCACG--CGAAGG-TTCGAA-C----
CCTT-C----CG-TTT--G---CG--
;no comment
LPANAMENSISMHOMCOL81L13_LPAL13_11_17_L
-GGT--GAG-A--TGGTCG--AGT--G--GTCT-A-------AGA-CG-------TTGGA
-TTAAGG-----------------------------------------------------
------------------------------------------------------------
-----T-TCC-AAT-CCTT---TC----------GAGGG--CGTGGG-TTCAAA-C----
CCCA-C----TC-TCA--T---CA--
;no comment
LDONOVANIBPK282A1_LD34_V01S1_86_L
-GGC--GGA-G--TGGCCG--AGT--G--GTCT-A-------AGG-CG-------CCAGA
-TTTAGG-----------------------------------------------------
------------------------------------------------------------
-----C-TCT-GGT-CTTT---------------CGAGG--CGTGGG-TTCGAA-C----
CCCA-C----CT-CCG--T---CA--
;no comment
TTHEILERIEDINBURGH_NBCO01000002_20_S
-GTC--ACC-A--TACCCA--AGT--G--GTT--A-------CGG-GG-------ACTGA
-CTAGAA-----------------------------------------------------
------------------------------------------------------------
-----A-TCA-GTT-GCGA---TC----------TCGCG--CGCAGG-TTCGAA-T----
CCTG-C----TG-GTG--A---CG--
;no comment
TCRUZIDM28C_AYLP01000108_23_L
-GGC--GAG-A--TGGTCG--AGT--G--GTCT-A-------AGA-CG-------TTGGA
-TTAAGG-----------------------------------------------------
------------------------------------------------------------
-----T-TCC-AAT-CCTTC-------------CGAGGG--CGTGGG-TTCAAA-C----
CCCA-C----TC-TCG--T---CA--
;no comment
LTURANICALEM423_LTULEM423_23_46_L
-GGC--AAG-A--TGGTCG--AGT--G--GTCT-A-------AGA-CG-------TCACG
-TTCAGG-----------------------------------------------------
------------------------------------------------------------
-----T-CGT-GAT-CTCC---CCT---------GGAGG--CGTGGG-TTCAAA-C----
CCCA-C----TC-TTG--T---CA--
;no comment
LPANAMENSISMHOMCOL81L13_LPAL13_17_30_S
-GCA--AAT-G--TGGCCG--AGT--G--GTT--A-------AGG-CG-------CCTGC
-CTGCTA-----------------------------------------------------
------------------------------------------------------------
-----A-GCA-GGT-GTGA---TC----------TCACG--CGAAGG-TTCGAA-C----
CCTT-C----CG-TTT--G---CG--
;no comment
LDONOVANIBPK282A1_LD34_V01S1_87_S
-GTC--AAC-A--TACCCA--AGT--G--GTT--A-------CGG-GG-------TTTGA
-CTTGAA-----------------------------------------------------
------------------------------------------------------------
-----A-TCA-AAT-GCGA---TC----------TCGCG--CGCAGG-TTCGAA-C----
CCTG-C----TG-TTG--A---CG--
;no comment
TTHEILERIEDINBURGH_NBCO01000003_25_ARAS
-GTC--ACC-A--TACCCA--AGT--G--GTT--A-------CGG-GG-------ACTGA
-CTCGAA-----------------------------------------------------
------------------------------------------------------------
-----A-TCA-GTT-GCGA---TC----------TCGCG--CGCAGG-TTCGAA-T----
CCTG-C----TG-GTG--A---CG--
;no comment
TCRUZIDM28C_AYLP01000135_32_L
-GGC--AAG-A--TGGTCG--AGT--G--GTCT-A-------AGA-CG-------TGACG
-TTCAGG-----------------------------------------------------
------------------------------------------------------------
-----T-CGT-CAT-CTCTC-------------CGGAGG--CGTGGG-TTCAAA-C----
CCCA-C----TC-TTG--T---CA--
;no comment
LTURANICALEM423_LTULEM423_29_62_L
-GGC--AGG-A--TGGCCG--AGT--G--GTCT-A-------AGG-CG-------GGAGA
-CTCAAG-----------------------------------------------------
------------------------------------------------------------
-----T-TCT-CTT-CTAT---TC----------GTAGG--CGCGGG-TTCGAA-C----
CCCG-C----TC-CTG--T---CA--
;no comment
LPANAMENSISMHOMCOL81L13_LPAL13_20-1_41_L
-GGC--GGA-G--TGGCCG--AGT--G--GTCT-A-------AGG-CG-------CCAGA
-TTTAGG-----------------------------------------------------
------------------------------------------------------------
-----C-TCT-GGT-CTTT---------------CGAGG--CGTGGG-TTCGAA-C----
CCCA-C----CT-CCG--T---CA--
;no comment
LDONOVANIBPK282A1_LD36_V01S1_99_L
-GGT--GAG-A--TGGTCG--AGT--G--GTCT-A-------AGA-CG-------TTGGA
-TTAAGG-----------------------------------------------------
------------------------------------------------------------
-----T-TCC-AAT-CCTT---TC----------GAGGG--CGTGGG-TTCAAA-C----
CCCA-C----TC-TCA--T---CA--
;no comment
TTHEILERIEDINBURGH_NBCO01000009_42_S
-GTC--ACC-A--TACCCA--AGT--G--GTT--A-------CGG-GG-------ACTGA
-CTAGAA-----------------------------------------------------
------------------------------------------------------------
-----A-TCA-GTT-GCGA---TC----------TCGCG--CGCAGG-TTCGAA-T----
CCTG-C----TG-GTG--A---CG--
;no comment
TCRUZIDM28C_AYLP01000345_42_S
-GCA--AAC-G--TGGCCG--AGT--G--GTT--A-------AGG-CG-------CCTGC
-CTGCTA-----------------------------------------------------
------------------------------------------------------------
-----A-GCA-GGT-GTGA---TC----------TCACG--CGTAGG-TTCGAA-C----
CCTA-C----CG-TTT--G---CG--
;no comment
LTURANICALEM423_LTULEM423_29_63_S
-GTC--ACC-A--TACCCA--AGT--G--GTT--A-------CGG-GG-------GTTGA
-CTCGAA-----------------------------------------------------
------------------------------------------------------------
-----A-TCA-ACT-GCGA---TC----------TCGCG--CGCAGG-TTCGAA-T----
CCTG-C----TG-GTG--A---CG--
;no comment
LPANAMENSISMHOMCOL81L13_LPAL13_20-1_42_S
-GTC--AAC-A--TACCCA--AGT--G--GTT--A-------CGG-GG-------TTTGA
-CTTGAA-----------------------------------------------------
------------------------------------------------------------
-----A-TCA-AAT-GCGA---TC----------TCGCG--CGCAGG-TTCGAA-C----
CCTG-C----TG-TTG--A---CG--
;no comment
LENRIETTIILEM3045_LENLEM3045_09_11_L
-GGC--AAG-A--TGGTCG--AGT--G--GTCT-A-------AGA-CG-------TCACG
-TTCAGG-----------------------------------------------------
------------------------------------------------------------
-----T-CGT-GAT-CTCC---CCT---------GGAGG--CGTGGG-TTCAAA-C----
CCCA-C----TC-TTG--T---CA--
;no comment
TTHEILERIEDINBURGH_NBCO01000009_44_L
-GGC--AAG-A--TGGCCG--AGT--G--GTCT-A-------AGG-CG-------GGAGA
-CTCAAG-----------------------------------------------------
------------------------------------------------------------
-----T-TCT-CTT-CTCT---TC----------GGAGG--CGTGGG-TTCGAA-C----
CCCA-C----TC-TTG--T---CA--
;no comment
TCRUZIDM28C_AYLP01000940_53_S
-GCA--AAC-G--TGGCCG--AGT--G--GTT--A-------AGG-CG-------CCTGC
-CTGCTA-----------------------------------------------------
------------------------------------------------------------
-----A-GCA-GGT-GTGA---TC----------TCACG--CGTAGG-TTCGAA-C----
CCTA-C----CG-TTT--G---CG--
;no comment
LTURANICALEM423_LTULEM423_31_68_S
-GTC--ACC-A--TACCCA--AGT--G--GTT--A-------CGG-GG-------ACTGA
-CTAGAA-----------------------------------------------------
------------------------------------------------------------
-----A-TCA-GTT-GCGA---TC----------TCGCG--CGCAGG-TTCGAA-T----
CCTG-C----TG-GTG--A---CG--
;no comment
LPANAMENSISMHOMCOL81L13_LPAL13_21_44_S
-GCA--AAC-G--TGGCCG--AGT--G--GTT--A-------AGG-CG-------CCTGC
-CTGCTA-----------------------------------------------------
------------------------------------------------------------
-----A-GCA-GGT-GTGA---TC----------TCACG--CGAAGG-TTCGAA-C----
CCTT-C----CG-TTT--G---CG--
;no comment
LENRIETTIILEM3045_LENLEM3045_11_22_L
-GGT--GAG-A--TGGTCG--AGT--G--GTCT-A-------AGA-CG-------TTGGA
-TTAAGG-----------------------------------------------------
------------------------------------------------------------
-----T-TCC-AAT-CCTT---TC----------GAGGG--CGTGGG-TTCAAA-C----
CCCA-C----TC-TCA--T---CA--
;no comment
TTHEILERIEDINBURGH_NBCO01000009_45_S
-GTC--ACC-A--TACCCA--AGT--G--GTT--A-------CGG-GG-------ACTGA
-CTCGAA-----------------------------------------------------
------------------------------------------------------------
-----A-TCA-GTT-GCGA---TC----------TCGCG--CGCAGG-TTCGAA-T----
CCTG-C----TG-GTG--A---CG--
;no comment
TCRUZIESMERALDO_ANOX01006018-1_6_S
-GCA--AAC-G--TGGCCG--AGT--G--GTT--A-------AGG-CG-------CCTGC
-CTGCTA-----------------------------------------------------
------------------------------------------------------------
-----A-GCA-GGT-GTGA---TC----------TCACG--CGTAGG-TTCGAA-C----
CCTA-C----CG-TTT--G---CG--
;no comment
LTURANICALEM423_LTULEM423_36_84_L
-GGT--GAG-A--TGGTCG--AGT--G--GTCT-A-------AGA-CG-------TTGGA
-TTAAGG-----------------------------------------------------
------------------------------------------------------------
-----T-TCC-AAT-CCTT---TC----------GAGGG--CGTGGG-TTCAAA-C----
CCCA-C----TC-TCA--T---CA--
;no comment
LPANAMENSISMHOMCOL81L13_LPAL13_23_51_L
-GGC--AAG-A--TGGTCG--AGT--G--GTCC-A-------AGA-CG-------TCACG
-TTCAGG-----------------------------------------------------
------------------------------------------------------------
-----T-CGT-GAT-CTCC---CCT---------GGAGG--CGTGGG-TTCAAA-C----
CCCA-C----TC-TTG--T---CA--
;no comment
LENRIETTIILEM3045_LENLEM3045_11_26_L
-GGT--GAG-A--TGGTCG--AGT--G--GTCT-A-------AGA-CG-------TTGGA
-TTAAGG-----------------------------------------------------
------------------------------------------------------------
-----T-TCC-AAT-CCTT---TC----------GAGGG--CGTGGG-TTCAAA-C----
CCCA-C----TC-TCA--T---CA--
;no comment
TTHEILERIEDINBURGH_NBCO01000010_47_L
-GGC--AAG-A--TGGTCG--AGT--G--GTCT-A-------AGA-CG-------TGACG
-TTCAGG-----------------------------------------------------
------------------------------------------------------------
-----T-CGT-CAT-CTCTC-------------CGGAGG--CGTGGG-TTCAAA-C----
CCCA-C----TC-TTG--T---CA--
;no comment
TCRUZIESMERALDO_ANOX01006027-1_8_S
-GCA--AAC-G--TGGCCG--AGT--G--GTT--A-------AGG-CG-------CCTGC
-CTGCTA-----------------------------------------------------
------------------------------------------------------------
-----A-GCA-GGT-GTGA---TC----------TCACG--CGTAGG-TTCGAA-C----
CCTA-C----CG-TTT--G---CG--
;no comment
LTURANICALEM423_LTULEM423_SCAF000129_100_S
-GTC--AAC-A--TACCCA--AGT--G--GTT--A-------CGG-GG-------TTTGA
-CTTGAA-----------------------------------------------------
------------------------------------------------------------
-----A-TCA-AAT-GCGA---TC----------TCGCG--CGCAGG-TTCGAA-C----
CCTG-C----TG-TTG--A---CG--
;no comment
LPANAMENSISMHOMCOL81L13_LPAL13_31_69_S
-GTC--ACC-A--TACCCA--AGT--G--GTT--A-------CGG-GG-------ACTGA
-CTAGAA-----------------------------------------------------
------------------------------------------------------------
-----A-TCA-GTT-GCGA---TC----------TCGCG--CGTAGG-TTCGAA-T----
CCTG-C----TG-GTG--A---CG--
;no comment
LENRIETTIILEM3045_LENLEM3045_17_35_S
-GCA--AAT-G--TGGCCG--AGT--G--GTT--A-------AGG-CG-------CCTGC
-CTGCTA-----------------------------------------------------
------------------------------------------------------------
-----A-GCA-GGT-GTGA---TC----------TCACG--CGAAGG-TTCGAA-C----
CCTT-C----CG-TTT--G---CG--
;no comment
TTHEILERIEDINBURGH_NBCO01000012_51_L
-GGC--AAG-A--TGGTCG--AGT--G--GTCT-A-------AGA-CG-------TGACG
-TTCAGG-----------------------------------------------------
------------------------------------------------------------
-----T-CGT-CAT-CTCTC-------------CGGAGG--CGTGGG-TTCAAA-C----
CCCA-C----TC-TTG--T---CA--
;no comment
TCRUZIESMERALDO_ANOX01007444-1_12_ARAH
-CGG--TCG-G--TGGGCA--ACGC-G---------------GGG-TG-------CCTCA
ATTGCCGACAGGGAGTCCGTTTCCTCCAGCATTCGTGTGGGCGATTGGGATGTTTCCAGA
CA----------------------------------------------------------
-----A-GGA-GGT------------------------AT-GAGATG-TCCAAA-AA---
CATT-T----TC-GAT--C---GC--
;no comment
LTURANICALEM423_LTULEM423_SCAF000129_101_L
-GGC--GGA-G--TGGCCG--AGT--G--GTCT-A-------AGG-CG-------CCAGA
-TTTAGG-----------------------------------------------------
------------------------------------------------------------
-----C-TCT-GGT-CTTT---------------CGAGG--CGTGGG-TTCGAA-C----
CCCA-C----CT-CCG--T---CA--
;no comment
LPANAMENSISMHOMCOL81L13_LPAL13_35_82_L
-GGT--GAG-A--TGGTCG--AGT--G--GTCT-A-------AGA-CG-------TTGGA
-TTAAGG-----------------------------------------------------
------------------------------------------------------------
-----T-TCC-AAT-CCTT---TC----------GAGGG--CGTGGG-TTCAAA-C----
CCCA-C----TC-TCA--T---CA--
;no comment
LENRIETTIILEM3045_LENLEM3045_21_37_S
-GCA--AAC-G--TGGCCG--AGT--G--GTT--A-------AGG-CG-------CCTGC
-CTGCTA-----------------------------------------------------
------------------------------------------------------------
-----A-GCA-GGT-GTGA---TC----------TCACG--CGAAGG-TTCGAA-C----
CCTT-C----CG-TTT--G---CG--
;no comment
TTHEILERIEDINBURGH_NBCO01000013_57_L
-GGC--AAG-A--TGGTCG--AGT--G--GTCT-A-------AGA-CG-------TGACG
-TTCAGG-----------------------------------------------------
------------------------------------------------------------
-----T-CGT-CAT-CTCTC-------------CGGAGG--CGTGGG-TTCAAA-C----
CCCA-C----TC-TTG--T---CA--
;no comment
TCRUZIESMERALDO_ANOX01007727-1_13_ARAH
-CGG--TCG-G--TGG-GC--AAC--GC-GG---A-------G---TG-------CCTCA
ATTGCCGAGAGGAAGTCCGTTTCCTCCAGCATTCGTGTGGGCGATTGGGATGTTTCCAGA
CA----------------------------------------------------------
-----A-GGA-GGT------------------------AT-GAGATG-TCCAAA-AA---
CATT-T----TC-GAT--C---GC--
;no comment
LTURANICALEM423_LTULEM423_SCAF000130_105_L
-GGC--GGA-G--TGGCCG--AGT--G--GTCT-A-------AGG-CG-------CCAGA
-TTTAGG-----------------------------------------------------
------------------------------------------------------------
-----C-TCT-GGT-CTTT---------------CGAGG--CGTGGG-TTCGAA-C----
CCCA-C----CT-CCG--T---CA--
;no comment
LPANAMENSISMHOMCOL81L13_LPAL13_SCAF000041_96_L
-GGC--AGG-A--TGGCCG--AGT--G--GTCT-A-------AGG-CG-------GGAGA
-CTCAAG-----------------------------------------------------
------------------------------------------------------------
-----T-TCT-CTT-CTAT---TC----------GTAGG--CGCGGG-TTCGAA-C----
CCCG-C----TC-CTG--T---CA--
;no comment
LENRIETTIILEM3045_LENLEM3045_23_46_L
-GGC--AAG-A--TGGTCG--AGT--G--GTCC-A-------AGA-CG-------TCACG
-TTCAGG-----------------------------------------------------
------------------------------------------------------------
-----T-CGT-GAT-CTCC---CCT---------GGAGG--CGTGGG-TTCAAA-C----
CCCA-C----TC-TTG--T---CA--
;no comment
TTHEILERIEDINBURGH_NBCO01000013_60_L
-GGC--AAG-A--TGGTCG--AGT--G--GTCT-A-------AGA-CG-------TGACG
-TTCAGG-----------------------------------------------------
------------------------------------------------------------
-----T-CGT-CAT-CTCTC-------------CGGAGG--CGTGGG-TTCAAA-C----
CCCA-C----TC-TTG--T---CA--
;no comment
TCRUZIESMERALDO_ANOX01013115-1_22_L
-GCT--GGG-G--TTCCCG--AGTT-G--GTCA-A-------AGG-GG-------TGAGA
-CTTAAG-----------------------------------------------------
------------------------------------------------------------
-----T-TCT-CAT-GCGT---------------AAGCTT-CGTGGG-TTCGAA-C----
CCCA-C----CC-CCA--G---CA--
;no comment
LTURANICALEM423_LTULEM423_SCAF000130_106_S
-GTC--AAC-A--TACCCA--AGT--G--GTT--A-------CGG-GG-------TTTGA
-CTTGAA-----------------------------------------------------
------------------------------------------------------------
-----A-TCA-AAT-GCGA---TC----------TCGCG--CGCAGG-TTCGAA-C----
CCTG-C----TG-TTG--A---CG--
;no comment
LPANAMENSISMHOMCOL81L13_LPAL13_SCAF000041_97_S
-GTC--ACC-A--TACCCA--AGT--G--GTT--A-------CGG-GG-------GTTGA
-CTCGAA-----------------------------------------------------
------------------------------------------------------------
-----A-TCA-ACT-GCGA---TC----------TCGCG--CGCAGG-TTCGAA-T----
CCTG-C----TG-GTG--A---CG--
;no comment
LENRIETTIILEM3045_LENLEM3045_29_59_L
-GGC--AGG-A--TGGCCG--AGT--G--GTCT-A-------AGG-CG-------GGAGA
-CTCAAG-----------------------------------------------------
------------------------------------------------------------
-----T-TCT-CTT-CTAT---TC----------GTAGG--CGCGGG-TTCGAA-C----
CCCG-C----TC-CTG--T---CA--
;no comment
TTHEILERIEDINBURGH_NBCO01000015_70_S
-GCA--AAC-G--TGGCCG--AGT--G--GTT--A-------AGG-CG-------CCTGC
-CTGCTA-----------------------------------------------------
------------------------------------------------------------
-----A-GCA-GGT-GTGA---TC----------TCACG--CGTAGG-TTCGAA-C----
CCTA-C----CG-TTT--G---CG--
;no comment
TCRUZIESMERALDO_KB205250-1_38_S
-GTC--ACC-A--TACCCA--AGT--G--GTT--A-------CGG-GG-------ACTGA
-CTCGAA-----------------------------------------------------
------------------------------------------------------------
-----A-TCA-GTT-GCGA---TC----------TCGCG--CGCAGG-TTCGAA-T----
CCTG-C----TG-GTG--A---CG--
;no comment
PCONFUSUMCUL13_PCON_CONTIG05495_2_L
-GGC--AAG-A--TGGTCG--AGT--G--GTCT-A-------AGA-CG-------GAAGA
-CTCAAG-----------------------------------------------------
------------------------------------------------------------
-----T-TCT-TCT-CTAC---TCT---------GTAGG--CGTGGG-TTCGAA-C----
CCCA-C----TC-TTG--T---CA--
;no comment
LPANAMENSISMHOMCOL81L13_LPAL13_SCAF000592_101_L
-GGT--GAG-A--TGGTCG--AGT--G--GTCT-A-------AGA-CG-------TTGGA
-TTAAGG-----------------------------------------------------
------------------------------------------------------------
-----T-TCC-AAT-CCTT---TC----------GAGGG--CGTGGG-TTCAAA-C----
CCCA-C----TC-TCA--T---CA--
;no comment
LENRIETTIILEM3045_LENLEM3045_29_60_S
-GTC--ACC-A--TACCCA--AGT--G--GTT--A-------CGG-GG-------GTTGA
-CTCGAA-----------------------------------------------------
------------------------------------------------------------
-----A-TCA-ACT-GCGA---TC----------TCGCG--CGCAGG-TTCGAA-T----
CCTG-C----TG-GTG--A---CG--
;no comment
TTHEILERIEDINBURGH_NBCO01000020_83_S
-GCA--AAC-G--TGGCCG--AGT--G--GTT--A-------AGG-CG-------CCTGC
-CTGCTA-----------------------------------------------------
------------------------------------------------------------
-----A-GCA-GGT-GTGA---TC----------TCACG--CGTAGG-TTCGAA-C----
CCTA-C----CG-TTT--G---CG--
;no comment
TCRUZIESMERALDO_KB205250-1_39_L
-GGC--AAG-A--TGGCCG--AGT--G--GTCT-A-------AGG-CG-------GGAGA
-CTCAAG-----------------------------------------------------
------------------------------------------------------------
-----T-TCT-CTT-CTAT---TC----------GTAGG--CGTGGG-TTCGAA-C----
CCCA-C----TC-TTG--T---CA--
;no comment
PCONFUSUMCUL13_PCON_CONTIG05495_3_S
-GTC--ACC-A--TATCCA--AGC--G--GTT--A-------CGG-AG-------TCTGA
-CTCGAA-----------------------------------------------------
------------------------------------------------------------
-----A-TCA-GAT-GCGA---TC----------TCGCG--CGCAGG-TTCGAA-T----
CCTG-C----TG-GTG--A---CG--
;no comment
LPANAMENSISMHOMPA94PSC1_CP009378_8_L
-GGC--AAG-A--TGGTCG--AGT--G--GTCC-A-------AGA-CG-------TCACG
-TTCAGG-----------------------------------------------------
------------------------------------------------------------
-----T-CGT-GAT-CTCC---CCT---------GGAGG--CGTGGG-TTCAAA-C----
CCCA-C----TC-TTG--T---CA--
;no comment
LENRIETTIILEM3045_LENLEM3045_31_66_S
-GTC--ACC-A--TACCCA--AGT--G--GTT--A-------CGG-GG-------ACTGA
-CTAGAA-----------------------------------------------------
------------------------------------------------------------
-----A-TCA-GTT-GCGA---TC----------TCGCG--CGCAGG-TTCGAA-T----
CCTG-C----TG-GTG--A---CG--
;no comment
TTHEILERIEDINBURGH_NBCO01000021_89_S
-GTC--GAC-A--TACCCA--AGT--G--GTT--A-------CGG-GG-------TTTGA
-CTTGAA-----------------------------------------------------
------------------------------------------------------------
-----A-TCA-AAT-GCGA---TC----------TCGCG--CGCAGG-TTCGAA-C----
CCTG-C----TG-TCG--A---CG--
;no comment
TCRUZIESMERALDO_KB205264-1_42_L
-GCT--GGG-G--TTCCCG--AGTT-G--GTCA-A-------AGG-GG-------TGAGA
-CTTAAG-----------------------------------------------------
------------------------------------------------------------
-----T-TCT-CAT-GCGT---------------AAGCTT-CGTGGG-TTCGAA-C----
CCCA-C----CC-CCA--G---CA--
;no comment
PCONFUSUMCUL13_PCON_CONTIG05495_4_S
-GTC--ACC-A--TATCCA--AGC--G--GTT--A-------CGG-AG-------TCTGA
-CTAGAA-----------------------------------------------------
------------------------------------------------------------
-----A-TCA-GAT-GCGA---TC----------TCGCG--CGCAGG-TTCGAG-T----
CCTG-C----TG-GTG--A---CG--
;no comment
LPANAMENSISMHOMPA94PSC1_CP009380_17_L
-GGT--GAG-A--TGGTCG--AGT--G--GTCT-A-------AGA-CG-------TTGGA
-TTAAGG-----------------------------------------------------
------------------------------------------------------------
-----T-TCC-AAT-CCTT---TC----------GAGGG--CGTGGG-TTCAAA-C----
CCCA-C----TC-TCA--T---CA--
;no comment
LENRIETTIILEM3045_LENLEM3045_34_81_L
-GGC--GGA-G--TGGCCG--AGT--G--GTCT-A-------AGG-CG-------CCAGA
-TTTAGG-----------------------------------------------------
------------------------------------------------------------
-----C-TCT-GGT-CTTT---------------CGAGG--CGTGGG-TTCGAA-C----
CCCA-C----CT-CCG--T---CA--
;no comment
TTHEILERIEDINBURGH_NBCO01000033_111_L
-GGC--GAG-A--TGGTCG--AGT--G--GTCT-A-------AGA-CG-------TTGGA
-TTAAGG-----------------------------------------------------
------------------------------------------------------------
-----T-TCC-AAT-CCTTC-------------CGAGGG--CGTGGG-TTCAAA-C----
CCCA-C----TC-TCG--T---CA--
;no comment
TCRUZIESMERALDO_KB205273-1_44_L
-GGC--GAG-A--TGGTCG--AGT--G--GTCT-A-------AGA-CG-------TTGGA
-TTAAGG-----------------------------------------------------
------------------------------------------------------------
-----T-TCC-AAT-CCTTC-------------CGAGGG--CGTGGG-TTCAAA-C----
CCCA-C----TC-TCG--T---CA--
;no comment
PCONFUSUMCUL13_PCON_CONTIG05495_5_S
-GTC--ACC-A--TATCCA--AGC--G--GTT--A-------CGG-AG-------TCTGA
-CTAGAA-----------------------------------------------------
------------------------------------------------------------
-----A-TCA-GAT-GCGA---TC----------TCGCG--CGCAGG-TTCGAG-T----
CCTG-C----TG-GTG--A---CG--
;no comment
LPANAMENSISMHOMPA94PSC1_CP009386_27_S
-GCA--AAT-G--TGGCCG--AGT--G--GTT--A-------AGG-CG-------CCTGC
-CTGCTA-----------------------------------------------------
------------------------------------------------------------
-----A-GCA-GGT-GTGA---TC----------TCACG--CGAAGG-TTCGAA-C----
CCTT-C----CG-TTT--G---CG--
;no comment
LENRIETTIILEM3045_LENLEM3045_34_82_S
-GTC--AAC-A--TACCCA--AGT--G--GTT--A-------CGG-GG-------TTTGA
-CTTGAA-----------------------------------------------------
------------------------------------------------------------
-----A-TCA-AAT-GCGA---TC----------TCGCG--CGCAGG-TTCGAA-C----
CCTG-C----TG-TTG--A---CG--
;no comment
TTHEILERIEDINBURGH_NBCO01000034_119_L
-GGC--GAG-A--TGGTCG--AGT--G--GTCT-A-------AGA-CG-------TTGGA
-TTAAGG-----------------------------------------------------
------------------------------------------------------------
-----T-TCC-AAT-CCTTC-------------CGAGGG--CGTGGG-TTCAAA-C----
CCCA-C----TC-TCG--T---CA--
;no comment
TCRUZIESMERALDO_KB205314-1_48_ARAH
-CGG--TCG-G--TGG-GC--AAC--GC-GG---A-------G---TG-------CCTCA
ATTGCCGAGAGGAAGTCCGTTTCCTCCAGCATTCGTGTGGGCGATTGGGATGTTTCCAGA
CA----------------------------------------------------------
-----A-GGA-GGT------------------------AT-GAGATG-TCCAAA-AA---
CATT-T----TC-GAT--C---GC--
;no comment
PCONFUSUMCUL13_PCON_SCAFFOLD00001_1_22_L
-GGC--AAG-A--TGGTCG--AGT--G--GTCT-A-------AGA-CG-------TAACG
-TTCAGG-----------------------------------------------------
------------------------------------------------------------
-----T-CGT-TAT-CTCC---CCT---------GGAGG--CGTGGG-TTCAAA-C----
CCCA-C----TC-TTG--T---CA--
;no comment
LPANAMENSISMHOMPA94PSC1_CP009389_38_L
-GGC--GGA-G--TGGCCG--AGT--G--GTCT-A-------AGG-CG-------CCAGA
-TTTAGG-----------------------------------------------------
------------------------------------------------------------
-----C-TCT-GGT-CTTT---------------CGAGG--CGTGGG-TTCGAA-C----
CCCA-C----CT-CCG--T---CA--
;no comment
LENRIETTIILEM3045_LENLEM3045_36_92_L
-GGT--GAG-A--TGGTCG--AGT--G--GTCT-A-------AGA-CG-------TTGGA
-TTAAGG-----------------------------------------------------
------------------------------------------------------------
-----T-TCC-AAT-CCTT---TC----------GAGGG--CGTGGG-TTCAAA-C----
CCCA-C----TC-TCA--T---CA--
;no comment
TTHEILERIEDINBURGH_NBCO01000043_132_S
-GTC--ACC-A--TACCCA--AGT--G--GTT--A-------CGG-GG-------ACTGA
-CTAGAA-----------------------------------------------------
------------------------------------------------------------
-----A-TCA-GTT-GCGA---TC----------TCGCG--CGCAGG-TTCGAA-T----
CCTG-C----TG-GTG--A---CG--
;no comment
TCRUZIESMERALDO_KB205361-1_50_S
-GTC--ACC-A--TACCCA--AGT--G--GTT--A-------CGG-GG-------ACTGA
-CTAGAA-----------------------------------------------------
------------------------------------------------------------
-----A-TCA-GTT-GCGA---TC----------TCGCG--CGCAGG-TTCGAA-T----
CCTG-C----TG-GTG--A---CG--
;no comment
PCONFUSUMCUL13_PCON_SCAFFOLD00001_1_23_L
-GGC--AAG-A--TGGTCG--AGT--G--GTCC-A-------AGA-CG-------TAACG
-TTCAGG-----------------------------------------------------
------------------------------------------------------------
-----T-CGT-TAT-CTCC---CCT---------GGAGG--CGTGGG-TTCAAA-C----
CCCA-C----TC-TTG--T---CA--
;no comment
LPANAMENSISMHOMPA94PSC1_CP009389_39_S
-GTC--AAC-A--TACCCA--AGT--G--GTT--A-------CGG-GG-------TTTGA
-CTTGAA-----------------------------------------------------
------------------------------------------------------------
-----A-TCA-AAT-GCGA---TC----------TCGCG--CGCAGG-TTCGAA-C----
CCTG-C----TG-TTG--A---CG--
;no comment
LGERBILLILEM452_LGELEM452_09_10_L
-GGC--AAG-A--TGGTCG--AGT--G--GTCT-A-------AGA-CG-------TCACG
-TTCAGG-----------------------------------------------------
------------------------------------------------------------
-----T-CGT-GAT-CTCC---CCT---------GGAGG--CGTGGG-TTCAAA-C----
CCCA-C----TC-TTG--T---CA--
;no comment
TTHEILERIEDINBURGH_NBCO01000044_133_L
-GGC--GAG-A--TGGTCG--AGT--G--GTCT-A-------AGA-CG-------TTGGA
-TTAAGG-----------------------------------------------------
------------------------------------------------------------
-----T-TCC-AAT-CCTTC-------------CGAGGG--CGTGGG-TTCAAA-C----
CCCA-C----TC-TCG--T---CA--
;no comment
TCRUZIESMERALDO_KB205511-1_62_L
-GGC--GAG-A--TGGTCG--AGT--G--GTCT-A-------AGA-CG-------TTGGA
-TTAAGG-----------------------------------------------------
------------------------------------------------------------
-----T-TCC-AAT-CCTTC-------------CGAGGG--CGTGGG-TTCAAA-C----
CCCA-C----TC-TCG--T---CA--
;no comment
PCONFUSUMCUL13_PCON_SCAFFOLD00001_4_32_S
-GTC--AGC-A--TATCCA--AGT--G--GTT--A-------CGG-AG-------TTTGA
-CTTGAA-----------------------------------------------------
------------------------------------------------------------
-----A-TCA-AAT-GCGA---TC----------TCGCG--CGCAGG-TTCGAA-C----
CCTG-C----TG-CTG--A---CG--
;no comment
LPANAMENSISMHOMPA94PSC1_CP009390_41_S
-GCA--AAC-G--TGGCCG--AGT--G--GTT--A-------AGG-CG-------CCTGC
-CTGCTA-----------------------------------------------------
------------------------------------------------------------
-----A-GCA-GGT-GTGA---TC----------TCACG--CGAAGG-TTCGAA-C----
CCTT-C----CG-TTT--G---CG--
;no comment
LGERBILLILEM452_LGELEM452_11_21_L
-GGT--GAG-A--TGGTCG--AGT--G--GTCT-A-------AGA-CG-------TTGGA
-TTAAGG-----------------------------------------------------
------------------------------------------------------------
-----T-TCC-AAT-CCTT---TC----------GAGGG--CGTGGG-TTCAAA-C----
CCCA-C----TC-TCA--T---CA--
;no comment
TTHEILERIEDINBURGH_NBCO01000063_145_L
-GGC--AAG-A--TGGTCG--AGT--G--GTCT-A-------AGA-CG-------TGACG
-TTCAGG-----------------------------------------------------
------------------------------------------------------------
-----T-CGT-CAT-CTCTC-------------CGGAGG--CGTGGG-TTCAAA-C----
CCCA-C----TC-TTG--T---CA--
;no comment
TCRUZIESMERALDO_KB205716-1_69_L
-GGC--GGT-G--TGGCCG--AGT--G--GTCT-A-------AGG-CG-------CCAGA
-TTTAGG-----------------------------------------------------
------------------------------------------------------------
-----C-TCT-GGT-CTCT---------------AGGGG--CGTGGG-TTCGAA-C----
CCCA-C----CA-CCG--T---CA--
;no comment
PCONFUSUMCUL13_PCON_SCAFFOLD00001_4_33_L
-GGC--AGT-G--TGGCCG--AGT--G--GTCC-A-------AGG-CG-------CCAGA
-TTTAGG-----------------------------------------------------
------------------------------------------------------------
-----C-TCT-GGT-CTC----GTT----------GAGG--CGTGGG-TTCAAA-C----
CCCA-C----CA-CTG--T---CA--
;no comment
LPANAMENSISMHOMPA94PSC1_CP009392_49_L
-GGC--AAG-A--TGGTCG--AGT--G--GTCC-A-------AGA-CG-------TCACG
-TTCAGG-----------------------------------------------------
------------------------------------------------------------
-----T-CGT-GAT-CTCC---CCT---------GGAGG--CGTGGG-TTCAAA-C----
CCCA-C----TC-TTG--T---CA--
;no comment
LGERBILLILEM452_LGELEM452_21_33_S
-GCA--AAC-G--TGGCCG--AGT--G--GTT--A-------AGG-CG-------CCTGC
-CTGCTA-----------------------------------------------------
------------------------------------------------------------
-----A-GCA-GGT-GTGA---TC----------TCACG--CGAAGG-TTCGAA-C----
CCTT-C----CG-TTT--G---CG--
;no comment
TVIVAXY486_TVY486_03_1_S
-GTC--ACC-A--TACCCA--AGT--G--GTT--A-------CGG-GG-------ACTGA
-CTAGAA-----------------------------------------------------
------------------------------------------------------------
-----A-TCA-GTT-GCGA---TC----------TCGCG--CGCAGG-TTCGAA-T----
CCTG-C----TG-GTG--A---CG--
;no comment
TCRUZIESMERALDO_KB205716-1_70_S
-GTC--GAC-A--TACCCA--AGT--G--GTT--A-------CGG-GG-------TTTGA
-CTTGAA-----------------------------------------------------
------------------------------------------------------------
-----A-TCA-AAT-GCGA---TC----------TCGCG--CGCAGG-TTCGAA-C----
CCTG-C----TG-TCG--A---CG--
;no comment
PCONFUSUMCUL13_PCON_SCAFFOLD00002_2_38_ARAG
-GTG--TAT-G--TGGGGC--AAG--GCAGG---A-------GCCGCC-------GCACC
-CTTCCACAGTAGTGGCGGTGCCAATGTGGCTGACACACCAGCTGGAGCCACGAGCAACG
GACCACACGGCACAACGGGCCTGAGGCGTGGCGCCACATGGGGGAGGGTATCGGTGCGCG
T----A-GG--GCA-GCCC---CTT---------GTGCG--CGGGGG-TTCCGC-T----
CCCC-C----CA-TCC--G---CGCC
;no comment
LPANAMENSISMHOMPA94PSC1_CP009398_66_L
-GGC--AGG-A--TGGCCG--AGT--G--GTCT-A-------AGG-CG-------GGAGA
-CTCAAG-----------------------------------------------------
------------------------------------------------------------
-----T-TCT-CTT-CTAT---TC----------GTAGG--CGCGGG-TTCGAA-C----
CCCG-C----TC-CTG--T---CA--
;no comment
LGERBILLILEM452_LGELEM452_23_44_L
-GGC--AAG-A--TGGTCG--AGT--G--GTCT-A-------AGA-CG-------TCACG
-TTCAGG-----------------------------------------------------
------------------------------------------------------------
-----T-CGT-GAT-CTCC---CCT---------GGAGG--CGTGGG-TTCAAA-C----
CCCA-C----TC-TTG--T---CA--
;no comment
TVIVAXY486_TVY486_03_2_L
-GGC--AGG-A--TGGCCG--AGT--G--GTCT-A-------AGG-CG-------GGAGA
-CTCAAG-----------------------------------------------------
------------------------------------------------------------
-----T-TCT-CTT-CTAT---TC----------GTAGG--CGTGGG-TTCGAA-C----
CCCA-C----TC-CTG--T---CA--
;no comment
TCRUZIESMERALDO_KB205774-1_84_L
-GGC--AAG-A--TGGTCG--AGT--G--GTCT-A-------AGA-CG-------TGACG
-TTCAGG-----------------------------------------------------
------------------------------------------------------------
-----T-CGT-CAT-CTCTC-------------CGGAGG--CGTGGG-TTCAAA-C----
CCCA-C----TC-TTG--T---CA--
;no comment
PCONFUSUMCUL13_PCON_SCAFFOLD00007_2_42_L
-GGT--GAG-A--TGGTCG--AGT--G--GTCT-A-------AGA-CG-------TTGGA
-TTAAGG-----------------------------------------------------
------------------------------------------------------------
-----T-TCC-AAT-CCTTC-------------CGAGGG--CGTGGG-TTCAAA-C----
CCCA-C----TC-TCA--T---CA--
;no comment
LPANAMENSISMHOMPA94PSC1_CP009398_67_S
-GTC--ACC-A--TACCCA--AGT--G--GTT--A-------CGG-GG-------GTTGA
-CTCGAA-----------------------------------------------------
------------------------------------------------------------
-----A-TCA-ACT-GCGA---TC----------TCGCG--CGCAGG-TTCGAA-T----
CCTG-C----TG-GTG--A---CG--
;no comment
LGERBILLILEM452_LGELEM452_29_59_L
-GGC--AGG-A--TGGCCG--AGT--G--GTCT-A-------AGG-CG-------GGAGA
-CTCAAG-----------------------------------------------------
------------------------------------------------------------
-----T-TCT-CTT-CTATC-------------CGTAGG--CGCGGG-TTCGAA-C----
CCCG-C----TC-CTG--T---CA--
;no comment
TVIVAXY486_TVY486_03_3_S
-GTC--ATC-A--TACCCA--AGT--G--GTT--A-------AGG-GG-------ACTGA
-CTCGAA-----------------------------------------------------
------------------------------------------------------------
-----A-TCA-GTT-GCGA---TC----------TCGCG--CGCAGG-TTCGAA-T----
CCTG-C----TG-GTG--A---CG--
;no comment
TCRUZIJRCL4_KB222877-1_17_L
-GGC--GGT-G--TGGCCG--AGT--G--GTCT-A-------AGG-CG-------CCAGA
-TTTAGG-----------------------------------------------------
------------------------------------------------------------
-----C-TCT-GGT-CTCT---------------AGGGG--CGTGGG-TTCGAA-C----
CCCA-C----CA-CCG--T---CA--
;no comment
PCONFUSUMCUL13_PCON_SCAFFOLD00105_91_L
-GGT--GAG-A--TGGTCG--AGT--G--GTCT-A-------AGA-CG-------TTGGA
-TTAAGG-----------------------------------------------------
------------------------------------------------------------
-----T-TCC-AAT-CCTTC-------------CGAGGG--CGTGGG-TTCAAA-C----
CCCA-C----TC-TCA--T---CA--
;no comment
LPANAMENSISMHOMPA94PSC1_CP009400_70_S
-GTC--ACC-A--TACCCA--AGT--G--GTT--A-------CGG-GG-------ACTGA
-CTAGAA-----------------------------------------------------
------------------------------------------------------------
-----A-TCA-GTT-GCGA---TC----------TCGCG--CGTAGG-TTCGAA-T----
CCTG-C----TG-GTG--A---CG--
;no comment
LGERBILLILEM452_LGELEM452_29_60_S
-GTC--ACC-A--TACCCA--AGT--G--GTT--A-------CGG-GG-------GTTGA
-CTCGAA-----------------------------------------------------
------------------------------------------------------------
-----A-TCA-ACT-GCGA---TC----------TCGCG--CGCAGG-TTCGAA-T----
CCTG-C----TG-GTG--A---CG--
;no comment
TVIVAXY486_TVY486_04_5_S
-GTC--GAC-A--TACCCA--AGT--G--GTT--A-------CGG-GG-------TTTGA
-CTTGAA-----------------------------------------------------
------------------------------------------------------------
-----A-TCA-AAT-GCGA---TC----------TCGCG--CGCAGG-TTCGAA-C----
CCTG-C----TG-TCG--A---CG--
;no comment
TCRUZIJRCL4_KB222877-1_18_S
-GTC--GAC-A--TACCCA--AGT--G--GTT--A-------CGG-GG-------TTTGA
-CTTGAA-----------------------------------------------------
------------------------------------------------------------
-----A-TCA-AAT-GCGA---TC----------TCGCG--CGCAGG-TTCGAA-C----
CCTG-C----TG-TCG--A---CG--
;no comment
TBRUCEIGAMBIENSEDAL972_TBG972_03_2_S
-GTC--ACC-A--TACCCA--AGT--G--GTT--A-------CGG-GG-------ACTGA
-CTAGAA-----------------------------------------------------
------------------------------------------------------------
-----A-TCA-GTT-GCGA---TC----------TCGCG--CGCAGG-TTCGAA-T----
CCTG-C----TG-GTG--A---CG--
;no comment
LPANAMENSISMHOMPA94PSC1_CP009404_81_L
-GGT--GAG-A--TGGTCG--AGT--G--GTCT-A-------AGA-CG-------TTGGA
-TTAAGG-----------------------------------------------------
------------------------------------------------------------
-----T-TCC-AAT-CCTT---TC----------GAGGG--CGTGGG-TTCAAA-C----
CCCA-C----TC-TCA--T---CA--
;no comment
LGERBILLILEM452_LGELEM452_31_64_S
-GTC--ACC-A--TACCCA--AGT--G--GTT--A-------CGG-GG-------ACTGA
-CTAGAA-----------------------------------------------------
------------------------------------------------------------
-----A-TCA-GTT-GCGA---TC----------TCGCG--CGCAGG-TTCGAA-T----
CCTG-C----TG-GTG--A---CG--
;no comment
TVIVAXY486_TVY486_08_14_L
-GGC--AAG-A--TGGTCG--AGT--G--GTCT-A-------AGA-CG-------TGACG
-TTCAGG-----------------------------------------------------
------------------------------------------------------------
-----T-CGT-CAT-CTCTC-------------CGGAGG--CGTGGG-TTCAAA-C----
CCCA-C----TC-TTG--T---CA--
;no comment
TCRUZIJRCL4_KB222877-1_22_S
-GTC--GAC-A--TACCCA--AGT--G--GTT--A-------CGG-GG-------TTTGA
-CTTGAA-----------------------------------------------------
------------------------------------------------------------
-----A-TCA-AAT-GCGA---TC----------TCGCG--CGCAGG-TTCGAA-C----
CCTG-C----TG-TCG--A---CG--
;no comment
TBRUCEIGAMBIENSEDAL972_TBG972_03_3_L
-GGC--AAG-A--TGGCCG--AGT--G--GTCT-A-------AGG-CG-------GGAGA
-CTCAAG-----------------------------------------------------
------------------------------------------------------------
-----T-TCT-CTT-CTAT---TC----------GTAGG--CGTGGG-TTCAAA-C----
CCCA-C----TC-TTG--T---CA--
;no comment
LPYRRHOCORISH10_LPYRH10_03_10_L
-GGC--AAG-A--TGGTCG--AGT--G--GTCT-A-------AGA-CG-------TCACG
-TTCAGG-----------------------------------------------------
------------------------------------------------------------
-----T-CGT-GAT-CTCC---CCT---------GGAGG--CGTGGG-TTCAAA-C----
CCCA-C----TC-TTG--T---CA--
;no comment
LGERBILLILEM452_LGELEM452_36_84_L
-GGT--GAG-A--TGGTCG--AGT--G--GTCT-A-------AGA-CG-------TTGGA
-TTAAGG-----------------------------------------------------
------------------------------------------------------------
-----T-TCC-AAT-CCTT---TC----------GAGGG--CGTGGG-TTCAAA-C----
CCCA-C----TC-TCA--T---CA--
;no comment
TVIVAXY486_TVY486_10_22_L
-GGC--GAG-A--TGGTCG--AGT--G--GTCT-A-------AGA-CG-------TTGGA
-TTAAGG-----------------------------------------------------
------------------------------------------------------------
-----T-TCC-AAT-CCTTC-------------CGAGGG--CGTGGG-TTCAAA-C----
CCCA-C----TC-TCG--T---CA--
;no comment
TCRUZIJRCL4_KB222880-1_26_S
-GTC--ACC-A--TACCCA--AGT--G--GTT--A-------CGG-GG-------ACTGA
-CTAGAA-----------------------------------------------------
------------------------------------------------------------
-----A-TCA-GTT-GCGA---TC----------TCGCG--CGCAGG-TTCGAA-T----
CCTG-C----TG-GTG--A---CG--
;no comment
TBRUCEIGAMBIENSEDAL972_TBG972_03_4_S
-GTC--ACC-A--TACCCA--AGT--G--GTT--A-------CGG-GG-------ACTGA
-CTCGAA-----------------------------------------------------
------------------------------------------------------------
-----A-TCA-GTT-GCGA---TC----------TCGCG--CGCAGG-TTCGAA-T----
CCTG-C----TG-GTG--A---CG--
;no comment
LPYRRHOCORISH10_LPYRH10_05_32_L
-GGC--GGA-G--TGGCCG--AGT--G--GTCT-A-------AGG-CG-------CCAGA
-TTTAGG-----------------------------------------------------
------------------------------------------------------------
-----C-TCT-GGT-CTTT---------------CGAGG--CGTGGG-TTCGAA-C----
CCCA-C----CT-CCG--T---CA--
;no comment
LGERBILLILEM452_LGELEM452_SCAF000007_92_S
-GTC--AAC-A--TACCCA--AGT--G--GTT--A-------CGG-GG-------TTTGA
-CTTGAA-----------------------------------------------------
------------------------------------------------------------
-----A-TCA-AAT-GCGA---TC----------TCGCG--CGCAGG-TTCGAA-C----
CCTG-C----TG-TTG--A---CG--
;no comment
TVIVAXY486_TVY486_BIN_ARCHIVED_CONTIG_29_44_L
-GGC--GGT-G--TGGCCG--AGT--G--GTCT-A-------AGG-CG-------CCAGA
-TTTAGG-----------------------------------------------------
------------------------------------------------------------
-----C-TCT-GGT-CTC----TGT----------GAGG--CGTGGG-TTCGAA-C----
CCCA-C----CA-CCG--T---CA--
;no comment
TCRUZIJRCL4_KB222880-1_27_L
-GGC--AAG-A--TGGCCG--AGT--G--GTCT-A-------AGG-CG-------GGAGA
-CTCAAG-----------------------------------------------------
------------------------------------------------------------
-----T-TCT-CTT-CTAT---TC----------GTAGG--CGTGGG-TTCGAA-C----
CCCA-C----TC-TTG--T---CA--
;no comment
TBRUCEIGAMBIENSEDAL972_TBG972_04_11_L
-GGC--GGT-G--TGGCCG--AGT--G--GTCT-A-------AGG-CG-------CCAGA
-TTTAGG-----------------------------------------------------
------------------------------------------------------------
-----C-TCT-GGT-CTCT---------------AGGGG--CGTGGG-TTCGAA-C----
CCCA-C----CA-CCG--T---CA--
;no comment
LPYRRHOCORISH10_LPYRH10_05_33_S
-GTC--AAC-A--TACCCA--AGT--G--GTT--A-------CGG-GG-------TTTGA
-CTTGAA-----------------------------------------------------
------------------------------------------------------------
-----A-TCA-AAT-GCGA---TC----------TCGCG--CGCAGG-TTCGAA-C----
CCTG-C----TG-TTG--A---CG--
;no comment
LGERBILLILEM452_LGELEM452_SCAF000007_93_L
-GGC--GGA-G--TGGCCG--AGT--G--GTCT-A-------AGG-CG-------CCAGA
-TTTAGG-----------------------------------------------------
------------------------------------------------------------
-----C-TCT-GGT-CTTT---------------CGAGG--CGTGGG-TTCGAA-C----
CCCA-C----CT-CCG--T---CA--
;no comment
TVIVAXY486_TVY486_BIN_ARCHIVED_CONTIG_3413_49_S
-GTA--GTC-G--TGGCCG--AGT--G--GTT--A-------AGG-CG-------ATGGA
-CTTGAA-----------------------------------------------------
------------------------------------------------------------
-----A-TCC-ATT-GGGG---TCT---------CCCCG--CGTAGG-TTCGAA-T----
CCTG-C----CG-AAT--A---CG--
;no comment
TCRUZIJRCL4_KB222880-1_28_S
-GTC--ACC-A--TACCCA--AGT--G--GTT--A-------CGG-GG-------ACTGA
-CTCGAA-----------------------------------------------------
------------------------------------------------------------
-----A-TCA-GTT-GCGA---TC----------TCGCG--CGCAGG-TTCGAA-T----
CCTG-C----TG-GTG--A---CG--
;no comment
TBRUCEIGAMBIENSEDAL972_TBG972_04_15_S
-GTC--GAC-A--TACCCA--AGT--G--GTT--A-------CGG-GG-------TTTGA
-CTTGAA-----------------------------------------------------
------------------------------------------------------------
-----A-TCA-AAT-GCGA---TC----------TCGCG--CGCAGG-TTCGAA-C----
CCTG-C----TG-TCG--A---CG--
;no comment
LPYRRHOCORISH10_LPYRH10_06_48_L
-GGT--GAG-A--TGGTCG--AGT--G--GTCT-A-------AGA-CG-------TTGGA
-TTAAGG-----------------------------------------------------
------------------------------------------------------------
-----T-TCC-AAT-CCTT---TC----------GAGGG--CGTGGG-TTCAAA-C----
CCCA-C----TC-TCA--T---CA--
;no comment
LGERBILLILEM452_LGELEM452_SCAF000082_100_S
-GCA--AAT-G--TGGCCG--AGT--G--GTT--A-------AGG-CG-------CCTGC
-CTGCTA-----------------------------------------------------
------------------------------------------------------------
-----A-GCA-GGT-GTGA---TC----------TCACG--CGAAGG-TTCGAA-C----
CCTT-C----CG-TTT--G---CG--
;no comment
TVIVAXY486_TVY486_BIN_ARCHIVED_CONTIG_5387_74_L
-GTC--AGG-A--TGGCCG--AGC--G--GTCT-A-------AGG-CG-------CTGCG
-TTCAGG-----------------------------------------------------
------------------------------------------------------------
-----T-CGC-AGT-CTCC---CCT---------GGAGG--CGTTGG-TTCGAA-T----
CCCA-C----TT-CTG--A---CA--
;no comment
TCRUZIJRCL4_KB222890-1_33_L
-GGC--GAG-A--TGGTCG--AGT--G--GTCT-A-------AGA-CG-------TTGGA
-TTAAGG-----------------------------------------------------
------------------------------------------------------------
-----T-TCC-AAT-CCTTC-------------CGAGGG--CGTGGG-TTCAAA-C----
CCCA-C----TC-TCG--T---CA--
;no comment
TBRUCEIGAMBIENSEDAL972_TBG972_07_20_S
-GCA--AAC-G--TGGCCG--AGT--G--GTT--A-------AGG-CG-------CCTGC
-CTGCTA-----------------------------------------------------
------------------------------------------------------------
-----A-GCA-GGT-GTGA---TC----------TCACG--CGAAGG-TTCGAA-C----
CCTT-C----CG-TTT--G---CG--
;no comment
LPYRRHOCORISH10_LPYRH10_06_55_S
-GTC--ACC-A--TACCCA--AGT--G--GTT--A-------CGG-GG-------GTTGA
-CTCGAA-----------------------------------------------------
------------------------------------------------------------
-----A-TCA-ACT-GCGA---TC----------TCGCG--CGCAGG-TTCGAA-T----
CCTG-C----TG-GTG--A---CG--
;no comment
LINFANTUMJPCM5_LINJ-09_8_L
-GGC--AAG-A--TGGTCG--AGT--G--GTCT-A-------AGA-CG-------TCACG
-TTCAGG-----------------------------------------------------
------------------------------------------------------------
-----T-CGT-GAT-CTCC---CCT---------GGAGG--CGTGGG-TTCAAA-C----
CCCA-C----TC-TTG--T---CA--
;no comment
TVIVAXY486_TVY486_BIN_ARCHIVED_CONTIG_642_85_L
-GTC--AGG-A--TGGCCG--AGC--G--GTCT-A-------AGG-CG-------CTGCG
-TTCAGG-----------------------------------------------------
------------------------------------------------------------
-----T-CGC-AGT-CTCC---CCT---------GGAGG--CGTGGG-TTCGAA-T----
CCCA-C----TT-CTG--A---CA--
;no comment
TCRUZIJRCL4_KB222911-1_39_L
-GGC--GAG-A--TGGTCG--AGT--G--GTCT-A-------AGA-CG-------TTGGA
-TTAAGG-----------------------------------------------------
------------------------------------------------------------
-----T-TCC-AAT-CCTTC-------------CGAGGG--CGTGGG-TTCAAA-C----
CCCA-C----TC-TCG--T---CA--
;no comment
TBRUCEIGAMBIENSEDAL972_TBG972_07_23_S
-GCA--AAC-G--TGGCCG--AGT--G--GTT--A-------AGG-CG-------CCTGC
-CTGCTA-----------------------------------------------------
------------------------------------------------------------
-----A-GCA-GGT-GTGA---TC----------TCACG--CGAAGG-TTCGAA-C----
CCTT-C----CG-TTT--G---CG--
;no comment
LPYRRHOCORISH10_LPYRH10_08_59_L
-GGC--AAG-A--TGGCCG--AGT--G--GTCT-A-------AGG-CG-------GGAGA
-CTCAAG-----------------------------------------------------
------------------------------------------------------------
-----T-TCT-CTT-CTAT---TC----------GTAGG--CGCGGG-TTCGAA-C----
CCCG-C----TC-TTG--T---CA--
;no comment
LINFANTUMJPCM5_LINJ-11_19_L
-GGT--GAG-A--TGGTCG--AGT--G--GTCT-A-------AGA-CG-------TTGGA
-TTAAGG-----------------------------------------------------
------------------------------------------------------------
-----T-TCC-AAT-CCTT---TC----------GAGGG--CGTGGG-TTCAAA-C----
CCCA-C----TC-TCA--T---CA--
;no comment
TVIVAXY486_TVY486_BIN_ARCHIVED_CONTIG_8224_102_S
-GCA--AAC-G--TGGCCG--AGT--G--GTT--A-------AGG-CG-------CCTGC
-CTGCTA-----------------------------------------------------
------------------------------------------------------------
-----A-GCA-GGT-GTGA---TC----------TCACG--CGAAGG-TTCGAA-C----
CCTT-C----CG-TTT--G---CG--
;no comment
TCRUZIJRCL4_KB222964-1_53_S
-GCA--AAC-G--TGGCCG--AGT--G--GTT--A-------AGG-CG-------CCTGC
-CTGCTA-----------------------------------------------------
------------------------------------------------------------
-----A-GCA-GGT-GTGA---TC----------TCACG--CGTAGG-TTCGAA-C----
CCTA-C----CG-TTT--G---CG--
;no comment
TBRUCEIGAMBIENSEDAL972_TBG972_08_29_L
-GCT--GGG-G--TTCCCG--AGTT-G--GTCA-A-------AGG-GG-------TGAGA
-CTTAAG-----------------------------------------------------
------------------------------------------------------------
-----T-TCT-CAT-GCGG---------------TTGCTT-CGTGGG-TTCGAA-C----
CCCA-C----CC-CCA--G---CA--
;no comment
LPYRRHOCORISH10_LPYRH10_08_60_S
-GTC--ACC-A--TACCCA--AGT--G--GTT--A-------CGG-GG-------GTTGA
-CTCGAA-----------------------------------------------------
------------------------------------------------------------
-----A-TCA-ACT-GCGA---TC----------TCGCG--CGCAGG-TTCGAA-T----
CCTG-C----TG-GTG--A---CG--
;no comment
LINFANTUMJPCM5_LINJ-11_23_L
-GGT--GAG-A--TGGTCG--AGT--G--GTCT-A-------AGA-CG-------TTGGA
-TTAAGG-----------------------------------------------------
------------------------------------------------------------
-----T-TCC-AAT-CCTT---TC----------GAGGG--CGTGGG-TTCAAA-C----
CCCA-C----TC-TCA--T---CA--
;no comment
BAYALAIB08-376_BAYA_001_4_S
-GTC--ACC-A--TACCCA--AGT--G--GTT--A-------CGG-GG-------ACTGA
-CTAGAA-----------------------------------------------------
------------------------------------------------------------
-----A-TCA-GTT-GCGA---TC----------TCGCG--CGCAGG-TTCGAA-T----
CCTG-C----TG-GTG--A---CG--
;no comment
TCRUZIJRCL4_KB222969-1_66_L
-GCT--GGG-G--TTCCCG--AGTT-G--GTCA-A-------AGG-GG-------TGAGA
-CTTAAG-----------------------------------------------------
------------------------------------------------------------
-----T-TCT-CAT-GCGT---------------AAGCTT-CGTGGG-TTCGAA-C----
CCCA-C----CC-CCA--G---CA--
;no comment
TBRUCEIGAMBIENSEDAL972_TBG972_08_38_L
-GGC--AAG-A--TGGTCG--AGT--G--GTCT-A-------AGA-CG-------TGACG
-TTCAGG-----------------------------------------------------
------------------------------------------------------------
-----T-CGT-CAT-CTCTC-------------CGGAGG--CGTGGG-TTCAAA-C----
CCCA-C----TC-TTG--T---CA--
;no comment
LPYRRHOCORISH10_LPYRH10_12_74_L
-GGC--AAG-A--TGGTCG--AGT--G--GTCT-A-------AGA-CG-------TCACG
-TTCAGG-----------------------------------------------------
------------------------------------------------------------
-----T-CGT-GAT-CTCC---CCT---------GGAGG--CGTGGG-TTCAAA-C----
CCCA-C----TC-TTG--T---CA--
;no comment
LINFANTUMJPCM5_LINJ-17_32_S
-GCA--AAT-G--TGGCCG--AGT--G--GTT--A-------AGG-CG-------CCTGC
-CTGCTA-----------------------------------------------------
------------------------------------------------------------
-----A-GCA-GGT-GTGA---TC----------TCACG--CGAAGG-TTCGAA-C----
CCTT-C----CG-TTT--G---CG--
;no comment
BAYALAIB08-376_BAYA_023_14_S
-GTC--ACC-A--TACCCA--AGT--G--GTT--A-------CGG-GG-------ACTGA
-CTAGAA-----------------------------------------------------
------------------------------------------------------------
-----A-TCA-GTT-GCGA---TC----------TCGCG--CGCAGG-TTCGAA-T----
CCTG-C----TG-GTG--A---CG--
;no comment
TCRUZIJRCL4_KB223000-1_76_L
-GGC--AAG-A--TGGTCG--AGT--G--GTCT-A-------AGA-CG-------TGACG
-TTCAGG-----------------------------------------------------
------------------------------------------------------------
-----T-CGT-CAT-CTCTC-------------CGGAGG--CGTGGG-TTCAAA-C----
CCCA-C----TC-TTG--T---CA--
;no comment
TBRUCEIGAMBIENSEDAL972_TBG972_10_50_L
-GGC--GAG-A--TGGTCG--AGT--G--GTCT-A-------AGA-CG-------TTGGA
-TTAAGG-----------------------------------------------------
------------------------------------------------------------
-----T-TCC-AAT-CCTTC-------------CGAGGG--CGTGGG-TTCAAA-C----
CCCA-C----TC-TCG--T---CA--
;no comment
LPYRRHOCORISH10_LPYRH10_14_79_S
-GCA--AAT-A--TGGCCG--AGT--G--GTT--A-------AGG-CG-------CCTGC
-CTGCTA-----------------------------------------------------
------------------------------------------------------------
-----A-GCA-GGT-GTGA---TC----------TCACG--CGAAGG-TTCGAA-C----
CCTT-C----TG-TTT--G---CG--
;no comment
LINFANTUMJPCM5_LINJ-21_36_S
-GCA--AAC-G--TGGCCG--AGT--G--GTT--A-------AGG-CG-------CCTGC
-CTGCTA-----------------------------------------------------
------------------------------------------------------------
-----A-GCA-GGT-GTGA---TC----------TCACG--CGAAGG-TTCGAA-C----
CCTT-C----CG-TTT--G---CG--
;no comment
BAYALAIB08-376_BAYA_025_17_S
-GCA--AAC-G--TGGCCG--AGT--G--GTT--A-------AGG-CG-------CCTGC
-CTGCTA-----------------------------------------------------
------------------------------------------------------------
-----A-GCA-GGT-GTGA---TC----------TCACG--CGAAGG-TTCGAA-C----
CCTT-C----CG-TTT--G---CG--
;no comment
TCRUZIMARINKELLEIB7_TCMARK_CONTIG_1108_4_L
-GGC--GAG-A--TGGTCG--AGT--G--GTCT-A-------AGA-CG-------TTGGA
-TTAAGG-----------------------------------------------------
------------------------------------------------------------
-----T-TCC-AAT-CCTTC-------------CGAGGG--CGTGGG-TTCAAA-C----
CCCA-C----TC-TCG--T---CA--
;no comment
TBRUCEILISTER427_TB427_03_V4_3_S
-GTC--ACC-A--TACCCA--AGT--G--GTT--A-------CGG-GG-------ACTGA
-CTAGAA-----------------------------------------------------
------------------------------------------------------------
-----A-TCA-GTT-GCGA---TC----------TCGCG--CGCAGG-TTCGAA-T----
CCTG-C----TG-GTG--A---CG--
;no comment
LPYRRHOCORISH10_LPYRH10_16_87_L
-GGC--AAG-A--TGGTCG--AGT--G--GTCT-A-------AGA-CG-------TCACG
-TTCAGG-----------------------------------------------------
------------------------------------------------------------
-----T-CGT-GAT-CTCC---CCT---------GGAGG--CGTGGG-TTCAAA-C----
CCCA-C----TC-TTG--T---CA--
;no comment
LINFANTUMJPCM5_LINJ-23_46_L
-GGC--AAG-A--TGGTCG--AGT--G--GTCT-A-------AGA-CG-------TCACG
-TTCAGG-----------------------------------------------------
------------------------------------------------------------
-----T-CGT-GAT-CTCC---CCT---------GGAGG--CGTGGG-TTCAAA-C----
CCCA-C----TC-TTG--T---CA--
;no comment
BAYALAIB08-376_BAYA_029_19_L
-GGC--AAG-A--TGGTCG--AGT--G--GTCC-A-------AGA-CG-------TTACG
-TTCAGG-----------------------------------------------------
------------------------------------------------------------
-----T-CGT-AAT-CTCC---CCT---------GGAGG--CGTGGG-TTCAAA-C----
CCCA-C----TC-TTG--T---CA--
;no comment
TCRUZIMARINKELLEIB7_TCMARK_CONTIG_1776_12_L
-GGC--GGT-G--TGGCCG--AGT--G--GTCT-A-------AGG-CG-------CCAGA
-TTTAGG-----------------------------------------------------
------------------------------------------------------------
-----C-TCT-GGT-CTCT---------------AGGGG--CGTGGG-TTCGAA-C----
CCCA-C----CA-CCG--T---CA--
;no comment
TBRUCEILISTER427_TB427_03_V4_4_L
-GGC--AAG-A--TGGCCG--AGT--G--GTCT-A-------AGG-CG-------GGAGA
-CTCAAG-----------------------------------------------------
------------------------------------------------------------
-----T-TCT-CTT-CTAT---TC----------GTAGG--CGTGGG-TTCAAA-C----
CCCA-C----TC-TTG--T---CA--
;no comment
LPYRRHOCORISH10_LPYRH10_18_99_L
-GGT--GAG-A--TGGTCG--AGT--G--GTCT-A-------AGA-CG-------TTGGA
-TTAAGG-----------------------------------------------------
------------------------------------------------------------
-----T-TCC-AAT-CCTT---TC----------GAGGG--CGTGGG-TTCAAA-C----
CCCA-C----TC-TCA--T---CA--
;no comment
LINFANTUMJPCM5_LINJ-29_63_L
-GGC--AGG-A--TGGCCG--AGT--G--GTCT-A-------AGG-CG-------GGAGA
-CTCAAG-----------------------------------------------------
------------------------------------------------------------
-----T-TCT-CTT-CTAT---TC----------GTAGG--CGCGGG-TTCGAA-C----
CCCG-C----TC-CTG--T---CA--
;no comment
BAYALAIB08-376_BAYA_059_25_L
-GCT--GGG-G--TTCCCG--AGTT-G--GTCA-A-------AGG-GG-------TAAGA
-CTTAAG-----------------------------------------------------
------------------------------------------------------------
-----T-TCT-TAT-GCGT---------------GAGCTT-CGTGGG-TTCGAA-C----
CCCA-C----CT-CCA--G---CA--
;no comment
TCRUZIMARINKELLEIB7_TCMARK_CONTIG_1776_13_S
-GTC--GAC-A--TACCCA--AGT--G--GTT--A-------CGG-GG-------TTTGA
-CTTGAA-----------------------------------------------------
------------------------------------------------------------
-----A-TCA-AAT-GCGA---TC----------TCGCG--CGCAGG-TTCGAA-C----
CCTG-C----TG-TCG--A---CG--
;no comment
TBRUCEILISTER427_TB427_03_V4_5_S
-GTC--ACC-A--TACCCA--AGT--G--GTT--A-------CGG-GG-------ACTGA
-CTCGAA-----------------------------------------------------
------------------------------------------------------------
-----A-TCA-GTT-GCGA---TC----------TCGCG--CGCAGG-TTCGAA-T----
CCTG-C----TG-GTG--A---CG--
;no comment
LPYRRHOCORISH10_LPYRH10_18_103_L
-GGT--GAG-A--TGGTCG--AGT--G--GTCT-A-------AGA-CG-------TTGGA
-TTAAGG-----------------------------------------------------
------------------------------------------------------------
-----T-TCC-AAT-CCTT---TC----------GAGGG--CGTGGG-TTCAAA-C----
CCCA-C----TC-TCA--T---CA--
;no comment
LINFANTUMJPCM5_LINJ-29_64_S
-GTC--ATC-A--TACCCA--AGT--G--GTT--A-------CGG-GG-------GTTGA
-CTCGAA-----------------------------------------------------
------------------------------------------------------------
-----A-TCA-ACT-GCGA---TC----------TCGCG--CGCAGG-TTCGAA-T----
CCTG-C----TG-ATG--A---CG--
;no comment
BAYALAIB08-376_BAYA_065_28_S
-GTC--AGC-A--TACCCA--AGT--G--GTT--A-------CGG-GG-------TTTGA
-CTTGAA-----------------------------------------------------
------------------------------------------------------------
-----A-TCA-AAT-GCGA---TC----------TCGCG--CGCAGG-TTCGAA-C----
CCTG-C----TG-CTG--A---CG--
;no comment
TCRUZIMARINKELLEIB7_TCMARK_CONTIG_1840_15_S
-GTC--ACC-A--TACCCA--AGT--G--GTT--A-------CGG-GG-------ACTGA
-CTAGAA-----------------------------------------------------
------------------------------------------------------------
-----A-TCA-GTT-GCGA---TC----------TCGCG--CGCAGG-TTCGAA-T----
CCTG-C----TG-GTG--A---CG--
;no comment
TBRUCEILISTER427_TB427_04_V4_12_L
-GGC--GGT-G--TGGCCG--AGT--G--GTCT-A-------AGG-CG-------CCAGA
-TTTAGG-----------------------------------------------------
------------------------------------------------------------
-----C-TCT-GGT-CTCT---------------AGGGG--CGTGGG-TTCGAA-C----
CCCA-C----CA-CCG--T---CA--
;no comment
LPYRRHOCORISH10_LPYRH10_21_113_S
-GCA--AAT-A--TGGCCG--AGT--G--GTT--A-------AGG-CG-------CCTGC
-CTGCTA-----------------------------------------------------
------------------------------------------------------------
-----A-GCA-GGT-GTGA---TC----------TCACG--CGAAGG-TTCGAA-C----
CCTT-C----TG-TTT--G---CG--
;no comment
LINFANTUMJPCM5_LINJ-31_67_S
-GTC--ACC-A--TACCCA--AGT--G--GTT--A-------CGG-GG-------ACTGA
-CTAGAA-----------------------------------------------------
------------------------------------------------------------
-----A-TCA-GTT-GCGA---TC----------TCGCG--CGCAGG-TTCGAA-T----
CCTG-C----TG-GTG--A---CG--
;no comment
BAYALAIB08-376_BAYA_065_33_L
-GGC--GGA-G--TGGCCG--AGT--G--GTCT-A-------AGG-CG-------CCAGA
-TTTAGG-----------------------------------------------------
------------------------------------------------------------
-----C-TCT-GGT-CTTT---------------CGAGG--CGTGGG-TTCGAA-C----
CCCA-C----CT-CCG--T---CA--
;no comment
TCRUZIMARINKELLEIB7_TCMARK_CONTIG_1844_17_L
-GGC--AAG-A--TGGCCG--AGT--G--GTCT-A-------AGG-CG-------GGAGA
-CTCAAG-----------------------------------------------------
------------------------------------------------------------
-----T-TCT-CTT-CTAT---TC----------GTAGG--CGTGGG-TTCGAA-C----
CCCA-C----TC-TTG--T---CA--
;no comment
TBRUCEILISTER427_TB427_04_V4_16_S
-GTC--GAC-A--TACCCA--AGT--G--GTT--A-------CGG-GG-------TTTGA
-CTTGAA-----------------------------------------------------
------------------------------------------------------------
-----A-TCA-AAT-GCGA---TC----------TCGCG--CGCAGG-TTCGAA-C----
CCTG-C----TG-TCG--A---CG--
;no comment
LPYRRHOCORISH10_LPYRH10_29_127_S
-GTC--ACC-A--TACCCA--AGT--G--GTT--A-------CGG-GG-------ACTGA
-CTAGAA-----------------------------------------------------
------------------------------------------------------------
-----A-TCA-GTT-GCGA---TC----------TCGCG--CGCAGG-TTCGAA-T----
CCTG-C----TG-GTG--A---CG--
;no comment
LINFANTUMJPCM5_LINJ-34_87_L
-GGC--GGA-G--TGGCCG--AGT--G--GTCT-A-------AGG-CG-------CCAGA
-TTTAGG-----------------------------------------------------
------------------------------------------------------------
-----C-TCT-GGT-CTTT---------------CGAGG--CGTGGG-TTCGAA-C----
CCCA-C----CT-CCG--T---CA--
;no comment
BAYALAIB08-376_BAYA_074_36_S
-GTC--ACT-A--TACCCA--AGT--G--GTT--A-------CGG-GG-------GTTGA
-CTCGAA-----------------------------------------------------
------------------------------------------------------------
-----A-TCA-ACT-GCGA---TC----------TCGCG--CGCAGG-TTCGAA-T----
CCTG-C----TG-GTG--A---CG--
;no comment
TCRUZIMARINKELLEIB7_TCMARK_CONTIG_1844_18_S
-GTC--ACC-A--TACCCA--AGT--G--GTT--A-------CGG-GG-------ACTGA
-CTCGAA-----------------------------------------------------
------------------------------------------------------------
-----A-TCA-GTT-GCGA---TC----------TCGCG--CGCAGG-TTCGAA-T----
CCTG-C----TG-GTG--A---CG--
;no comment
TBRUCEILISTER427_TB427_07_V4_21_S
-GCA--AAC-G--TGGCCG--AGT--G--GTT--A-------AGG-CG-------CCTGC
-CTGCTA-----------------------------------------------------
------------------------------------------------------------
-----A-GCA-GGT-GTGA---TC----------TCACG--CGAAGG-TTCGAA-C----
CCTT-C----CG-TTT--G---CG--
;no comment
LSEYMOURIATCC30220_LSEY_0021_6_S
-GCA--AAT-A--TGGCCG--AGT--G--GTT--A-------AGG-CG-------CCTGC
-CTGCTA-----------------------------------------------------
------------------------------------------------------------
-----A-GCA-GGT-GTGA---TC----------TCACG--CGAAGG-TTCGAA-C----
CCTT-C----TG-TTT--G---CG--
;no comment
LINFANTUMJPCM5_LINJ-34_88_S
-GTC--AAC-A--TACCCA--AGT--G--GTT--A-------CGG-GG-------TTTGA
-CTTGAA-----------------------------------------------------
------------------------------------------------------------
-----A-TCA-AAT-GCGA---TC----------TCGCG--CGCAGG-TTCGAA-C----
CCTG-C----TG-TTG--A---CG--
;no comment
BAYALAIB08-376_BAYA_074_37_L
-GGC--AGG-A--TGGCCG--AGT--G--GTCT-A-------AGG-CG-------GGAGA
-CTCAAG-----------------------------------------------------
------------------------------------------------------------
-----T-TCT-CTT-CTAT---TC----------GTAGG--CGCGGG-TTCGAA-C----
CCCG-C----TC-CTG--T---CA--
;no comment
TCRUZIMARINKELLEIB7_TCMARK_CONTIG_1863_21_L
-GGC--GAG-A--TGGTCG--AGT--G--GTCT-A-------AGA-CG-------TTGGA
-TTAAGG-----------------------------------------------------
------------------------------------------------------------
-----T-TCC-AAT-CCTTC-------------CGAGGG--CGTGGG-TTCAAA-C----
CCCA-C----TC-TCG--T---CA--
;no comment
TBRUCEILISTER427_TB427_07_V4_24_S
-GCA--AAC-G--TGGCCG--AGT--G--GTT--A-------AGG-CG-------CCTGC
-CTGCTA-----------------------------------------------------
------------------------------------------------------------
-----A-GCA-GGT-GTGA---TC----------TCACG--CGAAGG-TTCGAA-C----
CCTT-C----CG-TTT--G---CG--
;no comment
LSEYMOURIATCC30220_LSEY_0034_12_S
-GTC--ACT-A--TACCCA--AGT--G--GTT--A-------CGG-GG-------GTTGA
-CTCGAA-----------------------------------------------------
------------------------------------------------------------
-----A-TCA-ACT-GCGA---TC----------TCGCG--CGCAGG-TTCGAA-T----
CCTG-C----TG-GTG--A---CG--
;no comment
LINFANTUMJPCM5_LINJ-36_98_L
-GGT--GAG-A--TGGTCG--AGT--G--GTCT-A-------AGA-CG-------TTGGA
-TTAAGG-----------------------------------------------------
------------------------------------------------------------
-----T-TCC-AAT-CCTT---TC----------GAGGG--CGTGGG-TTCAAA-C----
CCCA-C----TC-TCA--T---CA--
;no comment
BAYALAIB08-376_BAYA_168_53_L
-GGC--AAG-A--TGGTCG--AGT--G--GTCT-A-------AGA-CG-------TTACG
-TTCAGG-----------------------------------------------------
------------------------------------------------------------
-----T-CGT-AAT-CTCC---CCT---------GGAGG--CGTGGG-TTCAAA-C----
CCCA-C----TC-TTG--T---CA--
;no comment
TCRUZIMARINKELLEIB7_TCMARK_CONTIG_3490_43_L
-GCT--GGG-G--TTCCCG--AGTT-G--GTCA-A-------AGG-GG-------TGAGA
-CTTAAG-----------------------------------------------------
------------------------------------------------------------
-----T-TCT-CAT-GCGT---------------AAGCTT-CGTGGG-TTCGAA-C----
CCCA-C----CC-CCA--G---CA--
;no comment
TBRUCEILISTER427_TB427_08_V4_33_L
-GCT--GGG-G--TTCCCG--AGTT-G--GTCA-A-------AGG-GG-------TGAGA
-CTTAAG-----------------------------------------------------
------------------------------------------------------------
-----T-TCT-CAT-GCGG---------------TTGCTT-CGTGGG-TTCGAA-C----
CCCA-C----CC-CCA--G---CA--
;no comment
LSEYMOURIATCC30220_LSEY_0051_18_L
-GGC--AAG-A--TGGTCG--AGT--G--GTCT-A-------AGA-CG-------TCACG
-TTCAGG-----------------------------------------------------
------------------------------------------------------------
-----T-CGT-GAT-CTCC---CCT---------GGAGG--CGTGGG-TTCAAA-C----
CCCA-C----TC-TTG--T---CA--
;no comment
LMAJORFRIEDLIN_LMJF-09_10_L
-GGC--AAG-A--TGGTCG--AGT--G--GTCT-A-------AGA-CG-------TCACG
-TTCAGG-----------------------------------------------------
------------------------------------------------------------
-----T-CGT-GAT-CTCC---CCT---------GGAGG--CGTGGG-TTCAAA-C----
CCCA-C----TC-TTG--T---CA--
;no comment
BAYALAIB08-376_BAYA_237_61_L
-GGC--AAG-A--TGGTCG--AGT--G--GTCC-A-------AGA-CG-------TTACG
-TTCAGG-----------------------------------------------------
------------------------------------------------------------
-----T-CGT-AAT-CTCC---CCT---------GGAGG--CGTGGG-TTCAAA-C----
CCCA-C----TC-TTG--T---CA--
;no comment
TCRUZIMARINKELLEIB7_TCMARK_CONTIG_435_49_S
-GCA--AAC-G--TGGCCG--AGT--G--GTT--A-------AGG-CG-------CCTGC
-CTGCTA-----------------------------------------------------
------------------------------------------------------------
-----A-GCA-GGT-GTGA---TC----------TCACG--CGTAGG-TTCGAA-C----
CCTA-C----CG-TTT--G---CG--
;no comment
TBRUCEILISTER427_TB427_08_V4_45_L
-GGC--AAG-A--TGGTCG--AGT--G--GTCT-A-------AGA-CG-------TGACG
-TTCAGG-----------------------------------------------------
------------------------------------------------------------
-----T-CGT-CAT-CTCTC-------------CGGAGG--CGTGGG-TTCAAA-C----
CCCA-C----TC-TTG--T---CA--
;no comment
LSEYMOURIATCC30220_LSEY_0053_23_L
-GGC--AAG-A--TGGTCG--AGT--G--GTCT-A-------AGA-CG-------TCACG
-TTCAGG-----------------------------------------------------
------------------------------------------------------------
-----T-CGT-GAT-CTCC---CCT---------GGAGG--CGTGGG-TTCAAA-C----
CCCA-C----TC-TTG--T---CA--
;no comment
LMAJORFRIEDLIN_LMJF-11_21_L
-GGT--GAG-A--TGGTCG--AGT--G--GTCT-A-------AGA-CG-------TTGGA
-TTAAGG-----------------------------------------------------
------------------------------------------------------------
-----T-TCC-AAT-CCTT---TC----------GAGGG--CGTGGG-TTCAAA-C----
CCCA-C----TC-TCA--T---CA--
;no comment
BAYALAIB08-376_BAYA_312_78_L
-GGC--GAG-A--TGGTCG--AGT--G--GTCT-A-------AGA-CG-------TTGGA
-TTAAGG-----------------------------------------------------
------------------------------------------------------------
-----T-TCC-AAT-CCTT---TC----------GAGGG--CGTGGG-TTCAAA-C----
CCCA-C----TC-TCG--T---CA--
;no comment
TCRUZIMARINKELLEIB7_TCMARK_CONTIG_722_63_L
-GGC--AAG-A--TGGTCG--AGT--G--GTCT-A-------AGA-CG-------TGACG
-TTCAGG-----------------------------------------------------
------------------------------------------------------------
-----T-CGT-CAT-CTCTC-------------CGGAGG--CGTGGG-TTCAAA-C----
CCCA-C----TC-TTG--T---CA--
;no comment
TBRUCEILISTER427_TB427_10_V5_56_L
-GGC--GAG-A--TGGTCG--AGT--G--GTCT-A-------AGA-CG-------TTGGA
-TTAAGG-----------------------------------------------------
------------------------------------------------------------
-----T-TCC-AAT-CCTTC-------------CGAGGG--CGTGGG-TTCAAA-C----
CCCA-C----TC-TCG--T---CA--
;no comment
LSEYMOURIATCC30220_LSEY_0104_42_L
-GGT--GAG-A--TGGTCG--AGT--G--GTCT-A-------AGA-CG-------TTGGA
-TTAAGG-----------------------------------------------------
------------------------------------------------------------
-----T-TCC-AAT-CCTT---TC----------GAGGG--CGTGGG-TTCAAA-C----
CCCA-C----TC-TCA--T---CA--
;no comment
LMAJORFRIEDLIN_LMJF-11_25_L
-GGT--GAG-A--TGGTCG--AGT--G--GTCT-A-------AGA-CG-------TTGGA
-TTAAGG-----------------------------------------------------
------------------------------------------------------------
-----T-TCC-AAT-CCTT---TC----------GAGGG--CGTGGG-TTCAAA-C----
CCCA-C----TC-TCA--T---CA--
;no comment
CFASCICULATACFCL_CFAC1_05_11_L
-GGC--AAG-A--TGGTCG--AGT--G--GTCC-A-------AGA-CG-------TCACG
-TTCAGG-----------------------------------------------------
------------------------------------------------------------
-----T-CGT-GAT-CTCC---CCT---------GGAGG--CGTGGG-TTCAAA-C----
CCCA-C----TC-TTG--T---CA--
;no comment
TCRUZISYLVIOX10-1-2012_ADWP02000205_6_L
-GGC--AAG-A--TGGTCG--AGT--G--GTCT-A-------AGA-CG-------TGACG
-TTCAGG-----------------------------------------------------
------------------------------------------------------------
-----T-CGT-CAT-CTCTC-------------CGGAGG--CGTGGG-TTCAAA-C----
CCCA-C----TC-TTG--T---CA--
;no comment
TBRUCEITREU927_TB927_03_V5-1_2_S
-GTC--ACC-A--TACCCA--AGT--G--GTT--A-------CGG-GG-------ACTGA
-CTAGAA-----------------------------------------------------
------------------------------------------------------------
-----A-TCA-GTT-GCGA---TC----------TCGCG--CGCAGG-TTCGAA-T----
CCTG-C----TG-GTG--A---CG--
;no comment
LSEYMOURIATCC30220_LSEY_0130_57_L
-GGC--GGA-G--TGGCCG--AGT--G--GTCT-A-------AGG-CG-------CCAGA
-TTTAGG-----------------------------------------------------
------------------------------------------------------------
-----C-TCT-GGT-CTTT---------------CGAGG--CGTGGG-TTCGAA-C----
CCCA-C----CT-CCG--T---CA--
;no comment
LMAJORFRIEDLIN_LMJF-17_35_S
-GCA--AAT-G--TGGCCG--AGT--G--GTT--A-------AGG-CG-------CCTGC
-CTGCTA-----------------------------------------------------
------------------------------------------------------------
-----A-GCA-GGT-GTGA---TC----------TCACG--CGAAGG-TTCGAA-C----
CCTT-C----CG-TTT--G---CG--
;no comment
CFASCICULATACFCL_CFAC1_07_22_L
-GGT--GAG-A--TGGTCG--AGT--G--GTCT-A-------AGA-CG-------TTGGA
-TTAAGG-----------------------------------------------------
------------------------------------------------------------
-----T-TCC-AAT-CCTT---TC----------GAGGG--CGTGGG-TTCAAA-C----
CCCA-C----TC-TCA--T---CA--
;no comment
TCRUZISYLVIOX10-1-2012_ADWP02004467_17_L
-GGC--GAG-A--TGGTCG--AGT--G--GTCT-A-------AGA-CG-------TTGGA
-TTAAGG-----------------------------------------------------
------------------------------------------------------------
-----T-TCC-AAT-CCTTC-------------CGAGGG--CGTGGG-TTCAAA-C----
CCCA-C----TC-TCG--T---CA--
;no comment
TBRUCEITREU927_TB927_03_V5-1_3_L
-GGC--AAG-A--TGGCCG--AGT--G--GTCT-A-------AGG-CG-------GGAGA
-CTCAAG-----------------------------------------------------
------------------------------------------------------------
-----T-TCT-CTT-CTAT---TC----------GTAGG--CGTGGG-TTCAAA-C----
CCCA-C----TC-TTG--T---CA--
;no comment
LSEYMOURIATCC30220_LSEY_0210_64_S
-GTC--ACC-A--TACCCA--AGT--G--GTT--A-------CGG-GG-------ACTGA
-CTAGAA-----------------------------------------------------
------------------------------------------------------------
-----A-TCA-GTT-GCGA---TC----------TCGCG--CGCAGG-TTCGAA-T----
CCTG-C----TG-GTG--A---CG--
;no comment
LMAJORFRIEDLIN_LMJF-21_39_S
-GCA--AAC-G--TGGCCG--AGT--G--GTT--A-------AGG-CG-------CCTGC
-CTGCTA-----------------------------------------------------
------------------------------------------------------------
-----A-GCA-GGT-GTGA---TC----------TCACG--CGAAGG-TTCGAA-C----
CCTT-C----CG-TTT--G---CG--
;no comment
CFASCICULATACFCL_CFAC1_07_26_L
-GGT--GAG-A--TGGTCG--AGT--G--GTCT-A-------AGA-CG-------TTGGA
-TTAAGG-----------------------------------------------------
------------------------------------------------------------
-----T-TCC-AAT-CCTT---TC----------GAGGG--CGTGGG-TTCAAA-C----
CCCA-C----TC-TCA--T---CA--
;no comment
TCRUZISYLVIOX10-1-2012_ADWP02006285_26_L
-GCT--GGG-G--TTCCCG--AGTT-G--GTCA-A-------AGG-GG-------TGAGA
-CTTAAG-----------------------------------------------------
------------------------------------------------------------
-----T-TCT-CAT-GCGT---------------AAGCTT-CGTGGG-TTCGAA-C----
CCCA-C----CC-CCA--G---CA--
;no comment
TBRUCEITREU927_TB927_03_V5-1_4_S
-GTC--ACC-A--TACCCA--AGT--G--GTT--A-------CGG-GG-------ACTGA
-CTCGAA-----------------------------------------------------
------------------------------------------------------------
-----A-TCA-GTT-GCGA---TC----------TCGCG--CGCAGG-TTCGAA-T----
CCTG-C----TG-GTG--A---CG--
;no comment
LSEYMOURIATCC30220_LSEY_0288_66_L
-GGC--AAG-A--TGGTCG--AGT--G--GTCT-A-------AGA-CG-------TCACG
-TTCAGG-----------------------------------------------------
------------------------------------------------------------
-----T-CGT-GAT-CTCC---CCT---------GGAGG--CGTGGG-TTCAAA-C----
CCCA-C----TC-TTG--T---CA--
;no comment
LMAJORFRIEDLIN_LMJF-23_54_L
-GGC--AAG-A--TGGTCG--AGT--G--GTCT-A-------AGA-CG-------TCACG
-TTCAGG-----------------------------------------------------
------------------------------------------------------------
-----T-CGT-GAT-CTCC---CCT---------GGAGG--CGTGGG-TTCAAA-C----
CCCA-C----TC-TTG--T---CA--
;no comment
CFASCICULATACFCL_CFAC1_09_33_S
-GCA--AAT-A--TGGCCG--AGT--G--GTT--A-------AGG-CG-------CCTGC
-CTGCTA-----------------------------------------------------
------------------------------------------------------------
-----A-GCA-GGT-GTGA---TC----------TCACG--CGAAGG-TTCGAA-C----
CCTT-C----TG-TTT--G---CG--
;no comment
TCRUZISYLVIOX10-1-2012_ADWP02007135_27_L
-GGC--GAG-A--TGGTCG--AGT--G--GTCT-A-------AGA-CG-------TTGGA
-TTAAGG-----------------------------------------------------
------------------------------------------------------------
-----T-TCC-AAT-CCTTC-------------CGAGGG--CGTGGG-TTCAAA-C----
CCCA-C----TC-TCG--T---CA--
;no comment
TBRUCEITREU927_TB927_04_V5-1_11_L
-GGC--GGT-G--TGGCCG--AGT--G--GTCT-A-------AGG-CG-------CCAGA
-TTTAGG-----------------------------------------------------
------------------------------------------------------------
-----C-TCT-GGT-CTCT---------------AGGGG--CGTGGG-TTCGAA-C----
CCCA-C----CA-CCG--T---CA--
;no comment
LSEYMOURIATCC30220_LSEY_0305_73_S
-GCA--AAT-A--TGGCCG--AGT--G--GTT--A-------AGG-CG-------CCTGC
-CTGCTA-----------------------------------------------------
------------------------------------------------------------
-----A-GCA-GGT-GTGA---TC----------TCACG--CGAAGG-TTCGAA-C----
CCTT-C----TG-TTT--G---CG--
;no comment
LMAJORFRIEDLIN_LMJF-29_68_L
-GGC--AGG-A--TGGCCG--AGT--G--GTCT-A-------AGG-CG-------GGAGA
-CTCAAG-----------------------------------------------------
------------------------------------------------------------
-----T-TCT-CTT-CTAT---TC----------GTAGG--CGCGGG-TTCGAA-C----
CCCG-C----TC-CTG--T---CA--
;no comment
CFASCICULATACFCL_CFAC1_15_51_L
-GGC--AAG-A--TGGTCG--AGT--G--GTCC-A-------AGA-CG-------TCACG
-TTCAGG-----------------------------------------------------
------------------------------------------------------------
-----T-CGT-GAT-CTCC---CCT---------GGAGG--CGTGGG-TTCAAA-C----
CCCA-C----TC-TTG--T---CA--
;no comment
TCRUZISYLVIOX10-1-2012_ADWP02013766_37_L
-GGC--GGT-G--TGGCCG--AGT--G--GTCT-A-------AGG-CG-------CCAGA
-TTTAGG-----------------------------------------------------
------------------------------------------------------------
-----C-TCT-GGT-CTCT---------------AGGGG--CGTGGG-TTCGAA-C----
CCCA-C----CA-CCG--T---CA--
;no comment
TBRUCEITREU927_TB927_04_V5-1_15_S
-GTC--GAC-A--TACCCA--AGT--G--GTT--A-------CGG-GG-------TTTGA
-CTTGAA-----------------------------------------------------
------------------------------------------------------------
-----A-TCA-AAT-GCGA---TC----------TCGCG--CGCAGG-TTCGAA-C----
CCTG-C----TG-TCG--A---CG--
;no comment
LSEYMOURIATCC30220_LSEY_0385_85_L
-GGC--AGG-A--TGGCCG--AGT--G--GTCT-A-------AGG-CG-------GGAGA
-CTCAAG-----------------------------------------------------
------------------------------------------------------------
-----T-TCT-CTT-CTAT---TC----------GTAGG--CGCGGG-TTCGAA-C----
CCCG-C----TC-CTG--T---CA--
;no comment
LMAJORFRIEDLIN_LMJF-29_69_S
-GTC--ACC-A--TACCCA--AGT--G--GTT--A-------CGG-GG-------GTTGA
-CTCGAA-----------------------------------------------------
------------------------------------------------------------
-----A-TCA-ACT-GCGA---TC----------TCGCG--CGCAGG-TTCGAA-T----
CCTG-C----TG-GTG--A---CG--
;no comment
CFASCICULATACFCL_CFAC1_20_61_L
-GGC--AGG-A--TGGCCG--AGT--G--GTCT-A-------AGG-CG-------GGAGA
-CTCAAG-----------------------------------------------------
------------------------------------------------------------
-----T-TCT-CTT-CTAT---TC----------GTAGG--CGCGGG-TTCGAA-C----
CCCG-C----TC-CTG--T---CA--
;no comment
TCRUZISYLVIOX10-1-2012_ADWP02013766_38_S
-GTC--GAC-A--TACCCA--AGT--G--GTT--A-------CGG-GG-------TTTGA
-CTTGAA-----------------------------------------------------
------------------------------------------------------------
-----A-TCA-AAT-GCGA---TC----------TCGCG--CGCAGG-TTCGAA-C----
CCTG-C----TG-TCG--A---CG--
;no comment
TBRUCEITREU927_TB927_07_V5-1_20_S
-GCA--AAC-G--TGGCCG--AGT--G--GTT--A-------AGG-CG-------CCTGC
-CTGCTA-----------------------------------------------------
------------------------------------------------------------
-----A-GCA-GGT-GTGA---TC----------TCACG--CGAAGG-TTCGAA-C----
CCTT-C----CG-TTT--G---CG--
;no comment
LSEYMOURIATCC30220_LSEY_0649_103_L
-GGT--GAG-A--TGGTCG--AGT--G--GTCT-A-------AGA-CG-------TTGGA
-TTAAGG-----------------------------------------------------
------------------------------------------------------------
-----T-TCC-AAT-CCTT---TC----------GAGGG--CGTGGG-TTCAAA-C----
CCCA-C----TC-TCA--T---CA--
;no comment
LMAJORFRIEDLIN_LMJF-31_73_S
-GTC--ACC-A--TACCCA--AGT--G--GTT--A-------CGG-GG-------ACTGA
-CTAGAA-----------------------------------------------------
------------------------------------------------------------
-----A-TCA-GTT-GCGA---TC----------TCGCG--CGCAGG-TTCGAA-T----
CCTG-C----TG-GTG--A---CG--
;no comment
CFASCICULATACFCL_CFAC1_20_62_S
-GTC--ACC-A--TACCCA--AGT--G--GTT--A-------CGG-GG-------GTTGA
-CTCGAA-----------------------------------------------------
------------------------------------------------------------
-----A-TCA-ACT-GCGA---TC----------TCGCG--CGCAGG-TTCGAA-T----
CCTG-C----TG-GTG--A---CG--
;no comment
TCRUZISYLVIOX10-1-2012_ADWP02014096_44_L
-GGC--AAG-A--TGGCCG--AGT--G--GTCT-A-------AGG-CG-------GGAGA
-CTCAAG-----------------------------------------------------
------------------------------------------------------------
-----T-TCT-CTT-CTAT---TC----------GTAGG--CGTGGG-TTCGAA-C----
CCCA-C----TC-TTG--T---CA--
;no comment
TBRUCEITREU927_TB927_07_V5-1_23_S
-GCA--AAC-G--TGGCCG--AGT--G--GTT--A-------AGG-CG-------CCTGC
-CTGCTA-----------------------------------------------------
------------------------------------------------------------
-----A-GCA-GGT-GTGA---TC----------TCACG--CGAAGG-TTCGAA-C----
CCTT-C----CG-TTT--G---CG--
;no comment
LSPMARLEM2494_LMARLEM2494_09_8_L
-GGC--AAG-A--TGGTCG--AGT--G--GTCT-A-------AGA-CG-------TCACG
-TTCAGG-----------------------------------------------------
------------------------------------------------------------
-----T-CGT-GAT-CTCC---CCT---------GGAGG--CGTGGG-TTCAAA-C----
CCCA-C----TC-TTG--T---CA--
;no comment
LMAJORFRIEDLIN_LMJF-34_91_L
-GGC--GGA-G--TGGCCG--AGT--G--GTCT-A-------AGG-CG-------CCAGA
-TTTAGG-----------------------------------------------------
------------------------------------------------------------
-----C-TCT-GGT-CTTT---------------CGAGG--CGTGGG-TTCGAA-C----
CCCA-C----CT-CCG--T---CA--
;no comment
CFASCICULATACFCL_CFAC1_25_74_L
-GCT--GGG-G--TTCCCG--AGTT-G--GTCA-A-------AGG-GG-------TGAGA
-CTTAAG-----------------------------------------------------
------------------------------------------------------------
-----T-TCT-CAT-GCGT---------------GAGCTT-CGTGGG-TTCGAA-C----
CCCA-C----CT-CCA--G---CA--
;no comment
TCRUZISYLVIOX10-1-2012_ADWP02014096_45_S
-GTC--ACC-A--TACCCA--AGT--G--GTT--A-------CGG-GG-------ACTGA
-CTCGAA-----------------------------------------------------
------------------------------------------------------------
-----A-TCA-GTT-GCGA---TC----------TCGCG--CGCAGG-TTCGAA-T----
CCTG-C----TG-GTG--A---CG--
;no comment
TBRUCEITREU927_TB927_08_V5-1_32_L
-GCT--GGG-G--TTCCCG--AGTT-G--GTCA-A-------AGG-GG-------TGAGA
-CTTAAG-----------------------------------------------------
------------------------------------------------------------
-----T-TCT-CAT-GCGG---------------TTGCTT-CGTGGG-TTCGAA-C----
CCCA-C----CC-TCA--G---CA--
;no comment
LSPMARLEM2494_LMARLEM2494_11_18_L
-GGT--GAG-A--TGGTCG--AGT--G--GTCT-A-------AGA-CG-------TTGGA
-TTAAGG-----------------------------------------------------
------------------------------------------------------------
-----T-TCC-AAT-CCTT---TC----------GAGGG--CGTGGG-TTCAAA-C----
CCCA-C----TC-TCA--T---CA--
;no comment
LMAJORFRIEDLIN_LMJF-34_92_S
-GTC--AAC-A--TACCCA--AGT--G--GTT--A-------CGG-GG-------TTTGA
-CTTGAA-----------------------------------------------------
------------------------------------------------------------
-----A-TCA-AAT-GCGA---TC----------TCGCG--CGCAGG-TTCGAA-C----
CCTG-C----TG-TTG--A---CG--
;no comment
CFASCICULATACFCL_CFAC1_26_89_S
-GCA--AAT-A--TGGCCG--AGT--G--GTT--A-------AGG-CG-------CCTGC
-CTGCTA-----------------------------------------------------
------------------------------------------------------------
-----A-GCA-GGT-GTGA---TC----------TCACG--CGAAGG-TTCGAA-C----
CCTT-C----TG-TTT--G---CG--
;no comment
TCRUZISYLVIOX10-1-2012_ADWP02014245_47_L
-GGC--GAG-A--TGGTCG--AGT--G--GTCT-A-------AGA-CG-------TTGGA
-TTAAGG-----------------------------------------------------
------------------------------------------------------------
-----T-TCC-AAT-CCTTC-------------CGAGGG--CGTGGG-TTCAAA-C----
CCCA-C----TC-TCG--T---CA--
;no comment
TBRUCEITREU927_TB927_08_V5-1_44_L
-GGC--AAG-A--TGGTCG--AGT--G--GTCT-A-------AGA-CG-------TGACG
-TTCAGG-----------------------------------------------------
------------------------------------------------------------
-----T-CGT-CAT-CTCTC-------------CGGAGG--CGTGGG-TTCAAA-C----
CCCA-C----TC-TTG--T---CA--
;no comment
LSPMARLEM2494_LMARLEM2494_11_22_L
-GGT--GAG-A--TGGTCG--AGT--G--GTCT-A-------AGA-CG-------TTGGA
-TTAAGG-----------------------------------------------------
------------------------------------------------------------
-----T-TCC-AAT-CCTT---TC----------GAGGG--CGTGGG-TTCAAA-C----
CCCA-C----TC-TCA--T---CA--
;no comment
LMAJORFRIEDLIN_LMJF-36_100_L
-GGT--GAG-A--TGGTCG--AGT--G--GTCT-A-------AGA-CG-------TTGGA
-TTAAGG-----------------------------------------------------
------------------------------------------------------------
-----T-TCC-AAT-CCTT---TC----------GAGGG--CGTGGG-TTCAAA-C----
CCCA-C----TC-TCA--T---CA--
;no comment
CFASCICULATACFCL_CFAC1_27_91_L
-GGC--AAG-A--TGGTCG--AGT--G--GTCC-A-------AGA-CG-------TCACG
-TTCAGG-----------------------------------------------------
------------------------------------------------------------
-----T-CGT-GAT-CTCC---CCT---------GGAGG--CGTGGG-TTCAAA-C----
CCCA-C----TC-TTG--T---CA--
;no comment
TCRUZISYLVIOX10-1-2012_ADWP02018470_68_S
-GTC--ACC-A--TACCCA--AGT--G--GTT--A-------CGG-GG-------ACTGA
-CTCGAA-----------------------------------------------------
------------------------------------------------------------
-----A-TCA-GTT-GCGA---TC----------TCGCG--CGCAGG-TTCGAA-T----
CCTG-C----TG-GTG--A---CG--
;no comment
TBRUCEITREU927_TB927_10_V5-1_55_L
-GGC--GAG-A--TGGTCG--AGT--G--GTCT-A-------AGA-CG-------TTGGA
-TTAAGG-----------------------------------------------------
------------------------------------------------------------
-----T-TCC-AAT-CCTTC-------------CGAGGG--CGTGGG-TTCAAA-C----
CCCA-C----TC-TCG--T---CA--
;no comment
LSPMARLEM2494_LMARLEM2494_17_30_S
-GCA--AAT-G--TGGCCG--AGT--G--GTT--A-------AGG-CG-------CCTGC
-CTGCTA-----------------------------------------------------
------------------------------------------------------------
-----A-GCA-GGT-GTGA---TC----------TCACG--CGAAGG-TTCGAA-C----
CCTT-C----CG-TTT--G---CG--
;no comment
LMAJORLV39C5_LMJLV39_09_11_L
-GGC--AAG-A--TGGTCG--AGT--G--GTCT-A-------AGA-CG-------TCACG
-TTCAGG-----------------------------------------------------
------------------------------------------------------------
-----T-CGT-GAT-CTCC---CCT---------GGAGG--CGTGGG-TTCAAA-C----
CCCA-C----TC-TTG--T---CA--
;no comment
CFASCICULATACFCL_CFAC1_27_93_S
-GAC--ACC-G--TACCCA--AGT--G--GTT--A-------CGG-GG-------ACTGA
-CTAGAA-----------------------------------------------------
------------------------------------------------------------
-----A-TCA-GTT-GCGA---TC----------TCGCG--CGCAGG-TTCGAA-T----
CCTG-C----CG-GTG--T---CG--
;no comment
TCRUZISYLVIOX10-1-2012_ADWP02018470_69_L
-GGC--AAG-A--TGGCCG--AGT--G--GTCT-A-------AGG-CG-------GGAGA
-CTCAAG-----------------------------------------------------
------------------------------------------------------------
-----T-TCT-CTT-CTAT---TC----------GTAGG--CGTGGG-TTCGAA-C----
CCCA-C----TC-TTG--T---CA--
;no comment
TBRUCEITREU927_TB927_11_BIN_V5-1_75_L
-GCG--AAG-G--TGGCGG--AATT-G--GT---AG------ACG-CG-------CTAGC
-TTCAGG-----------------------------------------------------
------------------------------------------------------------
-----T-GTT-AGT-GTCC---TTAC--------GGACG--TGGGGG-TTCAAG-T----
CCCC-C----CC-CTC--G---CA--
;no comment
LSPMARLEM2494_LMARLEM2494_21_33_S
-GCA--AAC-G--TGGCCG--AGT--G--GTT--A-------AGG-CG-------CCTGC
-CTGCTA-----------------------------------------------------
------------------------------------------------------------
-----A-GCA-GGT-GTGA---TC----------TCACG--CGAAGG-TTCGAA-C----
CCTT-C----CG-TTT--G---CG--
;no comment
LMAJORLV39C5_LMJLV39_11_22_L
-GGT--GAG-A--TGGTCG--AGT--G--GTCT-A-------AGA-CG-------TTGGA
-TTAAGG-----------------------------------------------------
------------------------------------------------------------
-----T-TCC-AAT-CCTT---TC----------GAGGG--CGTGGG-TTCAAA-C----
CCCA-C----TC-TCA--T---CA--
;no comment
CFASCICULATACFCL_CFAC1_28_101_S
-GTC--ACC-A--TACCCA--AGT--G--GTT--A-------CGG-GG-------GTTGA
-CTCGAA-----------------------------------------------------
------------------------------------------------------------
-----A-TCA-ACT-GCGA---TC----------TCGCG--CGCAGG-TTCGAA-T----
CCTG-C----TG-GTG--A---CG--
;no comment
TCRUZISYLVIOX10-1-2012_ADWP02019748_70_S
-GTC--ACC-A--TACCCA--AGT--G--GTT--A-------CGG-GG-------ACTGA
-CTAGAA-----------------------------------------------------
------------------------------------------------------------
-----A-TCA-GTT-GCGA---TC----------TCGCG--CGCAGG-TTCGAA-T----
CCTG-C----TG-GTG--A---CG--
;no comment
TCONGOLENSEIL3000_T-CONGO_BIN_CONTIG_307_45_L
-GGC--GGC-G--TGGCCG--AGT--G--GTCT-A-------AGG-CG-------CCAGA
-TTTAGG-----------------------------------------------------
------------------------------------------------------------
-----C-TCT-GGT-CTTT---------------CGGGG--CGTGGG-TTCGAA-C----
CCCA-C----CG-CCG--T---CA--
;no comment
LSPMARLEM2494_LMARLEM2494_23_43_L
-GGC--AAG-A--TGGTCG--AGT--G--GTCT-A-------AGA-CG-------TCACG
-TTCAGG-----------------------------------------------------
------------------------------------------------------------
-----T-CGT-GAT-CTCC---CCT---------GGAGG--CGTGGG-TTCAAA-C----
CCCA-C----TC-TTG--T---CA--
;no comment
LMAJORLV39C5_LMJLV39_17_33_S
-GCA--AAT-G--TGGCCG--AGT--G--GTT--A-------AGG-CG-------CCTGC
-CTGCTA-----------------------------------------------------
------------------------------------------------------------
-----A-GCA-GGT-GTGA---TC----------TCACG--CGAAGG-TTCGAA-C----
CCTT-C----CG-TTT--G---CG--
;no comment
CFASCICULATACFCL_CFAC1_28_108_L
-GGT--GAG-A--TGGTCG--AGT--G--GTCT-A-------AGA-CG-------TTGGA
-TTAAGG-----------------------------------------------------
------------------------------------------------------------
-----T-TCC-AAT-CCTT---TC----------GAGGG--CGTGGG-TTCAAA-C----
CCCA-C----TC-TCA--T---CA--
;no comment
TCRUZISYLVIOX10-1-2012_ADWP02020073_71_S
-GTC--ACC-A--TACCCA--AGT--G--GTT--A-------CGG-GG-------ACTGA
-CTAGAA-----------------------------------------------------
------------------------------------------------------------
-----A-TCA-GTT-GCGA---TC----------TCGCG--CGCAGG-TTCGAA-T----
CCTG-C----TG-GTG--A---CG--
;no comment
TCONGOLENSEIL3000_T-CONGO-PSCHR-10_61_L
-GGC--GAG-A--TGGTCG--AGT--G--GTCT-A-------AGA-CG-------TTGGA
-TTAAGG-----------------------------------------------------
------------------------------------------------------------
-----T-TCC-AAT-CCTTC-------------CGAGGG--CGTGGG-TTCAAA-C----
CCCA-C----TC-TCG--T---CA--
;no comment
LSPMARLEM2494_LMARLEM2494_29_57_L
-GGC--AGG-A--TGGCCG--AGT--G--GTCT-A-------AGG-CG-------GGAGA
-CTCAAG-----------------------------------------------------
------------------------------------------------------------
-----T-TCT-CTT-CTAT---TC----------GTAGG--CGCGGG-TTCGAA-C----
CCCG-C----TC-CTG--T---CA--
;no comment
LMAJORLV39C5_LMJLV39_21_37_S
-GCA--AAC-G--TGGCCG--AGT--G--GTT--A-------AGG-CG-------CCTGC
-CTGCTA-----------------------------------------------------
------------------------------------------------------------
-----A-GCA-GGT-GTGA---TC----------TCACG--CGAAGG-TTCGAA-C----
CCTT-C----CG-TTT--G---CG--
;no comment
CFASCICULATACFCL_CFAC1_29_116_L
-GGC--GGA-G--TGGCCG--AGT--G--GTCT-A-------AGG-CG-------CCAGA
-TTTAGG-----------------------------------------------------
------------------------------------------------------------
-----C-TCT-GGT-CTTT---------------CGAGG--CGTGGG-TTCGAA-C----
CCCA-C----CT-CCG--T---CA--
;no comment
TCRUZISYLVIOX10-1-2012_ADWP02021287_73_S
-GCA--AAC-G--TGGCCG--AGT--G--GTT--A-------AGG-CG-------CCTGC
-CTGCTA-----------------------------------------------------
------------------------------------------------------------
-----A-GCA-GGT-GTGA---TC----------TCACG--CGTAGG-TTCGAA-C----
CCTA-C----CG-TTT--G---CG--
;no comment
TCONGOLENSEIL3000_T-CONGO-PSCHR-8_86_L
-GGC--AAG-A--TGGTCG--AGT--G--GTCT-A-------AGA-CG-------TGACG
-TTCAGG-----------------------------------------------------
------------------------------------------------------------
-----T-CGT-CAT-CTCC---TC----------GGAGG--CGTGGG-TTCGAA-C----
CCCA-C----TC-TTG--T---CA--
;no comment
LSPMARLEM2494_LMARLEM2494_29_58_S
-GTC--ATC-A--TACCCA--AGT--G--GTT--A-------CGG-GG-------GTTGA
-CTCGAA-----------------------------------------------------
------------------------------------------------------------
-----A-TCA-ACT-GCGA---TC----------TCGCG--CGCAGG-TTCGAA-T----
CCTG-C----TG-GTG--A---CG--
;no comment
LMAJORLV39C5_LMJLV39_23_52_L
-GGC--AAG-A--TGGTCG--AGT--G--GTCT-A-------AGA-CG-------TCACG
-TTCAGG-----------------------------------------------------
------------------------------------------------------------
-----T-CGT-GAT-CTCC---CCT---------GGAGG--CGTGGG-TTCAAA-C----
CCCA-C----TC-TTG--T---CA--
;no comment
CFASCICULATACFCL_CFAC1_29_117_S
-GTC--AAC-A--TACCCA--AGT--G--GTT--A-------CGG-GG-------TTTGA
-CTTGAA-----------------------------------------------------
------------------------------------------------------------
-----A-TCA-AAT-GCGA---TC----------TCGCG--CGCAGG-TTCGAA-C----
CCTG-C----TG-TTG--A---CG--
;no comment
TCRUZISYLVIOX10-1_TCX10_CHR1_6_S
-GTC--ACC-A--TA-CCA--AGT--G--GTT--A-------CGG-GG-------ACTGA
-CTAGAA-----------------------------------------------------
------------------------------------------------------------
-----A-TCA-GTT-GCGA---TC----------TCGCG--CGCAGG-TTCGAA-T----
CCTG-C----TG-GTG--A---CG--
;no comment
TCRUZICLBRENERESMERALDO-LIKE_TCCHR17-S_4_S
-GCA--AAC-G--TGGCCG--AGT--G--GTT--A-------AGG-CG-------CCTGC
-CTGCTA-----------------------------------------------------
------------------------------------------------------------
-----A-GCA-GGT-GTGA---TC----------TCACG--CGTAGG-TTCGAA-C----
CCTA-C----CG-TTT--G---CG--
;no comment
LSPMARLEM2494_LMARLEM2494_31_62_S
-GTC--ACC-A--TACCCA--AGT--G--GTT--A-------CGG-GG-------ACTGA
-CTAGAA-----------------------------------------------------
------------------------------------------------------------
-----A-TCA-GTT-GCGA---TC----------TCGCG--CGCAGG-TTCGAA-T----
CCTG-C----TG-GTG--A---CG--
;no comment
LMAJORLV39C5_LMJLV39_29_67_L
-GGC--AGG-A--TGGCCG--AGT--G--GTCT-A-------AGG-CG-------GGAGA
-CTCAAG-----------------------------------------------------
------------------------------------------------------------
-----T-TCT-CTT-CTAT---TC----------GTAGG--CGCGGG-TTCGAA-C----
CCCG-C----TC-CTG--T---CA--
;no comment
EMONTEROGEIILV88_EMOLV88_09_8_L
-GGC--AAG-A--TGGTCG--AGT--G--GTCT-A-------AGA-CG-------TCACG
-TTCAGG-----------------------------------------------------
------------------------------------------------------------
-----T-CGT-GAT-CTCC---CCT---------GGAGG--CGTGGG-TTCAAA-C----
CCCA-C----TC-TTG--T---CA--
;no comment
TCRUZISYLVIOX10-1_TCX10_CHR1_7_S
-GTC--ACC-A--TACCCA--AGT--G--GTT--A-------CGG-GG-------ACTGA
-CTCGAA-----------------------------------------------------
------------------------------------------------------------
-----A-TCA-GTT-GCGA---TC----------TCGCG--CGCAGG-TTCGAA-T----
CCTG-C----TG-GTG--A---CG--
;no comment
TCRUZICLBRENERESMERALDO-LIKE_TCCHR22-S_14_L
-GGC--AAG-A--TGGTCG--AGT--G--GTCT-A-------AGA-CG-------TGACG
-TTCAGG-----------------------------------------------------
------------------------------------------------------------
-----T-CGT-CAT-CTCTC-------------CGGAGG--CGTGGG-TTCAAA-C----
CCCA-C----TC-TTG--T---CA--
;no comment
LSPMARLEM2494_LMARLEM2494_34_77_L
-GGC--GGA-G--TGGCCG--AGT--G--GTCT-A-------AGG-CG-------CCAGA
-TTTAGG-----------------------------------------------------
------------------------------------------------------------
-----C-TCT-GGT-CTTC---------------CGAGG--CGTGGG-TTCGAA-C----
CCCA-C----CT-CCG--T---CA--
;no comment
LMAJORLV39C5_LMJLV39_29_68_S
-GTC--ACC-A--TACCCA--AGT--G--GTT--A-------CGG-GG-------GTTGA
-CTCGAA-----------------------------------------------------
------------------------------------------------------------
-----A-TCA-ACT-GCGA---TC----------TCGCG--CGCAGG-TTCGAA-T----
CCTG-C----TG-GTG--A---CG--
;no comment
EMONTEROGEIILV88_EMOLV88_09_9_L
-GGC--AAG-A--TGGTCG--AGT--G--GTCT-A-------AGA-CG-------TCACG
-TTCAGG-----------------------------------------------------
------------------------------------------------------------
-----T-CGT-GAT-CTCC---CCT---------GGAGG--CGTGGG-TTCAAA-C----
CCCA-C----TC-TTG--T---CA--
;no comment
TCRUZISYLVIOX10-1_TCX10_CHR1_8_L
-GGC--AAG-A--TGGCCG--AGT--G--GTCT-A-------AGG-CG-------GGAGA
-CTCAAG-----------------------------------------------------
------------------------------------------------------------
-----T-TCT-CTT-CTAT---TC----------GTAGG--CGTGGG-TTCGAA-C----
CCCA-C----TC-TTG--T---CA--
;no comment
TCRUZICLBRENERESMERALDO-LIKE_TCCHR26-S_25_L
-GCT--GGG-G--TTCCCG--AGTT-G--GTCA-A-------AGG-GG-------TGAGA
-CTTAAG-----------------------------------------------------
------------------------------------------------------------
-----T-TCT-CAT-GCGT---------------AAGCTT-CGTGGG-TTCGAA-C----
CCCA-C----CC-CCA--G---CA--
;no comment
LSPMARLEM2494_LMARLEM2494_34_78_S
-GTC--AAC-A--TACCCA--AGT--G--GTT--A-------CGG-GG-------TTTGA
-CTTGAA-----------------------------------------------------
------------------------------------------------------------
-----A-TCA-AAT-GCGA---TC----------TCGCG--CGCAGG-TTCGAA-C----
CCTG-C----TG-TTG--A---CG--
;no comment
LMAJORLV39C5_LMJLV39_31_71_S
-GTC--ACC-A--TACCCA--AGT--G--GTT--A-------CGG-GG-------ACTGA
-CTAGAA-----------------------------------------------------
------------------------------------------------------------
-----A-TCA-GTT-GCGA---TC----------TCGCG--CGCAGG-TTCGAA-T----
CCTG-C----TG-GTG--A---CG--
;no comment
EMONTEROGEIILV88_EMOLV88_09_10_L
-GGC--AAG-A--TGGTCG--AGT--G--GTCT-A-------AGA-CG-------TCACG
-TTCAGG-----------------------------------------------------
------------------------------------------------------------
-----T-CGT-GAT-CTCC---CCT---------GGAGG--CGTGGG-TTCAAA-C----
CCCA-C----TC-TTG--T---CA--
;no comment
TCRUZISYLVIOX10-1_TCX10_CHR1_9_ARAS
-GTC--ACC-A--TACCCA--AGT--G--GTT--A-------CGG-GG-------ACTGA
-CTAGAA-----------------------------------------------------
------------------------------------------------------------
-----A-TCA-GTT-GCGA---TC----------TCGCG--CGCAGG-TTCGAA-T----
CCTG-C----TG-GTG--A---CG--
;no comment
TCRUZICLBRENERESMERALDO-LIKE_TCCHR27-S_28_L
-GGC--GAG-A--TGGTCG--AGT--G--GTCT-A-------AGA-CG-------TTGGA
-TTAAGG-----------------------------------------------------
------------------------------------------------------------
-----T-TCC-AAT-CCTTC-------------CGAGGG--CGTGGG-TTCAAA-C----
CCCA-C----TC-TCG--T---CA--
;(TRNASCAN-SE ID: CHR5-TRNA19) LEU (AAG) 82 BP SC: 75-2 CHR5:181097474-181097555 (-)
HOMO_SAPIENS_TRNA-LEU-AAG-1-1
-GGT--AGC-G--TGGCCG--AGC--G--GTCT-A-------AGG-CG-------CTGGA
-TTAAGG-----------------------------------------------------
------------------------------------------------------------
-----C-TCC-AGT-CTCT---TC----------GGAGG--CGTGGG-TTCGAA-T----
CCCA-C----CG-CTG--C---CA--
;no comment
EMONTEROGEIILV88_EMOLV88_09_11_L
-GGC--AAG-A--TGGTCG--AGT--G--GTCT-A-------AGA-CG-------TCACG
-TTCAGG-----------------------------------------------------
------------------------------------------------------------
-----T-CGT-GAT-CTCC---CCT---------GGAGG--CGTGGG-TTCAAA-C----
CCCA-C----TC-TTG--T---CA--
;no comment
TCRUZISYLVIOX10-1_TCX10_CHR15_19_S
-GCA--AAC-G--TGGCCG--AGT--G--GTT--A-------AGG-CG-------CCTGC
-CTGCTA-----------------------------------------------------
------------------------------------------------------------
-----A-GCA-GGT-GTGA---TC----------TCACG--CGTAGG-TTCGAA-C----
CCTA-C----CG-TTT--G---CG--
;no comment
TCRUZICLBRENERESMERALDO-LIKE_TCCHR34-S_37_L
-GGC--GGT-G--TGGCCG--AGT--G--GTCT-A-------AGG-CG-------CCAGA
-TTTAGG-----------------------------------------------------
------------------------------------------------------------
-----C-TCT-GGT-CTCT---------------AGGGG--CGTGGG-TTCGAA-C----
CCCA-C----CA-CCG--T---CA--
;(TRNASCAN-SE ID: CHR5-TRNA3) LEU (AAG) 82 BP SC: 75-2 CHR5:181101840-181101921 (+)
HOMO_SAPIENS_TRNA-LEU-AAG-1-2
-GGT--AGC-G--TGGCCG--AGC--G--GTCT-A-------AGG-CG-------CTGGA
-TTAAGG-----------------------------------------------------
------------------------------------------------------------
-----C-TCC-AGT-CTCT---TC----------GGAGG--CGTGGG-TTCGAA-T----
CCCA-C----CG-CTG--C---CA--
;no comment
EMONTEROGEIILV88_EMOLV88_11_23_L
-GGT--GAG-A--TGGTCG--AGT--G--GTCT-A-------AGA-CG-------TTGGA
-TTAAGG-----------------------------------------------------
------------------------------------------------------------
-----T-TCC-AAT-CCTT---TC----------GAGGG--CGTGGG-TTCAAA-C----
CCCA-C----TC-TCA--T---CA--
;no comment
TCRUZISYLVIOX10-1_TCX10_CHR15_21_L
-GGC--GAG-A--TGGTCG--AGT--G--GTCT-A-------AGA-CG-------TTGGA
-TTAAGG-----------------------------------------------------
------------------------------------------------------------
-----T-TCC-AAT-CCTTC-------------CGAGGG--CGTGGG-TTCAAA-C----
CCCA-C----TC-TCG--T---CA--
;no comment
TCRUZICLBRENERESMERALDO-LIKE_TCCHR34-S_38_S
-GTC--GAC-A--TACCCA--AGT--G--GTT--A-------CGG-GG-------TTTGA
-CTTGAA-----------------------------------------------------
------------------------------------------------------------
-----A-TCA-AAT-GCGA---TC----------TCGCG--CGCAGG-TTCGAA-C----
CCTG-C----TG-TCG--A---CG--
;(TRNASCAN-SE ID: CHR5-TRNA16) LEU (AAG) 82 BP SC: 75-2 CHR5:181174044-181174125 (-)
HOMO_SAPIENS_TRNA-LEU-AAG-1-3
-GGT--AGC-G--TGGCCG--AGC--G--GTCT-A-------AGG-CG-------CTGGA
-TTAAGG-----------------------------------------------------
------------------------------------------------------------
-----C-TCC-AGT-CTCT---TC----------GGAGG--CGTGGG-TTCGAA-T----
CCCA-C----CG-CTG--C---CA--
;no comment
EMONTEROGEIILV88_EMOLV88_17_38_S
-GCA--AAT-G--TGGCCG--AGT--G--GTT--A-------AGG-CG-------CCTGC
-CTGCTA-----------------------------------------------------
------------------------------------------------------------
-----A-GCA-GGT-GTGA---TC----------TCACG--CGAAGG-TTCGAA-C----
CCTT-C----CG-TTT--G---CG--
;no comment
TCRUZISYLVIOX10-1_TCX10_CHR21_27_L
-TGC--TGG-GG-TTCCCG--AGTT-G--GTCA-A-------AGG-GG-------TGAGA
-CTTAAG-----------------------------------------------------
------------------------------------------------------------
-----T-TCT-CAT-GCGT---------------AAGCTT-CGTGGG-TTCGAA-C----
CCCA-C----CC-CAG--C---AA--
;no comment
TCRUZICLBRENERESMERALDO-LIKE_TCCHR36-S_44_S
-GTC--ACC-A--TACCCA--AGT--G--GTT--A-------CGG-GG-------ACTGA
-CTAGAA-----------------------------------------------------
------------------------------------------------------------
-----A-TCA-GTT-GCGA---TC----------TCGCG--CGCAGG-TTCGAA-T----
CCTG-C----TG-GTG--A---CG--
;(TRNASCAN-SE ID: CHR5-TRNA7) LEU (AAG) 82 BP SC: 74-8 CHR5:181187701-181187782 (+)
HOMO_SAPIENS_TRNA-LEU-AAG-2-1
-GGT--AGC-G--TGGCCG--AGC--G--GTCT-A-------AGG-CG-------CTGGA
-TTAAGG-----------------------------------------------------
------------------------------------------------------------
-----C-TCC-AGT-CTCT---TC----------GGGGG--CGTGGG-TTCGAA-T----
CCCA-C----CG-CTG--C---CA--
;no comment
EMONTEROGEIILV88_EMOLV88_21_40_S
-GCA--AAT-G--TGGCCG--AGT--G--GTT--A-------AGG-CG-------CCTGC
-CTGCTA-----------------------------------------------------
------------------------------------------------------------
-----A-GCA-GGT-GTGA---TC----------TCACG--CGAAGG-TTCGAA-C----
CCTT-C----CG-TTT--G---CG--
;no comment
TCRUZISYLVIOX10-1_TCX10_CHR32_43_S
-GCA--AAC-G--TGGCCG--AGT--G--GTT--A-------AGG-CG-------CCTGC
-CTGCTA-----------------------------------------------------
------------------------------------------------------------
-----A-GCA-GGT-GTGA---TC----------TCACG--CGTAGG-TTCGAA-C----
CCTA-C----CG-TTT--G---CG--
;no comment
TCRUZICLBRENERESMERALDO-LIKE_TCCHR36-S_45_L
-GGC--AAG-A--TGGCCG--AGT--G--GTCT-A-------AGG-CG-------GGAGA
-CTCAAG-----------------------------------------------------
------------------------------------------------------------
-----T-TCT-CTT-CTAT---TC----------GTAGG--CGTGGG-TTCGAA-C----
CCCA-C----TC-TTG--T---CA--
;(TRNASCAN-SE ID: CHR6-TRNA105) LEU (AAG) 82 BP SC: 74-8 CHR6:28943622-28943703 (-)
HOMO_SAPIENS_TRNA-LEU-AAG-2-2
-GGT--AGC-G--TGGCCG--AGC--G--GTCT-A-------AGG-CG-------CTGGA
-TTAAGG-----------------------------------------------------
------------------------------------------------------------
-----C-TCC-AGT-CTCT---TC----------GGGGG--CGTGGG-TTCGAA-T----
CCCA-C----CG-CTG--C---CA--
;no comment
EMONTEROGEIILV88_EMOLV88_21_41_S
-GCA--AAT-G--TGGCCG--AGT--G--GTT--A-------AGG-CG-------CCTGC
-CTGCTA-----------------------------------------------------
------------------------------------------------------------
-----A-GCA-GGT-GTGA---TC----------TCACG--CGAAGG-TTCGAA-C----
CCTT-C----CG-TTT--G---CG--
;no comment
TCRUZISYLVIOX10-1_TCX10_CHR37_50_L
-GGC--AAG-A--TGGTCG--AGT--G--GTCT-A-------AGA-CG-------TGACG
-TTCAGG-----------------------------------------------------
------------------------------------------------------------
-----T-CGT-CAT-CTCTC-------------CGGAGG--CGTGGG-TTCAAA-C----
CCCA-C----TC-TTG--T---CA--
;(TRNASCAN-SE ID: CHR14-TRNA1) LEU (AAG) 82 BP SC: 74-8 CHR14:20610132-20610213 (+)
HOMO_SAPIENS_TRNA-LEU-AAG-2-3
-GGT--AGC-G--TGGCCG--AGC--G--GTCT-A-------AGG-CG-------CTGGA
-TTAAGG-----------------------------------------------------
------------------------------------------------------------
-----C-TCC-AGT-CTCT---TC----------GGGGG--CGTGGG-TTCGAA-T----
CCCA-C----CG-CTG--C---CA--
;no comment
EMONTEROGEIILV88_EMOLV88_23_48_L
-GGC--AAG-A--TGGTCG--AGT--G--GTCT-A-------AGA-CG-------TCACG
-TTCAGG-----------------------------------------------------
------------------------------------------------------------
-----T-CGT-GAT-CTCC---CCT---------GGAGG--CGTGGG-TTCAAA-C----
CCCA-C----TC-TTG--T---CA--
;no comment
TCRUZISYLVIOX10-1_TCX10_CHR43_63_S
-GTC--GAC-A--TACCCA--AGT--G--GTT--A-------CGG-GG-------TTTGA
-CTTGAA-----------------------------------------------------
------------------------------------------------------------
-----A-TCA-AAT-GCGA---TC----------TCGCG--CGCAGG-TTCGAA-C----
CCTG-C----TG-TCG--A---CG--
;(TRNASCAN-SE ID: CHR16-TRNA17) LEU (AAG) 82 BP SC: 74-8 CHR16:22297140-22297221 (+)
HOMO_SAPIENS_TRNA-LEU-AAG-2-4
-GGT--AGC-G--TGGCCG--AGC--G--GTCT-A-------AGG-CG-------CTGGA
-TTAAGG-----------------------------------------------------
------------------------------------------------------------
-----C-TCC-AGT-CTCT---TC----------GGGGG--CGTGGG-TTCGAA-T----
CCCA-C----CG-CTG--C---CA--
;no comment
EMONTEROGEIILV88_EMOLV88_24_58_L
-GCT--GGG-G--TTCCCG--AGTT-G--GTCA-A-------AGG-GG-------TGAGA
-CTTAAG-----------------------------------------------------
------------------------------------------------------------
-----T-TCT-CAT-GCGT---------------GAGCTT-CGTGGG-TTCGAA-C----
CCCA-C----CT-CCA--G---CA--
;no comment
TCRUZISYLVIOX10-1_TCX10_CHR43_64_L
-GGC--GGT-G--TGGCCG--AGT--G--GTCT-A-------AGG-CG-------CCAGA
-TTTAGG-----------------------------------------------------
------------------------------------------------------------
-----C-TCT-GGT-------CTCTAG---G-------G--CGTGGG-TTCGAA-C----
CCCA-C----CA-CCG--T---CA--
;(TRNASCAN-SE ID: CHR6-TRNA80) LEU (AAG) 82 BP SC: 73-8 CHR6:28989002-28989083 (+)
HOMO_SAPIENS_TRNA-LEU-AAG-3-1
-GGT--AGC-G--TGGCCG--AGC--G--GTCT-A-------AGG-CG-------CTGGA
-TTAAGG-----------------------------------------------------
------------------------------------------------------------
-----C-TCC-AGT-CTCT---TC----------GGGGG--CGTGGG-TTCAAA-T----
CCCA-C----CG-CTG--C---CA--
;no comment
EMONTEROGEIILV88_EMOLV88_31_70_S
-GTC--ACC-A--TACCCA--AGT--G--GTT--A-------CGG-GG-------ACTGA
-CTAGAA-----------------------------------------------------
------------------------------------------------------------
-----A-TCA-GTT-GCGA---TC----------TCGCG--CGTAGG-TTCGAA-T----
CCTG-C----TG-GTG--A---CG--
;no comment
TCRUZISYLVIOX10-1_TCX10_CHR5_67_T
-GGC--CGC-T--TAGCAC--AGT--G--GC---A-------GTG-CA-------CCACT
-CTCGTA-----------------------------------------------------
------------------------------------------------------------
-----A-AGT-GGG------------------------GT-CGCGAG-TTCGAT-T----
CTCG-C----AG-TGG--C---CT--
;(TRNASCAN-SE ID: CHR6-TRNA134) LEU (AAG) 82 BP SC: 64-4 CHR6:28478623-28478704 (-)
HOMO_SAPIENS_TRNA-LEU-AAG-4-1
-GGT--AGC-G--TGGCCG--AGT--G--GTCT-A-------AGA-CG-------CTGGA
-TTAAGG-----------------------------------------------------
------------------------------------------------------------
-----C-TCC-AGT-CTCT---TC----------GGGGG--CGTGGG-TTTGAA-T----
CCCA-C----CG-CTG--C---CA--
;no comment
EMONTEROGEIILV88_EMOLV88_33_77_S
-GTC--ACC-A--TACCCA--AGT--G--GTT--A-------CGG-GG-------GTTGA
-CTCGAA-----------------------------------------------------
------------------------------------------------------------
-----A-TCA-ACT-GCGA---TC----------TCGCG--CGCAGG-TTCGAA-T----
CCTG-C----TG-GTG--A---CG--
;no comment
TCRUZISYLVIOX10-1_TCX10_CHR9_78_L
-GGC--GAG-A--TGGTCG--AGT--G--GTCT-A-------AGA-CG-------TTGGA
-TTAAGG-----------------------------------------------------
------------------------------------------------------------
-----T-TCC-AAT-CCTTC-------------CGAGGG--CGTGGG-TTCAAA-C----
CCCA-C----TC-TCG--T---CA--
;(TRNASCAN-SE ID: CHR6-TRNA107) LEU (CAA) 106 BP SC: 77-2 CHR6:28896223-28896328 (-)
HOMO_SAPIENS_TRNA-LEU-CAA-1-1
-GTC--AGG-A--TGGCCG--AGT--G--GTCT-A-------AGG-CG-------CCAGA
-CTCAAGCTAAGCTTCCTCCGCGGTGGGGA------------------------------
------------------------------------------------------------
-----T-TCT-GGT-CTCC---AAT---------GGAGG--CGTGGG-TTCGAA-T----
CCCA-C----TT-CTG--A---CA--
;no comment
EMONTEROGEIILV88_EMOLV88_34_87_L
-GGC--GGA-G--TGGCCG--AGT--G--GTCT-A-------AGG-CG-------CCAGA
-TTTAGG-----------------------------------------------------
------------------------------------------------------------
-----C-TCT-GGT-CTTT---------------CGAGG--CGTGGG-TTCGAA-C----
CCCA-C----CT-CCG--T---CA--
;no comment
TCRUZITULACL2_AQHO01021239-1_19_S
-GTC--ACC-A--TACCCA--AGT--G--GTT--A-------CGG-GG-------ACTGA
-CTCGAA-----------------------------------------------------
------------------------------------------------------------
-----A-TCA-GTT-GCGA---TC----------TCGCG--CGCAGG-TTCGAA-T----
CCTG-C----TG-GTG--A---CG--
;(TRNASCAN-SE ID: CHR6-TRNA76) LEU (CAA) 105 BP SC: 77-2 CHR6:28941053-28941157 (+)
HOMO_SAPIENS_TRNA-LEU-CAA-1-2
-GTC--AGG-A--TGGCCG--AGT--G--GTCT-A-------AGG-CG-------CCAGA
-CTCAAGCTTGGCTTCCTCGTGTTGAGGA-------------------------------
------------------------------------------------------------
-----T-TCT-GGT-CTCC---AAT---------GGAGG--CGTGGG-TTCGAA-T----
CCCA-C----TT-CTG--A---CA--
;no comment
EMONTEROGEIILV88_EMOLV88_34_88_S
-GTC--AGC-A--TACCCA--AGT--G--GTT--A-------CGG-GG-------TTTGA
-CTTGAA-----------------------------------------------------
------------------------------------------------------------
-----A-TCA-AAT-GCGA---TC----------TCGCG--CGCAGG-TTCGAA-C----
CCTG-C----TG-CTG--A---CG--
;no comment
TCRUZITULACL2_AQHO01023705-1_29_S
-GTC--ACC-A--TACCCA--AGT--G--GTT--A-------CGG-GG-------ACTGA
-CTAGAA-----------------------------------------------------
------------------------------------------------------------
-----A-TCA-GTT-GCGA---TC----------TCGCG--CGCAGG-TTCGAA-T----
CCTG-C----TG-GTG--A---CG--
;(TRNASCAN-SE ID: CHR6-TRNA148) LEU (CAA) 108 BP SC: 78-0 CHR6:27605638-27605745 (-)
HOMO_SAPIENS_TRNA-LEU-CAA-2-1
-GTC--AGG-A--TGGCCG--AGT--G--GTCT-A-------AGG-CG-------CCAGA
-CTCAAGCTTACTGCTTCCTGTGTTCGGGTC-----------------------------
------------------------------------------------------------
-----T-TCT-GGT-CTCC---GTAT--------GGAGG--CGTGGG-TTCGAA-T----
CCCA-C----TT-CTG--A---CA--
;no comment
EMONTEROGEIILV88_EMOLV88_36_95_S
-GTC--ACC-A--TACCCA--AGT--G--GTT--A-------CGG-GG-------GTTGA
-CTCGAA-----------------------------------------------------
------------------------------------------------------------
-----A-TCA-ACT-GCGA---TC----------TCGCG--CGCAGG-TTCGAA-T----
CCTG-C----TG-GTG--A---CG--
;no comment
TCRUZITULACL2_AQHO01023767-1_31_S
-GCA--AAC-G--TGGCCG--AGT--G--GTT--A-------AGG-CG-------CCTGC
-CTGCTA-----------------------------------------------------
------------------------------------------------------------
-----A-GCA-GGT-GTGA---TC----------TCACG--CGTAGG-TTCGAA-C----
CCTA-C----CG-TTT--G---CG--
;(TRNASCAN-SE ID: CHR6-TRNA149) LEU (CAA) 107 BP SC: 77-3 CHR6:27602569-27602675 (-)
HOMO_SAPIENS_TRNA-LEU-CAA-3-1
-GTC--AGG-A--TGGCCG--AGT--G--GTCT-A-------AGG-CG-------CCAGA
-CTCAAGTTGCTACTTCCCAGGTTTGGGGC------------------------------
------------------------------------------------------------
-----T-TCT-GGT-CTCC---GCAT--------GGAGG--CGTGGG-TTCGAA-T----
CCCA-C----TT-CTG--A---CA--
;no comment
EMONTEROGEIILV88_EMOLV88_36_96_L
-GGC--AGG-A--TGGCCG--AGT--G--GTCT-A-------AGG-CG-------GGAGA
-CTCAAG-----------------------------------------------------
------------------------------------------------------------
-----T-TCT-CTT-CTAT---TC----------GTAGG--CGCGGG-TTCGAA-C----
CCCG-C----TC-CTG--T---CA--
;no comment
TCRUZITULACL2_AQHO01024116-1_38_L
-GCT--GGG-G--TTCCCG--AGTT-G--GTCA-A-------AGG-GG-------TGAGA
-CTTAAG-----------------------------------------------------
------------------------------------------------------------
-----T-TCT-CAT-GCGT---------------AAGCTT-CGTGGG-TTCGAA-C----
CCCA-C----CC-CCA--G---CA--
;(TRNASCAN-SE ID: CHR1-TRNA69) LEU (CAA) 106 BP SC: 73-6 CHR1:248873855-248873960 (+)
HOMO_SAPIENS_TRNA-LEU-CAA-4-1
-GTC--AGG-A--TGGCCG--AGT--G--GTCT-A-------AGG-CG-------CCAGA
-CTCAAGGTAAGCACCTTGCCTGCGGGCT-------------------------------
------------------------------------------------------------
-----T-TCT-GGT-CTCCGG-----------ATGGAGG--CGTGGG-TTCGAA-T----
CCCA-C----TT-CTG--A---CA--
;no comment
EMONTEROGEIILV88_EMOLV88_36_99_L
-GGT--GAG-A--TGGTCG--AGT--G--GTCT-A-------AGA-CG-------TTGGA
-TTAAGG-----------------------------------------------------
------------------------------------------------------------
-----T-TCC-AAT-CCTT---TC----------GAGGG--CGTGGG-TTCAAA-C----
CCCA-C----TC-TCA--T---CA--
;no comment
TCRUZITULACL2_AQHO01027870-1_51_L
-GCT--GGG-G--TTCCCG--AGTT-G--GTCA-A-------AGG-GG-------TGAGA
-CTTAAG-----------------------------------------------------
------------------------------------------------------------
-----T-TCT-CAT-GCGT---------------AAGCTT-CGTGGG-TTCGAA-C----
CCCA-C----CC-CCA--G---CA--
;(TRNASCAN-SE ID: CHR1-TRNA76) LEU (CAA) 84 BP SC: 57-5 CHR1:161611946-161612029 (-)
HOMO_SAPIENS_TRNA-LEU-CAA-6-1
-GTC--AGG-A--TGGCCG--AGC--A--GTCTTA-------AGG-CG-------CTGCG
-TTCAAA-----------------------------------------------------
------------------------------------------------------------
-----T-CGC-ACC-CTCC---GCT---------GGAGG--CGTGGG-TTCGAA-T----
CCCA-C----TT-TTG--A---CA--
;no comment
EMONTEROGEIILV88_EMOLV88_SCAF000892_108_L
-GGC--AAG-A--TGGTCG--AGT--G--GTCT-A-------AGA-CG-------TCACG
-TTCAGG-----------------------------------------------------
------------------------------------------------------------
-----T-CGT-GAT-CTCC---CCT---------GGAGG--CGTGGG-TTCAAA-C----
CCCA-C----TC-TTG--T---CA--
;no comment
TCRUZITULACL2_AQHO01032505-1_65_S
-GTC--ACC-A--TACCCA--AGT--G--GTT--A-------CGG-GG-------ACTGA
-CTAGAA-----------------------------------------------------
------------------------------------------------------------
-----A-TCA-GTT-GCGA---TC----------TCGCG--CGCAGG-TTCGAA-T----
CCTG-C----TG-GTG--A---CG--
;(TRNASCAN-SE ID: CHR1-TRNA46) LEU (CAG) 83 BP SC: 78-2 CHR1:161441533-161441615 (+)
HOMO_SAPIENS_TRNA-LEU-CAG-1-1
-GTC--AGG-A--TGGCCG--AGC--G--GTCT-A-------AGG-CG-------CTGCG
-TTCAGG-----------------------------------------------------
------------------------------------------------------------
-----T-CGC-AGT-CTCC---CCT---------GGAGG--CGTGGG-TTCGAA-T----
CCCA-C----TC-CTG--A---CA--
;no comment
EMONTEROGEIILV88_EMOLV88_SCAF001534_110_L
-GGC--AAG-A--TGGTCG--AGT--G--GTCT-A-------AGA-CG-------TCACG
-TTCAGG-----------------------------------------------------
------------------------------------------------------------
-----T-CGT-GAT-CTCC---CCT---------GGAGG--CGTGGG-TTCAAA-C----
CCCA-C----TC-TTG--T---CA--
;no comment
TCRUZITULACL2_AQHO01037896-1_73_S
-GCA--AAC-G--TGGCCG--AGT--G--GTT--A-------AGG-CG-------CCTGC
-CTGCTA-----------------------------------------------------
------------------------------------------------------------
-----A-GCA-GGT-GTGA---TC----------TCACG--CGTAGG-TTCGAA-C----
CCTA-C----CG-TTT--G---CG--
;(TRNASCAN-SE ID: CHR1-TRNA48) LEU (CAG) 83 BP SC: 78-2 CHR1:161448951-161449033 (+)
HOMO_SAPIENS_TRNA-LEU-CAG-1-2
-GTC--AGG-A--TGGCCG--AGC--G--GTCT-A-------AGG-CG-------CTGCG
-TTCAGG-----------------------------------------------------
------------------------------------------------------------
-----T-CGC-AGT-CTCC---CCT---------GGAGG--CGTGGG-TTCGAA-T----
CCCA-C----TC-CTG--A---CA--
;no comment
LAETHIOPICAL147_LAEL147_09_13_L
-GGC--AAG-A--TGGTCG--AGT--G--GTCT-A-------AGA-CG-------TCACG
-TTCAGG-----------------------------------------------------
------------------------------------------------------------
-----T-CGT-GAT-CTCC---CCT---------GGAGG--CGTGGG-TTCAAA-C----
CCCA-C----TC-TTG--T---CA--
;no comment
TCRUZITULACL2_AQHO01042845-1_77_L
-GGC--GAG-A--TGGTCG--AGT--G--GTCT-A-------AGA-CG-------TTGGA
-TTAAGG-----------------------------------------------------
------------------------------------------------------------
-----T-TCC-AAT-CCTTC-------------CGAGGG--CGTGGG-TTCAAA-C----
CCCA-C----TC-TCG--T---CA--
;(TRNASCAN-SE ID: CHR1-TRNA50) LEU (CAG) 83 BP SC: 78-2 CHR1:161456332-161456414 (+)
HOMO_SAPIENS_TRNA-LEU-CAG-1-3
-GTC--AGG-A--TGGCCG--AGC--G--GTCT-A-------AGG-CG-------CTGCG
-TTCAGG-----------------------------------------------------
------------------------------------------------------------
-----T-CGC-AGT-CTCC---CCT---------GGAGG--CGTGGG-TTCGAA-T----
CCCA-C----TC-CTG--A---CA--
;no comment
LAETHIOPICAL147_LAEL147_11_24_L
-GGT--GAG-A--TGGTCG--AGT--G--GTCT-A-------AGA-CG-------TTGGA
-TTAAGG-----------------------------------------------------
------------------------------------------------------------
-----T-TCC-AAT-CCTT---TC----------GAGGG--CGTGGG-TTCAAA-C----
CCCA-C----TC-TCA--T---CA--
;no comment
TCRUZITULACL2_KB851309-1_86_S
-GTC--GGC-A--TACCCA--AGT--G--GTT--A-------CGG-GG-------TTTGA
-CTTGAA-----------------------------------------------------
------------------------------------------------------------
-----A-TCA-AAT-GCGA---TC----------TCGCG--CGCAGG-TTCGAA-C----
CCTG-C----TG-TCG--A---CG--
;(TRNASCAN-SE ID: CHR1-TRNA52) LEU (CAG) 83 BP SC: 78-2 CHR1:161463742-161463824 (+)
HOMO_SAPIENS_TRNA-LEU-CAG-1-4
-GTC--AGG-A--TGGCCG--AGC--G--GTCT-A-------AGG-CG-------CTGCG
-TTCAGG-----------------------------------------------------
------------------------------------------------------------
-----T-CGC-AGT-CTCC---CCT---------GGAGG--CGTGGG-TTCGAA-T----
CCCA-C----TC-CTG--A---CA--
;no comment
LAETHIOPICAL147_LAEL147_17_35_S
-GCA--AAT-G--TGGCCG--AGT--G--GTT--A-------AGG-CG-------CCTGC
-CTGCTA-----------------------------------------------------
------------------------------------------------------------
-----A-GCA-GGT-GTGA---TC----------TCACG--CGAAGG-TTCGAA-C----
CCTT-C----CG-TTT--G---CG--
;no comment
TCRUZITULACL2_KB851309-1_87_L
-GGC--GGT-G--TGGCCG--AGT--G--GTCT-A-------AGG-CG-------CCAGA
-TTTAGG-----------------------------------------------------
------------------------------------------------------------
-----C-TCT-GGT-CTCT---------------AGGGG--CGTGGG-TTCGAA-C----
CCCA-C----CA-CCG--T---CA--
;(TRNASCAN-SE ID: CHR1-TRNA54) LEU (CAG) 83 BP SC: 78-2 CHR1:161471123-161471205 (+)
HOMO_SAPIENS_TRNA-LEU-CAG-1-5
-GTC--AGG-A--TGGCCG--AGC--G--GTCT-A-------AGG-CG-------CTGCG
-TTCAGG-----------------------------------------------------
------------------------------------------------------------
-----T-CGC-AGT-CTCC---CCT---------GGAGG--CGTGGG-TTCGAA-T----
CCCA-C----TC-CTG--A---CA--
;no comment
LAETHIOPICAL147_LAEL147_21_37_S
-GCA--AAC-G--TGGCCG--AGT--G--GTT--A-------AGG-CG-------CCTGC
-CTGCTA-----------------------------------------------------
------------------------------------------------------------
-----A-GCA-GGT-GTGA---TC----------TCACG--CGAAGG-TTCGAA-C----
CCTT-C----CG-TTT--G---CG--
;no comment
TCRUZITULACL2_KB851384-1_93_S
-GTC--GAC-A--TACCCA--AGT--G--GTT--A-------CGG-GG-------TTTGA
-CTTGAA-----------------------------------------------------
------------------------------------------------------------
-----A-TCA-AAT-GCGA---TC----------TCGCG--CGCAGG-TTCGAA-C----
CCTG-C----TG-TCG--A---CG--
;(TRNASCAN-SE ID: CHR1-TRNA78) LEU (CAG) 83 BP SC: 78-2 CHR1:161530342-161530424 (-)
HOMO_SAPIENS_TRNA-LEU-CAG-1-6
-GTC--AGG-A--TGGCCG--AGC--G--GTCT-A-------AGG-CG-------CTGCG
-TTCAGG-----------------------------------------------------
------------------------------------------------------------
-----T-CGC-AGT-CTCC---CCT---------GGAGG--CGTGGG-TTCGAA-T----
CCCA-C----TC-CTG--A---CA--
;no comment
LAETHIOPICAL147_LAEL147_23_49_L
-GGC--AAG-A--TGGTCG--AGT--G--GTCT-A-------AGA-CG-------TCACG
-TTCAGG-----------------------------------------------------
------------------------------------------------------------
-----T-CGT-GAT-CTCC---CCT---------GGAGG--CGTGGG-TTCAAA-C----
CCCA-C----TC-TTG--T---CA--
;no comment
TCRUZITULACL2_KB851384-1_94_L
-GGC--GGT-G--TGGCCG--AGT--G--GTCT-A-------AGG-CG-------CCAGA
-TTTAGG-----------------------------------------------------
------------------------------------------------------------
-----C-TCT-GGT-CTCT---------------AGGGG--CGTGGG-TTCGAA-C----
CCCA-C----CA-CCG--T---CA--
;(TRNASCAN-SE ID: CHR6-TRNA7) LEU (CAG) 83 BP SC: 78-2 CHR6:26521208-26521290 (+)
HOMO_SAPIENS_TRNA-LEU-CAG-1-7
-GTC--AGG-A--TGGCCG--AGC--G--GTCT-A-------AGG-CG-------CTGCG
-TTCAGG-----------------------------------------------------
------------------------------------------------------------
-----T-CGC-AGT-CTCC---CCT---------GGAGG--CGTGGG-TTCGAA-T----
CCCA-C----TC-CTG--A---CA--
;no comment
LAETHIOPICAL147_LAEL147_29_66_L
-GGC--AGG-A--TGGCCG--AGT--G--GTCT-A-------AGG-CG-------GGAGA
-CTCAAG-----------------------------------------------------
------------------------------------------------------------
-----T-TCT-CTT-CTAT---TC----------GTAGG--CGCGGG-TTCGAA-C----
CCCG-C----TC-CTG--T---CA--
;no comment
TCRUZITULACL2_KB851398-1_100_L
-GGC--AAG-A--TGGTCG--AGT--G--GTCT-A-------AGA-CG-------TGACG
-TTCAGG-----------------------------------------------------
------------------------------------------------------------
-----T-CGT-CAT-CTCTC-------------CGGAGG--CGTGGG-TTCAAA-C----
CCCA-C----TC-TTG--T---CA--
;(TRNASCAN-SE ID: CHR16-TRNA18) LEU (CAG) 83 BP SC: 77-3 CHR16:57299951-57300033 (+)
HOMO_SAPIENS_TRNA-LEU-CAG-2-1
-GTC--AGG-A--TGGCCG--AGC--G--GTCT-A-------AGG-CG-------CTGCG
-TTCAGG-----------------------------------------------------
------------------------------------------------------------
-----T-CGC-AGT-CTCC---CCT---------GGAGG--CGTGGG-TTCGAA-T----
CCCA-C----TT-CTG--A---CA--
;no comment
LAETHIOPICAL147_LAEL147_29_67_S
-GTC--ACC-A--TACCCA--AGT--G--GTT--A-------CGG-GG-------GTTGA
-CTCGAA-----------------------------------------------------
------------------------------------------------------------
-----A-TCA-ACT-GCGA---TC----------TCGCG--CGCAGG-TTCGAA-T----
CCTG-C----TG-GTG--A---CG--
;no comment
TCRUZITULACL2_KB851533-1_112_L
-GGC--AAG-A--TGGTCG--AGT--G--GTCT-A-------AGA-CG-------TGACG
-TTCAGG-----------------------------------------------------
------------------------------------------------------------
-----T-CGT-CAT-CTCTC-------------CGGAGG--CGTGGG-TTCAAA-C----
CCCA-C----TC-TTG--T---CA--
;(TRNASCAN-SE ID: CHR16-TRNA27) LEU (CAG) 83 BP SC: 77-3 CHR16:57300480-57300562 (-)
HOMO_SAPIENS_TRNA-LEU-CAG-2-2
-GTC--AGG-A--TGGCCG--AGC--G--GTCT-A-------AGG-CG-------CTGCG
-TTCAGG-----------------------------------------------------
------------------------------------------------------------
-----T-CGC-AGT-CTCC---CCT---------GGAGG--CGTGGG-TTCGAA-T----
CCCA-C----TT-CTG--A---CA--
;no comment
LAETHIOPICAL147_LAEL147_31_70_S
-GTC--ACC-A--TACCCA--AGT--G--GTT--A-------CGG-GG-------ACTGA
-CTAGAA-----------------------------------------------------
------------------------------------------------------------
-----A-TCA-GTT-GCGA---TC----------TCGCG--CGCAGG-TTCGAA-T----
CCTG-C----TG-GTG--A---CG--
;(TRNASCAN-SE ID: CHR6-TRNA87) LEU (TAA) 83 BP SC: 88-7 CHR6:144216547-144216629 (+)
HOMO_SAPIENS_TRNA-LEU-TAA-1-1
-ACC--AGG-A--TGGCCG--AGT--G--GTT--A-------AGG-CG-------TTGGA
-CTTAAG-----------------------------------------------------
------------------------------------------------------------
-----A-TCC-AAT-GGAC---ATAT--------GTCCG--CGTGGG-TTCGAA-C----
CCCA-C----TC-CTG--G---TA--
;no comment
LAETHIOPICAL147_LAEL147_34_87_L
-GGC--GGA-G--TGGCCG--AGT--G--GTCT-A-------AGG-CG-------CCAGA
-TTTAGG-----------------------------------------------------
------------------------------------------------------------
-----C-TCT-GGT-CTTT---------------CGAGG--CGTGGG-TTCGAA-C----
CCCA-C----CT-CCG--T---CA--
;(TRNASCAN-SE ID: CHR6-TRNA142) LEU (TAA) 83 BP SC: 90-8 CHR6:27721119-27721201 (-)
HOMO_SAPIENS_TRNA-LEU-TAA-2-1
-ACC--GGG-A--TGGCCG--AGT--G--GTT--A-------AGG-CG-------TTGGA
-CTTAAG-----------------------------------------------------
------------------------------------------------------------
-----A-TCC-AAT-GGGCTG-----------GTGCCCG--CGTGGG-TTCGAA-C----
CCCA-C----TC-TCG--G---TA--
;no comment
LAETHIOPICAL147_LAEL147_34_88_S
-GTC--AAC-A--TACCCA--AGT--G--GTT--A-------CGG-GG-------TTTGA
-CTTGAA-----------------------------------------------------
------------------------------------------------------------
-----A-TCA-AAT-GCGA---TC----------TCGCG--CGCAGG-TTCGAA-C----
CCTG-C----TG-TTG--A---CG--
;(TRNASCAN-SE ID: CHR11-TRNA3) LEU (TAA) 83 BP SC: 85-0 CHR11:59551755-59551837 (+)
HOMO_SAPIENS_TRNA-LEU-TAA-3-1
-ACC--AGA-A--TGGCCG--AGT--G--GTT--A-------AGG-CG-------TTGGA
-CTTAAG-----------------------------------------------------
------------------------------------------------------------
-----A-TCC-AAT-GGAT---TCAT--------ATCCG--CGTGGG-TTCGAA-C----
CCCA-C----TT-CTG--G---TA--
;no comment
LAETHIOPICAL147_LAEL147_36_99_L
-GGT--GAG-A--TGGTCG--AGT--G--GTCT-A-------AGA-CG-------TTGGA
-TTAAGG-----------------------------------------------------
------------------------------------------------------------
-----T-TCC-AAT-CCTT---TC----------GAGGG--CGTGGG-TTCAAA-C----
CCCA-C----TC-TCA--T---CA--
;(TRNASCAN-SE ID: CHR6-TRNA163) LEU (TAA) 83 BP SC: 83-8 CHR6:27230555-27230637 (-)
HOMO_SAPIENS_TRNA-LEU-TAA-4-1
-ACC--GGG-A--TGGCTG--AGT--G--GTT--A-------AGG-CG-------TTGGA
-CTTAAG-----------------------------------------------------
------------------------------------------------------------
-----A-TCC-AAT-GGACAG-----------GTGTCCG--CGTGGG-TTCGAG-C----
CCCA-C----TC-CCG--G---TA--
;no comment
LAMAZONENSISMHOMBR71973M2269_KE389615-1_3_S
-GCA--AAC-G--TGGCCG--AGT--G--GTT--A-------AGG-CG-------CCTGC
-CTGCTA-----------------------------------------------------
------------------------------------------------------------
-----A-GCA-GGT-GTGA---TC----------TCACG--CGAAGG-TTCGAA-C----
CCTT-C----CG-TTT--G---CG--
;(TRNASCAN-SE ID: CHR17-TRNA41) LEU (TAG) 82 BP SC: 75-2 CHR17:8120314-8120395 (-)
HOMO_SAPIENS_TRNA-LEU-TAG-1-1
-GGT--AGC-G--TGGCCG--AGC--G--GTCT-A-------AGG-CG-------CTGGA
-TTTAGG-----------------------------------------------------
------------------------------------------------------------
-----C-TCC-AGT-CTCT---TC----------GGAGG--CGTGGG-TTCGAA-T----
CCCA-C----CG-CTG--C---CA--
;no comment
LAMAZONENSISMHOMBR71973M2269_KE389748-1_6_S
-GCA--AAT-G--TGGCCG--AGT--G--GTT--A-------AGG-CG-------CCTGC
-CTGCTA-----------------------------------------------------
------------------------------------------------------------
-----A-GCA-GGT-GTGA---TC----------TCACG--CGAAGG-TTCGAA-C----
CCTT-C----CG-TTT--G---CG--
;(TRNASCAN-SE ID: CHR14-TRNA2) LEU (TAG) 82 BP SC: 74-1 CHR14:20625370-20625451 (+)
HOMO_SAPIENS_TRNA-LEU-TAG-2-1
-GGT--AGT-G--TGGCCG--AGC--G--GTCT-A-------AGG-CG-------CTGGA
-TTTAGG-----------------------------------------------------
------------------------------------------------------------
-----C-TCC-AGT-CTCT---TC----------GGGGG--CGTGGG-TTCGAA-T----
CCCA-C----CA-CTG--C---CA--
;no comment
LAMAZONENSISMHOMBR71973M2269_KE389811-1_13_L
-GGC--AAG-A--TGGTCG--AGT--G--GTCT-A-------AGA-CG-------TCACG
-TTCAGG-----------------------------------------------------
------------------------------------------------------------
-----T-CGT-GAT-CTCC---CCT---------GGAGG--CGTGGG-TTCAAA-C----
CCCA-C----TC-TTG--T---CA--
;(TRNASCAN-SE ID: CHR16-TRNA28) LEU (TAG) 82 BP SC: 73-9 CHR16:22195711-22195792 (-)
HOMO_SAPIENS_TRNA-LEU-TAG-3-1
-GGT--AGC-G--TGGCCG--AGT--G--GTCT-A-------AGG-CG-------CTGGA
-TTTAGG-----------------------------------------------------
------------------------------------------------------------
-----C-TCC-AGT-CATT---TC----------GATGG--CGTGGG-TTCGAA-T----
CCCA-C----CG-CTG--C---CA--
;no comment
LAMAZONENSISMHOMBR71973M2269_KE390361-1_23_L
-GGC--GGA-G--TGGCCG--AGT--G--GTCT-A-------AGG-CG-------CCAGA
-TTTAGG-----------------------------------------------------
------------------------------------------------------------
-----C-TCT-GGT-CTTT---------------CGAGG--CGTGGG-TTCGAA-C----
CCCA-C----CT-CCG--T---CA--
;(TRNASCAN-SE ID: CHR6-TRNA155) SER (AGA) 82 BP SC: 90-3 CHR6:27541775-27541856 (-)
HOMO_SAPIENS_TRNA-SER-AGA-1-1
-GTA--GTC-G--TGGCCG--AGT--G--GTT--A-------AGG-CG-------ATGGA
-CTAGAA-----------------------------------------------------
------------------------------------------------------------
-----A-TCC-ATT-GGGG---TTT---------CCCCG--CGCAGG-TTCGAA-T----
CCTG-C----CG-ACT--A---CG--
;no comment
LAMAZONENSISMHOMBR71973M2269_KE390361-1_24_S
-GTC--AAC-A--TACCCA--AGT--G--GTT--A-------CGG-GG-------TTTGA
-CTTGAA-----------------------------------------------------
------------------------------------------------------------
-----A-TCA-AAT-GCGA---TC----------TCGCG--CGCAGG-TTCGAA-C----
CCTG-C----TG-TTG--A---CG--
;(TRNASCAN-SE ID: CHR6-TRNA5) SER (AGA) 82 BP SC: 89-6 CHR6:26327589-26327670 (+)
HOMO_SAPIENS_TRNA-SER-AGA-2-1
-GTA--GTC-G--TGGCCG--AGT--G--GTT--A-------AGG-CG-------ATGGA
-CTAGAA-----------------------------------------------------
------------------------------------------------------------
-----A-TCC-ATT-GGGG---TCT---------CCCCG--CGCAGG-TTCGAA-T----
CCTG-C----CG-ACT--A---CG--
;no comment
LAMAZONENSISMHOMBR71973M2269_KE390774-1_34_S
-GTC--ACC-A--TACCCA--AGT--G--GTT--A-------CGG-GG-------ACTGA
-CTAGAA-----------------------------------------------------
------------------------------------------------------------
-----A-TCA-GTT-GCGA---TC----------TCGCG--CGCAGG-TTCGAA-T----
CCTG-C----TG-GTG--A---CG--
;(TRNASCAN-SE ID: CHR6-TRNA46) SER (AGA) 82 BP SC: 89-6 CHR6:27478812-27478893 (+)
HOMO_SAPIENS_TRNA-SER-AGA-2-2
-GTA--GTC-G--TGGCCG--AGT--G--GTT--A-------AGG-CG-------ATGGA
-CTAGAA-----------------------------------------------------
------------------------------------------------------------
-----A-TCC-ATT-GGGG---TCT---------CCCCG--CGCAGG-TTCGAA-T----
CCTG-C----CG-ACT--A---CG--
;no comment
LAMAZONENSISMHOMBR71973M2269_KE390989-1_42_S
-GTC--ACC-A--TACCCA--AGT--G--GTT--A-------CGG-GG-------GTTGA
-CTCGAA-----------------------------------------------------
------------------------------------------------------------
-----A-TCA-ACT-GCGA---TC----------TCGCG--CGCAGG-TTCGAA-T----
CCTG-C----TG-GTG--A---CG--
;(TRNASCAN-SE ID: CHR6-TRNA48) SER (AGA) 82 BP SC: 89-6 CHR6:27495814-27495895 (+)
HOMO_SAPIENS_TRNA-SER-AGA-2-3
-GTA--GTC-G--TGGCCG--AGT--G--GTT--A-------AGG-CG-------ATGGA
-CTAGAA-----------------------------------------------------
------------------------------------------------------------
-----A-TCC-ATT-GGGG---TCT---------CCCCG--CGCAGG-TTCGAA-T----
CCTG-C----CG-ACT--A---CG--
;no comment
LAMAZONENSISMHOMBR71973M2269_KE390989-1_43_L
-GGC--AGG-A--TGGCCG--AGT--G--GTCT-A-------AGG-CG-------GGAGA
-CTCAAG-----------------------------------------------------
------------------------------------------------------------
-----T-TCT-CTT-CTAT---TC----------GTAGG--CGCGGG-TTCGAA-C----
CCCG-C----TC-CTG--T---CA--
;(TRNASCAN-SE ID: CHR6-TRNA49) SER (AGA) 82 BP SC: 89-6 CHR6:27503039-27503120 (+)
HOMO_SAPIENS_TRNA-SER-AGA-2-4
-GTA--GTC-G--TGGCCG--AGT--G--GTT--A-------AGG-CG-------ATGGA
-CTAGAA-----------------------------------------------------
------------------------------------------------------------
-----A-TCC-ATT-GGGG---TCT---------CCCCG--CGCAGG-TTCGAA-T----
CCTG-C----CG-ACT--A---CG--
;no comment
LAMAZONENSISMHOMBR71973M2269_KE391395-1_54_L
-GGC--AAG-A--TGGTCG--AGT--G--GTCT-A-------AGA-CG-------TCACG
-TTCAGG-----------------------------------------------------
------------------------------------------------------------
-----T-CGT-GAT-CTCC---CCT---------GGAGG--CGTGGG-TTCAAA-C----
CCCA-C----TC-TTG--T---CA--
;(TRNASCAN-SE ID: CHR8-TRNA9) SER (AGA) 82 BP SC: 89-6 CHR8:95269657-95269738 (-)
HOMO_SAPIENS_TRNA-SER-AGA-2-5
-GTA--GTC-G--TGGCCG--AGT--G--GTT--A-------AGG-CG-------ATGGA
-CTAGAA-----------------------------------------------------
------------------------------------------------------------
-----A-TCC-ATT-GGGG---TCT---------CCCCG--CGCAGG-TTCGAA-T----
CCTG-C----CG-ACT--A---CG--
;no comment
LAMAZONENSISMHOMBR71973M2269_KE391949-1_75_L
-GGT--GAG-A--TGGTCG--AGT--G--GTCT-A-------AGA-CG-------TTGGA
-TTAAGG-----------------------------------------------------
------------------------------------------------------------
-----T-TCC-AAT-CCTT---TC----------GAGGG--CGTGGG-TTCAAA-C----
CCCA-C----TC-TCA--T---CA--
;(TRNASCAN-SE ID: CHR17-TRNA33) SER (AGA) 82 BP SC: 89-6 CHR17:8226610-8226691 (-)
HOMO_SAPIENS_TRNA-SER-AGA-2-6
-GTA--GTC-G--TGGCCG--AGT--G--GTT--A-------AGG-CG-------ATGGA
-CTAGAA-----------------------------------------------------
------------------------------------------------------------
-----A-TCC-ATT-GGGG---TCT---------CCCCG--CGCAGG-TTCGAA-T----
CCTG-C----CG-ACT--A---CG--
;no comment
LARABICALEM1108_LARLEM1108_09_8_L
-GGC--AAG-A--TGGTCG--AGT--G--GTCT-A-------AGA-CG-------TCACG
-TTCAGG-----------------------------------------------------
------------------------------------------------------------
-----T-CGT-GAT-CTCC---CCT---------GGAGG--CGTGGG-TTCAAA-C----
CCCA-C----TC-TTG--T---CA--
;(TRNASCAN-SE ID: CHR6-TRNA52) SER (AGA) 82 BP SC: 87-2 CHR6:27532208-27532289 (+)
HOMO_SAPIENS_TRNA-SER-AGA-3-1
-GTA--GTC-G--TGGCCG--AGT--G--GTT--A-------AGG-CG-------ATGGA
-CTAGAA-----------------------------------------------------
------------------------------------------------------------
-----A-TCC-ATT-GGGG---TTT---------CCCCA--CGCAGG-TTCGAA-T----
CCTG-C----CG-ACT--A---CG--
;no comment
LARABICALEM1108_LARLEM1108_11_23_L
-GGT--GAG-A--TGGTCG--AGT--G--GTCT-A-------AGA-CG-------TTGGA
-TTAAGG-----------------------------------------------------
------------------------------------------------------------
-----T-TCC-AAT-CCTT---TC----------GAGGG--CGTGGG-TTCAAA-C----
CCCA-C----TC-TCA--T---CA--
;(TRNASCAN-SE ID: CHR6-TRNA153) SER (AGA) 82 BP SC: 78-8 CHR6:27553413-27553494 (-)
HOMO_SAPIENS_TRNA-SER-AGA-4-1
-GTA--GTC-G--TGGCCG--AGT--G--GTT--A-------AGG-TG-------ATGGA
-CTAGAA-----------------------------------------------------
------------------------------------------------------------
-----A-CCC-ATT-GGGG---TCT---------CCCCG--CGCAGG-TTCGAA-T----
CCTG-C----CG-ACT--A---CG--
;no comment
LARABICALEM1108_LARLEM1108_11_27_L
-GGT--GAG-A--TGGTCG--AGT--G--GTCT-A-------AGA-CG-------TTGGA
-TTAAGG-----------------------------------------------------
------------------------------------------------------------
-----T-TCC-AAT-CCTT---TC----------GAGGG--CGTGGG-TTCAAA-C----
CCCA-C----TC-TCA--T---CA--
;(TRNASCAN-SE ID: CHR17-TRNA40) SER (CGA) 82 BP SC: 95-1 CHR17:8138881-8138962 (-)
HOMO_SAPIENS_TRNA-SER-CGA-1-1
-GCT--GTG-A--TGGCCG--AGT--G--GTT--A-------AGG-CG-------TTGGA
-CTCGAA-----------------------------------------------------
------------------------------------------------------------
-----A-TCC-AAT-GGGG---TCT---------CCCCG--CGCAGG-TTCGAA-T----
CCTG-C----TC-ACA--G---CG--
;no comment
LARABICALEM1108_LARLEM1108_17_35_S
-GCA--AAT-G--TGGCCG--AGT--G--GTT--A-------AGG-CG-------CCTGC
-CTGCTA-----------------------------------------------------
------------------------------------------------------------
-----A-GCA-GGT-GTGA---TC----------TCACG--CGAAGG-TTCGAA-C----
CCTT-C----CA-TTT--G---CG--
;(TRNASCAN-SE ID: CHR6-TRNA36) SER (CGA) 82 BP SC: 94-0 CHR6:27209849-27209930 (+)
HOMO_SAPIENS_TRNA-SER-CGA-2-1
-GCT--GTG-A--TGGCCG--AGT--G--GTT--A-------AGG-CG-------TTGGA
-CTCGAA-----------------------------------------------------
------------------------------------------------------------
-----A-TCC-AAT-GGGG---TCT---------CCCCG--CGCAGG-TTCAAA-T----
CCTG-C----TC-ACA--G---CG--
;no comment
LARABICALEM1108_LARLEM1108_21_39_S
-GCA--AAC-G--TGGCCG--AGT--G--GTT--A-------AGG-CG-------CCTGC
-CTGCTA-----------------------------------------------------
------------------------------------------------------------
-----A-GCA-GGT-GTGA---TC----------TCACG--CGAAGG-TTCGAA-C----
CCTT-C----CG-TTT--G---CG--
;(TRNASCAN-SE ID: CHR12-TRNA2) SER (CGA) 82 BP SC: 89-6 CHR12:56190364-56190445 (+)
HOMO_SAPIENS_TRNA-SER-CGA-4-1
-GTC--ACG-G--TGGCCG--AGT--G--GTT--A-------AGG-CG-------TTGGA
-CTCGAA-----------------------------------------------------
------------------------------------------------------------
-----A-TCC-AAT-GGGG---TTT---------CCCCG--CACAGG-TTCGAA-T----
CCTG-T----TC-GTG--A---CG--
;no comment
LARABICALEM1108_LARLEM1108_23_50_L
-GGC--AAG-A--TGGTCG--AGT--G--GTCT-A-------AGA-CG-------TCACG
-TTCAGG-----------------------------------------------------
------------------------------------------------------------
-----T-CGT-GAT-CTCC---CCT---------GGAGG--CGTGGG-TTCAAA-C----
CCCA-C----TC-TTG--T---CA--
;(TRNASCAN-SE ID: CHR6-TRNA32) SER (GCT) 82 BP SC: 91-9 CHR6:27097306-27097387 (+)
HOMO_SAPIENS_TRNA-SER-GCT-1-1
-GAC--GAG-G--TGGCCG--AGT--G--GTT--A-------AGG-CG-------ATGGA
-CTGCTA-----------------------------------------------------
------------------------------------------------------------
-----A-TCC-ATT-GTGC---TCT---------GCACG--CGTGGG-TTCGAA-T----
CCCA-C----CC-TCG--T---CG--
;no comment
LARABICALEM1108_LARLEM1108_29_66_L
-GGC--AGG-A--TGGCCG--AGT--G--GTCT-A-------AGG-CG-------GGAGA
-CTCAAG-----------------------------------------------------
------------------------------------------------------------
-----T-TCT-CTT-CTAT---TC----------GTAGG--CGCGGG-TTCGAA-C----
CCCG-C----TC-CTG--T---CA--
;(TRNASCAN-SE ID: CHR6-TRNA45) SER (GCT) 82 BP SC: 91-0 CHR6:27297996-27298077 (+)
HOMO_SAPIENS_TRNA-SER-GCT-2-1
-GAC--GAG-G--TGGCCG--AGT--G--GTT--A-------AGG-CG-------ATGGA
-CTGCTA-----------------------------------------------------
------------------------------------------------------------
-----A-TCC-ATT-GTGC---TCT---------GCACG--CGTGGG-TTCGAA-T----
CCCA-C----CT-TCG--T---CG--
;no comment
LARABICALEM1108_LARLEM1108_29_67_S
-GTC--ACC-A--TACCCA--AGT--G--GTT--A-------CGG-GG-------GTTGA
-CTCGAA-----------------------------------------------------
------------------------------------------------------------
-----A-TCA-ACT-GCGA---TC----------TCGCG--CGCAGG-TTCGAA-T----
CCTG-C----TG-GTG--A---CG--
;(TRNASCAN-SE ID: CHR11-TRNA5) SER (GCT) 82 BP SC: 89-1 CHR11:66348120-66348201 (+)
HOMO_SAPIENS_TRNA-SER-GCT-3-1
-GAC--GAG-G--TGGCCG--AGT--G--GTT--A-------AGG-CG-------ATGGA
-CTGCTA-----------------------------------------------------
------------------------------------------------------------
-----A-TCC-ATT-GTGC---TTT---------GCACG--CGTGGG-TTCGAA-T----
CCCA-T----CC-TCG--T---CG--
;no comment
LARABICALEM1108_LARLEM1108_31_71_S
-GTC--ACC-A--TACCCA--AGT--G--GTT--A-------CGG-GG-------ACTGA
-CTAGAA-----------------------------------------------------
------------------------------------------------------------
-----A-TCA-GTT-GCGA---TC----------TCGCG--CGCAGG-TTCGAA-T----
CCTG-C----TG-GTG--A---CG--
;(TRNASCAN-SE ID: CHR6-TRNA131) SER (GCT) 82 BP SC: 88-4 CHR6:28597340-28597421 (-)
HOMO_SAPIENS_TRNA-SER-GCT-4-1
-GAC--GAG-G--TGGCCG--AGT--G--GTT--A-------AGG-CG-------ATGGA
-CTGCTA-----------------------------------------------------
------------------------------------------------------------
-----A-TCC-ATT-GTGC---TCT---------GCACG--CGTGGG-TTCGAA-T----
CCCA-T----CC-TCG--T---CG--
;no comment
LARABICALEM1108_LARLEM1108_36_91_L
-GGT--GAG-A--TGGTCG--AGT--G--GTCT-A-------AGA-CG-------TTGGA
-TTAAGG-----------------------------------------------------
------------------------------------------------------------
-----T-TCC-AAT-CCTT---TC----------GAGGG--CGTGGG-TTCAAA-C----
CCCA-C----TC-TCA--T---CA--
;(TRNASCAN-SE ID: CHR15-TRNA10) SER (GCT) 82 BP SC: 88-4 CHR15:40593825-40593906 (-)
HOMO_SAPIENS_TRNA-SER-GCT-4-2
-GAC--GAG-G--TGGCCG--AGT--G--GTT--A-------AGG-CG-------ATGGA
-CTGCTA-----------------------------------------------------
------------------------------------------------------------
-----A-TCC-ATT-GTGC---TCT---------GCACG--CGTGGG-TTCGAA-T----
CCCA-T----CC-TCG--T---CG--
;no comment
LARABICALEM1108_LARLEM1108_SCAF000107_99_S
-GTC--AAC-A--TACCCA--AGT--G--GTT--A-------CGG-GG-------TTTGA
-CTTGAA-----------------------------------------------------
------------------------------------------------------------
-----A-TCA-AAT-GCGA---TC----------TCGCG--CGCAGG-TTCGAA-C----
CCTG-C----TG-TTG--A---CG--
;(TRNASCAN-SE ID: CHR17-TRNA6) SER (GCT) 82 BP SC: 88-4 CHR17:8186866-8186947 (+)
HOMO_SAPIENS_TRNA-SER-GCT-4-3
-GAC--GAG-G--TGGCCG--AGT--G--GTT--A-------AGG-CG-------ATGGA
-CTGCTA-----------------------------------------------------
------------------------------------------------------------
-----A-TCC-ATT-GTGC---TCT---------GCACG--CGTGGG-TTCGAA-T----
CCCA-T----CC-TCG--T---CG--
;no comment
LARABICALEM1108_LARLEM1108_SCAF000107_100_L
-GGC--GGA-G--TGGCCG--AGT--G--GTCT-A-------AGG-CG-------CCAGA
-TTTAGG-----------------------------------------------------
------------------------------------------------------------
-----C-TCT-GGT-CTTT---------------CGAGG--CGTGGG-TTCGAA-C----
CCCA-C----CT-CCG--T---CA--
;(TRNASCAN-SE ID: CHR6-TRNA63) SER (GCT) 82 BP SC: 85-2 CHR6:28213037-28213118 (+)
HOMO_SAPIENS_TRNA-SER-GCT-5-1
-GAC--GAG-G--TGGCCG--AGT--G--GTT--A-------AGG-CG-------ATGGA
-CTGCTA-----------------------------------------------------
------------------------------------------------------------
-----A-TCC-ATT-GTGC---TCT---------GCACA--CGTGGG-TTCGAA-T----
CCCA-T----CC-TCG--T---CG--
;no comment
LBRAZILIENSISMHOMBR75M2903_LBRM2903_09_6_L
-GGC--AAG-A--TGGTCG--AGT--G--GTCC-A-------AGA-CG-------TCACG
-TTCAGG-----------------------------------------------------
------------------------------------------------------------
-----T-CGT-GAT-CTCC---CCT---------GGAGG--CGTGGG-TTCAAA-C----
CCCA-C----TC-TTG--T---CA--
;(TRNASCAN-SE ID: CHR6-TRNA188) SER (GCT) 84 BP SC: 71-6 CHR6:26305490-26305573 (-)
HOMO_SAPIENS_TRNA-SER-GCT-6-1
-GGA--GAG-GCCTGGCCG--AGT--G--GTT--A-------AGG-CG-------ATGGA
-CTGCTA-----------------------------------------------------
------------------------------------------------------------
-----A-TCC-ATT-GTGC---TCT---------GCACG--CGTGGG-TTCGAA-T----
CCCA-T----CC-TCG--T---CG--
;no comment
LBRAZILIENSISMHOMBR75M2903_LBRM2903_11_16_L
-GGT--GAG-A--TGGTCG--AGT--G--GTCT-A-------AGA-CG-------TTGGA
-TTAAGG-----------------------------------------------------
------------------------------------------------------------
-----T-TCC-AAT-CCTT---TC----------GAGGG--CGTGGG-TTCAAA-C----
CCCA-C----TC-TCA--T---CA--
;(TRNASCAN-SE ID: CHR10-TRNA2) SER (TGA) 82 BP SC: 94-0 CHR10:67764503-67764584 (+)
HOMO_SAPIENS_TRNA-SER-TGA-1-1
-GCA--GCG-A--TGGCCG--AGT--G--GTT--A-------AGG-CG-------TTGGA
-CTTGAA-----------------------------------------------------
------------------------------------------------------------
-----A-TCC-AAT-GGGG---TCT---------CCCCG--CGCAGG-TTCGAA-C----
CCTG-C----TC-GCT--G---CG--
;no comment
LBRAZILIENSISMHOMBR75M2903_LBRM2903_11_20_L
-GGT--GAG-A--TGGTCG--AGT--G--GTCT-A-------AGA-CG-------TTGGA
-TTAAGG-----------------------------------------------------
------------------------------------------------------------
-----T-TCC-AAT-CCTT---TC----------GAGGG--CGTGGG-TTCAAA-C----
CCCA-C----TC-TCA--T---CA--
;(TRNASCAN-SE ID: CHR6-TRNA53) SER (TGA) 82 BP SC: 90-4 CHR6:27545689-27545770 (+)
HOMO_SAPIENS_TRNA-SER-TGA-2-1
-GTA--GTC-G--TGGCCG--AGT--G--GTT--A-------AGG-CG-------ATGGA
-CTTGAA-----------------------------------------------------
------------------------------------------------------------
-----A-TCC-ATT-GGGG---TTT---------CCCCG--CGCAGG-TTCGAA-T----
CCTG-C----CG-ACT--A---CG--
;no comment
LBRAZILIENSISMHOMBR75M2903_LBRM2903_11_24_ARAL
-GGT--GAG-A--TGGTCG--AGT--G--GTCT-A-------AGA-CG-------TTGGA
-TTAAGG-----------------------------------------------------
------------------------------------------------------------
-----T-TCC-AAT-CCTT---TC----------GAGGG--CGTGGG-TTCAAA-C----
CCCA-C----TC-TCA--T---CAC-
;(TRNASCAN-SE ID: CHR6-TRNA185) SER (TGA) 82 BP SC: 89-7 CHR6:26312596-26312677 (-)
HOMO_SAPIENS_TRNA-SER-TGA-3-1
-GTA--GTC-G--TGGCCG--AGT--G--GTT--A-------AGG-CG-------ATGGA
-CTTGAA-----------------------------------------------------
------------------------------------------------------------
-----A-TCC-ATT-GGGG---TCT---------CCCCG--CGCAGG-TTCGAA-T----
CCTG-C----CG-ACT--A---CG--
;no comment
LBRAZILIENSISMHOMBR75M2903_LBRM2903_17_34_S
-GCA--AAT-G--TGGCCG--AGT--G--GTT--A-------AGG-CG-------CCTGC
-CTGCTA-----------------------------------------------------
------------------------------------------------------------
-----A-GCA-GGT-GTGA---TC----------TCACG--CGAAGG-TTCGAA-C----
CCTT-C----CG-TTT--G---CG--
;(TRNASCAN-SE ID: CHR6-TRNA156) SER (TGA) 82 BP SC: 84-0 CHR6:27505828-27505909 (-)
HOMO_SAPIENS_TRNA-SER-TGA-4-1
-GTA--GTC-G--TGGCCG--AGT--G--GTT--A-------AGG-CG-------ATGGA
-CTTGAA-----------------------------------------------------
------------------------------------------------------------
-----A-TCC-ATT-GGGG---TTT---------CCCCG--CGCAGG-TTCGAA-T----
CCTG-T----CG-GCT--A---CG--
;no comment
LBRAZILIENSISMHOMBR75M2903_LBRM2903_20-1_45_L
-GGC--GGA-G--TGGCCG--AGT--G--GTCT-A-------AGG-CG-------CCAGA
-TTTAGG-----------------------------------------------------
------------------------------------------------------------
-----C-TCT-GGT-CTTT---------------CGAGG--CGTGGG-TTCGAA-C----
CCCA-C----CT-CCG--T---CA--
;(TRNASCAN-SE ID: CHR5-TRNA13) THR (TGT) 72 BP SC: 75-7 CHR5:181191687-181191758 (-)
HOMO_SAPIENS_TRNA-THR-TGT-6-1
-GGC--TCC-A--TAGCTC--AGG--G--GTT--A-------GAG-CA-------CTGGT
-CTTGTA-----------------------------------------------------
------------------------------------------------------------
-----A-ACC-AGG------------------------GT-CGCGAG-TTCAAA-T----
CTCG-C----TG-GGG--C---CT--
;no comment
LBRAZILIENSISMHOMBR75M2903_LBRM2903_20-1_46_S
-GTC--AAC-A--TACCCA--AGT--G--GTT--A-------CGG-GG-------TTTGA
-CTTGAA-----------------------------------------------------
------------------------------------------------------------
-----A-TCA-AAT-GCGA---TC----------TCGCG--CGCAGG-TTCGAA-C----
CCTG-C----TG-TTG--A---CG--
;no comment
LBRAZILIENSISMHOMBR75M2903_LBRM2903_21_48_S
-GCA--AAC-G--TGGCCG--AGT--G--GTT--A-------AGG-CG-------CCTGC
-CTGCTA-----------------------------------------------------
------------------------------------------------------------
-----A-GCA-GGT-GTGA---TC----------TCACG--CGAAGG-TTCGAA-C----
CCTT-C----CG-TTT--G---CG--
;no comment
LBRAZILIENSISMHOMBR75M2903_LBRM2903_23_56_L
-GGC--AAG-A--TGGTCG--AGT--G--GTCC-A-------AGA-CG-------TCACG
-TTCAGG-----------------------------------------------------
------------------------------------------------------------
-----T-CGT-GAT-CTCC---CCT---------GGAGG--CGTGGG-TTCAAA-C----
CCCA-C----TC-TTG--T---CA--
;no comment
LBRAZILIENSISMHOMBR75M2903_LBRM2903_31_72_S
-GTC--ACC-A--TACCCA--AGT--G--GTT--A-------CGG-GG-------ACTGA
-CTAGAA-----------------------------------------------------
------------------------------------------------------------
-----A-TCA-GTT-GCGA---TC----------TCGCG--CGTAGG-TTCGAA-T----
CCTG-C----TG-GTG--A---CG--
;no comment
LBRAZILIENSISMHOMBR75M2903_LBRM2903_31_74_L
-GGC--AGG-A--TGGCCG--AGT--G--GTCT-A-------AGG-CG-------GGAGA
-CTCAAG-----------------------------------------------------
------------------------------------------------------------
-----T-TCT-CTT-CTAT---TC----------GTAGG--CGCGGG-TTCGAA-C----
CCCG-C----TC-CTG--T---CA--
;no comment
LBRAZILIENSISMHOMBR75M2903_LBRM2903_31_75_S
-GTC--ACC-A--TACCCA--AGT--G--GTT--A-------CGG-GG-------GTTGA
-CTCGAA-----------------------------------------------------
------------------------------------------------------------
-----A-TCA-ACT-GCGA---TC----------TCGCG--CGCAGG-TTCGAA-T----
CCTG-C----TG-GTG--A---CG--
;no comment
LBRAZILIENSISMHOMBR75M2903_LBRM2903_35_91_L
-GGT--GAG-A--TGGTCG--AGT--G--GTCT-A-------AGA-CG-------TTGGA
-TTAAGG-----------------------------------------------------
------------------------------------------------------------
-----T-TCC-AAT-CCTT---TC----------GAGGG--CGTGGG-TTCAAA-C----
CCCA-C----TC-TCA--T---CA--
;no comment
LBRAZILIENSISMHOMBR75M2903_LBRM2903_35_92_ARAL
-GGT--GAG-A--TGGTCG--AGT--G--GTCT-A-------AGA-CG-------TTGGA
-TTAAGG-----------------------------------------------------
------------------------------------------------------------
-----T-TCC-AAT-CCTT---TC----------GAGGG--CGTGGG-TTCAAA-C----
CCCA-C----TC-TCA--T---CAC-
;no comment
LBRAZILIENSISMHOMBR75M2903_LBRM2903_35_93_ARAL
-GGT--GAG-A--TGGTCG--AGT--G--GTCT-A-------AGA-CG-------TTGGA
-TTAAGG-----------------------------------------------------
------------------------------------------------------------
-----T-TCC-AAT-CCTT---TC----------GAGGG--CGTGGG-TTCAAA-C----
CCCA-C----TC-TCA--T---CAC-
;no comment
LBRAZILIENSISMHOMBR75M2903_LBRM2903_35_94_L
-GGT--GAG-A--TGGTCG--AGT--G--GTCT-A-------AGA-CG-------TTGGA
-TTAAGG-----------------------------------------------------
------------------------------------------------------------
-----T-TCC-AAT-CCTT---TC----------GAGGG--CGTGGG-TTCAAA-C----
CCCA-C----TC-TCA--T---CA--
;no comment
LBRAZILIENSISMHOMBR75M2903_LBRM2903_SCAF000478_101_S
-GTC--ACC-A--TACCCA--AGT--G--GTT--A-------CGG-GG-------ACTGA
-CTAGAA-----------------------------------------------------
------------------------------------------------------------
-----A-TCA-GTT-GCGA---TC----------TCGCG--CGTAGG-TTCGAA-T----
CCTG-C----TG-GTG--A---CG--
;no comment
LBRAZILIENSISMHOMBR75M2904_LBRM-09_10_L
-GGC--AAG-A--TGGTCG--AGT--G--GTCC-A-------AGA-CG-------TCACG
-TTCAGG-----------------------------------------------------
------------------------------------------------------------
-----T-CGT-GAT-CTCC---CCT---------GGAGG--CGTGGG-TTCAAA-C----
CCCA-C----TC-TTG--T---CA--
;no comment
LBRAZILIENSISMHOMBR75M2904_LBRM-11_22_L
-GGT--GAG-A--TGGTCG--AGT--G--GTCT-A-------AGA-CG-------TTGGA
-TTAAGG-----------------------------------------------------
------------------------------------------------------------
-----T-TCC-AAT-CCTT---TC----------GAGGG--CGTGGG-TTCAAA-C----
CCCA-C----TC-TCA--T---CA--
;no comment
LBRAZILIENSISMHOMBR75M2904_LBRM-11_24_L
-GGT--GAG-A--TGGTCG--AGT--G--GTCT-A-------AGA-CG-------TTGGA
-TTAAGG-----------------------------------------------------
------------------------------------------------------------
-----T-TCC-AAT-CCTT---TC----------GAGGG--CGTGGG-TTCAAA-C----
CCCA-C----TC-TCA--T---CA--
;no comment
TCRUZITULACL2_KB851533-1_115_V
-GCG--TGG-G--TGATCT--AGT--G--GTT--A-------TGA-TG-------TCTGC
-TTTACA-----------------------------------------------------
------------------------------------------------------------
-----C-GCA-GAA-A----------------------GT-CGCGGG-TTCGAA-C----
CCCG-C----CC-CGC--G---TA--
;no comment
LTARENTOLAEPARROTTARII_LTAP16_23_Q
-GCT--CCT-A--TAGTGT--AGC--G--GTT--A-------TCA-CC-------TCGGA
-CTCTGA-----------------------------------------------------
------------------------------------------------------------
-----A-TCC-GAT-A----------------------A--CCCTGG-TTCGAG-T----
CCAG-G----TA-GGA--G---TG--
;no comment
TCRUZICLBRENERNON-ESMERALDO-LIKE_TCCHR22-P_11_Q
-GGT--CCT-A--TAGTGT--AGT--G--GTT--A-------TCA-CT-------TCGGA
-CTTTGA-----------------------------------------------------
------------------------------------------------------------
-----A-TCC-GAA-A----------------------A--CCCAGG-TTCGAA-T----
CCTG-G----TA-GGA--C---CA--
;(TRNASCAN-SE ID: CHR1-TRNA26) HIS (GTG) 72 BP SC: 60-1 CHR1:146038044-146038115 (+)
HOMO_SAPIENS_TRNA-HIS-GTG-1-1
-GCC--GTG-A--TCGTAT--AGT--G--GTT--A-------GTA-CT-------CTGCG
-TTGTGG-----------------------------------------------------
------------------------------------------------------------
-----C-CGC-AGC-A----------------------A--CCTCGG-TTCGAA-T----
CCGA-G----TC-ACG--G---CA--
;no comment
BAYALAIB08-376_BAYA_059_23_Q
-GCT--CCT-A--TAGTGT--AGC--G--GTT--A-------TCA-CC-------TCGGA
-CTCTGA-----------------------------------------------------
------------------------------------------------------------
-----A-TCC-GAT-A----------------------A--CCCTGG-TTCAAG-T----
CCAG-G----TA-GGA--G---TG--
;no comment
TCRUZITULACL2_KB851533-1_116_Q
-GGT--CCT-A--TAGTGT--AGT--G--GTT--A-------TCA-CT-------TCGGA
-CTTTGA-----------------------------------------------------
------------------------------------------------------------
-----A-TCC-GAA-A----------------------A--CCCAGG-TTCGAA-T----
CCTG-G----TA-GGA--C---CA--
;no comment
LTARENTOLAEPARROTTARII_LTAP23_39_Q
-GGT--CCT-A--TAGTGT--AGT--G--GTT--A-------TCA-CT-------TCGGA
-CTTTGA-----------------------------------------------------
------------------------------------------------------------
-----A-TCC-GAA-A----------------------A--CCCAGG-TTCGAA-T----
CCTG-G----TA-GGA--C---CA--
;no comment
TCRUZICLBRENERNON-ESMERALDO-LIKE_TCCHR22-P_12_V
-GCG--TGG-G--TGATCT--AGT--G--GTT--A-------TGA-TG-------TCTGC
-TTTACA-----------------------------------------------------
------------------------------------------------------------
-----C-GCA-GAA-A----------------------GT-CGCGGG-TTCGAA-C----
CCCG-C----CC-CGC--G---TA--
;(TRNASCAN-SE ID: CHR1-TRNA32) HIS (GTG) 72 BP SC: 60-1 CHR1:147073225-147073296 (+)
HOMO_SAPIENS_TRNA-HIS-GTG-1-2
-GCC--GTG-A--TCGTAT--AGT--G--GTT--A-------GTA-CT-------CTGCG
-TTGTGG-----------------------------------------------------
------------------------------------------------------------
-----C-CGC-AGC-A----------------------A--CCTCGG-TTCGAA-T----
CCGA-G----TC-ACG--G---CA--
;no comment
BAYALAIB08-376_BAYA_104_43_R
-GCC--CTT-G--TAGCCT--AAT--G--GAT--A-------AGG-CG-------TTTGC
-TTCCTA-----------------------------------------------------
------------------------------------------------------------
-----A-GCA-AAA-A----------------------AT-TGCGGG-TTCGAG-T----
CCCG-T----CA-GGG--G---TA--
;no comment
TCRUZITULACL2_KB852578-1_151_Q
-GCT--CCC-A--TAGTGT--AGC--G--GTT--A-------TCA-CC-------TCGGA
-CTCTGA-----------------------------------------------------
------------------------------------------------------------
-----A-TCC-GAT-A----------------------A--CCCTGG-TTCGAG-T----
CCAG-G----TG-GGA--G---CA--
;no comment
LTARENTOLAEPARROTTARII_LTAP24_48_Q
-GCT--CCT-A--TAGTGT--AGC--G--GTT--A-------TCA-CC-------TCGGA
-CTCTGA-----------------------------------------------------
------------------------------------------------------------
-----A-TCC-GAT-A----------------------A--CCCTGG-TTCGAG-T----
CCAG-G----TA-GGA--G---TG--
;no comment
TCRUZICLBRENERNON-ESMERALDO-LIKE_TCCHR26-P_24_Q
-GCT--CCC-A--TAGTGT--AGC--G--GTT--A-------TCA-CC-------TCGGA
-CTCTGA-----------------------------------------------------
------------------------------------------------------------
-----A-TCC-GAT-A----------------------A--CCCTGG-TTCGAG-T----
CCAG-G----TG-GGA--G---CA--
;(TRNASCAN-SE ID: CHR1-TRNA37) HIS (GTG) 72 BP SC: 60-1 CHR1:148281365-148281436 (+)
HOMO_SAPIENS_TRNA-HIS-GTG-1-3
-GCC--GTG-A--TCGTAT--AGT--G--GTT--A-------GTA-CT-------CTGCG
-TTGTGG-----------------------------------------------------
------------------------------------------------------------
-----C-CGC-AGC-A----------------------A--CCTCGG-TTCGAA-T----
CCGA-G----TC-ACG--G---CA--
;no comment
BAYALAIB08-376_BAYA_237_62_Q
-GGT--CCT-A--TAGTGT--AGT--G--GTT--A-------GCA-CA-------GTGGA
-CTTTGA-----------------------------------------------------
------------------------------------------------------------
-----A-TCC-ATT-A----------------------A--CCCAGG-TTCGAA-T----
CCTG-G----TA-GGA--C---CA--
;no comment
TEVANSISTIB805_STIB805_CHR08_33_Q
-GCT--CCC-A--TAGTGT--AGC--G--GTT--A-------TCA-CC-------TCGGA
-CTCTGA-----------------------------------------------------
------------------------------------------------------------
-----A-TCC-GAT-A----------------------A--CCCTGG-TTCGAG-T----
CCAG-G----TG-GGA--G---TG--
;no comment
LTARENTOLAEPARROTTARII_LTAP36_90_Q
-GCT--CCT-A--TAGTGT--AGC--G--GTT--A-------TCA-CC-------TCGGA
-CTCTGA-----------------------------------------------------
------------------------------------------------------------
-----A-TCC-GAT-A----------------------A--CCCTGG-TTCGAG-T----
CCAG-G----TA-GGA--G---TG--
;no comment
TCRUZICLBRENERNON-ESMERALDO-LIKE_TCCHR26-P_26_Q
-GCT--CCC-A--TAGTGT--AGC--G--GTT--A-------TCA-CC-------TCGGA
-CTCTGA-----------------------------------------------------
------------------------------------------------------------
-----A-TCC-GAT-A----------------------A--CCCTGG-TTCGAG-T----
CCAG-G----TG-GGA--G---CA--
;(TRNASCAN-SE ID: CHR1-TRNA110) HIS (GTG) 72 BP SC: 60-1 CHR1:148302734-148302805 (-)
HOMO_SAPIENS_TRNA-HIS-GTG-1-4
-GCC--GTG-A--TCGTAT--AGT--G--GTT--A-------GTA-CT-------CTGCG
-TTGTGG-----------------------------------------------------
------------------------------------------------------------
-----C-CGC-AGC-A----------------------A--CCTCGG-TTCGAA-T----
CCGA-G----TC-ACG--G---CA--
;no comment
BAYALAIB08-376_BAYA_296_74_E
-TCC--GGT-A--TAGTAT--AAT--G--GTT--A-------GAA-CA-------CCTGG
-CTTTCA-----------------------------------------------------
------------------------------------------------------------
-----C-CCA-GGA-A----------------------A--TCCGGG-TTCGAT-C----
CCCG-G----TA-CCG--G---AG--
;no comment
TEVANSISTIB805_STIB805_CHR08_34_Q
-GCT--CCC-A--TAGTGT--AGC--G--GTT--A-------TCA-CC-------TCGGA
-CTCTGA-----------------------------------------------------
------------------------------------------------------------
-----A-TCC-GAT-A----------------------A--CCCTGG-TTCGAG-T----
CCAG-G----TG-GGA--G---TG--
;no comment
LTROPICAL590_LTRL590_16_35_Q
-GCT--CCT-A--TAGTGT--AGC--G--GTT--A-------TCA-CC-------TCGGA
-CTCTGA-----------------------------------------------------
------------------------------------------------------------
-----A-TCC-GAT-A----------------------A--CCCTGG-TTCGAG-T----
CCAG-G----TA-GGA--G---TG--
;no comment
TCRUZICRUZIDM28C_MBSY01000093_6_Q
-GGT--CCT-A--TAGTGT--AGT--G--GTT--A-------TCA-CT-------TCGGA
-CTTTGA-----------------------------------------------------
------------------------------------------------------------
-----A-TCC-GAA-A----------------------A--CCCAGG-TTCGAA-T----
CCTG-G----TA-GGA--C---CA--
;(TRNASCAN-SE ID: CHR6-TRNA34) HIS (GTG) 72 BP SC: 60-1 CHR6:27158127-27158198 (+)
HOMO_SAPIENS_TRNA-HIS-GTG-1-5
-GCC--GTG-A--TCGTAT--AGT--G--GTT--A-------GTA-CT-------CTGCG
-TTGTGG-----------------------------------------------------
------------------------------------------------------------
-----C-CGC-AGC-A----------------------A--CCTCGG-TTCGAA-T----
CCGA-G----TC-ACG--G---CA--
;no comment
CFASCICULATACFCL_CFAC1_12_40_Q
-GCT--CCT-A--TAGTGT--AGC--G--GTT--A-------TCA-CC-------TCGGA
-CTCTGA-----------------------------------------------------
------------------------------------------------------------
-----A-TCC-GAT-A----------------------A--CCCTGG-TTCGAG-T----
CCAG-G----TA-GGA--G---TG--
;no comment
TEVANSISTIB805_STIB805_CHR08_40_Q
-GGT--CCT-A--TAGTGT--AGT--G--GTT--A-------TCA-CT-------TCGGA
-CTTTGA-----------------------------------------------------
------------------------------------------------------------
-----A-TCC-GAA-A----------------------A--CCCAGG-TTCGAA-T----
CCTG-G----TA-GGA--C---CA--
;no comment
LTROPICAL590_LTRL590_23_51_Q
-GGT--CCT-A--TAGTGT--AGT--G--GTT--A-------TCA-CT-------TCGGA
-CTTTGA-----------------------------------------------------
------------------------------------------------------------
-----A-TCC-GAA-A----------------------A--CCCAGG-TTCGAA-T----
CCTG-G----TA-GGA--C---CA--
;no comment
TCRUZICRUZIDM28C_MBSY01000093_7_V
-GCG--TGG-G--TGATCT--AGT--G--GTT--A-------TGA-TG-------TCTGC
-TTTACA-----------------------------------------------------
------------------------------------------------------------
-----C-GCA-GAA-A----------------------GT-CGCGGG-TTCGAA-C----
CCCG-C----CC-CGC--G---TA--
;(TRNASCAN-SE ID: CHR9-TRNA8) HIS (GTG) 72 BP SC: 60-1 CHR9:14433940-14434011 (-)
HOMO_SAPIENS_TRNA-HIS-GTG-1-6
-GCC--GTG-A--TCGTAT--AGT--G--GTT--A-------GTA-CT-------CTGCG
-TTGTGG-----------------------------------------------------
------------------------------------------------------------
-----C-CGC-AGC-A----------------------A--CCTCGG-TTCGAA-T----
CCGA-G----TC-ACG--G---CA--
;no comment
CFASCICULATACFCL_CFAC1_15_49_Q
-GCT--CCT-A--TAGTGT--AGT--G--GTT--A-------TCA-CT-------TTGGA
-CTTTGA-----------------------------------------------------
------------------------------------------------------------
-----A-TCC-GGA-A----------------------A--CCCAGG-TTCGAA-T----
CCTG-G----TA-GGA--G---CA--
;no comment
TGRAYIANR4_JMRU01000411_31_Q
-GGT--CCT-A--TAGTGT--AGC--G--GTT--A-------TCA-CC-------TCGGA
-CTCTGA-----------------------------------------------------
------------------------------------------------------------
-----A-TCC-GAT-A----------------------A--CCCTGG-TTCGAG-T----
CCAG-G----TA-GGA--C---CA--
;no comment
LTROPICAL590_LTRL590_24_61_Q
-GCT--CCT-A--TAGTGT--AGC--G--GTT--A-------TCA-CC-------TCGGA
-CTCTGA-----------------------------------------------------
------------------------------------------------------------
-----A-TCC-GAT-A----------------------A--CCCTGG-TTCGAG-T----
CCAG-G----TA-GGA--G---TG--
;no comment
TCRUZICRUZIDM28C_MBSY01000240_27_Q
-GCT--CCC-A--TAGTGT--AGC--G--GTT--A-------TCA-CC-------TCGGA
-CTCTGA-----------------------------------------------------
------------------------------------------------------------
-----A-TCC-GAT-A----------------------A--CCCTGG-TTCGAG-T----
CCAG-G----TG-GGA--G---CA--
;(TRNASCAN-SE ID: CHR15-TRNA9) HIS (GTG) 72 BP SC: 60-1 CHR15:45198606-45198677 (-)
HOMO_SAPIENS_TRNA-HIS-GTG-1-7
-GCC--GTG-A--TCGTAT--AGT--G--GTT--A-------GTA-CT-------CTGCG
-TTGTGG-----------------------------------------------------
------------------------------------------------------------
-----C-CGC-AGC-A----------------------A--CCTCGG-TTCGAA-T----
CCGA-G----TC-ACG--G---CA--
;no comment
CFASCICULATACFCL_CFAC1_25_72_Q
-GCT--CCT-A--TAGTGT--AGC--G--GTT--A-------TCA-CC-------TCGGA
-CTCTGA-----------------------------------------------------
------------------------------------------------------------
-----A-TCC-GAT-A----------------------A--CCCTGG-TTCGAG-T----
CCAG-G----TA-GGA--G---TG--
;no comment
TGRAYIANR4_JMRU01001200_75_Q
-GGT--CCT-A--TAGTGT--AGC--G--GTT--A-------TCA-CC-------TCGGA
-CTCTGA-----------------------------------------------------
------------------------------------------------------------
-----A-TCC-GAT-A----------------------A--CCCTGG-TTCGAG-T----
CCAG-G----TA-GGA--C---CA--
;no comment
LTROPICAL590_LTRL590_36_105_Q
-GCT--CCT-A--TAGTGT--AGC--G--GTT--A-------TCA-CC-------TCGGA
-CTCTGA-----------------------------------------------------
------------------------------------------------------------
-----A-TCC-GAT-A----------------------A--CCCTGG-TTCGAG-T----
CCAG-G----TA-GGA--G---TG--
;no comment
TCRUZICRUZIDM28C_MBSY01000240_29_Q
-GCT---CC-A--TAGTGT--AGC--G--GTT--A-------TCA-CC-------TCGGA
-CTCTGA-----------------------------------------------------
------------------------------------------------------------
-----A-TCC-GAT-A----------------------A--CCCTGG-TTCGAG-T----
CCAG-G----TG-GGA--G---CA--
;(TRNASCAN-SE ID: CHR15-TRNA8) HIS (GTG) 72 BP SC: 60-1 CHR15:45200413-45200484 (-)
HOMO_SAPIENS_TRNA-HIS-GTG-1-8
-GCC--GTG-A--TCGTAT--AGT--G--GTT--A-------GTA-CT-------CTGCG
-TTGTGG-----------------------------------------------------
------------------------------------------------------------
-----C-CGC-AGC-A----------------------A--CCTCGG-TTCGAA-T----
CCGA-G----TC-ACG--G---CA--
;no comment
CFASCICULATACFCL_CFAC1_28_100_Q
-GCT--CCT-A--TAGTGT--AGC--G--GTT--A-------TCA-CC-------TCGGA
-CTCTGA-----------------------------------------------------
------------------------------------------------------------
-----A-TCC-GAT-A----------------------A--CCCTGG-TTCGAG-T----
CCAG-G----TA-GGA--G---TG--
;no comment
TGRAYIANR4_JMRU01001200_76_Q
-GGT--CCT-A--TAGTGT--AGC--G--GTT--A-------TCA-CC-------TCGGA
-CTCTGA-----------------------------------------------------
------------------------------------------------------------
-----A-TCC-GAT-A----------------------A--CCCTGG-TTCGAG-T----
CCAG-G----TA-GGA--C---CA--
;no comment
LTURANICALEM423_LTULEM423_16_29_Q
-GCT--CCT-A--TAGTGT--AGC--G--GTT--A-------TCA-CC-------TCGGA
-CTCTGA-----------------------------------------------------
------------------------------------------------------------
-----A-TCC-GAT-A----------------------A--CCCTGG-TTCGAG-T----
CCAG-G----TA-GGA--G---TG--
;no comment
TCRUZICRUZIDM28C_MBSY01000548_46_Q
-GCT--CCC-A--TAGTGT--AGC--G--GTT--A-------TCA-CC-------TCGGA
-CTCTGA-----------------------------------------------------
------------------------------------------------------------
-----A-TCC-GAT-A----------------------A--CCCTGG-TTCGAG-T----
CCAG-G----TG-GGA--G---CA--
;(TRNASCAN-SE ID: CHR15-TRNA1) HIS (GTG) 72 BP SC: 60-1 CHR15:45201151-45201222 (+)
HOMO_SAPIENS_TRNA-HIS-GTG-1-9
-GCC--GTG-A--TCGTAT--AGT--G--GTT--A-------GTA-CT-------CTGCG
-TTGTGG-----------------------------------------------------
------------------------------------------------------------
-----C-CGC-AGC-A----------------------A--CCTCGG-TTCGAA-T----
CCGA-G----TC-ACG--G---CA--
;no comment
EMONTEROGEIILV88_EMOLV88_16_35_Q
-GCT--CCT-A--TAGTGT--AGC--G--GTT--A-------TCA-CC-------TCGGA
-CTCTGA-----------------------------------------------------
------------------------------------------------------------
-----A-TCC-GAT-A----------------------A--CCCTGG-TTCGAG-T----
CCAG-G----TA-GGA--G---TG--
;no comment
TTHEILERIEDINBURGH_NBCO01000005_30_V
-GCG--TGG-G--TGATCT--AGT--G--GTT--A-------TGA-TG-------TCTGC
-TTTACA-----------------------------------------------------
------------------------------------------------------------
-----C-GCA-GAA-A----------------------GT-CGCGGG-TTCGAA-C----
CCCG-C----CC-CGC--G---TA--
;no comment
LTURANICALEM423_LTULEM423_23_44_Q
-GGT--CCT-A--TAGTGT--AGT--G--GTT--A-------TCA-CT-------TCGGA
-CTTTGA-----------------------------------------------------
------------------------------------------------------------
-----A-TCC-GAA-A----------------------A--CCCAGG-TTCGAA-T----
CCTG-G----TA-GGA--C---CA--
;no comment
TCRUZICRUZIDM28C_MBSY01000739_98_V
-GCG--TGG-G--TGATCT--AGT--G--GTT--A-------TGA-TG-------TCTGC
-TTTACA-----------------------------------------------------
------------------------------------------------------------
-----C-GCA-GAA-A----------------------GT-CGCGGG-TTCGAA-C----
CCCG-C----CC-CGC--G---TA--
;(TRNASCAN-SE ID: CHR6-TRNA96) MET (CAT) 73 BP SC: 66-2 CHR6:57842214-57842286 (-)
HOMO_SAPIENS_TRNA-MET-CAT-7-1
-GCC--CTC-T--TAGTGC--AGCT-G--GC---A-------GCG-CG-------TCAGT
-TTCATA-----------------------------------------------------
------------------------------------------------------------
-----A-TCT-GAA-A----------------------GT-CCTGAG-TTCAAG-C----
CTCA-G----AG-AGG--G---CA--
;no comment
EMONTEROGEIILV88_EMOLV88_23_47_Q
-GGT--CCT-A--TAGTGT--AGC--G--GTT--A-------TCA-CT-------TCGGA
-CTTTGA-----------------------------------------------------
------------------------------------------------------------
-----A-TCC-GAA-A----------------------A--CCCAGG-TTCGAA-T----
CCTG-G----TA-GGA--C---CA--
;no comment
TTHEILERIEDINBURGH_NBCO01000013_63_V
-GCG--TGG-G--TGATCT--AGT--G--GTT--A-------TGA-TG-------TCTGC
-TTTACA-----------------------------------------------------
------------------------------------------------------------
-----C-GCA-GAA-A----------------------AT-CGCGGG-TTCGAA-C----
CCCG-C----CC-CGC--G---TA--
;no comment
LTURANICALEM423_LTULEM423_24_55_Q
-GCT--CCT-A--TAGTGT--AGC--G--GTT--A-------TCA-CC-------TCGGA
-CTCTGA-----------------------------------------------------
------------------------------------------------------------
-----A-TCC-GAT-A----------------------A--CCCTGG-TTCGAG-T----
CCAG-G----TA-GGA--G---TG--
;no comment
TCRUZICRUZIDM28C_MBSY01000739_99_Q
-GGT--CCT-A--TGGTGT--AGT--G--GTT--A-------TCA-CT-------TCGGA
-CTTTGA-----------------------------------------------------
------------------------------------------------------------
-----A-TCC-GAA-A----------------------A--CCCAGG-TTCGAA-T----
CCTG-G----TA-GGA--C---CA--
;(TRNASCAN-SE ID: CHR6-TRNA120) PHE (GAA) 74 BP SC: 58-8 CHR6:28763597-28763670 (-)
HOMO_SAPIENS_TRNA-PHE-GAA-6-1
-GCT--GAA-A--TAGCTC--AGTT-G--GG---A-------GAG-CG-------TTAGA
-CTGAAG-----------------------------------------------------
------------------------------------------------------------
-----A-TCT-TAA-A----------------------GTTCCCTGG-TTCAAC-C----
CTGG-G----TT-TCA--G---CC--
;no comment
EMONTEROGEIILV88_EMOLV88_24_57_Q
-GCT--CCT-A--TAGTGT--AGC--G--GTT--A-------TCA-CC-------TCGGA
-CTCTGA-----------------------------------------------------
------------------------------------------------------------
-----A-TCC-GAT-A----------------------A--CCCTGG-TTCGAG-T----
CCAG-G----TA-GGA--G---TG--
;no comment
TTHEILERIEDINBURGH_NBCO01000013_64_Q
-GGT--CCT-A--TAGTGT--AGT--G--GTT--A-------TCA-CT-------TCGGA
-CTTTGA-----------------------------------------------------
------------------------------------------------------------
-----A-TCC-GAA-A----------------------A--CCCAGG-TTCGAA-T----
CCTG-G----TA-GGA--C---CA--
;no comment
LTURANICALEM423_LTULEM423_36_81_Q
-GCT--CCT-A--TAGTGT--AGC--G--GTT--A-------TCA-CC-------TCGGA
-CTCTGA-----------------------------------------------------
------------------------------------------------------------
-----A-TCC-GAT-A----------------------A--CCCTGG-TTCGAG-T----
CCAG-G----TA-GGA--G---TG--
;no comment
TCRUZIDM28C_AYLP01000078_18_Q
-GCT--CCC-A--TAGTGT--AGC--G--GTT--A-------TCA-CC-------TCGGA
-CTCTGA-----------------------------------------------------
------------------------------------------------------------
-----A-TCC-GAT-A----------------------A--CCCTGG-TTCGAG-T----
CCAG-G----TG-GGA--G---CA--
;no comment
LBRAZILIENSISMHOMBR75M2904_LBRM-16_31_Q
-GCT--CCT-A--TAGTGT--AGC--G--GTT--A-------TCA-CC-------TCGGA
-CTCTGA-----------------------------------------------------
------------------------------------------------------------
-----A-TCC-GAT-A----------------------A--CCCTGG-TTCGAG-T----
CCAG-G----TA-GGA--G---TG--
;no comment
EMONTEROGEIILV88_EMOLV88_36_94_Q
-GCT--CCT-A--TAGTGT--AGC--G--GTT--A-------TCA-CC-------TCGGA
-CTCTGA-----------------------------------------------------
------------------------------------------------------------
-----A-TCC-GAT-A----------------------A--CCCTGG-TTCGAG-T----
CCAG-G----TA-GGA--G---TG--
;no comment
TTHEILERIEDINBURGH_NBCO01000014_69_Q
-GCT--CCT-A--TAGTGT--AGC--G--GTT--A-------TCA-CC-------TCGGA
-CTCTGA-----------------------------------------------------
------------------------------------------------------------
-----A-TCC-GAT-A----------------------A--CCCTGG-TTCGAG-T----
CCAG-G----TA-GGA--G---CA--
;no comment
PCONFUSUMCUL13_PCON_CONTIG05519_9_E
-TCC--GGT-A--TGGTAT--AAC--G--GTT--A-------GAA-CA-------TCTGG
-CTTTCA-----------------------------------------------------
------------------------------------------------------------
-----C-CCA-GGA-A----------------------A--TCCGGG-TTCGAT-T----
CCCG-G----TA-CCG--G---AA--
;no comment
TCRUZIDM28C_AYLP01000135_35_V
-GCG--TGG-G--TGATCT--AGT--G--GTT--A-------TGA-TG-------TCTGC
-TTTACA-----------------------------------------------------
------------------------------------------------------------
-----C-GCA-GAA-A----------------------GT-CGCGGG-TTCGAA-C----
CCCG-C----CC-CGC--G---TA--
;no comment
LBRAZILIENSISMHOMBR75M2904_LBRM-23_55_Q
-GGT--CCT-A--TGGTGT--AGT--G--GTT--A-------TCA-CT-------TCGGA
-CTTTGA-----------------------------------------------------
------------------------------------------------------------
-----A-TCC-GAA-A----------------------A--CCCAGG-TTCGAA-T----
CCTG-G----TA-GGA--C---CA--
;no comment
LAETHIOPICAL147_LAEL147_16_33_Q
-GCT--CCT-A--TAGTGT--AGC--G--GTT--A-------TCA-CC-------TCGGA
-CTCTGA-----------------------------------------------------
------------------------------------------------------------
-----A-TCC-GAT-A----------------------A--CCCTGG-TTCGAG-T----
CCAG-G----TA-GGA--G---TG--
;no comment
TTHEILERIEDINBURGH_NBCO01000015_73_Q
-GCT--CCT-A--TAGTGT--AGC--G--GTT--A-------TCA-CC-------TCGGA
-CTCTGA-----------------------------------------------------
------------------------------------------------------------
-----A-TCC-GAT-A----------------------A--CCCTGG-TTCGAG-T----
CCAG-G----TA-GGA--G---CA--
;no comment
PCONFUSUMCUL13_PCON_CONTIG05519_10_H
-GGG--AAG-A--TAGTTC--AGT--G--GC---A-------GAA-CA-------CTAGA
-TTGTGG-----------------------------------------------------
------------------------------------------------------------
-----C-TCT-AGG-A----------------------A--CCCGGG-TTCGAT-T----
CCCG-G----TC-TTC--C---CT--
;no comment
TCRUZIDM28C_AYLP01000135_36_Q
-GGT--CCT-A--TGGTGT--AGT--G--GTT--A-------TCA-CT-------TCGGA
-CTTTGA-----------------------------------------------------
------------------------------------------------------------
-----A-TCC-GAA-A----------------------A--CCCAGG-TTCGAA-T----
CCTG-G----TA-GGA--C---CA--
;no comment
LBRAZILIENSISMHOMBR75M2904_LBRM-24_65_Q
-GCT--CCT-A--TAGTGT--AGC--G--GTT--A-------TCA-CC-------TCGGA
-CTCTGA-----------------------------------------------------
------------------------------------------------------------
-----A-TCC-GAT-A----------------------A--CCCTGG-TTCGAG-T----
CCAG-G----TA-GGA--G---TG--
;no comment
LAETHIOPICAL147_LAEL147_23_47_Q
-GGT--CCT-A--TAGTGT--AGT--G--GTT--A-------TCA-CT-------TCGGA
-CTTTGA-----------------------------------------------------
------------------------------------------------------------
-----A-TCC-GAA-A----------------------A--CCCAGG-TTCGAA-T----
CCTG-G----TA-GGA--C---CA--
;no comment
TTHEILERIEDINBURGH_NBCO01000015_74_Q
-GCT--CCT-A--TAGTGT--AGC--G--GTT--A-------TCA-CC-------TCGGA
-CTCTGA-----------------------------------------------------
------------------------------------------------------------
-----A-TCC-GAT-A----------------------A--CCCTGG-TTCGAG-T----
CCAG-G----TA-GGA--G---CA--
;no comment
PCONFUSUMCUL13_PCON_SCAFFOLD00007_3_45_P
-GGG--AAG-A--TAGTTC--AGT--G--GC---A-------GAA-CA-------CTAGA
-TTGGGG-----------------------------------------------------
------------------------------------------------------------
-----C-TTC-AGG-A----------------------A--CCCGGG-TTCGAT-T----
CCCG-G----TC-TTC--C---CT--
;no comment
TCRUZIESMERALDO_ANOX01013115-1_20_Q
-GCT--CCC-A--TAGTGT--AGC--G--GTT--A-------TCA-CC-------TCGGA
-CTCTGA-----------------------------------------------------
------------------------------------------------------------
-----A-TCC-GAT-A----------------------A--CCCTGG-TTCGAG-T----
CCAG-G----TG-GGA--G---CA--
;no comment
LDONOVANIBHU1220_CM002156-1_33_Q
-GCT--CCT-A--TAGTGT--AGC--G--GTT--A-------TCA-CC-------TCGGA
-CTCTGA-----------------------------------------------------
------------------------------------------------------------
-----A-TCC-GAT-A----------------------A--CCCTGG-TTCGAG-T----
CCAG-G----TA-GGA--G---TG--
;no comment
LAETHIOPICAL147_LAEL147_24_58_Q
-GCT--CCT-A--TAGTGT--AGC--G--GTT--A-------TCA-CC-------TCGGA
-CTCTGA-----------------------------------------------------
------------------------------------------------------------
-----A-TCC-GAT-A----------------------A--CCCTGG-TTCGAG-T----
CCAG-G----TA-GGA--G---TG--
;no comment
TTHEILERIEDINBURGH_NBCO01000033_112_V
-GCG--TGG-G--TGATCT--AGT--G--GTT--A-------TGA-TG-------TCTGC
-TTTACA-----------------------------------------------------
------------------------------------------------------------
-----C-GCA-GAA-A----------------------GT-CGCGGG-TTCGAA-C----
CCCG-C----CC-CGC--G---TA--
;no comment
PCONFUSUMCUL13_PCON_SCAFFOLD00074_87_Q
-GGT--CCT-A--TAGTGT--AGT--G--GTT--A-------TCA-CT-------TCGGA
-CTTTGA-----------------------------------------------------
------------------------------------------------------------
-----A-TCC-GGA-A----------------------A--CCCAGG-TTCGAA-C----
CCTG-G----TA-GGA--C---CA--
;no comment
TCRUZIESMERALDO_KB205264-1_41_Q
-GCT--CCC-A--TAGTGT--AGC--G--GTT--A-------TCA-CC-------TCGGA
-CTCTGA-----------------------------------------------------
------------------------------------------------------------
-----A-TCC-GAT-A----------------------A--CCCTGG-TTCGAG-T----
CCAG-G----TG-GGA--G---CA--
;no comment
LDONOVANIBHU1220_CM002163-1_47_Q
-GGT--CCT-A--TAGTGT--AGT--G--GTT--A-------TCA-CT-------TCGGA
-CTTTGA-----------------------------------------------------
------------------------------------------------------------
-----A-TCC-GAA-A----------------------A--CCCAGG-TTCGAA-T----
CCTG-G----TA-GGA--C---CA--
;no comment
LAETHIOPICAL147_LAEL147_36_96_Q
-GCT--CCT-A--TAGTGT--AGC--G--GTT--A-------TCA-CC-------TCGGA
-CTCTGA-----------------------------------------------------
------------------------------------------------------------
-----A-TCC-GAT-A----------------------A--CCCTGG-TTCGAG-T----
CCAG-G----TA-GGA--G---TG--
;no comment
TTHEILERIEDINBURGH_NBCO01000061_141_Q
-GGT--CCT-A--TAGTGT--AGT--G--GTT--A-------TCA-CT-------TCGGA
-CTTTGA-----------------------------------------------------
------------------------------------------------------------
-----A-TCC-GAA-A----------------------A--CCCAGG-TTCGAA-T----
CCTG-G----TA-GGA--C---CA--
;no comment
TBRUCEIGAMBIENSEDAL972_TBG972_08_30_Q
-GCT--CCC-A--TAGTGT--AGC--G--GTT--A-------TCA-CC-------TCGGA
-CTCTGA-----------------------------------------------------
------------------------------------------------------------
-----A-TCC-GAT-A----------------------A--CCCTGG-TTCGAG-T----
CCAG-G----TG-GGA--G---TG--
;no comment
TCRUZIESMERALDO_KB205688-1_68_Q
-GCT--CCC-A--TAGTGT--AGC--G--GTT--A-------TCA-CC-------TCGGA
-CTCTGA-----------------------------------------------------
------------------------------------------------------------
-----A-TCC-GAT-A----------------------A--CCCTGG-TTCGAG-T----
CCAT-G----TG-GGA--G---CA--
;no comment
LDONOVANIBHU1220_CM002164-1_57_Q
-GCT--CCT-A--TAGTGT--AGC--G--GTT--A-------TCA-CC-------TCGGA
-CTCTGA-----------------------------------------------------
------------------------------------------------------------
-----A-TCC-GAT-A----------------------A--CCCTGG-TTCGAG-T----
CCAG-G----TA-GGA--G---TG--
;no comment
LAMAZONENSISMHOMBR71973M2269_KE389651-1_4_Q
-GCT--CCT-A--TAGTGT--AGC--G--GTT--A-------TCA-CC-------TCGGA
-CTCTGA-----------------------------------------------------
------------------------------------------------------------
-----A-TCC-GAT-A----------------------A--CCCTGG-TTCGAG-T----
CCAG-G----TA-GGA--G---TG--
;no comment
TTHEILERIEDINBURGH_NBCO01000113_163_Q
-GCT--CCT-A--TAGTGT--AGC--G--GTT--A-------TCA-CC-------TCGGA
-CTCTGA-----------------------------------------------------
------------------------------------------------------------
-----A-TCC-GAT-A----------------------A--CCCTGG-TTCGAG-T----
CCAG-G----TA-GGA--G---CA--
;no comment
TBRUCEIGAMBIENSEDAL972_TBG972_08_34_Q
-GGT--CCT-A--TAGTGT--AGT--G--GTT--A-------TCA-CT-------TCGGA
-CTTTGA-----------------------------------------------------
------------------------------------------------------------
-----A-TCC-GAA-A----------------------A--CCCAGG-TTCGAA-T----
CCTG-G----TA-GGA--C---CA--
;no comment
TCRUZIESMERALDO_KB205774-1_80_Q
-GGT--CCT-A--TAGTGT--AGT--G--GTT--A-------TCA-CT-------TCGGA
-CTTTGA-----------------------------------------------------
------------------------------------------------------------
-----A-TCC-GAA-A----------------------A--CCCAGG-TTCGAA-T----
CCTG-G----TA-GGA--C---CA--
;no comment
LDONOVANIBHU1220_CM002176-1_95_Q
-GCT--CCT-A--TAGTGT--AGC--G--GTT--A-------TCA-CC-------TCGGA
-CTCTGA-----------------------------------------------------
------------------------------------------------------------
-----A-TCC-GAT-A----------------------A--CCCTGG-TTCGAG-T----
CCAG-G----TA-GGA--G---TG--
;no comment
LAMAZONENSISMHOMBR71973M2269_KE390886-1_36_Q
-GCT--CCT-A--TAGTGT--AGC--G--GTT--A-------TCA-CC-------TCGGA
-CTCTGA-----------------------------------------------------
------------------------------------------------------------
-----A-TCC-GAT-A----------------------A--CCCTGG-TTCGAG-T----
CCAG-G----TA-GGA--G---TG--
;no comment
TVIVAXY486_TVY486_08_10_Q
-GCT--CCC-A--TAGTGT--AGC--G--GTT--A-------TCA-CC-------TCGGA
-CTCTGA-----------------------------------------------------
------------------------------------------------------------
-----A-TCC-GAT-A----------------------A--CCCTGG-TTCGAG-T----
CCAG-G----TG-GGA--G---TG--
;no comment
TBRUCEILISTER427_TB427_08_V4_34_Q
-GCT--CCC-A--TAGTGT--AGC--G--GTT--A-------TCA-CC-------TCGGA
-CTCTGA-----------------------------------------------------
------------------------------------------------------------
-----A-TCC-GAT-A----------------------A--CCCTGG-TTCGAG-T----
CCAG-G----TG-GGA--G---TG--
;no comment
TCRUZIESMERALDO_KB205774-1_81_V
-GCG--TGG-G--TGATCT--AGT--G--GTT--A-------TGA-TG-------TCTGC
-TTTACA-----------------------------------------------------
------------------------------------------------------------
-----C-GCA-GAA-A----------------------GT-CGCGGG-TTCGAA-C----
CCCG-C----CC-CGC--G---TA--
;no comment
LDONOVANIBPK282A1_LD16_V01S1_34_Q
-GCT--CCT-A--TAGTGT--AGC--G--GTT--A-------TCA-CC-------TCGGA
-CTCTGA-----------------------------------------------------
------------------------------------------------------------
-----A-TCC-GAT-A----------------------A--CCCTGG-TTCGAG-T----
CCAG-G----TA-GGA--G---TG--
;no comment
LAMAZONENSISMHOMBR71973M2269_KE391051-1_47_Q
-GGT--CCT-A--TAGTGT--AGT--G--GTT--A-------TCA-CT-------TCGGA
-CTTTGA-----------------------------------------------------
------------------------------------------------------------
-----A-TCC-GAA-A----------------------A--CCCAGG-TTCGAA-T----
CCTG-G----TA-GGA--C---CA--
;no comment
TVIVAXY486_TVY486_BIN_ARCHIVED_CONTIG_2067_38_Q
-GGT--CCT-A--TAGTGT--AGT--G--GTT--A-------TCA-CT-------TCGGA
-CTTTGA-----------------------------------------------------
------------------------------------------------------------
-----A-TCC-GAA-A----------------------A--CCCAGG-TTCGAA-T----
CCTG-G----TA-GGA--C---CA--
;no comment
TBRUCEILISTER427_TB427_08_V4_35_Q
-GCT--CCC-A--TAGTGT--AGC--G--GTT--A-------TCA-CC-------TCGGA
-CTCTGA-----------------------------------------------------
------------------------------------------------------------
-----A-TCC-GAT-A----------------------A--CCCTGG-TTCGAG-T----
CCAG-G----TG-GGA--G---TG--
;no comment
TCRUZIJRCL4_AODP01003975-1_2_S
-GCC--TCG-G--TGGTGT--AAT--G--GTA--A-------GCA-CG-------GCAGA
-CCGGAT-----------------------------------------------------
------------------------------------------------------------
-----A-TCT-GTA-A----------------------G--TGCGGG-TTCGAG-T----
CCCG-T----CT-GAG--G---TT--
;no comment
LDONOVANIBPK282A1_LD23_V01S1_48_Q
-GGT--CCT-A--TAGTGT--AGT--G--GTT--A-------TCA-CT-------TCGGA
-CTTTGA-----------------------------------------------------
------------------------------------------------------------
-----A-TCC-GAA-A----------------------A--CCCAGG-TTCGAA-T----
CCTG-G----TA-GGA--C---CA--
;no comment
LAMAZONENSISMHOMBR71973M2269_KE391455-1_55_Q
-GCT--CCT-A--TAGTGT--AGC--G--GTT--A-------TCA-CC-------TCGGA
-CTCTGA-----------------------------------------------------
------------------------------------------------------------
-----A-TCC-GAT-A----------------------A--CCCTGG-TTCGAG-T----
CCAG-G----TA-GGA--G---TG--
;no comment
TVIVAXY486_TVY486_BIN_ARCHIVED_CONTIG_3413_48_H
-GCC--GTG-A--TCGTAT--AGT--G--GTT--A-------GTA-CT-------CTGCG
-TTGTGG-----------------------------------------------------
------------------------------------------------------------
-----C-CGC-AGC-A----------------------A--CCCCGG-TCCGAG-T----
CCGG-G----TC-ATG--G---CA--
;no comment
TBRUCEILISTER427_TB427_08_V4_41_Q
-GGT--CCT-A--TAGTGT--AGT--G--GTT--A-------TCA-CT-------TCGGA
-CTTTGA-----------------------------------------------------
------------------------------------------------------------
-----A-TCC-GAA-A----------------------A--CCCAGG-TTCGAA-T----
CCTG-G----TA-GGA--C---CA--
;no comment
TCRUZIJRCL4_KB222916-1_42_Q
-GCT--CTC-A--TAGTGT--AGC--G--GTT--A-------TCA-CA-------TCGGA
-CTCTGA-----------------------------------------------------
------------------------------------------------------------
-----A-TCC-GAT-A----------------------A--CCCTGG-TTTGAG-T----
CCAG-G----TG-GGA--G---CA--
;no comment
LDONOVANIBPK282A1_LD24_V01S1_58_Q
-GCT--CCT-A--TAGTGT--AGC--G--GTT--A-------TCA-CC-------TCGGA
-CTCTGA-----------------------------------------------------
------------------------------------------------------------
-----A-TCC-GAT-A----------------------A--CCCTGG-TTCGAG-T----
CCAG-G----TA-GGA--G---TG--
;no comment
LARABICALEM1108_LARLEM1108_16_33_Q
-GCT--CCT-A--TAGTGT--AGC--G--GTT--A-------TCA-CC-------TCGGA
-CTCTGA-----------------------------------------------------
------------------------------------------------------------
-----A-TCC-GAT-A----------------------A--CCCTGG-TTCGAG-T----
CCAG-G----TA-GGA--G---TG--
;no comment
TVIVAXY486_TVY486_BIN_ARCHIVED_CONTIG_7832_99_Q
-GGT--TCC-A--TGGTGT--AAT--G--GTT--A-------GCA-CT-------CTGGA
-CTCTGA-----------------------------------------------------
------------------------------------------------------------
-----A-TCC-AGC-A----------------------A--TCTGAG-TTCAAA-T----
CTCG-G----TG-GGA--C---CT--
;no comment
TBRUCEITREU927_TB927_08_V5-1_33_Q
-GCT--CCC-A--TAGTGT--AGC--G--GTT--A-------TCA-CC-------TCGGA
-CTCTGA-----------------------------------------------------
------------------------------------------------------------
-----A-TCC-GAT-A----------------------A--CCCTGG-TTCGAG-T----
CCAG-G----TG-GGA--G---TG--
;no comment
TCRUZIJRCL4_KB222969-1_65_Q
-GCT--CCC-A--TAGTGT--AGC--G--GTT--A-------TCA-CC-------TCGGA
-CTCTGA-----------------------------------------------------
------------------------------------------------------------
-----A-TCC-GAT-A----------------------A--CCCTGG-TTCGAG-T----
CCAG-G----TG-GGA--G---CA--
;no comment
LDONOVANIBPK282A1_LD36_V01S1_96_Q
-GCT--CCT-A--TAGTGT--AGC--G--GTT--A-------TCA-CC-------TCGGA
-CTCTGA-----------------------------------------------------
------------------------------------------------------------
-----A-TCC-GAT-A----------------------A--CCCTGG-TTCGAG-T----
CCAG-G----TA-GGA--G---TG--
;no comment
LARABICALEM1108_LARLEM1108_23_48_Q
-GGT--CCT-A--TAGTGT--AGT--G--GTT--A-------TCA-CT-------TCGGA
-CTTTGA-----------------------------------------------------
------------------------------------------------------------
-----A-TCC-GAA-A----------------------A--CCCAGG-TTCGAA-T----
CCTG-G----TA-GGA--C---CA--
;no comment
TVIVAXY486_TVY486_BIN_ARCHIVED_CONTIG_8227_106_Q
-GGT--TCC-A--TGGTGT--AAT--G--GTT--A-------GCA-CT-------CTGGA
-CTCTGA-----------------------------------------------------
------------------------------------------------------------
-----A-TCC-AGC-A----------------------A--TCTGAG-TTCAAA-T----
CTCG-G----TG-GGA--C---CT--
;no comment
TBRUCEITREU927_TB927_08_V5-1_34_Q
-GCT--CCC-A--TAGTGT--AGC--G--GTT--A-------TCA-CC-------TCGGA
-CTCTGA-----------------------------------------------------
------------------------------------------------------------
-----A-TCC-GAT-A----------------------A--CCCTGG-TTCGAG-T----
CCAG-G----TG-GGA--G---TG--
;no comment
TCRUZIJRCL4_KB223000-1_72_Q
-GGT--CCT-A--TAGTGT--AGT--G--GTT--A-------TCA-CT-------TCGGA
-CTTTGA-----------------------------------------------------
------------------------------------------------------------
-----A-TCC-GAA-A----------------------A--CCCAGG-TTCGAA-T----
CCTG-G----TA-GGA--C---CA--
;no comment
LENRIETTIILEM3045_LENLEM3045_23_44_Q
-GGT--CCT-A--TAGTGT--AGT--G--GTT--A-------TCA-CT-------TCGGA
-CTTTGA-----------------------------------------------------
------------------------------------------------------------
-----A-TCC-GAA-A----------------------A--CCCAGG-TTCGAA-T----
CCTG-G----TA-GGA--C---CA--
;no comment
LARABICALEM1108_LARLEM1108_24_59_Q
-GCT--CCT-A--TAGTGT--AGC--G--GTT--A-------TCA-CC-------TCGGA
-CTCTGA-----------------------------------------------------
------------------------------------------------------------
-----A-TCC-GAT-A----------------------A--CCCTGG-TTCGAG-T----
CCAG-G----TA-GGA--G---TG--
;(TRNASCAN-SE ID: CHR1-TRNA121) ASN (GTT) 74 BP SC: 54-5 CHR1:143831708-143831781 (-)
HOMO_SAPIENS_TRNA-ASN-GTT-12-1
-GTC--TCT-G--TGGCGC--AATC-G--GCT--A-------GCG-CG-------TTTGG
-CTGTTA-----------------------------------------------------
------------------------------------------------------------
-----A-CTA-AAA-A----------------------GT-TGGTGG-TTCGAA-C----
ACAC-C----CA-GAG--G---CG--
;no comment
TBRUCEITREU927_TB927_08_V5-1_40_Q
-GGT--CCT-A--TAGTGT--AGT--G--GTT--A-------TCA-CT-------TCGGA
-CTTTGA-----------------------------------------------------
------------------------------------------------------------
-----A-TCC-GAA-A----------------------A--CCCAGG-TTCGAA-T----
CCTG-G----TA-GGA--C---CA--
;no comment
TCRUZIJRCL4_KB223000-1_73_V
-GCG--TGG-G--TGATCT--AGT--G--GTT--A-------TGA-TG-------TCTGC
-TTTACA-----------------------------------------------------
------------------------------------------------------------
-----C-GCA-GAA-A----------------------GT-CGCGGG-TTCGAA-C----
CCCG-C----CC-CGC--G---TA--
;no comment
LENRIETTIILEM3045_LENLEM3045_24_53_Q
-GCT--CCT-A--TAGTGT--AGC--G--GTT--A-------TCA-CC-------TCGGA
-CTCTGA-----------------------------------------------------
------------------------------------------------------------
-----A-TCC-GAT-A----------------------A--CCCTGG-TTCGAG-T----
CCAG-G----TA-GGA--G---TG--
;no comment
LARABICALEM1108_LARLEM1108_36_87_Q
-GCT--CCT-A--TAGTGT--AGC--G--GTT--A-------TCA-CC-------TCGGA
-CTCTGA-----------------------------------------------------
------------------------------------------------------------
-----A-TCC-GAT-A----------------------A--CCCTGG-TTCGAG-T----
CCAG-G----TA-GGA--G---TG--
;(TRNASCAN-SE ID: CHR17-TRNA28) CYS (GCA) 72 BP SC: 71-6 CHR17:38861684-38861755 (-)
HOMO_SAPIENS_TRNA-CYS-GCA-14-1
-GGG--GGT-A--TAGCTC--AGG--G--GT---A-------GAG-CA-------TTTGA
-CTGCAG-----------------------------------------------------
------------------------------------------------------------
-----A-TCA-AGA-A----------------------GT-CCCCGG-TTCAAA-T----
CCGG-G----TG-CCC--C---CT--
;no comment
TCONGOLENSEIL3000_T-CONGO_BIN_CONTIG_1714_26_Q
-GCT--CCC-A--TAGTGT--AGC--G--GTT--A-------TCA-CC-------TCGGA
-CTCTGA-----------------------------------------------------
------------------------------------------------------------
-----A-TCC-GAT-A----------------------A--CCCTGG-TTCGAG-T----
CCAG-G----TG-GGA--G---TG--
;no comment
TCRUZIMARINKELLEIB7_TCMARK_CONTIG_3490_44_Q
-GCT--CCC-A--TAGTGT--AGC--G--GTT--A-------TCA-CC-------TCGGA
-CTCTGA-----------------------------------------------------
------------------------------------------------------------
-----A-TCC-GAT-A----------------------A--CCCTGG-TTCGAG-T----
CCAG-G----TG-GGA--G---CA--
;no comment
LENRIETTIILEM3045_LENLEM3045_36_90_Q
-GCT--CCT-A--TAGTGT--AGC--G--GTT--A-------TCA-CC-------TCGGA
-CTCTGA-----------------------------------------------------
------------------------------------------------------------
-----A-TCC-GAT-A----------------------A--CCCTGG-TTCGAG-T----
CCAG-G----TA-GGA--G---TG--
;no comment
LBRAZILIENSISMHOMBR75M2903_LBRM2903_16_31_Q
-GCT--CCT-A--TAGTGT--AGC--G--GTT--A-------TCA-CC-------TCGGA
-CTCTGA-----------------------------------------------------
------------------------------------------------------------
-----A-TCC-GAT-A----------------------A--CCCTGG-TTCGAG-T----
CCAG-G----TA-GGA--G---TG--
;(TRNASCAN-SE ID: CHR7-TRNA10) CYS (GCA) 72 BP SC: 70-0 CHR7:149546540-149546611 (+)
HOMO_SAPIENS_TRNA-CYS-GCA-16-1
-GGG--GGT-A--TAGCTC--AGG--G--GT---A-------GAG-CA-------CTTGA
-CTGCAG-----------------------------------------------------
------------------------------------------------------------
-----A-TCA-AGA-A----------------------GT-CCTTGG-TTCAAA-T----
CCAG-G----TG-CCC--C---CT--
;no comment
TCONGOLENSEIL3000_T-CONGO-PSCHR-8_80_Q
-GCT--CCC-A--TAGTGT--AGC--G--GTT--A-------TCA-CC-------TCGGA
-CTCTGA-----------------------------------------------------
------------------------------------------------------------
-----A-TCC-GAT-A----------------------A--CCCTGG-TTCGAG-T----
CCAG-G----TG-GGA--G---TG--
;no comment
TCRUZIMARINKELLEIB7_TCMARK_CONTIG_722_59_Q
-GGT--CCT-A--TAGTGT--AGT--G--GTT--A-------TCA-CT-------TCGGA
-CTTTGA-----------------------------------------------------
------------------------------------------------------------
-----A-TCC-GAA-A----------------------A--CCCAGG-TTCGAA-T----
CCTG-G----TA-GGA--C---CA--
;no comment
LGERBILLILEM452_LGELEM452_16_29_Q
-GCT--CCT-A--TAGTGT--AGC--G--GTT--A-------TCA-CC-------TCGGA
-CTCTGA-----------------------------------------------------
------------------------------------------------------------
-----A-TCC-GAT-A----------------------A--CCCTGG-TTCGAG-T----
CCAG-G----TA-GGA--G---TG--
;no comment
LBRAZILIENSISMHOMBR75M2903_LBRM2903_23_54_Q
-GGT--CCT-A--TGGTGT--AGT--G--GTT--A-------TCA-CT-------TCGGA
-CTTTGA-----------------------------------------------------
------------------------------------------------------------
-----A-TCC-GAA-A----------------------A--CCCAGG-TTCGAA-T----
CCTG-G----TA-GGA--C---CA--
;(TRNASCAN-SE ID: CHR6-TRNA44) GLN (CTG) 72 BP SC: 66-2 CHR6:27295433-27295504 (+)
HOMO_SAPIENS_TRNA-GLN-CTG-5-1
-GGT--TCC-A--TGGTGT--AAT--G--GTT--A-------GCA-CT-------CTGGA
-CTCTGA-----------------------------------------------------
------------------------------------------------------------
-----A-TCC-GGT-A----------------------A--TCCGAG-TTCAAA-T----
CTCG-G----TG-GAA--C---CT--
;no comment
TCONGOLENSEIL3000_T-CONGO-PSCHR-8_82_Q
-GGT--CCT-A--TAGTGT--AGG--G--GTT--A-------TCA-CT-------TCGGA
-CTTTGA-----------------------------------------------------
------------------------------------------------------------
-----A-TCC-GAA-A----------------------A--CCTAGG-TTCGAA-T----
CCTG-G----TA-GGA--C---CA--
;no comment
TCRUZIMARINKELLEIB7_TCMARK_CONTIG_722_60_V
-GCG--TGG-G--TGATCT--AGT--G--GTT--A-------TGA-TG-------TCTGC
-TTTACA-----------------------------------------------------
------------------------------------------------------------
-----C-GCA-GAA-A----------------------GT-CGCGGG-TTCGAA-C----
CCCG-C----CC-CGC--G---TA--
;no comment
LGERBILLILEM452_LGELEM452_23_42_Q
-GGT--CCT-A--TAGTGT--AGT--G--GTT--A-------TCA-CT-------TCGGA
-CTTTGA-----------------------------------------------------
------------------------------------------------------------
-----A-TCC-GAA-A----------------------A--CCCAGG-TTCGAA-T----
CCTG-G----TA-GGA--C---CA--
;no comment
LBRAZILIENSISMHOMBR75M2903_LBRM2903_24_64_Q
-GCT--CCT-A--TAGTGT--AGC--G--GTT--A-------TCA-CC-------TCGGA
-CTCTGA-----------------------------------------------------
------------------------------------------------------------
-----A-TCC-GAT-A----------------------A--CCCTGG-TTCGAG-T----
CCAG-G----TA-GGA--G---TG--
;(TRNASCAN-SE ID: CHR6-TRNA66) GLN (TTG) 72 BP SC: 70-0 CHR6:28589379-28589450 (+)
HOMO_SAPIENS_TRNA-GLN-TTG-2-1
-GGT--CCC-A--TGGTGT--AAT--G--GTT--A-------GCA-CT-------CTGGA
-CTTTGA-----------------------------------------------------
------------------------------------------------------------
-----A-TCC-AGC-A----------------------A--TCCGAG-TTCGAA-T----
CTCG-G----TG-GGA--C---CT--
;no comment
TCONGOLENSEIL3000_T-CONGO-PSCHR-8_83_V
-GCG--TGG-G--TGATCT--AGT--G--GTT--A-------TGA-TG-------TCTGC
-TTTACA-----------------------------------------------------
------------------------------------------------------------
-----C-GCA-GAA-A----------------------GT-CGCGGG-TTCGAA-C----
CCCG-C----CC-CGC--G---TA--
;no comment
TCRUZISYLVIOX10-1-2012_ADWP02000205_2_Q
-GGT--CCT-A--TAGTGT--AGT--G--GTT--A-------TCA-CT-------TCGGA
-CTTTGA-----------------------------------------------------
------------------------------------------------------------
-----A-TCC-GAA-A----------------------A--CCCAGG-TTCGAA-T----
CCTG-G----TA-GGA--C---CA--
;no comment
LGERBILLILEM452_LGELEM452_24_53_Q
-GCT--CCT-A--TAGTGT--AGC--G--GTT--A-------TCA-CC-------TCGGA
-CTCTGA-----------------------------------------------------
------------------------------------------------------------
-----A-TCC-GAT-A----------------------A--CCCTGG-TTCGAG-T----
CCAG-G----TA-GGA--G---TG--
;no comment
LMAJORLV39C5_LMJLV39_36_97_Q
-GCT--CCT-A--TAGTGT--AGC--G--GTT--A-------TCA-CC-------TCGGA
-CTCTGA-----------------------------------------------------
------------------------------------------------------------
-----A-TCC-GAT-A----------------------A--CCCTGG-TTCGAG-T----
CCAG-G----TA-GGA--G---TG--
;(TRNASCAN-SE ID: CHR6-TRNA88) GLN (TTG) 72 BP SC: 58-1 CHR6:145182723-145182794 (+)
HOMO_SAPIENS_TRNA-GLN-TTG-4-1
-GGT--CCC-A--TGGTGT--AAT--G--GTT--A-------GCA-CT-------CTGGG
-CTTTGA-----------------------------------------------------
------------------------------------------------------------
-----A-TCC-AGC-A----------------------A--TCCGAG-TTCGAA-T----
CTTG-G----TG-GGA--C---CT--
;no comment
TCRUZICLBRENERESMERALDO-LIKE_TCCHR22-S_10_Q
-GGT--CCT-A--TAGTGT--AGT--G--GTT--A-------TCA-CT-------TCGGA
-CTTTGA-----------------------------------------------------
------------------------------------------------------------
-----A-TCC-GAA-A----------------------A--CCCAGG-TTCGAA-T----
CCTG-G----TA-GGA--C---CA--
;no comment
TCRUZISYLVIOX10-1-2012_ADWP02000205_3_V
-GCG--TGG-G--TGATCT--AGT--G--GTT--A-------TGA-TG-------TCTGC
-TTTACA-----------------------------------------------------
------------------------------------------------------------
-----C-GCA-GAA-A----------------------GT-CGCGGG-TTCGAA-C----
CCCG-C----CC-CGC--G---TA--
;no comment
LGERBILLILEM452_LGELEM452_36_80_Q
-GCT--CCT-A--TAGTGT--AGC--G--GTT--A-------TCA-CC-------TCGGA
-CTCTGA-----------------------------------------------------
------------------------------------------------------------
-----A-TCC-GAT-A----------------------A--CCCTGG-TTCGAG-T----
CCAG-G----TA-GGA--G---TG--
;no comment
LMAJORSD75_LMJSD75_16_33_Q
-GCT--CCT-A--TAGTGT--AGC--G--GTT--A-------TCA-CC-------TCGGA
-CTCTGA-----------------------------------------------------
------------------------------------------------------------
-----A-TCC-GAT-A----------------------A--CCCTGG-TTCGAG-T----
CCAG-G----TA-GGA--G---TG--
;no comment
TCRUZICLBRENERESMERALDO-LIKE_TCCHR22-S_11_V
-GCG--TGG-G--TGATCT--AGT--G--GTT--A-------TGA-TG-------TCTGC
-TTTACA-----------------------------------------------------
------------------------------------------------------------
-----C-GCA-GAA-A----------------------GT-CGCGGG-TTCGAA-C----
CCCG-C----CC-CGC--G---TA--
;no comment
TCRUZISYLVIOX10-1-2012_ADWP02006234_20_Q
-GCT--CCC-A--TAGTGT--AGC--G--GTT--A-------TCA-CC-------TCGGA
-CTCTGA-----------------------------------------------------
------------------------------------------------------------
-----A-TCC-GAT-A----------------------A--CCCTGG-TTTGAG-T----
CCAG-G----TG-GGA--G---CA--
;no comment
LINFANTUMJPCM5_LINJ-16_30_Q
-GCT--CCT-A--TAGTGT--AGC--G--GTT--A-------TCA-CC-------TCGGA
-CTCTGA-----------------------------------------------------
------------------------------------------------------------
-----A-TCC-GAT-A----------------------A--CCCTGG-TTCGAG-T----
CCAG-G----TA-GGA--G---TG--
;no comment
LMAJORSD75_LMJSD75_23_52_Q
-GGT--CCT-A--TAGTGT--AGT--G--GTT--A-------TCA-CT-------TCGGA
-CTTTGA-----------------------------------------------------
------------------------------------------------------------
-----A-TCC-GAA-A----------------------A--CCCAGG-TTCGAA-T----
CCTG-G----TA-GGA--C---CA--
;no comment
TCRUZICLBRENERESMERALDO-LIKE_TCCHR26-S_22_Q
-GCT--CCC-A--TAGTGT--AGC--G--GTT--A-------TCA-CC-------TCGGA
-CTCTGA-----------------------------------------------------
------------------------------------------------------------
-----A-TCC-GAT-A----------------------A--CCCTGG-TTCGAG-T----
CCAG-G----TG-GGA--G---CA--
;no comment
TCRUZISYLVIOX10-1-2012_ADWP02006284_22_Q
-GCT--CCC-A--TAGTGT--AGT--G--GTT--A-------TCA-CC-------TCGGA
-CTCTGA-----------------------------------------------------
------------------------------------------------------------
-----A-TCC-GAT-A----------------------A--CCCTGG-TTCGAG-T----
CCAG-G----TG-GGA--G---CA--
;no comment
LINFANTUMJPCM5_LINJ-23_44_Q
-GGT--CCT-A--TAGTGT--AGT--G--GTT--A-------TCA-CT-------TCGGA
-CTTTGA-----------------------------------------------------
------------------------------------------------------------
-----A-TCC-GAA-A----------------------A--CCCAGG-TTCGAA-T----
CCTG-G----TA-GGA--C---CA--
;no comment
LMAJORSD75_LMJSD75_24_62_Q
-GCT--CCT-A--TAGTGT--AGC--G--GTT--A-------TCA-CC-------TCGGA
-CTCTGA-----------------------------------------------------
------------------------------------------------------------
-----A-TCC-GAT-A----------------------A--CCCTGG-TTCGAG-T----
CCAG-G----TA-GGA--G---TG--
;no comment
TCRUZICLBRENERESMERALDO-LIKE_TCCHR26-S_24_Q
-GCT--CCC-A--TAGTGT--AGC--G--GTT--A-------TCA-CC-------TCGGA
-CTCTGA-----------------------------------------------------
------------------------------------------------------------
-----A-TCC-GAT-A----------------------A--CCCTGG-TTCGAG-T----
CCAG-G----TG-GGA--G---CA--
;no comment
TCRUZISYLVIOX10-1-2012_ADWP02006285_25_Q
-GCT--CCC-A--TAGTGT--AGC--G--GTT--A-------TCA-CC-------TCGGA
-CTCTGA-----------------------------------------------------
------------------------------------------------------------
-----A-TCC-GAT-A----------------------A--CCCTGG-TTCGAG-T----
CCAG-G----TG-GGA--G---CA--
;no comment
LINFANTUMJPCM5_LINJ-24_54_Q
-GCT--CCT-A--TAGTGT--AGC--G--GTT--A-------TCA-CC-------TCGGA
-CTCTGA-----------------------------------------------------
------------------------------------------------------------
-----A-TCC-GAT-A----------------------A--CCCTGG-TTCGAG-T----
CCAG-G----TA-GGA--G---TG--
;no comment
LMAJORSD75_LMJSD75_36_97_Q
-GCT--CCT-A--TAGTGT--AGC--G--GTT--A-------TCA-CC-------TCGGA
-CTCTGA-----------------------------------------------------
------------------------------------------------------------
-----A-TCC-GAT-A----------------------A--CCCTGG-TTCGAG-T----
CCAG-G----TA-GGA--G---TG--
;no comment
TCRUZISYLVIOX10-1_TCX10_CHR14_12_Q
-GCT--CCC-A--TAGTGT--AGC--G--GTT--A-------TCA-CC-------TCGGA
-CTCTGA-----------------------------------------------------
------------------------------------------------------------
-----A-TCC-GAT-A----------------------A--CCCTGG-TTTGAG-T----
CCAG-G----TG-GGA--G---CA--
;no comment
LINFANTUMJPCM5_LINJ-36_95_Q
-GCT--CCT-A--TAGTGT--AGC--G--GTT--A-------TCA-CC-------TCGGA
-CTCTGA-----------------------------------------------------
------------------------------------------------------------
-----A-TCC-GAT-A----------------------A--CCCTGG-TTCGAG-T----
CCAG-G----TA-GGA--G---TG--
;no comment
LMEXICANAMHOMGT2001U1103_LMXM-16_41_Q
-GCT--CCT-A--TAGTGT--AGC--G--GTT--A-------TCA-CC-------TCGGA
-CTCTGA-----------------------------------------------------
------------------------------------------------------------
-----A-TCC-GAT-A----------------------A--CCCTGG-TTCGAG-T----
CCAG-G----TA-GGA--G---TG--
;no comment
TCRUZISYLVIOX10-1_TCX10_CHR21_28_Q
-GCT--CCC-A--TAGTGT--AG---G--GTT--A-------TCA-CC-------TCGGA
-CTCTGA-----------------------------------------------------
------------------------------------------------------------
-----A-TCC-GAT-A----------------------A--CCCTGG-TTCGAG-T----
CCAG-G----TG-GGA--G---CA--
;no comment
LMAJORFRIEDLIN_LMJF-16_33_Q
-GCT--CCT-A--TAGTGT--AGC--G--GTT--A-------TCA-CC-------TCGGA
-CTCTGA-----------------------------------------------------
------------------------------------------------------------
-----A-TCC-GAT-A----------------------A--CCCTGG-TTCGAG-T----
CCAG-G----TA-GGA--G---TG--
;no comment
LMEXICANAMHOMGT2001U1103_LMXM-20_51_Q
-GCT--CCT-A--TAGTGT--AGC--G--GTT--A-------TCA-CC-------TCGGA
-CTCTGA-----------------------------------------------------
------------------------------------------------------------
-----A-TCC-GAT-A----------------------A--CCCTGG-TTCGAG-T----
CCAG-G----TA-GGA--G---TG--
;no comment
TCRUZISYLVIOX10-1_TCX10_CHR37_46_Q
-GGT--CCT-A--TAGTGT--AGT--G--GTT--A-------TCA-CT-------TCGGA
-CTTTGA-----------------------------------------------------
------------------------------------------------------------
-----A-TCC-GAA-A----------------------A--CCCAGG-TTCGAA-T----
CCTG-G----TA-GGA--C---CA--
;no comment
LMAJORFRIEDLIN_LMJF-23_52_Q
-GGT--CCT-A--TAGTGT--AGT--G--GTT--A-------TCA-CT-------TCGGA
-CTTTGA-----------------------------------------------------
------------------------------------------------------------
-----A-TCC-GAA-A----------------------A--CCCAGG-TTCGAA-T----
CCTG-G----TA-GGA--C---CA--
;no comment
LMEXICANAMHOMGT2001U1103_LMXM-23_69_Q
-GGT--CCT-A--TAGTGT--AGT--G--GTT--A-------TCA-CT-------TCGGA
-CTTTGA-----------------------------------------------------
------------------------------------------------------------
-----A-TCC-GAA-A----------------------A--CCCAGG-TTCGAA-T----
CCTG-G----TA-GGA--C---CA--
;no comment
TCRUZISYLVIOX10-1_TCX10_CHR37_47_V
-GCG--TGG-G--TGATCT--AGT--G--GTT--A-------TGA-TG-------TCTGC
-TTTACA-----------------------------------------------------
------------------------------------------------------------
-----C-GCA-GAA-A----------------------GT-CGCGGG-TTCGAA-C----
CCCG-C----CC-CGC--G---TA--
;no comment
LMAJORFRIEDLIN_LMJF-24_62_Q
-GCT--CCT-A--TAGTGT--AGC--G--GTT--A-------TCA-CC-------TCGGA
-CTCTGA-----------------------------------------------------
------------------------------------------------------------
-----A-TCC-GAT-A----------------------A--CCCTGG-TTCGAG-T----
CCAG-G----TA-GGA--G---TG--
;no comment
LMEXICANAMHOMGT2001U1103_LMXM-24_79_Q
-GCT--CCT-A--TAGTGT--AGC--G--GTT--A-------TCA-CC-------TCGGA
-CTCTGA-----------------------------------------------------
------------------------------------------------------------
-----A-TCC-GAT-A----------------------A--CCCTGG-TTCGAG-T----
CCAG-G----TA-GGA--G---TG--
;no comment
TCRUZITULACL2_AQHO01024116-1_37_Q
-GCT--CCC-A--TAGTGT--AGC--G--GTT--A-------TCA-CC-------TCGGA
-CTCTGA-----------------------------------------------------
------------------------------------------------------------
-----A-TCC-GAT-A----------------------A--CCCTGG-TTCGAG-T----
CCAG-G----TG-GGA--G---CA--
;no comment
LMAJORFRIEDLIN_LMJF-36_97_Q
-GCT--CCT-A--TAGTGT--AGC--G--GTT--A-------TCA-CC-------TCGGA
-CTCTGA-----------------------------------------------------
------------------------------------------------------------
-----A-TCC-GAT-A----------------------A--CCCTGG-TTCGAG-T----
CCAG-G----TA-GGA--G---TG--
;no comment
LPANAMENSISMHOMCOL81L13_LPAL13_16_25_Q
-GCT--CCT-A--TAGTGT--AGC--G--GTT--A-------TCA-CC-------TCGGA
-CTCTGA-----------------------------------------------------
------------------------------------------------------------
-----A-TCC-GAT-A----------------------A--CCCTGG-TTCGAG-T----
CCAG-G----TA-GGA--G---TG--
;no comment
TCRUZITULACL2_AQHO01027870-1_52_Q
-GCT--CCC-A--TAGTGT--AGC--G--GTT--A-------TCA-CC-------TCGGA
-CTCTGA-----------------------------------------------------
------------------------------------------------------------
-----A-TCC-GAT-A----------------------A--CCCTGG-TTCGAG-T----
CCAG-G----TG-GGA--G---CA--
;no comment
LMAJORLV39C5_LMJLV39_16_31_Q
-GCT--CCT-A--TAGTGT--AGC--G--GTT--A-------TCA-CC-------TCGGA
-CTCTGA-----------------------------------------------------
------------------------------------------------------------
-----A-TCC-GAT-A----------------------A--CCCTGG-TTCGAG-T----
CCAG-G----TA-GGA--G---TG--
;no comment
LPANAMENSISMHOMCOL81L13_LPAL13_16_27_Q
-GCT--CCT-A--TAGTGT--AGC--G--GTT--A-------TCA-CC-------TCGGA
-CTCTGA-----------------------------------------------------
------------------------------------------------------------
-----A-TCC-GAT-A----------------------A--CCCTGG-TTCGAG-T----
CCAG-G----TA-GGA--G---TG--
;no comment
TCRUZITULACL2_AQHO01034196-1_68_Q
-GGT--CCT-A--TAGTGT--AGT--G--GTT--A-------TCA-CT-------TCGGA
-CTTTGA-----------------------------------------------------
------------------------------------------------------------
-----A-TCC-GAA-A----------------------A--CCCAGG-TTCGAA-T----
CCTG-G----TA-GGA--C---CA--
;no comment
LMAJORLV39C5_LMJLV39_23_50_Q
-GGT--CCT-A--TAGTGT--AGT--G--GTT--A-------TCA-CT-------TCGGA
-CTTTGA-----------------------------------------------------
------------------------------------------------------------
-----A-TCC-GAA-A----------------------A--CCCAGG-TTCGAA-T----
CCTG-G----TA-GGA--C---CA--
;no comment
LPANAMENSISMHOMCOL81L13_LPAL13_16_28_Q
-GCT--CCT-A--TAGTGT--AGC--G--GTT--A-------TCA-CC-------TCGGA
-CTCTGA-----------------------------------------------------
------------------------------------------------------------
-----A-TCC-GAT-A----------------------A--CCCTGG-TTCGAG-T----
CCAG-G----TA-GGA--G---TG--
;no comment
TCRUZITULACL2_KB851398-1_103_V
-GCG--TGG-G--TGATCT--AGT--G--GTT--A-------TGA-TG-------TCTGC
-TTTACA-----------------------------------------------------
------------------------------------------------------------
-----C-GCA-GAA-A----------------------GT-CGCGGG-TTCGAA-C----
CCCG-C----CC-CGC--G---TA--
;no comment
LMAJORLV39C5_LMJLV39_24_60_Q
-GCT--CCT-A--TAGTGT--AGC--G--GTT--A-------TCA-CC-------TCGGA
-CTCTGA-----------------------------------------------------
------------------------------------------------------------
-----A-TCC-GAT-A----------------------A--CCCTGG-TTCGAG-T----
CCAG-G----TA-GGA--G---TG--
;no comment
LPANAMENSISMHOMCOL81L13_LPAL13_23_49_Q
-GGT--CCT-A--TGGTGT--AGT--G--GTT--A-------TCA-CT-------TCGGA
-CTTTGA-----------------------------------------------------
------------------------------------------------------------
-----A-TCC-GAA-A----------------------A--CCCAGG-TTCGAA-T----
CCTG-G----TA-GGA--C---CA--
;no comment
TCRUZITULACL2_KB851398-1_104_Q
-GGT--CCT-A--TAGTGT--AGT--G--GTT--A-------TCA-CT-------TCGGA
-CTTTGA-----------------------------------------------------
------------------------------------------------------------
-----A-TCC-GAA-A----------------------A--CCCAGG-TTCGAA-T----
CCTG-G----TA-GGA--C---CA--
;no comment
LPANAMENSISMHOMPA94PSC1_CP009385_25_Q
-GCT--CCT-A--TAGTGT--AGC--G--GTT--A-------TCA-CC-------TCGGA
-CTCTGA-----------------------------------------------------
------------------------------------------------------------
-----A-TCC-GAT-A----------------------A--CCCTGG-TTCGAG-T----
CCAG-G----TA-GGA--G---TG--
;no comment
LPANAMENSISMHOMPA94PSC1_CP009392_47_Q
-GGT--CCT-A--TGGTGT--AGT--G--GTT--A-------TCA-CT-------TCGGA
-CTTTGA-----------------------------------------------------
------------------------------------------------------------
-----A-TCC-GAA-A----------------------A--CCCAGG-TTCGAA-T----
CCTG-G----TA-GGA--C---CA--
;no comment
LPANAMENSISMHOMPA94PSC1_CP009393_57_Q
-GCT--CCT-A--TAGTGT--AGC--G--GTT--A-------TCA-CC-------TCGGA
-CTCTGA-----------------------------------------------------
------------------------------------------------------------
-----A-TCC-GAT-A----------------------A--CCCTGG-TTCGAG-T----
CCAG-G----TA-GGA--G---TG--
;no comment
LPYRRHOCORISH10_LPYRH10_03_12_Q
-GCT--CCT-A--TAGTGT--AGT--G--GTT--A-------TCA-CT-------TTGGA
-CTTTGA-----------------------------------------------------
------------------------------------------------------------
-----A-TCC-GGA-A----------------------A--CCCAGG-TTCGAA-T----
CCTG-G----TA-GGA--G---CA--
;no comment
LPYRRHOCORISH10_LPYRH10_06_52_Q
-GCT--CCT-A--TAGTGT--AGC--G--GTT--A-------TCA-CC-------TCGGA
-CTCTGA-----------------------------------------------------
------------------------------------------------------------
-----A-TCC-GAT-A----------------------A--CCCTGG-TTCGAG-T----
CCAG-G----TA-GGA--G---TG--
;no comment
LPYRRHOCORISH10_LPYRH10_11_70_Q
-GCT--CCT-A--TAGTGT--AGC--G--GTT--A-------TCA-CC-------TCGGA
-CTCTGA-----------------------------------------------------
------------------------------------------------------------
-----A-TCC-GAT-A----------------------A--CCCTGG-TTCGAG-T----
CCAG-G----TA-GGA--G---TG--
;no comment
LPYRRHOCORISH10_LPYRH10_15_85_Q
-GCT--CCT-A--TAGTGT--AGC--G--GTT--A-------TCA-CC-------TCGGA
-CTCTGA-----------------------------------------------------
------------------------------------------------------------
-----A-TCC-GAT-A----------------------A--CCCTGG-TTCGAG-T----
CCAG-G----TA-GGA--G---TG--
;no comment
LSEYMOURIATCC30220_LSEY_0029_11_Q
-GCT--CCT-A--TAGTGT--AGC--G--GTT--A-------TCA-CC-------TCGGA
-CTCTGA-----------------------------------------------------
------------------------------------------------------------
-----A-TCC-GAT-A----------------------A--CCCTGG-TTCGAG-T----
CCAG-G----TA-GGA--G---TG--
;no comment
LSEYMOURIATCC30220_LSEY_0050_16_Q
-GCT--CCT-A--TAGTGT--AGC--G--GTT--A-------TCA-CC-------TCGGA
-CTCTGA-----------------------------------------------------
------------------------------------------------------------
-----A-TCC-GAT-A----------------------A--CCCTGG-TTCGAG-T----
CCAG-G----TA-GGA--G---TG--
;no comment
LSEYMOURIATCC30220_LSEY_0053_21_Q
-GCT--CCT-A--TAGTGT--AGT--G--GTT--A-------TCA-CT-------TTGGA
-CTTTGA-----------------------------------------------------
------------------------------------------------------------
-----A-TCC-GGA-A----------------------A--CCCAGG-TTCGAA-T----
CCTG-G----TA-GGA--G---CA--
;no comment
LSPMARLEM2494_LMARLEM2494_16_28_Q
-GCT--CCT-A--TAGTGT--AGC--G--GTT--A-------TCA-CC-------TCGGA
-CTCTGA-----------------------------------------------------
------------------------------------------------------------
-----A-TCC-GAT-A----------------------A--CCCTGG-TTCGAG-T----
CCAG-G----TA-GGA--G---TG--
;no comment
LSPMARLEM2494_LMARLEM2494_23_41_Q
-GGT--CCT-A--TAGTGT--AGT--G--GTT--A-------TCA-CT-------TCGGA
-CTTTGA-----------------------------------------------------
------------------------------------------------------------
-----A-TCC-GAA-A----------------------A--CCCAGG-TTCGAA-T----
CCTG-G----TA-GGA--C---CA--
;no comment
LSPMARLEM2494_LMARLEM2494_24_51_Q
-GCT--CCT-A--TAGTGT--AGC--G--GTT--A-------TCA-CC-------TCGGA
-CTCTGA-----------------------------------------------------
------------------------------------------------------------
-----A-TCC-GAT-A----------------------A--CCCTGG-TTCGAG-T----
CCAG-G----TA-GGA--G---TG--
;no comment
LSPMARLEM2494_LMARLEM2494_36_83_Q
-GCT--CCT-A--TAGTGT--AGC--G--GTT--A-------TCA-CC-------TCGGA
-CTCTGA-----------------------------------------------------
------------------------------------------------------------
-----A-TCC-GAT-A----------------------A--CCCTGG-TTCGAG-T----
CCAG-G----TA-GGA--G---TG--
;no comment
BAYALAIB08-376_BAYA_237_63_V
-GCG--TGG-G--TGATCT--AGT--G--GTT--A-------TGA-TG-------TCTGC
-TTTACA-----------------------------------------------------
------------------------------------------------------------
-----C-GCA-GAA-C----------------------GT-CGCGGG-TTCGAA-C----
CCCG-C----CC-CGC--G---TA--
;no comment
LTARENTOLAEPARROTTARII_LTAP23_38_V
-GCG--TGG-G--TGATCT--AGT--G--GTT--A-------TGA-TG-------TCTGC
-TTTACA-----------------------------------------------------
------------------------------------------------------------
-----C-GCA-GAA-C----------------------GT-CGCGGG-TTCGAA-C----
CCCG-C----CC-CGC--G---TA--
;no comment
LBRAZILIENSISMHOMBR75M2904_LBRM-23_54_V
-GCG--TGG-G--TGATCT--AGT--G--GTT--A-------TGA-TG-------TCTGC
-TTTACA-----------------------------------------------------
------------------------------------------------------------
-----C-GCA-GAA-C----------------------GT-CGCGGG-TTCGAA-C----
CCCG-C----CC-CGC--G---TA--
;no comment
TEVANSISTIB805_STIB805_CHR08_41_V
-GTG--TGG-G--TGATCT--AGT--G--GTT--A-------TGA-TG-------TCTGC
-TTTACA-----------------------------------------------------
------------------------------------------------------------
-----C-GCA-GAA-C----------------------GT-CGCGGG-TTCGAA-C----
CCCG-C----CC-CGC--G---TA--
;no comment
LMAJORSD75_LMJSD75_23_51_V
-GCG--TGG-G--TGATCT--AGT--G--GTT--A-------TGA-TG-------TCTGC
-TTTACA-----------------------------------------------------
------------------------------------------------------------
-----C-GCA-GAA-C----------------------GT-CGCGGG-TTCGAA-C----
CCCG-C----CC-CGC--G---TA--
;no comment
CFASCICULATACFCL_CFAC1_15_48_V
-GCG--TGG-G--TGATCT--AGT--G--GTT--A-------TGA-TG-------TCTGC
-TTTACA-----------------------------------------------------
------------------------------------------------------------
-----C-GCA-GAA-C----------------------GT-CGCGGG-TTCGAA-C----
CCCG-C----CC-CGC--G---TA--
;no comment
LTROPICAL590_LTRL590_23_50_V
-GCG--TGG-G--TGATCT--AGT--G--GTT--A-------TGA-TG-------TCTGC
-TTTACA-----------------------------------------------------
------------------------------------------------------------
-----C-GCA-GAA-C----------------------GT-CGCGGG-TTCGAA-C----
CCCG-C----CC-CGC--G---TA--
;no comment
LDONOVANIBHU1220_CM002163-1_46_V
-GCG--TGG-G--TGATCT--AGT--G--GTT--A-------TGA-TG-------TCTGC
-TTTACA-----------------------------------------------------
------------------------------------------------------------
-----C-GCA-GAA-C----------------------GT-CGCGGG-TTCGAA-C----
CCCG-C----CC-CGC--G---TA--
;no comment
TGRAYIANR4_JMRU01000724_58_V
-GCG--TGG-G--TGATCT--AGT--G--GTT--A-------TGA-TG-------TCTGC
-TTTACA-----------------------------------------------------
------------------------------------------------------------
-----C-GCA-GAA-C----------------------GT-CGCGGG-TTCGAA-C----
CCCG-C----CC-CGC--G---TA--
;no comment
LMEXICANAMHOMGT2001U1103_LMXM-23_68_V
-GCG--TGG-G--TGATCT--AGT--G--GTT--A-------TGA-TG-------TCTGC
-TTTACA-----------------------------------------------------
------------------------------------------------------------
-----C-GCA-GAA-C----------------------GT-CGCGGG-TTCGAA-C----
CCCG-C----CC-CGC--G---TA--
;no comment
EMONTEROGEIILV88_EMOLV88_23_46_V
-GCG--TGG-G--TGATCT--AGT--G--GTT--A-------TGA-TG-------TCTGC
-TTTACA-----------------------------------------------------
------------------------------------------------------------
-----C-GCA-GAA-C----------------------GT-CGCGGG-TTCGAA-C----
CCCG-C----CC-CGC--G---TA--
;no comment
LTURANICALEM423_LTULEM423_23_43_V
-GCG--TGG-G--TGATCT--AGT--G--GTT--A-------TGA-TG-------TCTGC
-TTTACA-----------------------------------------------------
------------------------------------------------------------
-----C-GCA-GAA-C----------------------GT-CGCGGG-TTCGAA-C----
CCCG-C----CC-CGC--G---TA--
;no comment
LDONOVANIBPK282A1_LD23_V01S1_47_V
-GCG--TGG-G--TGATCT--AGT--G--GTT--A-------TGA-TG-------TCTGC
-TTTACA-----------------------------------------------------
------------------------------------------------------------
-----C-GCA-GAA-C----------------------GT-CGCGGG-TTCGAA-C----
CCCG-C----CC-CGC--G---TA--
;(TRNASCAN-SE ID: CHR1-TRNA38) GLN (CTG) 72 BP SC: 58-5 CHR1:148328812-148328883 (+)
HOMO_SAPIENS_TRNA-GLN-CTG-7-1
-GGT--TCC-A--TGGTGT--AAT--G--GTA--A-------GCA-CT-------CTGGA
-CTCTGA-----------------------------------------------------
------------------------------------------------------------
-----A-TCC-AGC-C----------------------A--TCTGAG-TTCGAG-T----
CTCT-G----TG-GAA--C---CT--
;no comment
LPANAMENSISMHOMCOL81L13_LPAL13_23_48_V
-GCG--TGG-G--TGATCT--AGT--G--GTT--A-------TGA-TG-------TCTGC
-TTTACA-----------------------------------------------------
------------------------------------------------------------
-----C-GCA-GAA-C----------------------GT-CGCGGG-TTCGAA-C----
CCCG-C----CC-CGC--G---TA--
;no comment
LAETHIOPICAL147_LAEL147_23_46_V
-GCG--TGG-G--TGATCT--AGT--G--GTT--A-------TGA-TG-------TCTGC
-TTTACA-----------------------------------------------------
------------------------------------------------------------
-----C-GCA-GAA-C----------------------GT-CGCGGG-TTCGAA-C----
CCCG-C----CC-CGC--G---TA--
;no comment
PCONFUSUMCUL13_PCON_SCAFFOLD00074_82_V
-GCG--TGG-G--TGATCT--AGT--G--GTT--A-------TGA-TG-------TCTGC
-TTTACA-----------------------------------------------------
------------------------------------------------------------
-----C-GCA-GAA-C----------------------GT-CGCGGG-TTCGAA-C----
CCCG-C----CC-CGC--G---TA--
;no comment
LENRIETTIILEM3045_LENLEM3045_23_43_V
-GCG--TGG-G--TGATCT--AGT--G--GTT--A-------TGA-TG-------TCTGC
-TTTACA-----------------------------------------------------
------------------------------------------------------------
-----C-GCA-GAA-C----------------------GT-CGCGGG-TTCGAA-C----
CCCG-C----CC-CGC--G---TA--
;no comment
LPANAMENSISMHOMPA94PSC1_CP009392_46_V
-GCG--TGG-G--TGATCT--AGT--G--GTT--A-------TGA-TG-------TCTGC
-TTTACA-----------------------------------------------------
------------------------------------------------------------
-----C-GCA-GAA-C----------------------GT-CGCGGG-TTCGAA-C----
CCCG-C----CC-CGC--G---TA--
;no comment
LAMAZONENSISMHOMBR71973M2269_KE391051-1_48_V
-GCG--TGG-G--TGATCT--AGT--G--GTT--A-------TGA-TG-------TCTGC
-TTTACA-----------------------------------------------------
------------------------------------------------------------
-----C-GCA-GAA-C----------------------GT-CGCGGG-TTCGAA-C----
CCCG-C----CC-CGC--G---TA--
;no comment
PCONFUSUMCUL13_PCON_SCAFFOLD00074_88_I
-GCT--CCT-G--TGGTCT--AGTT-G--GTT--A-------GGA-CG-------TTGGT
-CTTATG-----------------------------------------------------
------------------------------------------------------------
-----A-GCC-GAA-C----------------------GT-CGCGGG-TTCGAG-C----
CCCG-C----CA-GGA--G---CA--
;no comment
LGERBILLILEM452_LGELEM452_23_41_V
-GCG--TGG-G--TGATCT--AGT--G--GTT--A-------TGA-TG-------TCTGC
-TTTACA-----------------------------------------------------
------------------------------------------------------------
-----C-GCA-GAA-C----------------------GT-CGCGGG-TTCGAA-C----
CCCG-C----CC-CGC--G---TA--
;no comment
LPYRRHOCORISH10_LPYRH10_03_13_V
-GCG--TGG-G--TGATCT--AGT--G--GTT--A-------TGA-TG-------TCTGC
-TTTACA-----------------------------------------------------
------------------------------------------------------------
-----C-GCA-GAA-C----------------------GT-CGCGGG-TTCGAA-C----
CCCG-C----CC-CGC--G---TA--
;no comment
LARABICALEM1108_LARLEM1108_23_47_V
-GCG--TGG-G--TGATCT--AGT--G--GTT--A-------TGA-TG-------TCTGC
-TTTACA-----------------------------------------------------
------------------------------------------------------------
-----C-GCA-GAA-C----------------------GT-CGCGGG-TTCGAA-C----
CCCG-C----CC-CGC--G---TA--
;no comment
TBRUCEIGAMBIENSEDAL972_TBG972_08_35_V
-GCG--TGG-G--TGATCT--AGT--G--GTT--A-------TGA-TG-------TCTGC
-TTTACA-----------------------------------------------------
------------------------------------------------------------
-----C-GCA-GAA-C----------------------GT-CGCGGG-TTCGAA-C----
CCCG-C----CC-CGC--G---TA--
;no comment
LINFANTUMJPCM5_LINJ-23_43_V
-GCG--TGG-G--TGATCT--AGT--G--GTT--A-------TGA-TG-------TCTGC
-TTTACA-----------------------------------------------------
------------------------------------------------------------
-----C-GCA-GAA-C----------------------GT-CGCGGG-TTCGAA-C----
CCCG-C----CC-CGC--G---TA--
;no comment
LSEYMOURIATCC30220_LSEY_0053_20_V
-GCG--TGG-G--TGATCT--AGT--G--GTT--A-------TGA-TG-------TCTGC
-TTTACA-----------------------------------------------------
------------------------------------------------------------
-----C-GCA-GAA-C----------------------GT-CGCGGG-TTCGAA-C----
CCCG-C----CC-CGC--G---TA--
;no comment
LBRAZILIENSISMHOMBR75M2903_LBRM2903_23_53_V
-GCG--TGG-G--TGATCT--AGT--G--GTT--A-------TGA-TG-------TCTGC
-TTTACA-----------------------------------------------------
------------------------------------------------------------
-----C-GCA-GAA-C----------------------GT-CGCGGG-TTCGAA-C----
CCCG-C----CC-CGC--G---TA--
;no comment
TBRUCEILISTER427_TB427_08_V4_42_V
-GCG--TGG-G--TGATCT--AGT--G--GTT--A-------TGA-TG-------TCTGC
-TTTACA-----------------------------------------------------
------------------------------------------------------------
-----C-GCA-GAA-C----------------------GT-CGCGGG-TTCGAA-C----
CCCG-C----CC-CGC--G---TA--
;no comment
LMAJORFRIEDLIN_LMJF-23_51_V
-GCG--TGG-G--TGATCT--AGT--G--GTT--A-------TGA-TG-------TCTGC
-TTTACA-----------------------------------------------------
------------------------------------------------------------
-----C-GCA-GAA-C----------------------GT-CGCGGG-TTCGAA-C----
CCCG-C----CC-CGC--G---TA--
;no comment
LSPMARLEM2494_LMARLEM2494_23_40_V
-GCG--TGG-G--TGATCT--AGT--G--GTT--A-------TGA-TG-------TCTGC
-TTTACA-----------------------------------------------------
------------------------------------------------------------
-----C-GCA-GAA-C----------------------GT-CGCGGG-TTCGAA-C----
CCCG-C----CC-CGC--G---TA--
;no comment
TBRUCEITREU927_TB927_08_V5-1_41_V
-GCG--TGG-G--TGATCT--AGT--G--GTT--A-------TGA-TG-------TCTGC
-TTTACA-----------------------------------------------------
------------------------------------------------------------
-----C-GCA-GAA-C----------------------GT-CGCGGG-TTCGAA-C----
CCCG-C----CC-CGC--G---TA--
;no comment
LMAJORLV39C5_LMJLV39_23_49_V
-GCG--TGG-G--TGATCT--AGT--G--GTT--A-------TGA-TG-------TCTGC
-TTTACA-----------------------------------------------------
------------------------------------------------------------
-----C-GCA-GAA-C----------------------GT-CGCGGG-TTCGAA-C----
CCCG-C----CC-CGC--G---TA--
;(TRNASCAN-SE ID: CHR1-TRNA87) GLY (TCC) 72 BP SC: 73-8 CHR1:161454966-161455037 (-)
HOMO_SAPIENS_TRNA-GLY-TCC-2-3
-GCG--TTG-G--TGGTAT--AGT--G--GTG--A-------GCA-TA-------GCTGC
-CTTCCA-----------------------------------------------------
------------------------------------------------------------
-----A-GCA-GTT-G----------------------A--CCCGGG-TTCGAT-T----
CCCG-G----CC-AAC--G---CA--
;no comment
BAYALAIB08-376_BAYA_001_1_T
-GGC--TGC-T--TAGCTC--AAT--G--GC---A-------GAG-CG-------CCGTC
-CTAGTA-----------------------------------------------------
------------------------------------------------------------
-----A-GAC-GGA-G----------------------GT-CAGGGG-TTCGAT-C----
CCCC-T----AG-CGG--C---CT--
;no comment
LMAJORLV39C5_LMJLV39_34_87_N
-TCC--TCC-C--TGGCGC--AGTC-G--GC---A-------GCG-CG-------TTAGG
-CTGTTA-----------------------------------------------------
------------------------------------------------------------
-----A-CCT-ACA-G----------------------GT-CGTTGG-TTCGAA-T----
CCAA-C----GG-GAG--G---AG--
;no comment
LSPMARLEM2494_LMARLEM2494_36_87_X
-AGC--ACC-G--TAGCGC--AGT--G--GA---A-------GCG-CG-------ATGGG
-CTCATA-----------------------------------------------------
------------------------------------------------------------
-----A-CCC-ATA-G----------------------GT-CGTTGG-ATCGAA-A----
CCAA-T----CG-GTG--C---TA--
;no comment
LBRAZILIENSISMHOMBR75M2904_LBRM-15_29_E
-TCC--GAT-G--TGGTAT--AGT--G--GAT--A-------GAA-CA-------AGCGG
-CTCTCA-----------------------------------------------------
------------------------------------------------------------
-----C-CCG-CTA-G----------------------A--CCCGGG-TTCGAT-C----
CCCG-G----CA-TCG--G---AA--
;(TRNASCAN-SE ID: CHR1-TRNA84) GLY (TCC) 72 BP SC: 73-8 CHR1:161462376-161462447 (-)
HOMO_SAPIENS_TRNA-GLY-TCC-2-4
-GCG--TTG-G--TGGTAT--AGT--G--GTG--A-------GCA-TA-------GCTGC
-CTTCCA-----------------------------------------------------
------------------------------------------------------------
-----A-GCA-GTT-G----------------------A--CCCGGG-TTCGAT-T----
CCCG-G----CC-AAC--G---CA--
;no comment
BAYALAIB08-376_BAYA_001_2_G
-GCG--CAG-T--TGGTCT--AGT--G--GT---A-------GAA-TT-------CTCGC
-CTGCCA-----------------------------------------------------
------------------------------------------------------------
-----C-GCG-GGA-G----------------------G--CCCGGG-TTCGAT-T----
CCCG-G----AC-TGC--G---CA--
;no comment
LMAJORLV39C5_LMJLV39_34_88_V
-GCG--CGG-T--TGGTCT--AGGT-G--GTT--A-------TGA-CG-------TCGCT
-TTAACA-----------------------------------------------------
------------------------------------------------------------
-----C-GGC-GAA-G----------------------GT-CTCGGG-TTCGAG-T----
CCCG-A----AC-TGC--G---TA--
;no comment
LSPMARLEM2494_LMARLEM2494_36_88_P
-GGT--CGT-T--TGGTCT--AGT--G--GT---A-------TGA-TT-------CCTGT
-TTTGGG-----------------------------------------------------
------------------------------------------------------------
-----T-ACA-GGA-G----------------------GT-CACGGG-TTCAAT-T----
CCCG-T----AA-CGA--C---CC--
;no comment
LBRAZILIENSISMHOMBR75M2904_LBRM-17_34_D
-TTC--TCG-G--TAGTAT--AGT--G--GTT--A-------GTA-TA-------CCCGC
-CTGTCA-----------------------------------------------------
------------------------------------------------------------
-----C-GCG-GGT-G----------------------A--CCCGGG-TTCAAT-T----
CCCG-G----CC-GGG--A---AG--
;(TRNASCAN-SE ID: CHR1-TRNA81) GLY (TCC) 72 BP SC: 73-8 CHR1:161469757-161469828 (-)
HOMO_SAPIENS_TRNA-GLY-TCC-2-5
-GCG--TTG-G--TGGTAT--AGT--G--GTG--A-------GCA-TA-------GCTGC
-CTTCCA-----------------------------------------------------
------------------------------------------------------------
-----A-GCA-GTT-G----------------------A--CCCGGG-TTCGAT-T----
CCCG-G----CC-AAC--G---CA--
;no comment
BAYALAIB08-376_BAYA_001_3_A
-GGG--GAT-G--TAGCTC--AAAT-G--GT---A-------GAG-CG-------ACCGC
-TTAGCA-----------------------------------------------------
------------------------------------------------------------
-----T-GCG-GTA-G----------------------GT-ATTGGG-ATCGAT-A----
CCCA-A----CT-TCT--C---CA--
;no comment
LMAJORLV39C5_LMJLV39_34_89_I
-GCT--CTC-A--TAGCTC--AGTC-G--GTT--A-------GAG-CG-------TGGGT
-CTAATA-----------------------------------------------------
------------------------------------------------------------
-----A-GCC-CAA-G----------------------GT-CACAGG-TTCGAC-C----
CCTG-T----TG-GGA--G---CA--
;no comment
LSPMARLEM2494_LMARLEM2494_36_89_Y
-CCT--TCT-G--TAGCTC--AATT-G--GT---A-------GAG-CA-------TGTGA
-CTGTAGAGCGAGCAGGT------------------------------------------
------------------------------------------------------------
-----A-TCA-CAG-G----------------------GT-CGCTGG-TTCGAT-T----
CCGG-C----CG-GAA--G---GA--
;no comment
LBRAZILIENSISMHOMBR75M2904_LBRM-17_36_A
-GGG--GAT-G--TAGCTC--AGAT-G--GT---A-------GAG-CG-------ACCGC
-TTAGCA-----------------------------------------------------
------------------------------------------------------------
-----T-GCG-GTA-G----------------------GT-ATTGGG-ATCGAT-A----
CCCA-A----CT-TCT--C---CA--
;(TRNASCAN-SE ID: CHR1-TRNA57) GLY (TCC) 72 BP SC: 73-8 CHR1:161531113-161531184 (+)
HOMO_SAPIENS_TRNA-GLY-TCC-2-6
-GCG--TTG-G--TGGTAT--AGT--G--GTG--A-------GCA-TA-------GCTGC
-CTTCCA-----------------------------------------------------
------------------------------------------------------------
-----A-GCA-GTT-G----------------------A--CCCGGG-TTCGAT-T----
CCCG-G----CC-AAC--G---CA--
;no comment
BAYALAIB08-376_BAYA_002_5_K
-GCA--TTC-C--TAGCTC--AGTC-G--GT---A-------GAG-CG-------CACGG
-CTCTTA-----------------------------------------------------
------------------------------------------------------------
-----A-CCG-TGT-G----------------------GT-CGTGGG-TTCGAT-C----
CCCA-C----GG-AGT--G---CG--
;no comment
LMAJORLV39C5_LMJLV39_34_90_M
-GCG--AGC-G--TAGCGC--AGTC-G--GC---A-------GCG-CG-------TGGGT
-CTCATA-----------------------------------------------------
------------------------------------------------------------
-----A-TCC-CAA-G----------------------GT-CGTGAG-TTCGAT-C----
CTCA-C----CG-GTC--G---CA--
;no comment
LSPMARLEM2494_LMARLEM2494_36_90_T
-GGC--CGC-T--TAGCTC--AAT--G--GC---A-------GAG-CG-------CCGTC
-CTAGTA-----------------------------------------------------
------------------------------------------------------------
-----A-GAC-GGA-G----------------------GT-CAGGGG-TTCGAT-C----
CCCC-T----AG-TGG--C---CT--
;no comment
LBRAZILIENSISMHOMBR75M2904_LBRM-20-1_38_N
-TCC--TCC-C--TGGCGC--AGTC-G--GC---A-------GCG-CG-------TTAGG
-CTGTTA-----------------------------------------------------
------------------------------------------------------------
-----A-CCT-ACA-G----------------------GT-CGTTGG-TTCGAA-T----
CCAA-C----GG-GAG--G---AG--
;(TRNASCAN-SE ID: CHR17-TRNA9) GLY (TCC) 72 BP SC: 73-8 CHR17:8221548-8221619 (+)
HOMO_SAPIENS_TRNA-GLY-TCC-3-1
-GCG--TTG-G--TGGTAT--AGT--G--GTA--A-------GCA-TA-------GCTGC
-CTTCCA-----------------------------------------------------
------------------------------------------------------------
-----A-GCA-GTT-G----------------------A--CCCGGG-TTCGAT-T----
CCCG-G----CC-AAC--G---CA--
;no comment
BAYALAIB08-376_BAYA_002_6_K
-GCA--TTC-C--TAGCTC--AGTC-G--GT---A-------GAG-CG-------CACGG
-CTCTTA-----------------------------------------------------
------------------------------------------------------------
-----A-CCG-TGT-G----------------------GT-CGTGGG-TTCGAT-C----
CCCA-C----GG-AGT--G---CG--
;no comment
LMAJORLV39C5_LMJLV39_36_93_G
-GCG--CAG-T--TGGTCT--AGT--G--GT---A-------GAA-TT-------CTCGC
-CTGCCA-----------------------------------------------------
------------------------------------------------------------
-----C-GCG-GGA-G----------------------G--CCCGGG-TTCGAT-T----
CCCG-G----AC-TGC--G---CA--
;no comment
LSPMARLEM2494_LMARLEM2494_36_91_T
-GGC--CGC-T--TAGCTC--AAT--G--GC---A-------GAG-CG-------CCGTC
-CTAGTA-----------------------------------------------------
------------------------------------------------------------
-----A-GAC-GGA-G----------------------GT-CAGGGG-TTCGAT-C----
CCCC-T----AG-TGG--C---CT--
;no comment
LBRAZILIENSISMHOMBR75M2904_LBRM-20-1_39_P
-GGC--CGC-T--TGGTCT--AGT--G--GT---A-------TGA-TT-------CCCGC
-TTCGGG-----------------------------------------------------
------------------------------------------------------------
-----T-GCG-GGA-G----------------------GT-CAGGGG-TTCAAT-T----
CCCC-T----AG-CGG--C---CC--
;(TRNASCAN-SE ID: CHR1-TRNA93) GLY (TCC) 72 BP SC: 56-0 CHR1:161440171-161440242 (-)
HOMO_SAPIENS_TRNA-GLY-TCC-4-1
-GCG--TTG-G--TGGTAT--AGT--G--GTG--A-------GCA-TA-------GTTGC
-CTTCCA-----------------------------------------------------
------------------------------------------------------------
-----A-GCA-GTT-G----------------------A--CCCGGG-CTCGAT-T----
CCCG-C----CC-AAC--G---CA--
;no comment
BAYALAIB08-376_BAYA_002_7_T
-GGC--CGC-T--TAGCAC--AGT--G--GC---A-------GTG-CA-------CCACT
-CTCGTA-----------------------------------------------------
------------------------------------------------------------
-----A-AGT-GGG-G----------------------GT-CGCGAG-TTCGAT-T----
CTCG-C----AG-TGG--C---CT--
;no comment
LMAJORLV39C5_LMJLV39_36_94_T
-GGC--TGC-T--TAGCTC--AAT--G--GC---A-------GAG-CG-------CCGTC
-CTAGTA-----------------------------------------------------
------------------------------------------------------------
-----A-GAC-GGA-G----------------------GT-CAGGGG-TTCGAT-C----
CCCC-T----AG-CGG--C---CT--
;no comment
LSPMARLEM2494_LMARLEM2494_36_92_Y
-CCT--TCT-G--TAGCTC--AATT-G--GT---A-------GAG-CA-------TGTGA
-CTGTAGAGCGAGCAGGT------------------------------------------
------------------------------------------------------------
-----A-TCA-CAG-G----------------------GT-CGCTGG-TTCGAT-T----
CCGG-C----CG-GAA--G---GA--
;no comment
LBRAZILIENSISMHOMBR75M2904_LBRM-20-1_40_T
-GGC--CGC-T--TAGCAC--AGT--G--GC---A-------GTG-CA-------CCACT
-CTCGTA-----------------------------------------------------
------------------------------------------------------------
-----A-AGT-GGG-G----------------------GT-CGCGAG-TTCGAT-T----
CTCG-C----AG-TGG--C---CT--
;(TRNASCAN-SE ID: CHR6-TRNA84) ILE (AAT) 74 BP SC: 81-9 CHR6:57822973-57823046 (+)
HOMO_SAPIENS_TRNA-ILE-AAT-1-1
-GGC--CGG-T--TAGCTC--AGTT-G--GTT--A-------GAG-CG-------TGGCG
-CTAATA-----------------------------------------------------
------------------------------------------------------------
-----A-CGC-CAA-G----------------------GT-CGCGGG-TTCGAT-C----
CCCG-T----AC-GGG--C---CA--
;no comment
BAYALAIB08-376_BAYA_017_9_P
-GGT--CCA-G--TGGTCT--AGT--G--GC---A-------TGA-TT-------CTCCC
-TTAGGG-----------------------------------------------------
------------------------------------------------------------
-----T-GGG-AGA-G----------------------GT-CCCGGG-TTCAAT-T----
CCCG-G----CT-GGA--C---CC--
;no comment
LMAJORLV39C5_LMJLV39_36_95_G
-GCG--CAG-T--TGGTCT--AGT--G--GT---A-------GAA-TT-------CTCGC
-CTGCCA-----------------------------------------------------
------------------------------------------------------------
-----C-GCG-GGA-G----------------------G--CCCGGG-TTCGAT-T----
CCCG-G----AC-TGC--G---CA--
;no comment
LSPMARLEM2494_LMARLEM2494_SCAF000157_95_E
-TCC--GAT-G--TGGTAT--AGT--G--GAT--A-------GAA-CA-------AGCGG
-CTCTCA-----------------------------------------------------
------------------------------------------------------------
-----C-CCG-CTA-G----------------------A--CCCGGG-TTCGAT-C----
CCCG-G----CA-TCG--G---AA--
;no comment
LBRAZILIENSISMHOMBR75M2904_LBRM-20-1_41_Y
-CCT--TCT-G--TAGCTC--AATT-G--GT---A-------GAG-CA-------TGTGA
-CTGTAGAGACTGCAGGT------------------------------------------
------------------------------------------------------------
-----A-TCA-CAG-G----------------------GT-CGCTGG-TTCGAT-T----
CCGG-C----CG-GAA--G---GA--
;(TRNASCAN-SE ID: CHR6-TRNA82) ILE (AAT) 74 BP SC: 78-2 CHR6:57800211-57800284 (+)
HOMO_SAPIENS_TRNA-ILE-AAT-12-1
-GGC--CGG-T--TAGCTC--AGTC-G--GTT--A-------GAG-CG-------TGGTG
-CTAATA-----------------------------------------------------
------------------------------------------------------------
-----A-CGC-CAA-G----------------------GT-CGCGGG-TTCGAT-C----
CCCG-T----GC-CGG--T---CA--
;no comment
BAYALAIB08-376_BAYA_021_10_K
-GCA--TTC-C--TAGCTC--AGTC-G--GT---A-------GAG-CG-------CACGG
-CTCTTA-----------------------------------------------------
------------------------------------------------------------
-----A-CCG-TGT-G----------------------GT-CGTGGG-TTCGAT-C----
CCCA-C----GG-AGT--G---CG--
;no comment
LMAJORLV39C5_LMJLV39_36_96_P
-GGT--CCA-G--TGGTCT--AGT--G--GC---A-------TGA-TT-------CTCCC
-TTAGGG-----------------------------------------------------
------------------------------------------------------------
-----T-GGG-AGA-G----------------------GT-CCCGGG-TTCAAT-T----
CCCG-G----CT-GGA--C---CC--
;no comment
LSPMARLEM2494_LMARLEM2494_SCAF000157_96_D
-TTC--TCG-G--TAGTAT--AGT--G--GTT--A-------GTA-TA-------CCCGC
-CTGTCA-----------------------------------------------------
------------------------------------------------------------
-----C-GCG-GGT-G----------------------A--CCCGGG-TTCAAT-T----
CCCG-G----CC-GGG--A---AG--
;no comment
LBRAZILIENSISMHOMBR75M2904_LBRM-20-1_42_N
-TCC--TCC-C--TGGCGC--AGTC-G--GC---A-------GCG-CG-------TTAGG
-CTGTTA-----------------------------------------------------
------------------------------------------------------------
-----A-CCT-ACA-G----------------------GT-CGTTGG-TTCGAA-T----
CCAA-C----GG-GAG--G---AG--
;(TRNASCAN-SE ID: CHR6-TRNA60) ILE (AAT) 74 BP SC: 86-3 CHR6:27688188-27688261 (+)
HOMO_SAPIENS_TRNA-ILE-AAT-2-1
-GGC--CGG-T--TAGCTC--AGTT-G--GTT--A-------GAG-CG-------TGGTG
-CTAATA-----------------------------------------------------
------------------------------------------------------------
-----A-CGC-CAA-G----------------------GT-CGCGGG-TTCGAT-C----
CCCG-T----AC-TGG--C---CA--
;no comment
BAYALAIB08-376_BAYA_022_11_T
-GGC--CGC-T--TAGCAC--AGT--G--GC---A-------GTG-CA-------CCACT
-CTCGTA-----------------------------------------------------
------------------------------------------------------------
-----A-AGT-GGG-G----------------------GT-CGCGAG-TTCGAT-T----
CTCG-C----AG-TGG--C---CT--
;no comment
LMAJORLV39C5_LMJLV39_36_99_C
-GGA--TTC-A--TAGCTC--AGT--G--GT---A-------GAG-CA-------TTCGG
-CTGCAG-----------------------------------------------------
------------------------------------------------------------
-----T-CCG-AAT-G----------------------GT-CCCCGG-TTCAAA-C----
CCGG-G----TG-GGT--C---CT--
;no comment
LTARENTOLAEPARROTTARII_LTAP05_2_R
-GTC--CGT-G--TGGCTC--AAT--G--GA---A-------GAG-CA-------TCTGA
-CTACGG-----------------------------------------------------
------------------------------------------------------------
-----A-TCA-GAG-G----------------------GT-TGCAGG-TTCGAA-T----
CCTG-T----CA-CGG--A---TG--
;no comment
LBRAZILIENSISMHOMBR75M2904_LBRM-20-1_43_V
-GCG--CGG-T--TGGTCT--AGGT-G--GTT--A-------TGA-CG-------TCGCT
-TTAACA-----------------------------------------------------
------------------------------------------------------------
-----C-GGC-GAA-G----------------------GT-CTCGGG-TTCGAG-T----
CCCG-A----AC-TGC--G---TA--
;(TRNASCAN-SE ID: CHR6-TRNA161) ILE (AAT) 74 BP SC: 84-9 CHR6:27275211-27275284 (-)
HOMO_SAPIENS_TRNA-ILE-AAT-3-1
-GGC--TGG-T--TAGCTC--AGTT-G--GTT--A-------GAG-CG-------TGGTG
-CTAATA-----------------------------------------------------
------------------------------------------------------------
-----A-CGC-CAA-G----------------------GT-CGCGGG-TTCGAT-C----
CCCG-T----AC-TGG--C---CA--
;no comment
BAYALAIB08-376_BAYA_022_12_N
-TCC--TCC-C--TGGCGC--AGTC-G--GC---A-------GCG-CG-------TTAGG
-CTGTTA-----------------------------------------------------
------------------------------------------------------------
-----A-CCT-ACA-G----------------------GT-CGTTGG-TTCGAA-T----
CCAA-C----GG-GAG--G---AG--
;no comment
LMAJORLV39C5_LMJLV39_36_101_X
-AGC--ACC-G--TAGCGC--AGT--G--GA---A-------GCG-CG-------ATGGG
-CTCATA-----------------------------------------------------
------------------------------------------------------------
-----A-CCC-ATA-G----------------------GT-CGTTGG-ATCGAA-A----
CCAA-T----CG-GTG--C---TA--
;no comment
LTARENTOLAEPARROTTARII_LTAP07_4_R
-GTC--CGT-G--TGGCTC--AAT--G--GA---A-------GAG-CA-------TCTGA
-CTACGG-----------------------------------------------------
------------------------------------------------------------
-----A-TCA-GAG-G----------------------GT-TGCAGG-TTCGAA-T----
CCTG-T----CA-CGG--A---TG--
;no comment
LBRAZILIENSISMHOMBR75M2904_LBRM-20-1_44_I
-GCT--CTC-A--TAGCTC--AGTC-G--GTT--A-------GAG-CG-------TGGGT
-CTAATA-----------------------------------------------------
------------------------------------------------------------
-----A-GCC-CAA-G----------------------GT-CACAGG-TTCGAC-C----
CCTG-T----TG-GGA--G---CA--
;(TRNASCAN-SE ID: CHR17-TRNA32) ILE (AAT) 74 BP SC: 81-2 CHR17:8226991-8227064 (-)
HOMO_SAPIENS_TRNA-ILE-AAT-4-1
-GGC--CGG-T--TAGCTC--AGTT-G--GTT--A-------GAG-CG-------TGGTG
-CTAATA-----------------------------------------------------
------------------------------------------------------------
-----A-CGC-CAA-G----------------------GT-CGCGGG-TTCGAA-C----
CCCG-T----AC-GGG--C---CA--
;no comment
BAYALAIB08-376_BAYA_023_13_F
-GCC--GCG-A--TAGCTC--AGTT-G--GG---A-------GAG-CG-------TCAGA
-CTGAAG-----------------------------------------------------
------------------------------------------------------------
-----A-TCT-GAA-G----------------------GT-CCCTGG-TTCGAT-C----
CCGG-G----TC-GCG--G---CA--
;no comment
LMAJORLV39C5_LMJLV39_36_102_P
-GGT--CGT-T--TGGTCT--AGT--G--GT---A-------TGA-TT-------CCTGT
-TTTGGG-----------------------------------------------------
------------------------------------------------------------
-----T-ACA-GGA-G----------------------GT-CACGGG-TTCAAT-T----
CCCG-T----AA-CGA--C---CC--
;no comment
LTARENTOLAEPARROTTARII_LTAP09_6_X
-AGC--ACC-G--TAGCGC--AGT--G--GA---A-------GCG-CG-------ATGGG
-CTCATA-----------------------------------------------------
------------------------------------------------------------
-----A-CCC-ATA-G----------------------GT-CGTTGG-ATCGAA-A----
CCAA-T----CG-GTG--C---TA--
;no comment
LBRAZILIENSISMHOMBR75M2904_LBRM-20-1_45_M
-GCG--AGC-G--TAGCGC--AGTC-G--GC---A-------GCG-CG-------TGGGT
-CTCATA-----------------------------------------------------
------------------------------------------------------------
-----A-TCC-CAA-G----------------------GT-CGTGAG-TTCGAT-C----
CTCA-C----CG-GTC--G---CA--
;(TRNASCAN-SE ID: CHR6-TRNA11) ILE (AAT) 74 BP SC: 81-2 CHR6:26554122-26554195 (+)
HOMO_SAPIENS_TRNA-ILE-AAT-5-1
-GGC--CGG-T--TAGCTC--AGTT-G--GTT--A-------GAG-CG-------TGGTG
-CTAATA-----------------------------------------------------
------------------------------------------------------------
-----A-CGC-CAA-G----------------------GT-CGCGGG-TTCGAT-C----
CCCG-T----AC-GGG--C---CA--
;no comment
BAYALAIB08-376_BAYA_023_15_I
-GCT--CTC-A--TAGCTC--AGTC-G--GTT--A-------GAG-CG-------TGGGT
-CTAATA-----------------------------------------------------
------------------------------------------------------------
-----A-GCC-CAA-G----------------------GT-CACAGG-TTCGAC-C----
CCTG-T----TG-GGA--G---CA--
;no comment
LMAJORLV39C5_LMJLV39_36_103_T
-GGC--TGC-T--TAGCTC--AAT--G--GC---A-------GAG-CG-------CCGTC
-CTAGTA-----------------------------------------------------
------------------------------------------------------------
-----A-GAC-GGA-G----------------------GT-CAGGGG-TTCGAT-C----
CCCC-T----AG-CGG--C---CT--
;no comment
LTARENTOLAEPARROTTARII_LTAP09_8_V
-GCG--ATG-G--TCGTCT--AGT--G--GTT--A-------GGA-CA-------TTCGC
-CTCACA-----------------------------------------------------
------------------------------------------------------------
-----C-GCG-AGA-G----------------------AT-CGCGGG-TTCAAT-C----
CCCG-C----CC-GTC--G---TA--
;no comment
LBRAZILIENSISMHOMBR75M2904_LBRM-21_50_P
-GGT--CCA-G--TGGTCT--AGT--G--GC---A-------TGA-TT-------CTCCC
-TTAGGG-----------------------------------------------------
------------------------------------------------------------
-----T-GGG-AGA-G----------------------GT-CCCGGG-TTCAAT-T----
CCCG-G----CT-GGA--C---CC--
;(TRNASCAN-SE ID: CHR6-TRNA166) ILE (AAT) 74 BP SC: 81-2 CHR6:27177215-27177288 (-)
HOMO_SAPIENS_TRNA-ILE-AAT-5-2
-GGC--CGG-T--TAGCTC--AGTT-G--GTT--A-------GAG-CG-------TGGTG
-CTAATA-----------------------------------------------------
------------------------------------------------------------
-----A-CGC-CAA-G----------------------GT-CGCGGG-TTCGAT-C----
CCCG-T----AC-GGG--C---CA--
;no comment
BAYALAIB08-376_BAYA_024_16_K
-GCA--TTC-C--TAGCTC--AGTC-G--GT---A-------GAG-CG-------CACGG
-CTCTTA-----------------------------------------------------
------------------------------------------------------------
-----A-CCG-TGT-G----------------------GT-CGTGGG-TTCGAT-C----
CCCA-C----GG-AGT--G---CG--
;no comment
LMAJORLV39C5_LMJLV39_36_104_Y
-CCT--TCT-G--TAGCTC--AATT-G--GT---A-------GAG-CA-------TGTGA
-CTGTAGAGTTCGCGGGT------------------------------------------
------------------------------------------------------------
-----A-TCA-CAG-G----------------------GT-CGCTGG-TTCGAT-T----
CCGG-C----CG-GAA--G---GA--
;no comment
LTARENTOLAEPARROTTARII_LTAP09_10_F
-GCC--GCG-A--TAGCTC--AGTT-G--GG---A-------GAG-CG-------TCAGA
-CTGAAG-----------------------------------------------------
------------------------------------------------------------
-----A-TCT-GAA-G----------------------GT-CCCTGG-TTCGAT-C----
CCGG-G----TC-GCG--G---CA--
;no comment
LBRAZILIENSISMHOMBR75M2904_LBRM-21_51_V
-GCG--CGG-T--TGGTCT--AGGT-G--GTT--A-------TGA-CG-------TCGCT
-TTAACA-----------------------------------------------------
------------------------------------------------------------
-----C-GGC-GAA-G----------------------GT-CTCGGG-TTCGAG-T----
CCCG-A----AC-TGC--G---TA--
;(TRNASCAN-SE ID: CHR6-TRNA162) ILE (AAT) 74 BP SC: 81-2 CHR6:27237571-27237644 (-)
HOMO_SAPIENS_TRNA-ILE-AAT-5-3
-GGC--CGG-T--TAGCTC--AGTT-G--GTT--A-------GAG-CG-------TGGTG
-CTAATA-----------------------------------------------------
------------------------------------------------------------
-----A-CGC-CAA-G----------------------GT-CGCGGG-TTCGAT-C----
CCCG-T----AC-GGG--C---CA--
;no comment
BAYALAIB08-376_BAYA_029_20_X
-AGC--ACC-G--TAGCGC--AGT--G--GA---A-------GCG-CG-------ATGGG
-CTCATA-----------------------------------------------------
------------------------------------------------------------
-----A-CCC-ATA-G----------------------GT-CGTTGG-ATCGAA-A----
CCAA-C----CG-GTG--C---TA--
;no comment
LMAJORLV39C5_LMJLV39_36_105_ARAS
-AAG--TAG-A--TGGATG--AGCC-A--GTT--A-------CGT-CTTTCGCGGATCGC
-CTGCAACTCCTGCACAAGCTTCTGCTGCGCATTCGCGGCTGTGGAAGCGGCACTGGCGC
TGCTGTCGCGGTGGGGCGA-----------------------------------------
-----A-GCG-ACT-GTTGCA------------CCCAGTT-CGGTGC---CGAG-G--C-
-CGT-T----TC-TGC--T---GC--
;no comment
LTARENTOLAEPARROTTARII_LTAP09_11_E
-TCC--GAT-G--TAGTAT--AAC--G--GTT--A-------GAA-CA-------CCTGG
-CTTTCA-----------------------------------------------------
------------------------------------------------------------
-----C-CCA-GGA-G----------------------A--TCCGGG-TTCGAT-T----
CCCG-G----TA-TCG--G---AG--
;no comment
LBRAZILIENSISMHOMBR75M2904_LBRM-21_52_K
-GCA--TTC-C--TAGCTC--AGTC-G--GT---A-------GAG-CG-------CACGG
-CTCTTA-----------------------------------------------------
------------------------------------------------------------
-----A-CCG-TGT-G----------------------GT-CGTGGG-TTCGAT-C----
CCCA-C----GG-AGT--G---CG--
;(TRNASCAN-SE ID: CHR14-TRNA10) ILE (AAT) 74 BP SC: 81-2 CHR14:102317092-102317165 (+)
HOMO_SAPIENS_TRNA-ILE-AAT-5-4
-GGC--CGG-T--TAGCTC--AGTT-G--GTT--A-------GAG-CG-------TGGTG
-CTAATA-----------------------------------------------------
------------------------------------------------------------
-----A-CGC-CAA-G----------------------GT-CGCGGG-TTCGAT-C----
CCCG-T----AC-GGG--C---CA--
;no comment
BAYALAIB08-376_BAYA_059_24_P
-GGC--CGC-T--TGGTCT--AGT--G--GT---A-------TGA-TT-------CCCGC
-TTCGGG-----------------------------------------------------
------------------------------------------------------------
-----T-GCG-GGA-G----------------------GT-CACGGG-TTCAAT-T----
CCCG-T----AG-CGG--C---CC--
;no comment
LMAJORLV39C5_LMJLV39_SCAF000544_107_G
-GCG--CCG-C--TGGTCT--AGT--G--GC---A-------TGA-TG-------GTACC
-CTCCCA-----------------------------------------------------
------------------------------------------------------------
-----A-GGT-ATT-G----------------------A--CCCGGG-TTCGAT-T----
CCCG-G----GC-GGC--G---CA--
;no comment
LTARENTOLAEPARROTTARII_LTAP09_12_V
-GCG--ATG-G--TCGTCT--AGT--G--GTT--A-------GGA-CA-------TTCGC
-CTCACA-----------------------------------------------------
------------------------------------------------------------
-----C-GCG-AGA-G----------------------AT-CGCGGG-TTCAAT-C----
CCCG-C----CC-GTC--G---TA--
;no comment
LBRAZILIENSISMHOMBR75M2904_LBRM-23_56_R
-GTC--CGT-G--TGGCTC--AAT--G--GA---A-------GAG-CA-------TCTGA
-CTACGG-----------------------------------------------------
------------------------------------------------------------
-----A-TCA-GAG-G----------------------GT-TGCAGG-TTCGAA-T----
CCTG-T----CA-CGG--A---TG--
;(TRNASCAN-SE ID: CHR17-TRNA8) ILE (AAT) 74 BP SC: 81-2 CHR17:8187593-8187666 (+)
HOMO_SAPIENS_TRNA-ILE-AAT-5-5
-GGC--CGG-T--TAGCTC--AGTT-G--GTT--A-------GAG-CG-------TGGTG
-CTAATA-----------------------------------------------------
------------------------------------------------------------
-----A-CGC-CAA-G----------------------GT-CGCGGG-TTCGAT-C----
CCCG-T----AC-GGG--C---CA--
;no comment
BAYALAIB08-376_BAYA_062_26_C
-GGA--TTC-A--TAGCTC--AGT--G--GT---A-------GAG-CA-------TTCGG
-CTGCAG-----------------------------------------------------
------------------------------------------------------------
-----T-CCG-AAT-G----------------------GT-CCCCGG-TTCAAA-C----
CCGG-G----TG-GGT--C---CT--
;no comment
LMAJORLV39C5_LMJLV39_SCAF000544_108_A
-GGG--CGT-G--TAGCTC--AGT--G--GT---A-------GAG-CG-------TCCGT
-TTCGCA-----------------------------------------------------
------------------------------------------------------------
-----T-ACG-GAA-G----------------------GC-CTAGGG-TTCGAT-C----
CCCT-A----CT-CGT--C---CA--
;no comment
LTARENTOLAEPARROTTARII_LTAP09_13_R
-GAC--GTT-G--TGGCGC--AAT--G--GA---A-------GCG-CG-------TCGGA
-TTCCGG-----------------------------------------------------
------------------------------------------------------------
-----A-TCC-GAA-G----------------------GT-TGTGGG-TTCGAC-C----
CCCA-T----CA-GCG--T---TG--
;no comment
LBRAZILIENSISMHOMBR75M2904_LBRM-23_58_T
-GGC--CGC-T--TAGCAC--AGT--G--GC---A-------GTG-CA-------TTGGT
-CTTGTA-----------------------------------------------------
------------------------------------------------------------
-----A-ACC-AAG-G----------------------GT-CCCGAG-TTCAAT-T----
CTCG-G----AG-TGG--C---CT--
;(TRNASCAN-SE ID: CHR6-TRNA27) ILE (AAT) 74 BP SC: 81-6 CHR6:26756552-26756625 (+)
HOMO_SAPIENS_TRNA-ILE-AAT-6-1
-GGC--CGG-T--TAGCTC--AGTT-G--GTT--A-------GAG-CG-------TGGTG
-CTAATA-----------------------------------------------------
------------------------------------------------------------
-----A-CGC-TAA-G----------------------GT-CGCGGG-TTCGAT-C----
CCCG-T----AC-TGG--C---CA--
;no comment
BAYALAIB08-376_BAYA_062_27_P
-GGT--CGT-T--TGGTCT--AGT--G--GT---A-------TGA-TT-------CCTGT
-TTTGGG-----------------------------------------------------
------------------------------------------------------------
-----T-ACA-GGA-G----------------------GT-CACGGG-TTCAAT-T----
CCCG-T----AA-CGA--C---CC--
;no comment
LMAJORLV39C5_LMJLV39_SCAF000576_110_A
-GGG--CGT-G--TAGCTC--AGT--G--GT---A-------GAG-CG-------TCCGT
-TTCGCA-----------------------------------------------------
------------------------------------------------------------
-----T-ACG-GAA-G----------------------GC-CTAGGG-TTCGAT-C----
CCCT-A----CT-CGT--C---CA--
;no comment
LTARENTOLAEPARROTTARII_LTAP10_15_G
-GCG--CAG-T--TGGTCT--AGT--G--GT---A-------GAA-TT-------CTCGC
-CTGCCA-----------------------------------------------------
------------------------------------------------------------
-----C-GCG-GGA-G----------------------G--CCCGGG-TTCGAT-T----
CCCG-G----AC-TGC--G---CA--
;no comment
LBRAZILIENSISMHOMBR75M2904_LBRM-23_59_R
-GGC--CTC-T--TGGCGC--AAT--G--GA---A-------GCG-CA-------TCAGA
-CTTCGG-----------------------------------------------------
------------------------------------------------------------
-----A-TCT-GAG-G----------------------GT-TGCAGG-TTCGAG-T----
CCTG-C----AG-GGG--T---CG--
;(TRNASCAN-SE ID: CHR6-TRNA178) ILE (AAT) 74 BP SC: 81-2 CHR6:26720992-26721065 (-)
HOMO_SAPIENS_TRNA-ILE-AAT-7-1
-GGC--CGG-T--TAGCTC--AGTT-G--GTC--A-------GAG-CG-------TGGTG
-CTAATA-----------------------------------------------------
------------------------------------------------------------
-----A-CGC-CAA-G----------------------GT-CGCGGG-TTCGAT-C----
CCCG-T----AC-GGG--C---CA--
;no comment
BAYALAIB08-376_BAYA_065_29_M
-GCG--AGC-G--TGGCGC--AGTC-G--GC---A-------GCG-CG-------TGGGT
-TTCATA-----------------------------------------------------
------------------------------------------------------------
-----A-TCC-CAA-G----------------------GT-CGTGAG-TTCGAG-C----
CTCA-C----CG-ATC--G---CA--
;no comment
LMAJORSD75_LMJSD75_03_2_K
-GCA--TTC-C--TAGCTC--AGTC-G--GT---A-------GAG-CG-------CACGG
-CTCTTA-----------------------------------------------------
------------------------------------------------------------
-----A-CCG-TGT-G----------------------GT-CGTGGG-TTCGAT-C----
CCCA-C----GG-AGT--G---CG--
;no comment
LTARENTOLAEPARROTTARII_LTAP10_16_N
-TCC--TCC-C--TGGCGC--AGTC-G--GC---A-------GCG-CG-------TTAGG
-CTGTTA-----------------------------------------------------
------------------------------------------------------------
-----A-CCT-ACA-G----------------------GT-CGTTGG-TTCGAA-T----
CCAA-C----GG-GAG--G---AG--
;no comment
LBRAZILIENSISMHOMBR75M2904_LBRM-23_60_K
-GCA--CTC-C--TAGCTC--AGTT-G--GT---A-------GAG-CG-------CGTGG
-CTTTTA-----------------------------------------------------
------------------------------------------------------------
-----A-CCT-CGT-G----------------------GT-CGTGGG-TTCGAG-C----
CCCA-C----GG-AGT--G---CG--
;(TRNASCAN-SE ID: CHR6-TRNA29) ILE (AAT) 74 BP SC: 81-2 CHR6:26780622-26780695 (+)
HOMO_SAPIENS_TRNA-ILE-AAT-7-2
-GGC--CGG-T--TAGCTC--AGTT-G--GTC--A-------GAG-CG-------TGGTG
-CTAATA-----------------------------------------------------
------------------------------------------------------------
-----A-CGC-CAA-G----------------------GT-CGCGGG-TTCGAT-C----
CCCG-T----AC-GGG--C---CA--
;no comment
BAYALAIB08-376_BAYA_065_30_I
-GCT--CTC-A--TAGCTC--AGTC-G--GTT--A-------GAG-CG-------TGGGT
-CTAATA-----------------------------------------------------
------------------------------------------------------------
-----A-GCC-CAA-G----------------------GT-CACAGG-TTCGAC-C----
CCTG-T----TG-GGA--G---CA--
;no comment
LMAJORSD75_LMJSD75_05_5_R
-GTC--CGT-G--TGGCTC--AAT--G--GA---A-------GAG-CA-------TCTGA
-CTACGG-----------------------------------------------------
------------------------------------------------------------
-----A-TCA-GAG-G----------------------GT-TGCAGG-TTCGAA-T----
CCTG-T----CA-CGG--A---TG--
;no comment
LTARENTOLAEPARROTTARII_LTAP11_17_G
-GCG--CCG-C--TGGTCT--AGT--G--GC---A-------TGA-TG-------GTACC
-CTCCCA-----------------------------------------------------
------------------------------------------------------------
-----A-GGT-ATT-G----------------------A--CCCGGG-TTCGAT-T----
CCCG-G----GC-GGC--G---CA--
;no comment
LBRAZILIENSISMHOMBR75M2904_LBRM-23_61_G
-GCA--ATT-G--TGGTCC--AAC--G--GTT--A-------AGA-TC-------CCCGC
-CTTCCA-----------------------------------------------------
------------------------------------------------------------
-----A-GCG-GGT-G----------------------A--CCCGGG-TTCGAC-T----
CCCG-G----CA-ATT--G---CA--
;(TRNASCAN-SE ID: CHR6-TRNA59) ILE (AAT) 74 BP SC: 75-8 CHR6:27668583-27668656 (+)
HOMO_SAPIENS_TRNA-ILE-AAT-8-1
-GGC--CGG-T--TAGCTC--AGTC-G--GCT--A-------GAG-CG-------TGGTG
-CTAATA-----------------------------------------------------
------------------------------------------------------------
-----A-CGC-CAA-G----------------------GT-CGCGGG-TTCGAT-C----
CCCG-T----AC-GGG--C---CA--
;no comment
BAYALAIB08-376_BAYA_065_31_V
-GCG--CGG-T--TGGTCT--AGGT-G--GTT--A-------TGA-CG-------TCGCT
-TTAACA-----------------------------------------------------
------------------------------------------------------------
-----C-GGC-GAA-G----------------------GT-CTCGGG-TTCGAG-T----
CCCG-A----AC-TGC--G---TA--
;no comment
LMAJORSD75_LMJSD75_07_8_R
-GTC--CGT-G--TGGCTC--AAT--G--GA---A-------GAG-CA-------TCTGA
-CTACGG-----------------------------------------------------
------------------------------------------------------------
-----A-TCA-GAG-G----------------------GT-TGCAGG-TTCGAA-T----
CCTG-T----CA-CGG--A---TG--
;no comment
LTARENTOLAEPARROTTARII_LTAP11_18_M
-GCG--AGC-G--TAGCGC--AGTC-G--GC---A-------GCG-CG-------TGGGT
-CTCATA-----------------------------------------------------
------------------------------------------------------------
-----A-TCC-CAA-G----------------------GT-CGTGAG-TTCGAT-C----
CTCA-C----CG-GTC--G---CA--
;no comment
LBRAZILIENSISMHOMBR75M2904_LBRM-23_62_W
-GGG--GGC-T--TAGCTC--AGT--G--GT---A-------GAG-CA-------TTGGA
-TTCCAA-----------------------------------------------------
------------------------------------------------------------
-----A-TCC-AGG-G----------------------GT-CGCAGG-TTCAAT-C----
CCTG-C----AG-CTC--T---CA--
;(TRNASCAN-SE ID: CHR6-TRNA40) ILE (AAT) 74 BP SC: 79-3 CHR6:27273960-27274033 (+)
HOMO_SAPIENS_TRNA-ILE-AAT-9-1
-GGC--TGG-T--TAGTTC--AGTT-G--GTT--A-------GAG-CG-------TGGTG
-CTAATA-----------------------------------------------------
------------------------------------------------------------
-----A-CGC-CAA-G----------------------GT-CGTGGG-TTCGAT-C----
CCCA-T----AT-CGG--C---CA--
;no comment
BAYALAIB08-376_BAYA_065_32_Y
-CCT--TCT-G--TAGCTC--AATT-G--GT---A-------GAG-CA-------TGTGA
-CTGTAGAGCTAGCAGGT------------------------------------------
------------------------------------------------------------
-----A-TCA-CAG-G----------------------GT-CGCTGG-TTCGAT-T----
CCGG-C----CG-GAA--G---GA--
;no comment
LMAJORSD75_LMJSD75_09_9_X
-AGC--ACC-G--TAGCGC--AGT--G--GA---A-------GCG-CG-------ATGGG
-CTCATA-----------------------------------------------------
------------------------------------------------------------
-----A-CCC-ATA-G----------------------GT-CGTTGG-ATCGAA-A----
CCAA-T----CG-GTG--C---TA--
;no comment
LTARENTOLAEPARROTTARII_LTAP11_19_R
-GTC--CGT-G--TGGCTC--AAT--G--GA---A-------GAG-CA-------TCTGA
-CTACGG-----------------------------------------------------
------------------------------------------------------------
-----A-TCA-GAG-G----------------------GT-TGCAGG-TTCGAA-T----
CCTG-T----CA-CGG--A---TG--
;no comment
LBRAZILIENSISMHOMBR75M2904_LBRM-24_63_P
-GGC--CGC-T--TGGTCT--AGT--G--GT---A-------TGA-TT-------CCCGC
-TTCGGG-----------------------------------------------------
------------------------------------------------------------
-----T-GCG-GGA-G----------------------GT-CAGGGG-TTCAAT-T----
CCCC-T----AG-CGG--C---CC--
;(TRNASCAN-SE ID: CHRX-TRNA10) ILE (GAT) 74 BP SC: 75-5 CHRX:3838377-3838450 (-)
HOMO_SAPIENS_TRNA-ILE-GAT-1-1
-GGC--CGG-T--TAGCTC--AGTT-G--GTA--A-------GAG-CG-------TGGTG
-CTGATA-----------------------------------------------------
------------------------------------------------------------
-----A-CAC-CAA-G----------------------GT-CGCGGG-CTCGAC-T----
CCCG-C----AC-CGG--C---CA--
;no comment
BAYALAIB08-376_BAYA_073_35_C
-GGA--TTC-A--TAGCTC--AGT--G--GT---A-------GAG-CA-------TTCGG
-CTGCAG-----------------------------------------------------
------------------------------------------------------------
-----T-CCG-AAT-G----------------------GT-CCCCGG-TTCAAA-C----
CCGG-G----TG-GGT--C---CT--
;no comment
LMAJORSD75_LMJSD75_09_11_V
-GCG--ATG-G--TCGTCT--AGT--G--GTT--A-------GGA-CA-------TTCGC
-CTCACA-----------------------------------------------------
------------------------------------------------------------
-----C-GCG-AGA-G----------------------AT-CGCGGG-TTCAAT-C----
CCCG-C----CC-GTC--G---TA--
;no comment
LTARENTOLAEPARROTTARII_LTAP15_20_D
-TTC--TCG-G--TAGTAT--AGT--G--GTT--A-------GTA-TA-------CCCGC
-CTGTCA-----------------------------------------------------
------------------------------------------------------------
-----C-GCG-GGT-G----------------------A--CCCGGG-TTCAAT-T----
CCCG-G----CC-GGG--A---AG--
;no comment
LBRAZILIENSISMHOMBR75M2904_LBRM-24_66_L
-GCT--GGG-G--TTCCCG--AGTT-G--GTCA-A-------AGG-GG-------TGAGA
-CTTAAG-----------------------------------------------------
------------------------------------------------------------
-----T-TCT-CAT-GCGCA--------------AGCTT--CGTGGG-TTCGAA-C----
CCCA-C----CT-CCA--G---CA--
;(TRNASCAN-SE ID: CHRX-TRNA8) ILE (GAT) 74 BP SC: 75-5 CHRX:3876801-3876874 (-)
HOMO_SAPIENS_TRNA-ILE-GAT-1-2
-GGC--CGG-T--TAGCTC--AGTT-G--GTA--A-------GAG-CG-------TGGTG
-CTGATA-----------------------------------------------------
------------------------------------------------------------
-----A-CAC-CAA-G----------------------GT-CGCGGG-CTCGAC-T----
CCCG-C----AC-CGG--C---CA--
;no comment
BAYALAIB08-376_BAYA_076_38_R
-GTC--CGT-G--TGGCTC--AAT--G--GA---A-------GAG-CA-------TTTGA
-CTACGG-----------------------------------------------------
------------------------------------------------------------
-----A-TCA-AAG-G----------------------GT-TGCAGG-TTCGAA-T----
CCTG-T----CA-CGG--A---TG--
;no comment
LMAJORSD75_LMJSD75_09_13_F
-GCC--GCG-A--TAGCTC--AGTT-G--GG---A-------GAG-CG-------TCAGA
-CTGAAG-----------------------------------------------------
------------------------------------------------------------
-----A-TCT-GAA-G----------------------GT-CCCTGG-TTCGAT-C----
CCGG-G----TC-GCG--G---CA--
;no comment
LTARENTOLAEPARROTTARII_LTAP15_21_E
-TCC--GAT-G--TGGTAT--AGT--G--GAT--A-------GAA-CA-------AGCGG
-CTCTCA-----------------------------------------------------
------------------------------------------------------------
-----C-CCG-CTA-G----------------------A--CCCGGG-TTCGAT-C----
CCCG-G----CA-TCG--G---AA--
;no comment
LBRAZILIENSISMHOMBR75M2904_LBRM-24_67_I
-GCT--CTC-A--TAGCTC--AGTC-G--GTT--A-------GAG-CG-------TGGGT
-CTAATA-----------------------------------------------------
------------------------------------------------------------
-----A-GCC-CAA-G----------------------GT-CACAGG-TTCGAC-C----
CCTG-T----TG-GGA--G---CA--
;(TRNASCAN-SE ID: CHRX-TRNA6) ILE (GAT) 74 BP SC: 75-5 CHRX:3915230-3915303 (-)
HOMO_SAPIENS_TRNA-ILE-GAT-1-3
-GGC--CGG-T--TAGCTC--AGTT-G--GTA--A-------GAG-CG-------TGGTG
-CTGATA-----------------------------------------------------
------------------------------------------------------------
-----A-CAC-CAA-G----------------------GT-CGCGGG-CTCGAC-T----
CCCG-C----AC-CGG--C---CA--
;no comment
BAYALAIB08-376_BAYA_077_39_A
-GGG--CGT-G--TAGCTC--AGT--G--GT---A-------GAG-CG-------TCCGT
-TTCGCA-----------------------------------------------------
------------------------------------------------------------
-----T-ACG-GAA-G----------------------GC-CTAGGG-TTCGAT-C----
CCCT-A----CT-CGT--C---CA--
;no comment
LMAJORSD75_LMJSD75_09_14_E
-TCC--GAT-G--TAGTAT--AAC--G--GTT--A-------GAA-CA-------CCTGG
-CTTTCA-----------------------------------------------------
------------------------------------------------------------
-----C-CCA-GGA-G----------------------A--TCCGGG-TTCGAT-T----
CCCG-G----TA-TCG--G---AG--
;no comment
LTARENTOLAEPARROTTARII_LTAP15_22_E
-TCC--GAT-G--TGGTAT--AGT--G--GAT--A-------GAA-CA-------AGCGG
-CTCTCA-----------------------------------------------------
------------------------------------------------------------
-----C-CCG-CTA-G----------------------A--CCCGGG-TTCGAT-C----
CCCG-G----CA-TCG--G---AA--
;no comment
LBRAZILIENSISMHOMBR75M2904_LBRM-24_68_D
-TTC--TCG-G--TAGTAT--AGT--G--GTT--A-------GTA-TA-------CCCGC
-CTGTCA-----------------------------------------------------
------------------------------------------------------------
-----C-GCG-GGT-G----------------------A--CCCGGG-TTCAAT-T----
CCCG-G----CC-GGG--A---AG--
;(TRNASCAN-SE ID: CHR19-TRNA10) ILE (TAT) 93 BP SC: 73-8 CHR19:39412168-39412260 (-)
HOMO_SAPIENS_TRNA-ILE-TAT-1-1
-GCT--CCA-G--TGGCGC--AATC-G--GTT--A-------GCG-CG-------CGGTA
-CTTATATGACAGTGCGAGCGGAGCA----------------------------------
------------------------------------------------------------
-----A-TGC-CGA-G----------------------GT-TGTGAG-TTCGAT-C----
CTCA-C----CT-GGA--G---CA--
;no comment
BAYALAIB08-376_BAYA_077_40_G
-GCG--CCG-T--TGGTCT--AGT--G--GC---A-------TGA-TG-------GTACC
-CTCCCA-----------------------------------------------------
------------------------------------------------------------
-----A-GGT-ATT-G----------------------A--CCCGGG-TTCGAT-T----
CCCG-G----AC-GGC--G---CA--
;no comment
LMAJORSD75_LMJSD75_09_15_V
-GCG--ATG-G--TCGTCT--AGT--G--GTT--A-------GGA-CA-------TTCGC
-CTCACA-----------------------------------------------------
------------------------------------------------------------
-----C-GCG-AGA-G----------------------AT-CGCGGG-TTCAAT-C----
CCCG-C----CC-GTC--G---TA--
;no comment
LTARENTOLAEPARROTTARII_LTAP17_25_D
-TTC--TCG-G--TAGTAT--AGT--G--GTT--A-------GTA-TA-------CCCGC
-CTGTCA-----------------------------------------------------
------------------------------------------------------------
-----C-GCG-GGT-G----------------------A--CCCGGG-TTCAAT-T----
CCCG-G----CC-GGG--A---AG--
;no comment
LBRAZILIENSISMHOMBR75M2904_LBRM-30_72_T
-GGC--CGC-T--TAGCAC--AGT--G--GC---A-------GTG-CA-------CCACT
-CTCGTA-----------------------------------------------------
------------------------------------------------------------
-----A-AGT-GGG-G----------------------GT-CGCGAG-TTCGAT-T----
CTCG-C----AG-TGG--C---CT--
;(TRNASCAN-SE ID: CHR2-TRNA5) ILE (TAT) 93 BP SC: 73-2 CHR2:42810536-42810628 (+)
HOMO_SAPIENS_TRNA-ILE-TAT-2-1
-GCT--CCA-G--TGGCGC--AATC-G--GTT--A-------GCG-CG-------CGGTA
-CTTATACAGCAGTACATGCAGAGCA----------------------------------
------------------------------------------------------------
-----A-TGC-CGA-G----------------------GT-TGTGAG-TTCGAG-C----
CTCA-C----CT-GGA--G---CA--
;no comment
BAYALAIB08-376_BAYA_104_44_K
-GCT--GCC-C--TAGCTC--AGT--G--GT---A-------GAG-CG-------CTCGG
-CTTTTA-----------------------------------------------------
------------------------------------------------------------
-----A-CCG-AGT-G----------------------GT-CGTGGG-TTCGAC-C----
CCCA-C----GG-GCA--G---CG--
;no comment
LMAJORSD75_LMJSD75_09_16_R
-GAC--GTT-G--TGGCGC--AAT--G--GA---A-------GCG-CG-------TCGGA
-TTCCGG-----------------------------------------------------
------------------------------------------------------------
-----A-TCC-GAA-G----------------------GT-TGTGGG-TTCGAC-C----
CCCA-T----CA-GCG--T---TG--
;no comment
LTARENTOLAEPARROTTARII_LTAP17_27_A
-GGG--GAT-G--TAGCTC--AGAT-G--GT---A-------GAG-CG-------ACCGC
-TTAGCA-----------------------------------------------------
------------------------------------------------------------
-----T-GCG-GTA-G----------------------GT-ATTGGG-ATCGAT-A----
CCCA-A----CT-TCT--C---CA--
;no comment
LBRAZILIENSISMHOMBR75M2904_LBRM-31_73_F
-GCC--GCG-A--TAGCTC--AGTT-G--GG---A-------GAG-CG-------TCAGA
-CTGAAG-----------------------------------------------------
------------------------------------------------------------
-----A-TCT-GAA-G----------------------GT-CCCTGG-TTCGAT-C----
CCGG-G----TC-GCG--G---CA--
;(TRNASCAN-SE ID: CHR6-TRNA30) ILE (TAT) 94 BP SC: 73-1 CHR6:27020346-27020439 (+)
HOMO_SAPIENS_TRNA-ILE-TAT-2-2
-GCT--CCA-G--TGGCGC--AATC-G--GTT--A-------GCG-CG-------CGGTA
-CTTATATGGCAGTATGTGTGCGAGTG---------------------------------
------------------------------------------------------------
-----A-TGC-CGA-G----------------------GT-TGTGAG-TTCGAG-C----
CTCA-C----CT-GGA--G---CA--
;no comment
BAYALAIB08-376_BAYA_104_45_A
-GGG--CGT-G--TAGCTC--AGT--G--GT---A-------GAG-CG-------CCTGT
-TTTGCA-----------------------------------------------------
------------------------------------------------------------
-----T-ACA-GGA-G----------------------GC-CTAGGG-TTCAAT-C----
CCCT-A----CT-CGT--C---CA--
;no comment
LMAJORSD75_LMJSD75_10_18_K
-GCA--TTC-C--TAGCTC--AGTC-G--GT---A-------GAG-CG-------CACGG
-CTCTTA-----------------------------------------------------
------------------------------------------------------------
-----A-CCG-TGT-G----------------------GT-CGTGGG-TTCGAT-C----
CCCA-C----GG-AGT--G---CG--
;no comment
LTARENTOLAEPARROTTARII_LTAP21_32_P
-GGT--CCA-G--TGGTCT--AGT--G--GC---A-------TGA-TT-------CTCCC
-TTAGGG-----------------------------------------------------
------------------------------------------------------------
-----T-GGG-AGA-G----------------------GT-CCCGGG-TTCAAT-T----
CCCG-G----CT-GGA--C---CC--
;no comment
LBRAZILIENSISMHOMBR75M2904_LBRM-31_75_A
-GGG--GAT-G--TAGCTC--AGAT-G--GT---A-------GAG-CG-------ACCGC
-TTAGCA-----------------------------------------------------
------------------------------------------------------------
-----T-GCG-GTA-G----------------------GT-ATTGGG-ATCGAT-A----
CCCA-A----CT-TCT--C---CA--
;(TRNASCAN-SE ID: CHR6-TRNA57) ILE (TAT) 94 BP SC: 73-1 CHR6:27631421-27631514 (+)
HOMO_SAPIENS_TRNA-ILE-TAT-2-3
-GCT--CCA-G--TGGCGC--AATC-G--GTT--A-------GCG-CG-------CGGTA
-CTTATACAACAGTATATGTGCGGGTG---------------------------------
------------------------------------------------------------
-----A-TGC-CGA-G----------------------GT-TGTGAG-TTCGAG-C----
CTCA-C----CT-GGA--G---CA--
;no comment
BAYALAIB08-376_BAYA_104_46_R
-GCT--CCA-G--TGGCCT--AAT--G--GAT--A-------AGG-CT-------TTGGA
-CTTCTA-----------------------------------------------------
------------------------------------------------------------
-----A-TCC-AAA-G----------------------AT-TGCGGG-TTCGAG-T----
CCCG-T----CT-GGA--G---TA--
;no comment
LMAJORSD75_LMJSD75_10_19_G
-GCG--CAG-T--TGGTCT--AGT--G--GT---A-------GAA-TT-------CTCGC
-CTGCCA-----------------------------------------------------
------------------------------------------------------------
-----C-GCG-GGA-G----------------------G--CCCGGG-TTCGAT-T----
CCCG-G----AC-TGC--G---CA--
;no comment
LTARENTOLAEPARROTTARII_LTAP21_33_V
-GCG--CGG-T--TGGTCT--AGGT-G--GTT--A-------TGA-CG-------TCGCT
-TTAACA-----------------------------------------------------
------------------------------------------------------------
-----C-GGC-GAA-G----------------------GT-CTCGGG-TTCGAG-T----
CCCG-A----AC-TGC--G---TA--
;no comment
LBRAZILIENSISMHOMBR75M2904_LBRM-31_76_G
-GCG--CAG-T--TGGTCT--AGT--G--GT---A-------GAA-TT-------CTCGC
-CTGCCA-----------------------------------------------------
------------------------------------------------------------
-----C-GCG-GGA-G----------------------G--CCCGGG-TTCGAT-T----
CCCG-G----AC-TGC--G---CA--
;(TRNASCAN-SE ID: CHR6-TRNA65) ILE (TAT) 94 BP SC: 72-1 CHR6:28537590-28537683 (+)
HOMO_SAPIENS_TRNA-ILE-TAT-3-1
-GCT--CCA-G--TGGCGC--AATC-G--GTT--A-------GCG-CG-------CGGTA
-CTTATAAGACAGTGCACCTGTGAGCA---------------------------------
------------------------------------------------------------
-----A-TGC-CGA-G----------------------GT-TGTGAG-TTCAAG-C----
CTCA-C----CT-GGA--G---CA--
;no comment
BAYALAIB08-376_BAYA_104_47_E
-TCC--GGT-G--TGGTAT--AGT--G--GCT--A-------GAA-CA-------AGCGG
-CTCTCA-----------------------------------------------------
------------------------------------------------------------
-----C-CCG-CTA-G----------------------A--CCCGGG-TTCGAT-C----
CCCG-G----CA-CCG--G---AA--
;no comment
LMAJORSD75_LMJSD75_10_20_N
-TCC--TCC-C--TGGCGC--AGTC-G--GC---A-------GCG-CG-------TTAGG
-CTGTTA-----------------------------------------------------
------------------------------------------------------------
-----A-CCT-ACA-G----------------------GT-CGTTGG-TTCGAA-T----
CCAA-C----GG-GAG--G---AG--
;no comment
LTARENTOLAEPARROTTARII_LTAP21_34_K
-GCA--TTC-C--TAGCTC--AGTC-G--GT---A-------GAG-CG-------CACGG
-CTCTTA-----------------------------------------------------
------------------------------------------------------------
-----A-CCG-TGT-G----------------------GT-CGTGGG-TTCGAT-C----
CCCA-C----GG-AGT--G---CG--
;no comment
LBRAZILIENSISMHOMBR75M2904_LBRM-31_77_E
-TCC--GAT-G--TGGTAT--AGT--G--GAT--A-------GAA-CA-------AGCGG
-CTCTCA-----------------------------------------------------
------------------------------------------------------------
-----C-CCG-CTA-G----------------------A--CCCGGG-TTCGAT-C----
CCCG-G----CA-TCG--G---AA--
;(TRNASCAN-SE ID: CHR11-TRNA1) LEU (CAA) 74 BP SC: 66-5 CHR11:9275243-9275316 (+)
HOMO_SAPIENS_TRNA-LEU-CAA-5-1
-GCC--TCC-T--TAGTGC--AGTA-G--GT---A-------GCG-CA-------TCAGT
-CTCAAA-----------------------------------------------------
------------------------------------------------------------
-----A-TCT-GAATG----------------------GT-CCTGAG-TTCAAG-C----
CTCA-G----AG-GGG--G---CA--
;no comment
BAYALAIB08-376_BAYA_104_48_N
-TCC--TCC-C--TGGCGC--AGTC-G--GC---A-------GCG-CG-------TTAGG
-CTGTTA-----------------------------------------------------
------------------------------------------------------------
-----A-CCT-ACA-G----------------------GT-CGTTGG-TTCGAA-T----
CCAA-C----GG-GAG--G---AG--
;no comment
LMAJORSD75_LMJSD75_11_22_A
-GGG--CGT-G--TAGCTC--AGT--G--GT---A-------GAG-CG-------TCCGT
-TTCGCA-----------------------------------------------------
------------------------------------------------------------
-----T-ACG-GAA-G----------------------GC-CTAGGG-TTCGAT-C----
CCCT-A----CT-CGT--C---CA--
;no comment
LTARENTOLAEPARROTTARII_LTAP23_40_R
-GTC--CGT-G--TGGCTC--AAT--G--GA---A-------GAG-CA-------TCTGA
-CTACGG-----------------------------------------------------
------------------------------------------------------------
-----A-TCA-GAG-G----------------------GT-TGCAGG-TTCGAA-T----
CCTG-T----CA-CGG--A---TG--
;no comment
LBRAZILIENSISMHOMBR75M2904_LBRM-33_82_R
-GCC--CTT-G--TAGCCT--AAT--G--GAT--A-------TGG-CG-------TTTGC
-TTCCTA-----------------------------------------------------
------------------------------------------------------------
-----A-GCA-AAA-G----------------------GT-TGCGGG-TTCGAG-T----
CCCG-C----CA-GGG--G---TA--
;(TRNASCAN-SE ID: CHR14-TRNA12) LYS (CTT) 73 BP SC: 88-0 CHR14:58239895-58239967 (-)
HOMO_SAPIENS_TRNA-LYS-CTT-1-1
-GCC--CGG-C--TAGCTC--AGTC-G--GT---A-------GAG-CA-------TGGGA
-CTCTTA-----------------------------------------------------
------------------------------------------------------------
-----A-TCC-CAG-G----------------------GT-CGTGGG-TTCGAG-C----
CCCA-C----GT-TGG--G---CG--
;no comment
BAYALAIB08-376_BAYA_130_50_R
-GTC--CGT-G--TGGCTC--AAT--G--GA---A-------GAG-CA-------TTTGA
-CTACGG-----------------------------------------------------
------------------------------------------------------------
-----A-TCA-AAG-G----------------------GT-TGCAGG-TTCGAA-T----
CCTG-T----CA-CGG--A---TG--
;no comment
LMAJORSD75_LMJSD75_11_23_G
-GCG--CCG-C--TGGTCT--AGT--G--GC---A-------TGA-TG-------GTACC
-CTCCCA-----------------------------------------------------
------------------------------------------------------------
-----A-GGT-ATT-G----------------------A--CCCGGG-TTCGAT-T----
CCCG-G----GC-GGC--G---CA--
;no comment
LTARENTOLAEPARROTTARII_LTAP23_42_T
-GGC--CGC-T--TAGCAC--AGT--G--GC---A-------GTG-CA-------CTGGT
-CTTGTA-----------------------------------------------------
------------------------------------------------------------
-----A-ACC-AGG-G----------------------GT-CCCGAG-TTCAAT-T----
CTCG-G----AG-TGG--C---CT--
;no comment
LBRAZILIENSISMHOMBR75M2904_LBRM-33_83_R
-GCT--CCA-G--TGGCCT--AAT--G--GAT--A-------AGG-CT-------TTGGA
-CTTCTA-----------------------------------------------------
------------------------------------------------------------
-----A-TCC-AAA-G----------------------AT-TGCGGG-TTCGAA-T----
CCCG-C----CT-GGA--G---TA--
;(TRNASCAN-SE ID: CHR15-TRNA2) LYS (CTT) 73 BP SC: 88-0 CHR15:78860562-78860634 (+)
HOMO_SAPIENS_TRNA-LYS-CTT-1-2
-GCC--CGG-C--TAGCTC--AGTC-G--GT---A-------GAG-CA-------TGGGA
-CTCTTA-----------------------------------------------------
------------------------------------------------------------
-----A-TCC-CAG-G----------------------GT-CGTGGG-TTCGAG-C----
CCCA-C----GT-TGG--G---CG--
;no comment
BAYALAIB08-376_BAYA_162_52_A
-GGG--GAT-G--TAGCTC--AAAT-G--GT---A-------GAG-CG-------ACCGC
-TTAGCA-----------------------------------------------------
------------------------------------------------------------
-----T-GCG-GTA-G----------------------GT-ATTGGG-ATCGAT-A----
CCCA-A----CT-TCT--C---CA--
;no comment
LMAJORSD75_LMJSD75_11_24_A
-GGG--CGT-G--TAGCTC--AGT--G--GT---A-------GAG-CG-------TCCGT
-TTCGCA-----------------------------------------------------
------------------------------------------------------------
-----T-ACG-GAA-G----------------------GC-CTAGGG-TTCGAT-C----
CCCT-A----CT-CGT--C---CA--
;no comment
LTARENTOLAEPARROTTARII_LTAP23_44_K
-GCA--CTT-C--TAGCTC--AGTT-G--GT---A-------GAG-CG-------CGTGG
-CTTTTA-----------------------------------------------------
------------------------------------------------------------
-----A-CCT-CGT-G----------------------GT-CGTGGG-TTCGAG-C----
CCCA-C----GG-AGT--G---CG--
;no comment
LBRAZILIENSISMHOMBR75M2904_LBRM-33_84_A
-GGG--CGT-G--TAGCTC--AGT--G--GT---A-------GAG-CG-------CCTGT
-TTTGCA-----------------------------------------------------
------------------------------------------------------------
-----T-ACA-GGA-G----------------------GC-CTAGGG-TTCAAA-C----
CCCT-A----CT-CGT--C---CA--
;(TRNASCAN-SE ID: CHR19-TRNA5) LYS (CTT) 73 BP SC: 54-8 CHR19:35575848-35575920 (+)
HOMO_SAPIENS_TRNA-LYS-CTT-10-1
-GCC--CAG-C--TAGCTC--AGTC-G--GT---A-------GAG-CA-------TAAGA
-CTCTTA-----------------------------------------------------
------------------------------------------------------------
-----A-TCT-CAG-G----------------------GT-TGTGGA-TTCGTG-C----
CCCA-T----GC-TGG--G---TG--
;no comment
BAYALAIB08-376_BAYA_168_54_X
-AGC--ACC-G--TAGCGC--AGT--G--GA---A-------GCG-CG-------ATGGG
-CTCATA-----------------------------------------------------
------------------------------------------------------------
-----A-CCC-ATA-G----------------------GT-CGTTGG-ATCGAA-A----
CCAA-C----CG-GTG--C---TA--
;no comment
LMAJORSD75_LMJSD75_11_26_M
-GCG--AGC-G--TAGCGC--AGTC-G--GC---A-------GCG-CG-------TGGGT
-CTCATA-----------------------------------------------------
------------------------------------------------------------
-----A-TCC-CAA-G----------------------GT-CGTGAG-TTCGAT-C----
CTCA-C----CG-GTC--G---CA--
;no comment
LTARENTOLAEPARROTTARII_LTAP23_45_G
-GCA--ATT-G--TGGTCC--AAC--G--GTT--A-------AGA-TC-------CCCGC
-CTTCCA-----------------------------------------------------
------------------------------------------------------------
-----A-GCG-GGT-G----------------------A--CCCGGG-TTCGAC-T----
CCCG-G----CA-ATT--G---CA--
;no comment
LBRAZILIENSISMHOMBR75M2904_LBRM-33_85_K
-GCA--TTC-C--TAGCTC--AGTC-G--GT---A-------GAG-CG-------CACGG
-CTCTTA-----------------------------------------------------
------------------------------------------------------------
-----A-CCG-TGT-G----------------------GT-CGTGGG-TTCGAT-C----
CCCA-C----GG-AGT--G---CG--
;(TRNASCAN-SE ID: CHR19-TRNA6) LYS (CTT) 74 BP SC: 56-6 CHR19:51922140-51922213 (-)
HOMO_SAPIENS_TRNA-LYS-CTT-11-1
-G----CAG-C--TAGCTC--AGTC-G--GT---A-------GAG-CA-------TGAGA
-CTCTTA-----------------------------------------------------
------------------------------------------------------------
-----A-TCT-CAG-G----------------------GT-CATGGG-TTCGTG-C----
CCCA-T----GT-TGG--GTGCCA--
;no comment
BAYALAIB08-376_BAYA_178_55_G
-GCG--CAG-T--TGGTCT--AGT--G--GT---A-------GAA-TT-------CTCGC
-CTGCCA-----------------------------------------------------
------------------------------------------------------------
-----C-GCG-GGA-G----------------------G--CCCGGG-TTCGAT-T----
CCCG-G----AC-TGC--G---CA--
;no comment
LMAJORSD75_LMJSD75_11_27_R
-GTC--CGT-G--TGGCTC--AAT--G--GA---A-------GAG-CA-------TCTGA
-CTACGG-----------------------------------------------------
------------------------------------------------------------
-----A-TCA-GAG-G----------------------GT-TGCAGG-TTCGAA-T----
CCTG-T----CA-CGG--A---TG--
;no comment
LTARENTOLAEPARROTTARII_LTAP23_46_W
-GGG--GGC-T--TAGCTC--AGT--G--GT---A-------GAG-CA-------TTGGA
-TTCCAA-----------------------------------------------------
------------------------------------------------------------
-----A-TCC-AGG-G----------------------GT-CGTAGG-TTCAAT-C----
CCTG-C----AG-CTC--T---CA--
;no comment
LBRAZILIENSISMHOMBR75M2904_LBRM-35_86_P
-GGT--CCA-G--TGGTCT--AGT--G--GC---A-------TGA-TT-------CTCCC
-TTAGGG-----------------------------------------------------
------------------------------------------------------------
-----T-GGG-AGA-G----------------------GT-CCCGGG-TTCAAT-T----
CCCG-G----CT-GGA--C---CC--
;(TRNASCAN-SE ID: CHR1-TRNA27) LYS (CTT) 73 BP SC: 87-8 CHR1:146039401-146039473 (+)
HOMO_SAPIENS_TRNA-LYS-CTT-2-1
-GCC--CGG-C--TAGCTC--AGTC-G--GT---A-------GAG-CA-------TGAGA
-CTCTTA-----------------------------------------------------
------------------------------------------------------------
-----A-TCT-CAG-G----------------------GT-CGTGGG-TTCGAG-C----
CCCA-C----GT-TGG--G---CG--
;no comment
BAYALAIB08-376_BAYA_228_57_V
-GCG--ATG-G--TCGTCT--AGT--G--GTT--A-------GGA-CA-------TTCGC
-CTCACA-----------------------------------------------------
------------------------------------------------------------
-----C-GCG-AGA-G----------------------AT-CGCGGG-TTCGAT-C----
CCCG-C----CC-GTC--G---TA--
;no comment
LMAJORSD75_LMJSD75_15_30_D
-TTC--TCG-G--TAGTAT--AGT--G--GTT--A-------GTA-TA-------CCCGC
-CTGTCA-----------------------------------------------------
------------------------------------------------------------
-----C-GCG-GGT-G----------------------A--CCCGGG-TTCAAT-T----
CCCG-G----CC-GGG--A---AG--
;no comment
LTARENTOLAEPARROTTARII_LTAP24_47_P
-GGC--CGC-T--TAGTCT--AGT--G--GT---A-------TGA-TT-------CCCGC
-TTCGGG-----------------------------------------------------
------------------------------------------------------------
-----T-GCG-GGA-G----------------------GT-CAGGGG-TTCAAT-T----
CCCC-T----AG-CGG--C---CC--
;no comment
LBRAZILIENSISMHOMBR75M2904_LBRM-35_87_G
-GCG--CAG-T--TGGTCT--AGT--G--GT---A-------GAA-TT-------CTCGC
-CTGCCA-----------------------------------------------------
------------------------------------------------------------
-----C-GCG-GGA-G----------------------G--CCCGGG-TTCGAT-T----
CCCG-G----AC-TGC--G---CA--
;(TRNASCAN-SE ID: CHR5-TRNA9) LYS (CTT) 73 BP SC: 87-8 CHR5:181207755-181207827 (+)
HOMO_SAPIENS_TRNA-LYS-CTT-2-2
-GCC--CGG-C--TAGCTC--AGTC-G--GT---A-------GAG-CA-------TGAGA
-CTCTTA-----------------------------------------------------
------------------------------------------------------------
-----A-TCT-CAG-G----------------------GT-CGTGGG-TTCGAG-C----
CCCA-C----GT-TGG--G---CG--
;no comment
BAYALAIB08-376_BAYA_237_59_T
-GGC--CTC-A--TAGCAC--AGT--G--GC---A-------GTG-CA-------CTGGT
-CTTGTA-----------------------------------------------------
------------------------------------------------------------
-----A-ACC-AGG-G----------------------GT-CCCGAG-TTCAAT-T----
CTCG-G----TG-GGG--C---CT--
;no comment
LMAJORSD75_LMJSD75_15_31_E
-TCC--GAT-G--TGGTAT--AGT--G--GAT--A-------GAA-CA-------AGCGG
-CTCTCA-----------------------------------------------------
------------------------------------------------------------
-----C-CCG-CTA-G----------------------A--CCCGGG-TTCGAT-C----
CCCG-G----CA-TCG--G---AA--
;no comment
LTARENTOLAEPARROTTARII_LTAP24_50_I
-GCT--CTC-A--TAGCTC--AGTC-G--GTT--A-------GAG-CG-------TGGGT
-CTAATA-----------------------------------------------------
------------------------------------------------------------
-----A-GCC-CAA-G----------------------GT-CACAGG-TTCGAC-C----
CCTG-T----TG-GGA--G---CA--
;no comment
LBRAZILIENSISMHOMBR75M2904_LBRM-35_88_T
-GGC--TGC-T--TAGCTC--AAT--G--GC---A-------GAG-CG-------CCGTC
-CTAGTA-----------------------------------------------------
------------------------------------------------------------
-----A-GAC-GGA-G----------------------GT-CAGGGG-TTCGAT-C----
CCCC-T----AG-CGG--C---CT--
;(TRNASCAN-SE ID: CHR5-TRNA11) LYS (CTT) 73 BP SC: 87-8 CHR5:181221979-181222051 (-)
HOMO_SAPIENS_TRNA-LYS-CTT-2-3
-GCC--CGG-C--TAGCTC--AGTC-G--GT---A-------GAG-CA-------TGAGA
-CTCTTA-----------------------------------------------------
------------------------------------------------------------
-----A-TCT-CAG-G----------------------GT-CGTGGG-TTCGAG-C----
CCCA-C----GT-TGG--G---CG--
;no comment
BAYALAIB08-376_BAYA_237_60_R
-GAT--CTC-G--TGGCGC--AAT--G--GA---A-------GCG-CA-------TCAGA
-CTTCGG-----------------------------------------------------
------------------------------------------------------------
-----A-TCT-GAG-G----------------------GT-TGCAGG-TTCGAG-T----
CCTG-C----CG-GGA--T---CG--
;no comment
LMAJORSD75_LMJSD75_17_34_D
-TTC--TCG-G--TAGTAT--AGT--G--GTT--A-------GTA-TA-------CCCGC
-CTGTCA-----------------------------------------------------
------------------------------------------------------------
-----C-GCG-GGT-G----------------------A--CCCGGG-TTCAAT-T----
CCCG-G----CC-GGG--A---AG--
;no comment
LTARENTOLAEPARROTTARII_LTAP24_51_I
-GCT--CTC-A--TAGCTC--AGTC-G--GTT--A-------GAG-CG-------TGGGT
-CTAATA-----------------------------------------------------
------------------------------------------------------------
-----A-GCC-CAA-G----------------------GT-CACAGG-TTCGAC-C----
CCTG-T----TG-GGA--G---CA--
;no comment
LBRAZILIENSISMHOMBR75M2904_LBRM-35_89_T
-GGC--TGC-T--TAGCTC--AAT--G--GC---A-------GAG-CG-------CCGTC
-CTAGTA-----------------------------------------------------
------------------------------------------------------------
-----A-GAC-GGA-G----------------------GT-CAGGGG-TTCGAT-C----
CCCC-T----AG-CGG--C---CT--
;(TRNASCAN-SE ID: CHR6-TRNA13) LYS (CTT) 73 BP SC: 87-8 CHR6:26556546-26556618 (+)
HOMO_SAPIENS_TRNA-LYS-CTT-2-4
-GCC--CGG-C--TAGCTC--AGTC-G--GT---A-------GAG-CA-------TGAGA
-CTCTTA-----------------------------------------------------
------------------------------------------------------------
-----A-TCT-CAG-G----------------------GT-CGTGGG-TTCGAG-C----
CCCA-C----GT-TGG--G---CG--
;no comment
BAYALAIB08-376_BAYA_237_64_G
-GCA--ATT-G--TGGTCC--AAC--G--GTT--A-------AGA-TC-------CCCGC
-CTTCCA-----------------------------------------------------
------------------------------------------------------------
-----A-GCG-GGT-G----------------------A--CCCGGG-TTCGAC-T----
CCCG-G----CA-ATT--G---CA--
;no comment
LMAJORSD75_LMJSD75_17_36_A
-GGG--GAT-G--TAGCTC--AGAT-G--GT---A-------GAG-CG-------ACCGC
-TTAGCA-----------------------------------------------------
------------------------------------------------------------
-----T-GCG-GTA-G----------------------GT-ATTGGG-ATCGAT-A----
CCCA-A----CT-TCT--C---CA--
;no comment
LTARENTOLAEPARROTTARII_LTAP24_52_D
-TTC--TCG-G--TAGTAT--AGT--G--GTT--A-------GTA-TA-------CCCGC
-CTGTCA-----------------------------------------------------
------------------------------------------------------------
-----C-GCG-GGT-G----------------------A--CCCGGG-TTCAAT-T----
CCCG-G----CC-GGG--A---AG--
;no comment
LBRAZILIENSISMHOMBR75M2904_LBRM-35_90_G
-GCG--CAG-T--TGGTCT--AGT--G--GT---A-------GAA-TT-------CTCGC
-CTGCCA-----------------------------------------------------
------------------------------------------------------------
-----C-GCG-GGA-G----------------------G--CCCGGG-TTCGAT-T----
CCCG-G----AC-TGC--G---CA--
;(TRNASCAN-SE ID: CHR16-TRNA8) LYS (CTT) 73 BP SC: 87-8 CHR16:3175691-3175763 (+)
HOMO_SAPIENS_TRNA-LYS-CTT-2-5
-GCC--CGG-C--TAGCTC--AGTC-G--GT---A-------GAG-CA-------TGAGA
-CTCTTA-----------------------------------------------------
------------------------------------------------------------
-----A-TCT-CAG-G----------------------GT-CGTGGG-TTCGAG-C----
CCCA-C----GT-TGG--G---CG--
;no comment
BAYALAIB08-376_BAYA_237_65_W
-GGG--GGC-T--TAGCAC--AGT--G--GT---A-------GTG-CA-------TTGGA
-TTCCAA-----------------------------------------------------
------------------------------------------------------------
-----A-TCC-AAG-G----------------------GT-CGCAGG-TTCAAT-C----
CCTG-C----AG-TCC--T---CA--
;no comment
LMAJORSD75_LMJSD75_21_43_P
-GGT--CCA-G--TGGTCT--AGT--G--GC---A-------TGA-TT-------CTCCC
-TTAGGG-----------------------------------------------------
------------------------------------------------------------
-----T-GGG-AGA-G----------------------GT-CCCGGG-TTCAAT-T----
CCCG-G----CT-GGA--C---CC--
;no comment
LTARENTOLAEPARROTTARII_LTAP30_57_T
-GGC--CGC-T--TAGCAC--AGT--G--GC---A-------GTG-CA-------CCACT
-CTCGTA-----------------------------------------------------
------------------------------------------------------------
-----A-AGT-GGG-G----------------------GT-CGCGAG-TTCGAT-T----
CTCG-C----AG-TGG--C---CT--
;no comment
LBRAZILIENSISMHOMBR75M2904_LBRM-35_91_C
-GGA--TTC-A--TAGCTC--AGT--G--GT---A-------GAG-CA-------TTCGG
-CTGCAG-----------------------------------------------------
------------------------------------------------------------
-----T-CCG-AAT-G----------------------GT-CCCCGG-TTCAAA-C----
CCGG-G----TG-GGT--C---CT--
;(TRNASCAN-SE ID: CHR16-TRNA33) LYS (CTT) 73 BP SC: 83-1 CHR16:3157405-3157477 (-)
HOMO_SAPIENS_TRNA-LYS-CTT-3-1
-GCC--CGG-C--TAGCTC--AGTC-G--GT---A-------GAG-CA-------TGAGA
-CCCTTA-----------------------------------------------------
------------------------------------------------------------
-----A-TCT-CAG-G----------------------GT-CGTGGG-TTCGAG-C----
CCCA-C----GT-TGG--G---CG--
;no comment
BAYALAIB08-376_BAYA_237_66_R
-GTC--CGT-G--TGGCTC--AAT--G--GA---A-------GAG-CA-------TTTGA
-CTACGG-----------------------------------------------------
------------------------------------------------------------
-----A-TCA-AAG-G----------------------GT-TGCAGG-TTCGAA-T----
CCTG-T----CA-CGG--A---TG--
;no comment
LMAJORSD75_LMJSD75_21_44_V
-GCG--CGG-T--TGGTCT--AGGT-G--GTT--A-------TGA-CG-------TCGCT
-TTAACA-----------------------------------------------------
------------------------------------------------------------
-----C-GGC-GAA-G----------------------GT-CTCGGG-TTCGAG-T----
CCCG-A----AC-TGC--G---TA--
;no comment
LTARENTOLAEPARROTTARII_LTAP31_59_F
-GCC--GCG-A--TAGCTC--AGTT-G--GG---A-------GAG-CG-------TCAGA
-CTGAAG-----------------------------------------------------
------------------------------------------------------------
-----A-TCT-GAA-G----------------------GT-CCCTGG-TTCGAT-C----
CCGG-G----TC-GCG--G---CA--
;no comment
LBRAZILIENSISMHOMBR75M2904_LBRM-35_93_X
-AGC--ACC-G--TAGCGC--AGT--G--GA---A-------GCG-CG-------ATGGG
-CTCATA-----------------------------------------------------
------------------------------------------------------------
-----A-CCC-ATA-G----------------------GT-CGTTGG-ATCGAA-A----
CCAA-T----CG-GTG--C---TA--
;(TRNASCAN-SE ID: CHR16-TRNA11) LYS (CTT) 73 BP SC: 82-3 CHR16:3191501-3191573 (+)
HOMO_SAPIENS_TRNA-LYS-CTT-4-1
-GCC--CGG-C--TAGCTC--AGTC-G--GT---A-------GAG-CA-------TGGGA
-CTCTTA-----------------------------------------------------
------------------------------------------------------------
-----A-TCT-CAG-G----------------------GT-CGTGGG-TTCGAG-C----
CCCA-C----GT-TGG--G---CG--
;no comment
BAYALAIB08-376_BAYA_294_68_D
-TTC--TCG-G--TAGTAT--AGT--G--GTT--A-------GTA-TA-------CCCGC
-CTGTCA-----------------------------------------------------
------------------------------------------------------------
-----C-GCG-GGT-G----------------------A--CCCGGG-TTCAAT-T----
CCCG-G----CC-GGG--A---AG--
;no comment
LMAJORSD75_LMJSD75_21_45_K
-GCA--TTC-C--TAGCTC--AGTC-G--GT---A-------GAG-CG-------CACGG
-CTCTTA-----------------------------------------------------
------------------------------------------------------------
-----A-CCG-TGT-G----------------------GT-CGTGGG-TTCGAT-C----
CCCA-C----GG-AGT--G---CG--
;no comment
LTARENTOLAEPARROTTARII_LTAP31_61_A
-GGG--GAT-G--TAGCTC--AGAT-G--GT---A-------GAG-CG-------ACCGC
-TTAGCA-----------------------------------------------------
------------------------------------------------------------
-----T-GCG-GTA-G----------------------GT-ATTGGG-ATCGAT-A----
CCCA-A----CT-TCT--C---CA--
;no comment
LBRAZILIENSISMHOMBR75M2904_LBRM-35_94_P
-GGT--CGT-T--TGGTCT--AGT--G--GT---A-------TGA-TT-------CCTGT
-TTTGGG-----------------------------------------------------
------------------------------------------------------------
-----T-ACA-GGA-G----------------------GT-CACGGG-TTCAAT-T----
CCCG-T----AA-CGA--C---CC--
;(TRNASCAN-SE ID: CHR16-TRNA31) LYS (CTT) 73 BP SC: 69-3 CHR16:3180554-3180626 (-)
HOMO_SAPIENS_TRNA-LYS-CTT-5-1
-GCC--CGG-C--TAGCTC--AGTC-G--AT---A-------GAG-CA-------TGAGA
-CTCTTA-----------------------------------------------------
------------------------------------------------------------
-----A-TCT-CAG-G----------------------GT-CGTGGG-TTCGAG-C----
CGCA-C----GT-TGG--G---CG--
;no comment
BAYALAIB08-376_BAYA_294_69_N
-TCC--TCC-C--TGGCGC--AGTC-G--GC---A-------GCG-CG-------TTAGG
-CTGTTA-----------------------------------------------------
------------------------------------------------------------
-----A-CCT-ACA-G----------------------GT-CGTTGG-TTCGAA-T----
CCAA-C----GG-GAG--G---AG--
;no comment
LMAJORSD75_LMJSD75_23_53_R
-GTC--CGT-G--TGGCTC--AAT--G--GA---A-------GAG-CA-------TCTGA
-CTACGG-----------------------------------------------------
------------------------------------------------------------
-----A-TCA-GAG-G----------------------GT-TGCAGG-TTCGAA-T----
CCTG-T----CA-CGG--A---TG--
;no comment
LTARENTOLAEPARROTTARII_LTAP31_62_G
-GCG--CAG-T--TGGTCT--AGT--G--GT---A-------GAA-TT-------CTCGC
-CTGCCA-----------------------------------------------------
------------------------------------------------------------
-----C-GCG-GGA-G----------------------G--CCCGGG-TTCGAT-T----
CCCG-G----AC-TGC--G---CA--
;no comment
LBRAZILIENSISMHOMBR75M2904_LBRM-35_96_T
-GGC--TGC-T--TAGCTC--AAT--G--GC---A-------GAG-CG-------CCGTC
-CTAGTA-----------------------------------------------------
------------------------------------------------------------
-----A-GAC-GGA-G----------------------GT-CAGGGG-TTCGAT-C----
CCCC-T----AG-CGG--C---CT--
;(TRNASCAN-SE ID: CHR1-TRNA141) LYS (CTT) 73 BP SC: 64-8 CHR1:54957869-54957941 (-)
HOMO_SAPIENS_TRNA-LYS-CTT-7-1
-GCC--CAG-C--TAGCTC--AGTC-G--GT---A-------GAG-CA-------TGAGA
-CTCTTA-----------------------------------------------------
------------------------------------------------------------
-----A-TCT-CAG-G----------------------GT-CATGGG-TTTGAG-C----
CCCA-C----GT-TTG--G---TG--
;no comment
BAYALAIB08-376_BAYA_294_70_E
-TCC--GGT-G--TGGTAT--AGT--G--GCT--A-------GAA-CA-------AGCGG
-CTCTCA-----------------------------------------------------
------------------------------------------------------------
-----C-CCG-CTA-G----------------------A--CCCGGG-TTCGAT-C----
CCCG-G----CA-CCG--G---AA--
;no comment
LMAJORSD75_LMJSD75_23_55_T
-GGC--CGC-T--TAGCAC--AGT--G--GC---A-------GTG-CA-------CTGGT
-CTTGTA-----------------------------------------------------
------------------------------------------------------------
-----A-ACC-AGG-G----------------------GT-CCCGAG-TTCAAT-T----
CTCG-G----AG-TGG--C---CT--
;no comment
LTARENTOLAEPARROTTARII_LTAP31_63_E
-TCC--GAT-G--TGGTAT--AGT--G--GAT--A-------GAA-CA-------AGCGG
-CTCTCA-----------------------------------------------------
------------------------------------------------------------
-----C-CCG-CTA-G----------------------A--CCCGGG-TTCGAT-C----
CCCG-G----CA-TCG--G---AA--
;no comment
LBRAZILIENSISMHOMBR75M2904_LBRM-35_97_Y
-CCT--TCT-G--TAGCTC--AATT-G--GT---A-------GAG-CA-------TGTGA
-CTGTAGAGTTCGCAGGC------------------------------------------
------------------------------------------------------------
-----A-TCA-CAG-G----------------------GT-CGCTGG-TTCGAT-T----
CCGG-C----CG-GAA--G---GA--
;(TRNASCAN-SE ID: CHR16-TRNA6) LYS (CTT) 73 BP SC: 57-8 CHR16:3164938-3165010 (+)
HOMO_SAPIENS_TRNA-LYS-CTT-8-1
-GCC--TGG-C--TAGCTC--AGTC-G--GC---A-------AAG-CA-------TGAGA
-CTCTTA-----------------------------------------------------
------------------------------------------------------------
-----A-TCT-CAG-G----------------------GT-CGTGGG-CTCGAG-C----
TCCA-T----GT-TGG--G---CG--
;no comment
BAYALAIB08-376_BAYA_296_71_R
-GAC--GTT-G--TGGCGC--AAT--G--GA---A-------GCG-CG-------TTGGA
-TTCCGG-----------------------------------------------------
------------------------------------------------------------
-----A-TCC-AAA-G----------------------GT-TGCGGG-TTCGAG-C----
CCCG-T----CA-GCG--T---TA--
;no comment
LMAJORSD75_LMJSD75_23_56_R
-GGC--CTC-T--TGGCGC--AAT--G--GA---A-------GCG-CA-------TCAGA
-CTTCGG-----------------------------------------------------
------------------------------------------------------------
-----A-TCT-GAG-G----------------------GT-TGCAGG-TTCGAG-T----
CCTG-C----AG-GGG--T---CG--
;no comment
LTARENTOLAEPARROTTARII_LTAP33_66_R
-GCC--CTT-G--TAGCCT--AAT--G--GAT--A-------TGG-CG-------TTTGC
-TTCCTA-----------------------------------------------------
------------------------------------------------------------
-----A-GCA-AAA-G----------------------GT-TGCGGG-TTCGAG-T----
CCCG-C----CA-GGG--G---TA--
;no comment
LBRAZILIENSISMHOMBR75M2904_LBRM-35_98_T
-GGC--TGC-T--TAGCTC--AAT--G--GC---A-------GAG-CG-------CCGTC
-CTAGTA-----------------------------------------------------
------------------------------------------------------------
-----A-GAC-GGA-G----------------------GT-CAGGGG-TTCGAT-C----
CCCC-T----AG-CGG--C---CT--
;(TRNASCAN-SE ID: CHR5-TRNA23) LYS (CTT) 73 BP SC: 58-2 CHR5:26198430-26198502 (-)
HOMO_SAPIENS_TRNA-LYS-CTT-9-1
-GCC--CGA-C--TACCTC--AGTC-G--GT---G-------GAG-CA-------TGGGA
-CTCTTC-----------------------------------------------------
------------------------------------------------------------
-----A-TCC-CAG-G----------------------GT-TGTGGG-TTCGAG-C----
CCCA-C----AT-TGG--G---CA--
;no comment
BAYALAIB08-376_BAYA_296_72_V
-GCG--ATG-G--TCGTCT--AGT--G--GTT--A-------GGA-CA-------TTCGC
-CTCACA-----------------------------------------------------
------------------------------------------------------------
-----C-GCG-AGA-G----------------------AT-CGCGGG-TTCGAT-C----
CCCG-C----CC-GTC--G---TA--
;no comment
LMAJORSD75_LMJSD75_23_57_K
-GCA--CTC-C--TAGCTC--AGTT-G--GT---A-------GAG-CG-------CGTGG
-CTTTTA-----------------------------------------------------
------------------------------------------------------------
-----A-CCT-CGT-G----------------------GT-CGTGGG-TTCGAG-C----
CCCA-C----GG-AGT--G---CG--
;no comment
LTARENTOLAEPARROTTARII_LTAP33_67_R
-GCT--CCA-G--TGGCCT--AAT--G--GAT--A-------AGG-CT-------TTGGA
-CTTCTA-----------------------------------------------------
------------------------------------------------------------
-----A-TCC-AAA-G----------------------AT-TGCGGG-TTCGAG-T----
CCCG-C----CT-GGA--G---TA--
;no comment
LBRAZILIENSISMHOMBR75M2904_LBRM-35_99_Y
-CCT--TCT-G--TAGCTC--AATT-G--GT---A-------GAG-CA-------TGTGA
-CTGTAGAGTTCGCAGGT------------------------------------------
------------------------------------------------------------
-----A-TCA-CAG-G----------------------GT-CGCTGG-TTCGAT-T----
CCGG-C----CG-GAA--G---GA--
;(TRNASCAN-SE ID: CHR16-TRNA24) LYS (TTT) 73 BP SC: 89-0 CHR16:73478317-73478389 (-)
HOMO_SAPIENS_TRNA-LYS-TTT-1-1
-GCC--TGG-A--TAGCTC--AGTT-G--GT---A-------GAG-CA-------TCAGA
-CTTTTA-----------------------------------------------------
------------------------------------------------------------
-----A-TCT-GAG-G----------------------GT-CCAGGG-TTCAAG-T----
CCCT-G----TT-CAG--G---CA--
;no comment
BAYALAIB08-376_BAYA_297_75_E
-TCC--GGT-G--TGGTAT--AGT--G--GCT--A-------GAA-CA-------AGCGG
-CTCTCA-----------------------------------------------------
------------------------------------------------------------
-----C-CCG-CTA-G----------------------A--CCCGGG-TTCGAT-C----
CCCG-G----CA-CCG--G---AA--
;no comment
LMAJORSD75_LMJSD75_23_58_G
-GCA--ATT-G--TGGTCC--AAC--G--GTT--A-------AGA-TC-------CCCGC
-CTTCCA-----------------------------------------------------
------------------------------------------------------------
-----A-GCG-GGT-G----------------------A--CCCGGG-TTCGAC-T----
CCCG-G----CA-ATT--G---CA--
;no comment
LTARENTOLAEPARROTTARII_LTAP33_68_A
-GGG--CGT-G--TAGCTC--AGT--G--GT---A-------GAG-CG-------CCTGT
-TTTGCA-----------------------------------------------------
------------------------------------------------------------
-----T-ACA-GGA-G----------------------GC-CTAGGG-TTCAAA-C----
CCCT-A----CT-CGT--C---CA--
;no comment
LDONOVANIBHU1220_CM002143-1_2_K
-GCA--TTC-C--TAGCTC--AGTC-G--GT---A-------GAG-CG-------CACGG
-CTCTTA-----------------------------------------------------
------------------------------------------------------------
-----A-CCG-TGT-G----------------------GT-CGTGGG-TTCGAT-C----
CCCA-C----GG-AGT--G---CG--
;(TRNASCAN-SE ID: CHR12-TRNA1) LYS (TTT) 73 BP SC: 50-7 CHR12:27690373-27690445 (+)
HOMO_SAPIENS_TRNA-LYS-TTT-11-1
-ACC--CAG-A--TAGCTC--AGTC-A--GT---A-------GAG-CA-------TCAGA
-CTTTTA-----------------------------------------------------
------------------------------------------------------------
-----A-TCT-GAG-G----------------------GT-CCAAGG-TTCATG-T----
CCCT-T----TT-TGG--G---TG--
;no comment
BAYALAIB08-376_BAYA_297_76_G
-GCG--CAG-T--TGGTCT--AGT--G--GT---A-------GAA-TT-------CTCGC
-CTGCCA-----------------------------------------------------
------------------------------------------------------------
-----C-GCG-GGA-G----------------------G--CCCGGG-TTCGAT-T----
CCCG-G----AC-TGC--G---CA--
;no comment
LMAJORSD75_LMJSD75_23_59_W
-GGG--GGC-T--TAGCTC--AGT--G--GT---A-------GAG-CA-------TTGGA
-TTCCAA-----------------------------------------------------
------------------------------------------------------------
-----A-TCC-AGG-G----------------------GT-CGTAGG-TTCAAT-C----
CCTG-C----AG-CTC--T---CA--
;no comment
LTARENTOLAEPARROTTARII_LTAP33_71_K
-GCA--TTC-C--TAGCTC--AGTC-G--GT---A-------GAG-CG-------CACGG
-CTCTTA-----------------------------------------------------
------------------------------------------------------------
-----A-CCG-TGT-G----------------------GT-CGTGGG-TTCGAT-C----
CCCA-C----GG-AGT--G---CG--
;no comment
LDONOVANIBHU1220_CM002145-1_3_R
-GTC--CGT-G--TGGCTC--AAT--G--GA---A-------GAG-CA-------TCTGA
-CTACGG-----------------------------------------------------
------------------------------------------------------------
-----A-TCA-GAG-G----------------------GT-TGCAGG-TTCGAA-T----
CCTG-T----CA-CGG--A---TG--
;(TRNASCAN-SE ID: CHR11-TRNA10) LYS (TTT) 73 BP SC: 87-7 CHR11:122559947-122560019 (+)
HOMO_SAPIENS_TRNA-LYS-TTT-2-1
-GCC--TGG-A--TAGCTC--AGTT-G--GT---A-------GAG-CA-------TCAGA
-CTTTTA-----------------------------------------------------
------------------------------------------------------------
-----A-TCT-GAG-G----------------------GT-CCAGGG-TTCAAG-T----
CCCT-G----TT-CAG--G---CG--
;no comment
BAYALAIB08-376_BAYA_300_77_W
-GGG--GGT-T--TAGCAC--AGT--G--GT---A-------GTG-CA-------TTGGA
-TTCCAA-----------------------------------------------------
------------------------------------------------------------
-----A-TCC-AAG-G----------------------GT-CGCAGG-TTCAAT-C----
CCTG-C----AA-TCC--T---CA--
;no comment
LMAJORSD75_LMJSD75_24_61_P
-GGC--CGC-T--TGGTCT--AGT--G--GT---A-------TGA-TT-------CCCGC
-TTCGGG-----------------------------------------------------
------------------------------------------------------------
-----T-GCG-GGA-G----------------------GT-CAGGGG-TTCAAT-T----
CCCC-T----AG-CGG--C---CC--
;no comment
LTARENTOLAEPARROTTARII_LTAP34_73_N
-TCC--TCC-C--TGGCGC--AGTC-G--GC---A-------GCG-CG-------TTAGG
-CTGTTA-----------------------------------------------------
------------------------------------------------------------
-----A-CCT-ACA-G----------------------GT-CGTTGG-TTCGAA-T----
CCAA-C----GG-GAG--G---AG--
;no comment
LDONOVANIBHU1220_CM002147-1_7_R
-GTC--CGT-G--TGGCTC--AAT--G--GA---A-------GAG-CA-------TCTGA
-CTACGG-----------------------------------------------------
------------------------------------------------------------
-----A-TCA-GAG-G----------------------GT-TGCAGG-TTCGAA-T----
CCTG-T----CA-CGG--A---TG--
;(TRNASCAN-SE ID: CHR1-TRNA64) LYS (TTT) 73 BP SC: 87-8 CHR1:204506527-204506599 (+)
HOMO_SAPIENS_TRNA-LYS-TTT-3-1
-GCC--CGG-A--TAGCTC--AGTC-G--GT---A-------GAG-CA-------TCAGA
-CTTTTA-----------------------------------------------------
------------------------------------------------------------
-----A-TCT-GAG-G----------------------GT-CCAGGG-TTCAAG-T----
CCCT-G----TT-CGG--G---CG--
;no comment
CFASCICULATACFCL_CFAC1_01_1_W
-GGG--GGC-T--TAGCTC--AGT--G--GT---A-------GAG-CA-------TTGGA
-TTCCAA-----------------------------------------------------
------------------------------------------------------------
-----A-TCC-AGG-G----------------------GT-CGCAGG-TTCAAT-C----
CCTG-C----AG-TCC--T---CA--
;no comment
LMAJORSD75_LMJSD75_24_63_L
-GCT--GGG-G--TTCCCG--AGTT-G--GTCA-A-------AGG-GG-------TGAGA
-CTTAAG-----------------------------------------------------
------------------------------------------------------------
-----T-TCT-CAT-GCGCA--------------AGCTT--CGTGGG-TTCGAA-C----
CCCA-C----CT-CCA--G---CA--
;no comment
LTARENTOLAEPARROTTARII_LTAP34_74_Y
-CCT--TCT-G--TAGCTC--AATT-G--GT---A-------GAG-CA-------TGTGA
-CTGTAGAATTTGCAGGT------------------------------------------
------------------------------------------------------------
-----A-TCA-CAG-G----------------------GT-CGCTGG-TTCGAT-T----
CCGG-C----CG-GAA--G---GA--
;no comment
LDONOVANIBHU1220_CM002149-1_8_X
-AGC--ACC-G--TAGCGC--AGT--G--GA---A-------GCG-CG-------ATGGG
-CTCATA-----------------------------------------------------
------------------------------------------------------------
-----A-CCC-ATA-G----------------------GT-CGTTGG-ATCGAA-A----
CCAA-T----CG-GTG--C---TA--
;(TRNASCAN-SE ID: CHR1-TRNA72) LYS (TTT) 73 BP SC: 87-8 CHR1:204507030-204507102 (-)
HOMO_SAPIENS_TRNA-LYS-TTT-3-2
-GCC--CGG-A--TAGCTC--AGTC-G--GT---A-------GAG-CA-------TCAGA
-CTTTTA-----------------------------------------------------
------------------------------------------------------------
-----A-TCT-GAG-G----------------------GT-CCAGGG-TTCAAG-T----
CCCT-G----TT-CGG--G---CG--
;no comment
CFASCICULATACFCL_CFAC1_01_2_V
-GCG--ATG-G--TCGTCT--AGT--G--GTT--A-------GGA-CA-------TTCGC
-CTCACA-----------------------------------------------------
------------------------------------------------------------
-----C-GCG-AGA-G----------------------AT-CGCGGG-TTCAAT-C----
CCCG-C----CC-GTC--G---TA--
;no comment
LMAJORSD75_LMJSD75_24_64_I
-GCT--CTC-A--TAGCTC--AGTC-G--GTT--A-------GAG-CG-------TGGGT
-CTAATA-----------------------------------------------------
------------------------------------------------------------
-----A-GCC-CAA-G----------------------GT-CACAGG-TTCGAC-C----
CCTG-T----TG-GGA--G---CA--
;no comment
LTARENTOLAEPARROTTARII_LTAP34_75_T
-GGC--CGC-T--TAGCAC--AGT--G--GC---A-------GTG-CA-------CCACT
-CTCGTA-----------------------------------------------------
------------------------------------------------------------
-----A-AGT-GGG-G----------------------GT-CGCGAG-TTCGAT-T----
CTCG-C----AG-TGG--C---CT--
;no comment
LDONOVANIBHU1220_CM002149-1_10_V
-GCG--ATG-G--TCGTCT--AGT--G--GTT--A-------GGA-CA-------TTCGC
-CTCACA-----------------------------------------------------
------------------------------------------------------------
-----C-GCG-AGA-G----------------------AT-CGCGGG-TTCAAT-C----
CCCG-C----CC-GTC--G---TA--
;(TRNASCAN-SE ID: CHR6-TRNA78) LYS (TTT) 73 BP SC: 87-8 CHR6:28951029-28951101 (+)
HOMO_SAPIENS_TRNA-LYS-TTT-3-3
-GCC--CGG-A--TAGCTC--AGTC-G--GT---A-------GAG-CA-------TCAGA
-CTTTTA-----------------------------------------------------
------------------------------------------------------------
-----A-TCT-GAG-G----------------------GT-CCAGGG-TTCAAG-T----
CCCT-G----TT-CGG--G---CG--
;no comment
CFASCICULATACFCL_CFAC1_02_4_R
-GTC--CGT-G--TGGCTC--AAT--G--GA---A-------GAG-CA-------TCTGA
-CTACGG-----------------------------------------------------
------------------------------------------------------------
-----A-TCA-GAG-G----------------------GT-TGCAGG-TTCGAA-T----
CCTG-T----CA-CGG--A---TG--
;no comment
LMAJORSD75_LMJSD75_24_65_I
-GCT--CTC-A--TAGCTC--AGTC-G--GTT--A-------GAG-CG-------TGGGT
-CTAATA-----------------------------------------------------
------------------------------------------------------------
-----A-GCC-CAA-G----------------------GT-CACAGG-TTCGAC-C----
CCTG-T----TG-GGA--G---CA--
;no comment
LTARENTOLAEPARROTTARII_LTAP34_76_P
-GGC--CGC-T--TAGTCT--AGT--G--GT---A-------TGA-TT-------CCCGC
-TTCGGG-----------------------------------------------------
------------------------------------------------------------
-----T-GCG-GGA-G----------------------GT-CAGGGG-TTCAAT-T----
CCCC-T----AG-CGG--C---CC--
;no comment
LDONOVANIBHU1220_CM002149-1_12_F
-GCC--GCG-A--TAGCTC--AGTT-G--GG---A-------GAG-CG-------TCAGA
-CTGAAG-----------------------------------------------------
------------------------------------------------------------
-----A-TCT-GAA-G----------------------GT-CCCTGG-TTCGAT-C----
CCGG-G----TC-GCG--G---CA--
;(TRNASCAN-SE ID: CHR11-TRNA14) LYS (TTT) 73 BP SC: 87-8 CHR11:59560335-59560407 (-)
HOMO_SAPIENS_TRNA-LYS-TTT-3-4
-GCC--CGG-A--TAGCTC--AGTC-G--GT---A-------GAG-CA-------TCAGA
-CTTTTA-----------------------------------------------------
------------------------------------------------------------
-----A-TCT-GAG-G----------------------GT-CCAGGG-TTCAAG-T----
CCCT-G----TT-CGG--G---CG--
;no comment
CFASCICULATACFCL_CFAC1_04_6_K
-GCA--TTC-C--TAGCTC--AGTC-G--GT---A-------GAG-CG-------CACGG
-CTCTTA-----------------------------------------------------
------------------------------------------------------------
-----A-CCG-TGT-G----------------------GT-CGTGGG-TTCGAT-C----
CCCA-C----GG-AGT--G---CG--
;no comment
LMAJORSD75_LMJSD75_24_66_D
-TTC--TCG-G--TAGTAT--AGT--G--GTT--A-------GTA-TA-------CCCGC
-CTGTCA-----------------------------------------------------
------------------------------------------------------------
-----C-GCG-GGT-G----------------------A--CCCGGG-TTCAAT-T----
CCCG-G----CC-GGG--A---AG--
;no comment
LTARENTOLAEPARROTTARII_LTAP34_77_N
-TCC--TCC-C--TGGCGC--AGTC-G--GC---A-------GCG-CG-------TTAGG
-CTGTTA-----------------------------------------------------
------------------------------------------------------------
-----A-CCT-ACA-G----------------------GT-CGTTGG-TTCGAA-T----
CCAA-C----GG-GAG--G---AG--
;no comment
LDONOVANIBHU1220_CM002149-1_13_E
-TCC--GAT-G--TAGTAT--AAC--G--GTT--A-------GAA-CA-------CCTGG
-CTTTCA-----------------------------------------------------
------------------------------------------------------------
-----C-CCA-GGA-G----------------------A--TCCGGG-TTCGAT-T----
CCCG-G----TA-TCG--G---AG--
;(TRNASCAN-SE ID: CHR17-TRNA1) LYS (TTT) 73 BP SC: 87-8 CHR17:8119155-8119227 (+)
HOMO_SAPIENS_TRNA-LYS-TTT-3-5
-GCC--CGG-A--TAGCTC--AGTC-G--GT---A-------GAG-CA-------TCAGA
-CTTTTA-----------------------------------------------------
------------------------------------------------------------
-----A-TCT-GAG-G----------------------GT-CCAGGG-TTCAAG-T----
CCCT-G----TT-CGG--G---CG--
;no comment
CFASCICULATACFCL_CFAC1_04_7_G
-GCG--CAG-T--TGGTCT--AGT--G--GT---A-------GAA-TT-------CTCGC
-CTGCCA-----------------------------------------------------
------------------------------------------------------------
-----C-GCG-GGA-G----------------------G--CCCGGG-TTCGAT-T----
CCCG-G----AC-TGC--G---CA--
;no comment
LMAJORSD75_LMJSD75_30_70_T
-GGC--CGC-T--TAGCAC--AGT--G--GC---A-------GTG-CA-------CCACT
-CTCGTA-----------------------------------------------------
------------------------------------------------------------
-----A-AGT-GGG-G----------------------GT-CGCGAG-TTCGAT-T----
CTCG-C----AG-TGG--C---CT--
;no comment
LTARENTOLAEPARROTTARII_LTAP34_78_V
-GCG--CGG-T--TGGTCT--AGGT-G--GTT--A-------TGA-CG-------TCGCT
-TTAACA-----------------------------------------------------
------------------------------------------------------------
-----C-GGC-GAA-G----------------------GT-CTCGGG-TTCGAG-T----
CCCG-A----AC-TGC--G---TA--
;no comment
LDONOVANIBHU1220_CM002149-1_14_V
-GCG--ATG-G--TCGTCT--AGT--G--GTT--A-------GGA-CA-------TTCGC
-CTCACA-----------------------------------------------------
------------------------------------------------------------
-----C-GCG-AGA-G----------------------AT-CGCGGG-TTCAAT-C----
CCCG-C----CC-GTC--G---TA--
;(TRNASCAN-SE ID: CHR6-TRNA151) LYS (TTT) 73 BP SC: 86-8 CHR6:27591814-27591886 (-)
HOMO_SAPIENS_TRNA-LYS-TTT-4-1
-GCC--TGG-A--TAGCTC--AGTC-G--GT---A-------GAG-CA-------TCAGA
-CTTTTA-----------------------------------------------------
------------------------------------------------------------
-----A-TCT-GAG-G----------------------GT-CCAGGG-TTCAAG-T----
CCCT-G----TT-CAG--G---CG--
;no comment
CFASCICULATACFCL_CFAC1_04_8_N
-TCC--TCC-C--TGGCGC--AGTC-G--GC---A-------GCG-CG-------TTAGG
-CTGTTA-----------------------------------------------------
------------------------------------------------------------
-----A-CCT-ACA-G----------------------GT-CGTTGG-TTCGAA-T----
CCAA-C----GG-GAG--G---AG--
;no comment
LMAJORSD75_LMJSD75_31_71_F
-GCC--GCG-A--TAGCTC--AGTT-G--GG---A-------GAG-CG-------TCAGA
-CTGAAG-----------------------------------------------------
------------------------------------------------------------
-----A-TCT-GAA-G----------------------GT-CCCTGG-TTCGAT-C----
CCGG-G----TC-GCG--G---CA--
;no comment
LTARENTOLAEPARROTTARII_LTAP34_79_I
-GCT--CTC-A--TAGCTC--AGTC-G--GTT--A-------GAG-CG-------TGGGT
-CTAATA-----------------------------------------------------
------------------------------------------------------------
-----A-GCC-CAA-G----------------------GT-CACAGG-TTCGAC-C----
CCTG-T----TG-GGA--G---CA--
;no comment
LDONOVANIBHU1220_CM002149-1_15_R
-GAC--GTT-G--TGGCGC--AAT--G--GA---A-------GCG-CG-------TCGGA
-TTCCGG-----------------------------------------------------
------------------------------------------------------------
-----A-TCC-GAA-G----------------------GT-TGTGGG-TTCGAC-C----
CCCA-T----CA-GCG--T---TG--
;(TRNASCAN-SE ID: CHR11-TRNA4) LYS (TTT) 73 BP SC: 84-9 CHR11:59556429-59556501 (+)
HOMO_SAPIENS_TRNA-LYS-TTT-5-1
-GCC--CGG-A--TAGCTC--AGTC-G--GT---A-------GAG-CA-------TCAGA
-CTTTTA-----------------------------------------------------
------------------------------------------------------------
-----A-TCT-GAG-G----------------------GT-CCGGGG-TTCAAG-T----
CCCT-G----TT-CGG--G---CG--
;no comment
CFASCICULATACFCL_CFAC1_05_10_X
-AGC--ACC-G--TAGCGC--AGT--G--GA---A-------GCG-CG-------ATGGG
-CTCATA-----------------------------------------------------
------------------------------------------------------------
-----A-CCC-ATA-G----------------------GT-CGTTGG-ATCGAA-A----
CCAA-T----CG-GTG--C---TA--
;no comment
LMAJORSD75_LMJSD75_31_73_A
-GGG--GAT-G--TAGCTC--AGAT-G--GT---A-------GAG-CG-------ACCGC
-TTAGCA-----------------------------------------------------
------------------------------------------------------------
-----T-GCG-GTA-G----------------------GT-ATTGGG-ATCGAT-A----
CCCA-A----CT-TCT--C---CA--
;no comment
LTARENTOLAEPARROTTARII_LTAP34_80_M
-GCG--AGC-G--TAGCGC--AGTC-G--GC---A-------GCG-CG-------TGGGT
-CTCATA-----------------------------------------------------
------------------------------------------------------------
-----A-TCC-CAA-G----------------------GT-CGTGAG-TTCGAT-C----
CTCA-C----CG-GTC--G---CA--
;no comment
LDONOVANIBHU1220_CM002150-1_17_K
-GCA--TTC-C--TAGCTC--AGTC-G--GT---A-------GAG-CG-------CACGG
-CTCTTA-----------------------------------------------------
------------------------------------------------------------
-----A-CCG-TGT-G----------------------GT-CGTGGG-TTCGAT-C----
CCCA-C----GG-AGT--G---CG--
;(TRNASCAN-SE ID: CHR6-TRNA157) LYS (TTT) 73 BP SC: 85-2 CHR6:27334990-27335062 (-)
HOMO_SAPIENS_TRNA-LYS-TTT-6-1
-GCC--TGG-G--TAGCTC--AGTC-G--GT---A-------GAG-CA-------TCAGA
-CTTTTA-----------------------------------------------------
------------------------------------------------------------
-----A-TCT-GAG-G----------------------GT-CCAGGG-TTCAAG-T----
CCCT-G----TC-CAG--G---CG--
;no comment
CFASCICULATACFCL_CFAC1_05_12_V
-GCG--ATG-G--TCGTCT--AGT--G--GTT--A-------GGA-CA-------TTCGC
-CTCACA-----------------------------------------------------
------------------------------------------------------------
-----C-GCG-AGA-G----------------------AT-CGCGGG-TTCAAT-C----
CCCG-C----CC-GTC--G---TA--
;no comment
LMAJORSD75_LMJSD75_31_74_G
-GCG--CAG-T--TGGTCT--AGT--G--GT---A-------GAA-TT-------CTCGC
-CTGCCA-----------------------------------------------------
------------------------------------------------------------
-----C-GCG-GGA-G----------------------G--CCCGGG-TTCGAT-T----
CCCG-G----AC-TGC--G---CA--
;no comment
LTARENTOLAEPARROTTARII_LTAP35_85_T
-GGC--TGC-T--TAGCTC--AAT--G--GC---A-------GAG-CG-------CCGTC
-CTAGTA-----------------------------------------------------
------------------------------------------------------------
-----A-GAC-GGA-G----------------------GT-CAGGGG-TTCGAT-C----
CCCC-T----AG-CGG--C---CT--
;no comment
LDONOVANIBHU1220_CM002150-1_18_G
-GCG--CAG-T--TGGTCT--AGT--G--GT---A-------GAA-TT-------CTCGC
-CTGCCA-----------------------------------------------------
------------------------------------------------------------
-----C-GCG-GGA-G----------------------G--CCCGGG-TTCGAT-T----
CCCG-G----AC-TGC--G---CA--
;(TRNASCAN-SE ID: CHR6-TRNA73) LYS (TTT) 73 BP SC: 74-9 CHR6:28747744-28747816 (+)
HOMO_SAPIENS_TRNA-LYS-TTT-7-1
-GCC--TGG-A--TAGCTC--AGTT-G--GT---A-------GAA-CA-------TCAGA
-CTTTTA-----------------------------------------------------
------------------------------------------------------------
-----A-TCT-GAC-G----------------------GT-GCAGGG-TTCAAG-T----
CCCT-G----TT-CAG--G---CG--
;no comment
CFASCICULATACFCL_CFAC1_05_14_F
-GCC--GCG-A--TAGCTC--AGTT-G--GG---A-------GAG-CG-------TCAGA
-CTGAAG-----------------------------------------------------
------------------------------------------------------------
-----A-TCT-GAA-G----------------------GT-CCCTGG-TTCGAT-C----
CCGG-G----TC-GCG--G---CA--
;no comment
LMAJORSD75_LMJSD75_31_75_E
-TCC--GAT-G--TGGTAT--AGT--G--GAT--A-------GAA-CA-------AGCGG
-CTCTCA-----------------------------------------------------
------------------------------------------------------------
-----C-CCG-CTA-G----------------------A--CCCGGG-TTCGAT-C----
CCCG-G----CA-TCG--G---AA--
;no comment
LTARENTOLAEPARROTTARII_LTAP35_86_T
-GGC--TGC-T--TAGCTC--AAT--G--GC---A-------GAG-CG-------CCGTC
-CTAGTA-----------------------------------------------------
------------------------------------------------------------
-----A-GAC-GGA-G----------------------GT-CAGGGG-TTCGAT-C----
CCCC-T----AG-CGG--C---CT--
;no comment
LDONOVANIBHU1220_CM002150-1_19_N
-TCC--TCC-C--TGGCGC--AGTC-G--GC---A-------GCG-CG-------TTAGG
-CTGTTA-----------------------------------------------------
------------------------------------------------------------
-----A-CCT-ACA-G----------------------GT-CGTTGG-TTCGAA-T----
CCAA-C----GG-GAG--G---AG--
;(TRNASCAN-SE ID: CHR8-TRNA8) MET (CAT) 73 BP SC: 82-3 CHR8:123157230-123157302 (-)
HOMO_SAPIENS_TRNA-MET-CAT-1-1
-GCC--TCG-T--TAGCGC--AGTA-G--GT---A-------GCG-CG-------TCAGT
-CTCATA-----------------------------------------------------
------------------------------------------------------------
-----A-TCT-GAA-G----------------------GT-CGTGAG-TTCGAT-C----
CTCA-C----AC-GGG--G---CA--
;no comment
CFASCICULATACFCL_CFAC1_05_15_E
-TCC--GAT-G--TAGTAT--AAC--G--GTT--A-------GAA-CA-------CCTGG
-CTTTCA-----------------------------------------------------
------------------------------------------------------------
-----C-CCA-GGA-G----------------------A--CCCGGG-TTCGAT-T----
CCCG-G----TA-TCG--G---AG--
;no comment
LMAJORSD75_LMJSD75_33_77_R
-GCC--CTT-G--TAGCCT--AAT--G--GAT--A-------TGG-CG-------TTTGC
-TTCCTA-----------------------------------------------------
------------------------------------------------------------
-----A-GCA-AAA-G----------------------GT-TGCGGG-TTCGAG-T----
CCCG-C----CA-GGG--G---TA--
;no comment
LTARENTOLAEPARROTTARII_LTAP36_87_G
-GCG--CAG-T--TGGTCT--AGT--G--GT---A-------GAA-TT-------CTCGC
-CTGCCA-----------------------------------------------------
------------------------------------------------------------
-----C-GCG-GGA-G----------------------G--CCCGGG-TTCGAT-T----
CCCG-G----AC-TGC--G---CA--
;no comment
LDONOVANIBHU1220_CM002151-1_21_A
-GGG--CGT-G--TAGCTC--AGT--G--GT---A-------GAG-CG-------TCCGT
-TTCGCA-----------------------------------------------------
------------------------------------------------------------
-----T-ACG-GAA-G----------------------GC-CTAGGG-TTCGAT-C----
CCCT-A----CT-CGT--C---CA--
;(TRNASCAN-SE ID: CHR16-TRNA21) MET (CAT) 73 BP SC: 82-7 CHR16:71426493-71426565 (+)
HOMO_SAPIENS_TRNA-MET-CAT-2-1
-GCC--CTC-T--TAGCGC--AGT--G--GGC--A-------GCG-CG-------TCAGT
-CTCATA-----------------------------------------------------
------------------------------------------------------------
-----A-TCT-GAA-G----------------------GT-CCTGAG-TTCGAG-C----
CTCA-G----AG-AGG--G---CA--
;no comment
CFASCICULATACFCL_CFAC1_05_16_V
-GCG--ATG-G--TCGTCT--AGT--G--GTT--A-------GGA-CA-------TTCGC
-CTCACA-----------------------------------------------------
------------------------------------------------------------
-----C-GCG-AGA-G----------------------AT-CGCGGG-TTCAAT-C----
CCCG-C----CC-GTC--G---TA--
;no comment
LMAJORSD75_LMJSD75_33_78_R
-GCT--CCA-G--TGGCCT--AAC--G--GAT--A-------AGG-CT-------TTGGA
-CTTCTA-----------------------------------------------------
------------------------------------------------------------
-----A-TCC-AAA-G----------------------AT-TGCGGG-TTCGAA-T----
CCCG-C----CT-GGA--G---TA--
;no comment
LTARENTOLAEPARROTTARII_LTAP36_88_T
-GGC--TGC-T--TAGCTC--AAT--G--GC---A-------GAG-CG-------CCGTC
-CTAGTA-----------------------------------------------------
------------------------------------------------------------
-----A-GAC-GGA-G----------------------GT-CAGGGG-TTCGAT-C----
CCCC-T----AG-CGG--C---CT--
;no comment
LDONOVANIBHU1220_CM002151-1_23_A
-GGG--CGT-G--TAGCTC--AGT--G--GT---A-------GAG-CG-------TCCGT
-TTCGCA-----------------------------------------------------
------------------------------------------------------------
-----T-ACG-GAA-G----------------------GC-CTAGGG-TTCGAT-C----
CCCT-A----CT-CGT--C---CA--
;(TRNASCAN-SE ID: CHR6-TRNA77) MET (CAT) 73 BP SC: 77-4 CHR6:28944575-28944647 (+)
HOMO_SAPIENS_TRNA-MET-CAT-3-1
-GCC--TCC-T--TAGCGC--AGTA-G--GC---A-------GCG-CG-------TCAGT
-CTCATA-----------------------------------------------------
------------------------------------------------------------
-----A-TCT-GAA-G----------------------GT-CCTGAG-TTCGAA-C----
CTCA-G----AG-GGG--G---CA--
;no comment
CFASCICULATACFCL_CFAC1_05_17_R
-GAC--GTT-G--TGGCGC--AAT--G--GA---A-------GCG-CG-------TCGGA
-TTCCGG-----------------------------------------------------
------------------------------------------------------------
-----A-TCC-GAA-G----------------------GT-TGTGGG-TTCGAC-C----
CCCA-T----CA-GCG--T---TG--
;no comment
LMAJORSD75_LMJSD75_33_79_A
-GGG--CGT-G--TAGCTC--AGT--G--GT---A-------GAG-CG-------CCTGT
-TTTGCA-----------------------------------------------------
------------------------------------------------------------
-----T-ACA-GGA-G----------------------GC-CTAGGG-TTCAAA-C----
CCCT-A----CT-CGT--C---CA--
;no comment
LTARENTOLAEPARROTTARII_LTAP36_89_P
-GGT--CCA-G--TGGTCT--AGT--G--GC---A-------TGA-TT-------CTCCC
-TTAGGG-----------------------------------------------------
------------------------------------------------------------
-----T-GGG-AGA-G----------------------GT-CCCGGG-TTCAAT-T----
CCCG-G----CT-GGA--C---CC--
;no comment
LDONOVANIBHU1220_CM002151-1_24_G
-GCG--CCG-C--TGGTCT--AGT--G--GC---A-------TGA-TG-------GTACC
-CTCCCA-----------------------------------------------------
------------------------------------------------------------
-----A-GGT-ATT-G----------------------A--CCCGGG-TTCGAT-T----
CCCG-G----GC-GGC--G---CA--
;(TRNASCAN-SE ID: CHR6-TRNA104) MET (CAT) 73 BP SC: 77-4 CHR6:28953265-28953337 (-)
HOMO_SAPIENS_TRNA-MET-CAT-3-2
-GCC--TCC-T--TAGCGC--AGTA-G--GC---A-------GCG-CG-------TCAGT
-CTCATA-----------------------------------------------------
------------------------------------------------------------
-----A-TCT-GAA-G----------------------GT-CCTGAG-TTCGAA-C----
CTCA-G----AG-GGG--G---CA--
;no comment
CFASCICULATACFCL_CFAC1_06_20_A
-GGG--GAT-G--TAGCTC--AGAT-G--GT---A-------GAG-CG-------ACCGC
-TTAGCA-----------------------------------------------------
------------------------------------------------------------
-----T-GCG-GTA-G----------------------GT-ATTGGG-ATCGAT-A----
CCCA-A----CT-TCT--C---CA--
;no comment
LMAJORSD75_LMJSD75_34_83_N
-TCC--TCC-C--TGGCGC--AGTC-G--GC---A-------GCG-CG-------TTAGG
-CTGTTA-----------------------------------------------------
------------------------------------------------------------
-----A-CCT-ACA-G----------------------GT-CGTTGG-TTCGAA-T----
CCAA-C----GG-GAG--G---AG--
;no comment
LTARENTOLAEPARROTTARII_LTAP36_91_C
-GGA--TTC-A--TAGCTC--AGT--G--GT---A-------GAG-CA-------TTCGG
-CTGCAG-----------------------------------------------------
------------------------------------------------------------
-----T-CCG-AAT-G----------------------GT-CCCCGG-TTCAAA-C----
CCGG-G----TG-GGT--C---CT--
;no comment
LDONOVANIBHU1220_CM002151-1_25_M
-GCG--AGC-G--TAGCGC--AGTC-G--GC---A-------GCG-CG-------TGGGT
-CTCATA-----------------------------------------------------
------------------------------------------------------------
-----A-TCC-CAA-G----------------------GT-CGTGAG-TTCGAT-C----
CTCA-C----CG-GTC--G---CA--
;(TRNASCAN-SE ID: CHR6-TRNA177) MET (CAT) 73 BP SC: 80-2 CHR6:26735370-26735442 (-)
HOMO_SAPIENS_TRNA-MET-CAT-4-1
-GCC--CTC-T--TAGCGC--AGC--G--GGC--A-------GCG-CG-------TCAGT
-CTCATA-----------------------------------------------------
------------------------------------------------------------
-----A-TCT-GAA-G----------------------GT-CCTGAG-TTCGAG-C----
CTCA-G----AG-AGG--G---CA--
;no comment
CFASCICULATACFCL_CFAC1_07_21_K
-GCA--TTC-C--TAGCTC--AGTC-G--GT---A-------GAG-CG-------CACGG
-CTCTTA-----------------------------------------------------
------------------------------------------------------------
-----A-CCG-TGT-G----------------------GT-CGTGGG-TTCGAT-C----
CCCA-C----GG-AGT--G---CG--
;no comment
LMAJORSD75_LMJSD75_34_84_Y
-CCT--TCT-G--TAGCTC--AATT-G--GT---A-------GAG-CA-------TGTGA
-CTGTAGAGTTCGCAGGT------------------------------------------
------------------------------------------------------------
-----A-TCA-CAG-G----------------------GT-CGCTGG-TTCGAT-T----
CCGG-C----CG-GAA--G---GA--
;no comment
LTARENTOLAEPARROTTARII_LTAP36_93_X
-AGC--ACC-G--TAGCGC--AGT--G--GA---A-------GCG-CG-------ATGGG
-CTCATA-----------------------------------------------------
------------------------------------------------------------
-----A-CCC-ATA-G----------------------GT-CGTTGG-ATCGAA-A----
CCAA-T----CG-GTG--C---TA--
;no comment
LDONOVANIBHU1220_CM002151-1_26_R
-GTC--CGT-G--TGGCTC--AAT--G--GA---A-------GAG-CA-------TCTGA
-CTACGG-----------------------------------------------------
------------------------------------------------------------
-----A-TCA-GAG-G----------------------GT-TGCAGG-TTCGAA-T----
CCTG-T----CA-CGG--A---TG--
;(TRNASCAN-SE ID: CHR6-TRNA26) MET (CAT) 73 BP SC: 80-2 CHR6:26743263-26743335 (+)
HOMO_SAPIENS_TRNA-MET-CAT-4-2
-GCC--CTC-T--TAGCGC--AGC--G--GGC--A-------GCG-CG-------TCAGT
-CTCATA-----------------------------------------------------
------------------------------------------------------------
-----A-TCT-GAA-G----------------------GT-CCTGAG-TTCGAG-C----
CTCA-G----AG-AGG--G---CA--
;no comment
CFASCICULATACFCL_CFAC1_07_23_A
-GGG--CGT-A--TAGCTC--AGT--G--GT---A-------GAG-CG-------TCCGT
-TTCGCA-----------------------------------------------------
------------------------------------------------------------
-----T-ACG-GAA-G----------------------GC-CTAGGG-TTCGAT-C----
CCCT-A----TT-CGT--C---CA--
;no comment
LMAJORSD75_LMJSD75_34_85_T
-GGC--CGC-T--TAGCAC--AGT--G--GC---A-------GTG-CA-------CCACT
-CTCGTA-----------------------------------------------------
------------------------------------------------------------
-----A-AGT-GGG-G----------------------GT-CGCGAG-TTCGAT-T----
CTCG-C----AG-TGG--C---CT--
;no comment
LTARENTOLAEPARROTTARII_LTAP36_94_P
-GGT--CGT-T--TGGTCT--AGT--G--GT---A-------TGA-TT-------CCTGT
-TTTGGG-----------------------------------------------------
------------------------------------------------------------
-----T-ACA-GGA-G----------------------GT-CACGGG-TTCAAT-T----
CCCG-T----AA-CGA--C---CC--
;no comment
LDONOVANIBHU1220_CM002151-1_27_R
-GTC--CGT-G--TGGCTC--AAT--G--GA---A-------GAG-CA-------TCTGA
-CTACGG-----------------------------------------------------
------------------------------------------------------------
-----A-TCA-GAG-G----------------------GT-TGCAGG-TTCGAA-T----
CCTG-T----CA-CGG--A---TG--
;(TRNASCAN-SE ID: CHR6-TRNA28) MET (CAT) 73 BP SC: 80-2 CHR6:26766234-26766306 (+)
HOMO_SAPIENS_TRNA-MET-CAT-4-3
-GCC--CTC-T--TAGCGC--AGC--G--GGC--A-------GCG-CG-------TCAGT
-CTCATA-----------------------------------------------------
------------------------------------------------------------
-----A-TCT-GAA-G----------------------GT-CCTGAG-TTCGAG-C----
CTCA-G----AG-AGG--G---CA--
;no comment
CFASCICULATACFCL_CFAC1_07_24_G
-GCG--CCG-C--TGGTCT--AGT--G--GC---A-------TGA-TG-------GTACC
-CTCCCA-----------------------------------------------------
------------------------------------------------------------
-----A-GGT-ATT-G----------------------A--CCCGGG-TTCGAT-T----
CCCG-G----GC-GGC--G---CA--
;no comment
LMAJORSD75_LMJSD75_34_86_P
-GGC--CGC-T--TGGTCT--AGT--G--GT---A-------TGA-TT-------CCCGC
-TTCGGG-----------------------------------------------------
------------------------------------------------------------
-----T-GCG-GGA-G----------------------GT-CAGGGG-TTCAAT-T----
CCCC-T----AG-CGG--C---CC--
;no comment
LTARENTOLAEPARROTTARII_LTAP36_96_Y
-CCT--TCT-G--TAGCTC--AATT-G--GT---A-------GAG-CA-------TGTGA
-CTGTAGAGTTTGCAGGT------------------------------------------
------------------------------------------------------------
-----A-TCA-CAG-G----------------------GT-CGCTGG-TTCGAT-T----
CCGG-C----CG-GAA--G---GA--
;no comment
LDONOVANIBHU1220_CM002155-1_31_D
-TTC--TCG-G--TAGTAT--AGT--G--GTT--A-------GTA-TA-------CCCGC
-CTGTCA-----------------------------------------------------
------------------------------------------------------------
-----C-GCG-GGT-G----------------------A--CCCGGG-TTCAAT-T----
CCCG-G----CC-GGG--A---AG--
;(TRNASCAN-SE ID: CHR6-TRNA21) MET (CAT) 73 BP SC: 79-2 CHR6:26701483-26701555 (+)
HOMO_SAPIENS_TRNA-MET-CAT-5-1
-GCC--CTC-T--TAGCGC--AGCT-G--GC---A-------GCG-CG-------TCAGT
-CTCATA-----------------------------------------------------
------------------------------------------------------------
-----A-TCT-GAA-G----------------------GT-CCTGAG-TTCAAG-C----
CTCA-G----AG-AGG--G---CA--
;no comment
CFASCICULATACFCL_CFAC1_07_25_A
-GGG--CGT-A--TAGCTC--AGT--G--GT---A-------GAG-CG-------TCCGT
-TTCGCA-----------------------------------------------------
------------------------------------------------------------
-----T-ACG-GAA-G----------------------GC-CTAGGG-TTCGAT-C----
CCCT-A----TT-CGT--C---CA--
;no comment
LMAJORSD75_LMJSD75_34_87_N
-TCC--TCC-C--TGGCGC--AGTC-G--GC---A-------GCG-CG-------TTAGG
-CTGTTA-----------------------------------------------------
------------------------------------------------------------
-----A-CCT-ACA-G----------------------GT-CGTTGG-TTCGAA-T----
CCAA-C----GG-GAG--G---AG--
;no comment
LTROPICAL590_LTRL590_03_3_K
-GCA--TTC-C--TAGCTC--AGTC-G--GT---A-------GAG-CG-------CACGG
-CTCTTA-----------------------------------------------------
------------------------------------------------------------
-----A-CCG-TGT-G----------------------GT-CGTGGG-TTCGAT-C----
CCCA-C----GG-AGT--G---CG--
;no comment
LDONOVANIBHU1220_CM002155-1_32_E
-TCC--GAT-G--TGGTAT--AGT--G--GAT--A-------GAA-CA-------AGCGG
-CTCTCA-----------------------------------------------------
------------------------------------------------------------
-----C-CCG-CTA-G----------------------A--CCCGGG-TTCGAT-C----
CCCG-G----CA-TCG--G---AA--
;(TRNASCAN-SE ID: CHR6-TRNA170) MET (CAT) 73 BP SC: 79-2 CHR6:26800113-26800185 (-)
HOMO_SAPIENS_TRNA-MET-CAT-5-2
-GCC--CTC-T--TAGCGC--AGCT-G--GC---A-------GCG-CG-------TCAGT
-CTCATA-----------------------------------------------------
------------------------------------------------------------
-----A-TCT-GAA-G----------------------GT-CCTGAG-TTCAAG-C----
CTCA-G----AG-AGG--G---CA--
;no comment
CFASCICULATACFCL_CFAC1_07_27_M
-GCG--AGC-G--TAGCGC--AGTC-G--GC---A-------GCG-CG-------TGGGT
-CTCATA-----------------------------------------------------
------------------------------------------------------------
-----A-TCC-CAA-G----------------------GT-CGTGAG-TTCGAT-C----
CTCA-C----CG-GTC--G---CA--
;no comment
LMAJORSD75_LMJSD75_34_88_V
-GCG--CGG-T--TGGTCT--AGGT-G--GTT--A-------TGA-CG-------TCGCT
-TTAACA-----------------------------------------------------
------------------------------------------------------------
-----C-GGC-GAA-G----------------------GT-CTCGGG-TTCGAG-T----
CCCG-A----AC-TGC--G---TA--
;no comment
LTROPICAL590_LTRL590_05_5_R
-GTC--CGT-G--TGGCTC--AAT--G--GA---A-------GAG-CA-------TCTGA
-CTACGG-----------------------------------------------------
------------------------------------------------------------
-----A-TCA-GAG-G----------------------GT-TGCAGG-TTCGAA-T----
CCTG-T----CA-CGG--A---TG--
;no comment
LDONOVANIBHU1220_CM002157-1_34_D
-TTC--TCG-G--TAGTAT--AGT--G--GTT--A-------GTA-TA-------CCCGC
-CTGTCA-----------------------------------------------------
------------------------------------------------------------
-----C-GCG-GGT-G----------------------A--CCCGGG-TTCAAT-T----
CCCG-G----CC-GGG--A---AG--
;(TRNASCAN-SE ID: CHR16-TRNA22) MET (CAT) 73 BP SC: 77-4 CHR16:87384022-87384094 (-)
HOMO_SAPIENS_TRNA-MET-CAT-6-1
-GCC--TCG-T--TAGCGC--AGTA-G--GC---A-------GCG-CG-------TCAGT
-CTCATA-----------------------------------------------------
------------------------------------------------------------
-----A-TCT-GAA-G----------------------GT-CGTGAG-TTCGAG-C----
CTCA-C----AC-GGG--G---CA--
;no comment
CFASCICULATACFCL_CFAC1_07_28_R
-GTC--CGT-G--TGGCTC--AAT--G--GA---A-------GAG-CA-------TCTGA
-CTACGG-----------------------------------------------------
------------------------------------------------------------
-----A-TCA-GAG-G----------------------GT-TGCAGG-TTCGAA-T----
CCTG-T----CA-CGG--A---TG--
;no comment
LMAJORSD75_LMJSD75_34_89_I
-GCT--CTC-A--TAGCTC--AGTC-G--GTT--A-------GAG-CG-------TGGGT
-CTAATA-----------------------------------------------------
------------------------------------------------------------
-----A-GCC-CAA-G----------------------GT-CACAGG-TTCGAC-C----
CCTG-T----TG-GGA--G---CA--
;no comment
LTROPICAL590_LTRL590_07_7_R
-GTC--CGT-G--TGGCTC--AAT--G--GA---A-------GAG-CA-------TCTGA
-CTACGG-----------------------------------------------------
------------------------------------------------------------
-----A-TCA-GAG-G----------------------GT-TGCAGG-TTCGAA-T----
CCTG-T----CA-CGG--A---TG--
;no comment
LDONOVANIBHU1220_CM002157-1_36_A
-GGG--GAT-G--TAGCTC--AGAT-G--GT---A-------GAG-CG-------ACCGC
-TTAGCA-----------------------------------------------------
------------------------------------------------------------
-----T-GCG-GTA-G----------------------GT-ATTGGG-ATCGAT-A----
CCCA-A----CT-TCT--C---CA--
;(TRNASCAN-SE ID: CHR6-TRNA117) PHE (GAA) 73 BP SC: 88-9 CHR6:28790722-28790794 (-)
HOMO_SAPIENS_TRNA-PHE-GAA-1-1
-GCC--GAA-A--TAGCTC--AGTT-G--GG---A-------GAG-CG-------TTAGA
-CTGAAG-----------------------------------------------------
------------------------------------------------------------
-----A-TCT-AAA-G----------------------GT-CCCTGG-TTCGAT-C----
CCGG-G----TT-TCG--G---CA--
;no comment
CFASCICULATACFCL_CFAC1_08_30_R
-GTC--CGT-G--TGGCTC--AAT--G--GA---A-------GAG-CA-------TCTGA
-CTACGG-----------------------------------------------------
------------------------------------------------------------
-----A-TCA-GAG-G----------------------GT-TGCAGG-TTCGAA-T----
CCTG-T----CA-CGG--A---TG--
;no comment
LMAJORSD75_LMJSD75_34_90_M
-GCG--AGC-G--TAGCGC--AGTC-G--GC---A-------GCG-CG-------TGGGT
-CTCATA-----------------------------------------------------
------------------------------------------------------------
-----A-TCC-CAA-G----------------------GT-CGTGAG-TTCGAT-C----
CTCA-C----CG-GTC--G---CA--
;no comment
LTROPICAL590_LTRL590_09_8_X
-AGC--ACC-G--TAGCGC--AGT--G--GA---A-------GCG-CG-------ATGGG
-CTCATA-----------------------------------------------------
------------------------------------------------------------
-----A-CCC-ATA-G----------------------GT-CGTTGG-ATCGAA-A----
CCAA-T----CG-GTG--C---TA--
;no comment
LDONOVANIBHU1220_CM002161-1_42_P
-GGT--CCA-G--TGGTCT--AGT--G--GC---A-------TGA-TT-------CTCCC
-TTAGGG-----------------------------------------------------
------------------------------------------------------------
-----T-GGG-AGA-G----------------------GT-CCCGGG-TTCAAT-T----
CCCG-G----CT-GGA--C---CC--
;(TRNASCAN-SE ID: CHR6-TRNA103) PHE (GAA) 73 BP SC: 88-9 CHR6:28981672-28981744 (-)
HOMO_SAPIENS_TRNA-PHE-GAA-1-2
-GCC--GAA-A--TAGCTC--AGTT-G--GG---A-------GAG-CG-------TTAGA
-CTGAAG-----------------------------------------------------
------------------------------------------------------------
-----A-TCT-AAA-G----------------------GT-CCCTGG-TTCGAT-C----
CCGG-G----TT-TCG--G---CA--
;no comment
CFASCICULATACFCL_CFAC1_08_31_R
-GTC--CGT-G--TGGCTC--AAT--G--GA---A-------GAG-CA-------TCTGA
-CTACGG-----------------------------------------------------
------------------------------------------------------------
-----A-TCA-GAG-G----------------------GT-TGCAGG-TTCGAA-T----
CCTG-T----CA-CGG--A---TG--
;no comment
LMAJORSD75_LMJSD75_36_93_G
-GCG--CAG-T--TGGTCT--AGT--G--GT---A-------GAA-TT-------CTCGC
-CTGCCA-----------------------------------------------------
------------------------------------------------------------
-----C-GCG-GGA-G----------------------G--CCCGGG-TTCGAT-T----
CCCG-G----AC-TGC--G---CA--
;no comment
LTROPICAL590_LTRL590_09_10_V
-GCG--ATG-G--TCGTCT--AGT--G--GTT--A-------GGA-CA-------TTCGC
-CTCACA-----------------------------------------------------
------------------------------------------------------------
-----C-GCG-AGA-G----------------------AT-CGCGGG-TTCAAT-C----
CCCG-C----CC-GTC--G---TA--
;no comment
LDONOVANIBHU1220_CM002161-1_43_V
-GCG--CGG-T--TGGTCT--AGGT-G--GTT--A-------TGA-CG-------TCGCT
-TTAACA-----------------------------------------------------
------------------------------------------------------------
-----C-GGC-GAA-G----------------------GT-CTCGGG-TTCGAG-T----
CCCG-A----AC-TGC--G---TA--
;(TRNASCAN-SE ID: CHR11-TRNA15) PHE (GAA) 73 BP SC: 88-9 CHR11:59557497-59557569 (-)
HOMO_SAPIENS_TRNA-PHE-GAA-1-3
-GCC--GAA-A--TAGCTC--AGTT-G--GG---A-------GAG-CG-------TTAGA
-CTGAAG-----------------------------------------------------
------------------------------------------------------------
-----A-TCT-AAA-G----------------------GT-CCCTGG-TTCGAT-C----
CCGG-G----TT-TCG--G---CA--
;no comment
CFASCICULATACFCL_CFAC1_09_32_D
-TTC--TCG-G--TAGTAT--AGT--G--GTT--A-------GTA-TA-------CCCGC
-CTGTCA-----------------------------------------------------
------------------------------------------------------------
-----C-GCG-GGT-G----------------------A--CCCGGG-TTCAAT-T----
CCCG-G----CC-GGG--A---AG--
;no comment
LMAJORSD75_LMJSD75_36_94_T
-GGC--TGC-T--TAGCTC--AAT--G--GC---A-------GAG-CG-------CCGTC
-CTAGTA-----------------------------------------------------
------------------------------------------------------------
-----A-GAC-GGA-G----------------------GT-CAGGGG-TTCGAT-C----
CCCC-T----AG-CGG--C---CT--
;no comment
LTROPICAL590_LTRL590_09_12_F
-GCC--GCG-A--TAGCTC--AGTT-G--GG---A-------GAG-CG-------TCAGA
-CTGAAG-----------------------------------------------------
------------------------------------------------------------
-----A-TCT-GAA-G----------------------GT-CCCTGG-TTCGAT-C----
CCGG-G----TC-GCG--G---CA--
;no comment
LDONOVANIBHU1220_CM002161-1_44_K
-GCA--TTC-C--TAGCTC--AGTC-G--GT---A-------GAG-CG-------CACGG
-CTCTTA-----------------------------------------------------
------------------------------------------------------------
-----A-CCG-TGT-G----------------------GT-CGTGGG-TTCGAT-C----
CCCA-C----GG-AGT--G---CG--
;(TRNASCAN-SE ID: CHR12-TRNA11) PHE (GAA) 73 BP SC: 88-9 CHR12:124927843-124927915 (-)
HOMO_SAPIENS_TRNA-PHE-GAA-1-4
-GCC--GAA-A--TAGCTC--AGTT-G--GG---A-------GAG-CG-------TTAGA
-CTGAAG-----------------------------------------------------
------------------------------------------------------------
-----A-TCT-AAA-G----------------------GT-CCCTGG-TTCGAT-C----
CCGG-G----TT-TCG--G---CA--
;no comment
CFASCICULATACFCL_CFAC1_09_34_A
-GGG--GAT-G--TAGCTC--AGAT-G--GT---A-------GAG-CG-------ACCGC
-TTAGCA-----------------------------------------------------
------------------------------------------------------------
-----T-GCG-GTA-G----------------------GT-ATTGGG-ATCGAT-A----
CCCA-A----CT-TCT--C---CA--
;no comment
LMAJORSD75_LMJSD75_36_95_G
-GCG--CAG-T--TGGTCT--AGT--G--GT---A-------GAA-TT-------CTCGC
-CTGCCA-----------------------------------------------------
------------------------------------------------------------
-----C-GCG-GGA-G----------------------G--CCCGGG-TTCGAT-T----
CCCG-G----AC-TGC--G---CA--
;no comment
LTROPICAL590_LTRL590_09_13_E
-TCC--GAT-G--TAGTAT--AAC--G--GTT--A-------GAA-CA-------CCTGG
-CTTTCA-----------------------------------------------------
------------------------------------------------------------
-----C-CCA-GGA-G----------------------A--TCCGGG-TTCGAT-T----
CCCG-G----TA-TCG--G---AG--
;no comment
LDONOVANIBHU1220_CM002163-1_48_R
-GTC--CGT-G--TGGCTC--AAT--G--GA---A-------GAG-CA-------TCTGA
-CTACGG-----------------------------------------------------
------------------------------------------------------------
-----A-TCA-GAG-G----------------------GT-TGCAGG-TTCGAA-T----
CCTG-T----CA-CGG--A---TG--
;(TRNASCAN-SE ID: CHR13-TRNA2) PHE (GAA) 73 BP SC: 88-9 CHR13:94549650-94549722 (-)
HOMO_SAPIENS_TRNA-PHE-GAA-1-5
-GCC--GAA-A--TAGCTC--AGTT-G--GG---A-------GAG-CG-------TTAGA
-CTGAAG-----------------------------------------------------
------------------------------------------------------------
-----A-TCT-AAA-G----------------------GT-CCCTGG-TTCGAT-C----
CCGG-G----TT-TCG--G---CA--
;no comment
CFASCICULATACFCL_CFAC1_10_37_T
-GGC--CGC-T--TAGCAC--AGT--G--GC---A-------GTG-CA-------CCACT
-CTCGTA-----------------------------------------------------
------------------------------------------------------------
-----A-AGT-GGG-G----------------------GT-CGCGAG-TTCGAT-T----
CTCG-C----AG-TGG--C---CT--
;no comment
LMAJORSD75_LMJSD75_36_96_P
-GGT--CCA-G--TGGTCT--AGT--G--GC---A-------TGA-TT-------CTCCC
-TTAGGG-----------------------------------------------------
------------------------------------------------------------
-----T-GGG-AGA-G----------------------GT-CCCGGG-TTCAAT-T----
CCCG-G----CT-GGA--C---CC--
;no comment
LTROPICAL590_LTRL590_09_14_V
-GCG--ATG-G--TCGTCT--AGT--G--GTT--A-------GGA-CA-------TTCGC
-CTCACA-----------------------------------------------------
------------------------------------------------------------
-----C-GCG-AGA-G----------------------AT-CGCGGG-TTCAAT-C----
CCCG-C----CC-GTC--G---TA--
;no comment
LDONOVANIBHU1220_CM002163-1_50_T
-GGC--CGC-T--TAGCAC--AGT--G--GC---A-------GTG-CA-------CTGGT
-CTTGTA-----------------------------------------------------
------------------------------------------------------------
-----A-ACC-AGG-G----------------------GT-CCCGAG-TTCAAT-T----
CTCG-G----AG-TGG--C---CT--
;(TRNASCAN-SE ID: CHR19-TRNA12) PHE (GAA) 73 BP SC: 88-9 CHR19:1383362-1383434 (-)
HOMO_SAPIENS_TRNA-PHE-GAA-1-6
-GCC--GAA-A--TAGCTC--AGTT-G--GG---A-------GAG-CG-------TTAGA
-CTGAAG-----------------------------------------------------
------------------------------------------------------------
-----A-TCT-AAA-G----------------------GT-CCCTGG-TTCGAT-C----
CCGG-G----TT-TCG--G---CA--
;no comment
CFASCICULATACFCL_CFAC1_11_38_A
-GGG--CGT-A--TAGCTC--AGT--G--GT---A-------GAG-CG-------TCCGT
-TTCGCA-----------------------------------------------------
------------------------------------------------------------
-----T-ACG-GAA-G----------------------GC-CTAGGG-TTCGAT-C----
CCCT-A----TT-CGT--C---CA--
;no comment
LMAJORSD75_LMJSD75_36_99_C
-GGA--TTC-A--TAGCTC--AGT--G--GT---A-------GAG-CA-------TTCGG
-CTGCAG-----------------------------------------------------
------------------------------------------------------------
-----T-CCG-AAT-G----------------------GT-CCCCGG-TTCAAA-C----
CCGG-G----TG-GGT--C---CT--
;no comment
LTROPICAL590_LTRL590_09_15_R
-GAC--GTT-G--TGGCGC--AAT--G--GA---A-------GCG-CG-------TCGGA
-TTCCGG-----------------------------------------------------
------------------------------------------------------------
-----A-TCC-GAA-G----------------------GT-TGTGGG-TTCGAC-C----
CCCA-T----CA-GCG--T---TG--
;no comment
LDONOVANIBHU1220_CM002163-1_51_R
-GGC--CTC-T--TGGCGC--AAT--G--GA---A-------GCG-CA-------TCAGA
-CTTCGG-----------------------------------------------------
------------------------------------------------------------
-----A-TCT-GAG-G----------------------GT-TGCAGG-TTCGAG-T----
CCTG-C----AG-GGG--T---CG--
;(TRNASCAN-SE ID: CHR11-TRNA13) PHE (GAA) 73 BP SC: 87-9 CHR11:59566380-59566452 (-)
HOMO_SAPIENS_TRNA-PHE-GAA-2-1
-GCC--GAA-A--TAGCTC--AGTT-G--GG---A-------GAG-CG-------TTAGA
-CTGAAG-----------------------------------------------------
------------------------------------------------------------
-----A-TCT-AAA-G----------------------GT-CCCTGG-TTCAAT-C----
CCGG-G----TT-TCG--G---CA--
;no comment
CFASCICULATACFCL_CFAC1_11_39_P
-GGC--CGC-T--TAGTCT--AGT--G--GT---A-------TGA-TT-------CCCGC
-TTCGGG-----------------------------------------------------
------------------------------------------------------------
-----T-GCG-GGA-G----------------------GT-CAGGGG-TTCAAT-T----
CCCC-T----AG-CGG--C---CC--
;no comment
LMAJORSD75_LMJSD75_36_101_X
-AGC--ACC-G--TAGCGC--AGT--G--GA---A-------GCG-CG-------ATGGG
-CTCATA-----------------------------------------------------
------------------------------------------------------------
-----A-CCC-ATA-G----------------------GT-CGTTGG-ATCGAA-A----
CCAA-T----CG-GTG--C---TA--
;no comment
LTROPICAL590_LTRL590_10_17_K
-GCA--TTC-C--TAGCTC--AGTC-G--GT---A-------GAG-CG-------CACGG
-CTCTTA-----------------------------------------------------
------------------------------------------------------------
-----A-CCG-TGT-G----------------------GT-CGTGGG-TTCGAT-C----
CCCA-C----GG-AGT--G---CG--
;no comment
LDONOVANIBHU1220_CM002163-1_52_K
-GCA--CTT-C--TAGCTC--AGTT-G--GT---A-------GAG-CG-------CGTGG
-CTTTTA-----------------------------------------------------
------------------------------------------------------------
-----A-CCT-CGT-G----------------------GT-CGTGGG-TTCGAG-C----
CCCA-C----GG-AGT--G---CG--
;(TRNASCAN-SE ID: CHR6-TRNA114) PHE (GAA) 73 BP SC: 88-3 CHR6:28807833-28807905 (-)
HOMO_SAPIENS_TRNA-PHE-GAA-3-1
-GCC--GAG-A--TAGCTC--AGTT-G--GG---A-------GAG-CG-------TTAGA
-CTGAAG-----------------------------------------------------
------------------------------------------------------------
-----A-TCT-AAA-G----------------------GT-CCCTGG-TTCAAT-C----
CCGG-G----TT-TCG--G---CA--
;no comment
CFASCICULATACFCL_CFAC1_13_42_P
-GGT--CCA-G--TGGTCT--AGT--G--GC---A-------TGA-TT-------CTCCC
-TTAGGG-----------------------------------------------------
------------------------------------------------------------
-----T-GGG-AGA-G----------------------GT-CCCGGG-TTCAAT-T----
CCCG-G----CT-GGA--C---CC--
;no comment
LMAJORSD75_LMJSD75_36_102_P
-GGT--CGT-T--TGGTCT--AGT--G--GT---A-------TGA-TT-------CCTGT
-TTTGGG-----------------------------------------------------
------------------------------------------------------------
-----T-ACA-GGA-G----------------------GT-CACGGG-TTCAAT-T----
CCCG-T----AA-CGA--C---CC--
;no comment
LTROPICAL590_LTRL590_10_18_G
-GCG--CAG-T--TGGTCT--AGT--G--GT---A-------GAA-TT-------CTCGC
-CTGCCA-----------------------------------------------------
------------------------------------------------------------
-----C-GCG-GGA-G----------------------G--CCCGGG-TTCGAT-T----
CCCG-G----AC-TGC--G---CA--
;no comment
LDONOVANIBHU1220_CM002163-1_53_G
-GCA--ATT-G--TGGTCC--AAC--G--GTT--A-------AGA-TC-------CCCGC
-CTTCCA-----------------------------------------------------
------------------------------------------------------------
-----A-GCG-GGT-G----------------------A--CCCGGG-TTCGAC-T----
CCCG-G----CA-ATT--G---CA--
;(TRNASCAN-SE ID: CHR6-TRNA111) PHE (GAA) 74 BP SC: 75-5 CHR6:28823316-28823389 (-)
HOMO_SAPIENS_TRNA-PHE-GAA-4-1
-GCC--GAA-A--TAGCTC--AGTT-G--GG---A-------GAG-CG-------TTAGA
-CCGAAG-----------------------------------------------------
------------------------------------------------------------
-----A-TCTTAAA-G----------------------GT-CCCTGG-TTCAAT-C----
CCGG-G----TT-TCG--G---CA--
;no comment
CFASCICULATACFCL_CFAC1_13_43_V
-GCG--CGG-T--TGGTCT--AGGT-G--GTT--A-------TGA-CG-------TCGCT
-TTAACA-----------------------------------------------------
------------------------------------------------------------
-----C-GGC-GAA-G----------------------GT-CTCGGG-TTCAAG-T----
CCCG-A----AC-TGC--G---TA--
;no comment
LMAJORSD75_LMJSD75_36_103_T
-GGC--TGC-T--TAGCTC--AAT--G--GC---A-------GAG-CG-------CCGTC
-CTAGTA-----------------------------------------------------
------------------------------------------------------------
-----A-GAC-GGA-G----------------------GT-CAGGGG-TTCGAT-C----
CCCC-T----AG-CGG--C---CT--
;no comment
LTROPICAL590_LTRL590_10_19_N
-TCC--TCC-C--TGGCGC--AGTC-G--GC---A-------GCG-CG-------TTAGG
-CTGTTA-----------------------------------------------------
------------------------------------------------------------
-----A-CCT-ACA-G----------------------GT-CGTTGG-TTCGAA-T----
CCAA-C----GG-GAG--G---AG--
;no comment
LDONOVANIBHU1220_CM002163-1_54_W
-GGG--GGC-T--TAGCTC--AGT--G--GT---A-------GAG-CA-------TTGGA
-TTCCAA-----------------------------------------------------
------------------------------------------------------------
-----A-TCC-AGG-G----------------------GT-CGTAGG-TTCAAT-C----
CCTG-C----AG-CTC--T---CA--
;(TRNASCAN-SE ID: CHR16-TRNA12) PRO (AGG) 72 BP SC: 71-5 CHR16:3191989-3192060 (+)
HOMO_SAPIENS_TRNA-PRO-AGG-1-1
-GGC--TCG-T--TGGTCT--AGG--G--GT---A-------TGA-TT-------CTCGC
-TTAGGA-----------------------------------------------------
------------------------------------------------------------
-----T-GCG-AGA-G----------------------GT-CCCGGG-TTCAAA-T----
CCCG-G----AC-GAG--C---CC--
;no comment
CFASCICULATACFCL_CFAC1_13_44_K
-GCA--TTC-C--TAGCTC--AGTC-G--GT---A-------GAG-CG-------CACGG
-CTCTTA-----------------------------------------------------
------------------------------------------------------------
-----A-CCG-TGT-G----------------------GT-CGTGGG-TTCGAT-C----
CCCA-C----GG-AGT--G---CG--
;no comment
LMAJORSD75_LMJSD75_36_104_Y
-CCT--TCT-G--TAGCTC--AATT-G--GT---A-------GAG-CA-------TGTGA
-CTGTAGAGTTCGCGGGT------------------------------------------
------------------------------------------------------------
-----A-TCA-CAG-G----------------------GT-CGCTGG-TTCGAT-T----
CCGG-C----CG-GAA--G---GA--
;no comment
LTROPICAL590_LTRL590_11_21_A
-GGG--CGT-G--TAGCTC--AGT--G--GT---A-------GAG-CG-------TCCGT
-TTCGCA-----------------------------------------------------
------------------------------------------------------------
-----T-ACG-GAA-G----------------------GC-CTAGGG-TTCGAT-C----
CCCT-A----CT-CGT--C---CA--
;no comment
LDONOVANIBHU1220_CM002164-1_56_P
-GGC--CGC-T--TAGTCT--AGT--G--GT---A-------TGA-TT-------CCCGC
-TTCGGG-----------------------------------------------------
------------------------------------------------------------
-----T-GCG-GGA-G----------------------GT-CAGGGG-TTCAAT-T----
CCCC-T----AG-CGG--C---CC--
;(TRNASCAN-SE ID: CHR1-TRNA75) PRO (AGG) 72 BP SC: 70-2 CHR1:167715488-167715559 (-)
HOMO_SAPIENS_TRNA-PRO-AGG-2-1
-GGC--TCG-T--TGGTCT--AGG--G--GT---A-------TGA-TT-------CTCGC
-TTAGGG-----------------------------------------------------
------------------------------------------------------------
-----T-GCG-AGA-G----------------------GT-CCCGGG-TTCAAA-T----
CCCG-G----AC-GAG--C---CC--
;no comment
CFASCICULATACFCL_CFAC1_15_46_K
-GCA--TTC-C--TAGCTC--AGTC-G--GT---A-------GAG-CG-------CACGG
-CTCTTA-----------------------------------------------------
------------------------------------------------------------
-----A-CCG-TGT-G----------------------GT-CGTGGG-TTCGAT-C----
CCCA-C----GG-AGT--G---CG--
;no comment
LMAJORSD75_LMJSD75_36_105_ARAS
-AAG--TAG-A--TGGATG--AGCC-A--GTT--A-------CGT-CTTTCGCGGATCGC
-CTGCAACTCCTGCACAAGCTTCTGCTGCGCATTCGCGGCTGTGGAAGCGGCACTGGCGC
TGCTGTCGCGGTGGGGCGA-----------------------------------------
-----A-GCG-ACT-GTTGCA------------CCCAGTT-CGGTGC---CGAG-G--C-
-CGT-T----TC-TGC--T---GC--
;no comment
LTROPICAL590_LTRL590_11_22_G
-GCG--CCG-C--TGGTCT--AGT--G--GC---A-------TGA-TG-------GTACC
-CTCCCA-----------------------------------------------------
------------------------------------------------------------
-----A-GGT-ATT-G----------------------A--CCCGGG-TTCGAT-T----
CCCG-G----GC-GGC--G---CA--
;no comment
LDONOVANIBHU1220_CM002164-1_58_L
-GCT--GGG-G--TTCCCG--AGTT-G--GTCA-A-------AGG-GG-------TGAGA
-CTTAAG-----------------------------------------------------
------------------------------------------------------------
-----T-TCT-CAT-GCGCA--------------AGCTT--CGTGGG-TTCGAA-C----
CCCA-C----CT-CCA--G---CA--
;(TRNASCAN-SE ID: CHR6-TRNA12) PRO (AGG) 72 BP SC: 70-2 CHR6:26555270-26555341 (+)
HOMO_SAPIENS_TRNA-PRO-AGG-2-2
-GGC--TCG-T--TGGTCT--AGG--G--GT---A-------TGA-TT-------CTCGC
-TTAGGG-----------------------------------------------------
------------------------------------------------------------
-----T-GCG-AGA-G----------------------GT-CCCGGG-TTCAAA-T----
CCCG-G----AC-GAG--C---CC--
;no comment
CFASCICULATACFCL_CFAC1_15_50_R
-GTC--CGT-G--TGGCTC--AAT--G--GA---A-------GAG-CA-------TCTGA
-CTACGG-----------------------------------------------------
------------------------------------------------------------
-----A-TCA-GAG-G----------------------GT-TGCAGG-TTCGAA-T----
CCTG-T----CA-CGG--A---TG--
;no comment
LMEXICANAMHOMGT2001U1103_LMXM-03_8_K
-GCA--TTC-C--TAGCTC--AGTC-G--GT---A-------GAG-CG-------CACGG
-CTCTTA-----------------------------------------------------
------------------------------------------------------------
-----A-CCG-TGT-G----------------------GT-CGTGGG-TTCGAT-C----
CCCA-C----GG-AGT--G---CG--
;no comment
LTROPICAL590_LTRL590_11_23_A
-GGG--CGT-G--TAGCTC--AGT--G--GT---A-------GAG-CG-------TCCGT
-TTCGCA-----------------------------------------------------
------------------------------------------------------------
-----T-ACG-GAA-G----------------------GC-CTAGGG-TTCGAT-C----
CCCT-A----CT-CGT--C---CA--
;no comment
LDONOVANIBHU1220_CM002164-1_59_I
-GCT--CTC-A--TAGCTC--AGTC-G--GTT--A-------GAG-CG-------TGGGT
-CTAATA-----------------------------------------------------
------------------------------------------------------------
-----A-GCC-CAA-G----------------------GT-CACAGG-TTCGAC-C----
CCTG-T----TG-GGA--G---CA--
;(TRNASCAN-SE ID: CHR7-TRNA4) PRO (AGG) 72 BP SC: 70-2 CHR7:128783450-128783521 (+)
HOMO_SAPIENS_TRNA-PRO-AGG-2-3
-GGC--TCG-T--TGGTCT--AGG--G--GT---A-------TGA-TT-------CTCGC
-TTAGGG-----------------------------------------------------
------------------------------------------------------------
-----T-GCG-AGA-G----------------------GT-CCCGGG-TTCAAA-T----
CCCG-G----AC-GAG--C---CC--
;no comment
CFASCICULATACFCL_CFAC1_15_52_T
-GGC--CGC-T--TAGCAC--AGT--G--GC---A-------GTG-CA-------CTGGT
-CTTGTA-----------------------------------------------------
------------------------------------------------------------
-----A-ACC-AGG-G----------------------GT-CCCGAG-TTCAAT-T----
CTCG-G----AG-TGG--C---CT--
;no comment
LMEXICANAMHOMGT2001U1103_LMXM-05_10_R
[truncated: 877,716 more chars]
