# Supplementary material for: Targeting tRNA-synthetase interactions towards novel therapeutic discovery against eukaryotic pathogens
Source: PLoS Negl Trop Dis. 2020 Feb 27;14(2):e0007983. doi: 10.1371/journal.pntd.0007983 (PMC7046186; doi:10.1371/journal.pntd.0007983)
Supplement: S1 Code and Data — (TGZ) [file pntd.0007983.s052.tgz › KellyEtAl_PLoS_NTD_SOM/covea.74sites.fas]

>TCRUZITULACL2_KB851539-1_119_L
GGCGAGATGGTCGAGT-GGTCAAGACGTTGGATTAAGGTTCCAATCG-CGTGGGTTCAAA
CCCCACTCTCGTCA
>TCRUZICLBRENERESMERALDO-LIKE_TCCHR36-S_46_S
GTCACCATACCCAAGT-GGTTACGGGGACTGACTCGAAATCAGTTGG-CGCAGGTTCGAA
TCCTGCTGGTGACG
>LSPMARLEM2494_LMARLEM2494_36_86_L
GGTGAGATGGTCGAGT-GGTCAAGACGTTGGATTAAGGTTCCAATCG-CGTGGGTTCAAA
CCCCACTCTCATCA
>LMAJORLV39C5_LMJLV39_34_91_L
GGCGGAGTGGCCGAGT-GGTCAAGGCGCCAGATTTAGGCTCTGGTCG-CGTGGGTTCGAA
CCCCACCTCCGTCA
>LBRAZILIENSISMHOMBR75M2904_LBRM-17_35_S
GCAAATGTGGCCGAGT-GGTTAAGGCGCCTGCCTGCTAAGCAGGTGG-CGAAGGTTCGAA
CCCTTCCGTTTGCG
>TCRUZITULACL2_KB851583-1_121_S
GTCACCATACCCAAGT-GGTTACGGGGACTGACTCGAAATCAGTTGG-CGCAGGTTCGAA
TCCTGCTGGTGACG
>TCRUZICLBRENERESMERALDO-LIKE_TCCHR37-S_49_L
GGCGAGATGGTCGAGT-GGTCAAGACGTTGGATTAAGGTTCCAATCG-CGTGGGTTCAAA
CCCCACTCTCGTCA
>LTARENTOLAEPARROTTARII_LTAP09_7_L
GGCAAGATGGTCGAGT-GGTCAAGACGTCACGTTCAGGTCGTGATCG-CGTGGGTTCAAA
CCCCACTCTTGTCA
>LMAJORLV39C5_LMJLV39_34_92_S
GTCAACATACCCAAGT-GGTTACGGGGTTTGACTTGAAATCAAATGG-CGCAGGTTCGAA
CCCTGCTGTTGACG
>LBRAZILIENSISMHOMBR75M2904_LBRM-20-1_46_L
GGCGGAGTGGCCGAGT-GGTCAAGGCGCCAGATTTAGGCTCTGGTCG-CGTGGGTTCGAA
CCCCACCTCCGTCA
>TCRUZITULACL2_KB851583-1_122_L
GGCAAGATGGCCGAGT-GGTCAAGGCGGGAGACTCAAGTTCTCTTCG-CGTGGGTTCGAA
CCCCACTCTTGTCA
>TCRUZICLBRENERNON-ESMERALDO-LIKE_TCCHR17-P_6_S
GCAAACGTGGCCGAGT-GGTTAAGGCGCCTGCCTGCTAAGCAGGTGG-CGTAGGTTCGAA
CCCTACCGTTTGCG
>LTARENTOLAEPARROTTARII_LTAP17_26_S
GCAAATGTGGCCGAGT-GGTTAAGGCGCCTGCCTGCTAAGCAGGTGG-CGAAGGTTCGAA
CCCTTCCGTTTGCG
>LMAJORLV39C5_LMJLV39_36_100_L
GGTGAGATGGTCGAGT-GGTCAAGACGTTGGATTAAGGTTCCAATCG-CGTGGGTTCAAA
CCCCACTCTCATCA
>LBRAZILIENSISMHOMBR75M2904_LBRM-20-1_47_S
GTCAACATACCCAAGT-GGTTACGGGGTTTGACTTGAAATCAAATGG-CGCAGGTTCGAA
CCCTGCTGTTGACG
>TCRUZITULACL2_KB851583-1_123_S
GTCACCATACCCAAGT-GGTTACGGGGACTGACTCGAAATCAGTTGG-CGCAGGTTCGAA
TCCTGCTGGTGACG
>TCRUZICLBRENERNON-ESMERALDO-LIKE_TCCHR22-P_15_L
GGCAAGATGGTCGAGT-GGTCAAGACGTGACGTTCAGGTCGTCATCG-CGTGGGTTCAAA
CCCCACTCTTGTCA
>LTARENTOLAEPARROTTARII_LTAP21_30_S
GCAAACGTGGCCGAGT-GGTTAAGGCGCCTGCCTGCTAAGCAGGTGG-CGAAGGTTCGAA
CCCTTCCGTTTGCG
>LMAJORLV39C5_LMJLV39_SCAF000544_109_L
GGTGAGATGGTCGAGT-GGTCAAGACGTTGGATTAAGGTTCCAATCG-CGTGGGTTCAAA
CCCCACTCTCATCA
>LBRAZILIENSISMHOMBR75M2904_LBRM-21_49_S
GCAAACGTGGCCGAGT-GGTTAAGGCGCCTGCCTGCTAAGCAGGTGG-CGAAGGTTCGAA
CCCTTCCGTTTGCG
>TCRUZITULACL2_KB851583-1_124_L
GGCAAGATGGCCGAGT-GGTCAAGGCGGGAGACTCAAGTTCTCTTCG-CGTGGGTTCGAA
CCCCACTCTTGTCA
>TCRUZICLBRENERNON-ESMERALDO-LIKE_TCCHR26-P_27_L
GCTGGGGTTCCCGAGTTGGTCAAGGGGTGAGACTTAAGTTCTCATGTTCGTGGGTTCGAA
CCCCACCCCCAGCA
>LTARENTOLAEPARROTTARII_LTAP23_41_L
GGCAAGATGGTCGAGT-GGTCAAGACGTCACGTTCAGGTCGTGATCG-CGTGGGTTCAAA
CCCCACTCTTGTCA
>LMAJORLV39C5_LMJLV39_SCAF000576_111_L
GGTGAGATGGTCGAGT-GGTCAAGACGTTGGATTAAGGTTCCAATCG-CGTGGGTTCAAA
CCCCACTCTCATCA
>LBRAZILIENSISMHOMBR75M2904_LBRM-23_57_L
GGCAAGATGGTCGAGT-GGTCAAGACGTCACGTTCAGGTCGTGATCG-CGTGGGTTCAAA
CCCCACTCTTGTCA
>TCRUZITULACL2_KB851704-1_131_L
GGCGAGATGGTCGAGT-GGTCAAGACGTTGGATTAAGGTTCCAATCG-CGTGGGTTCAAA
CCCCACTCTCGTCA
>TCRUZICLBRENERNON-ESMERALDO-LIKE_TCCHR27-P_29_L
GGCGAGATGGTCGAGT-GGTCAAGACGTTGGATTAAGGTTCCAATCG-CGTGGGTTCAAA
CCCCACTCTCGTCA
>LTARENTOLAEPARROTTARII_LTAP24_49_L
GCTGGGGTTCCCGAGTTGGTCAAGGGGTGAGACTTAAGTTCTCATGTTCGTGGGTTCGAA
CCCCACCTCCAGCA
>LMAJORSD75_LMJSD75_09_10_L
GGCAAGATGGTCGAGT-GGTCAAGACGTCACGTTCAGGTCGTGATCG-CGTGGGTTCAAA
CCCCACTCTTGTCA
>LBRAZILIENSISMHOMBR75M2904_LBRM-31_74_S
GTCACCATACCCAAGT-GGTTACGGGGACTGACTAGAAATCAGTTGG-CGTAGGTTCGAA
TCCTGCTGGTGACG
>TEVANSISTIB805_STIB805_CHR03_2_S
GTCACCATACCCAAGT-GGTTACGGGGACTGACTAGAAATCAGTTGG-CGCAGGTTCGAA
TCCTGCTGGTGACG
>TCRUZICLBRENERNON-ESMERALDO-LIKE_TCCHR34-P_37_L
GGCGGTGTGGCCGAGT-GGTCAAGGCGCCAGATTTAGGCTCTGGTCG-CGTGGGTTCGAA
CCCCACCACCGTCA
>LTARENTOLAEPARROTTARII_LTAP29_55_L
GGCAGGATGGCCGAGT-GGTCAAGGCGGGAGACTCAAGTTCTCTTCG-CGCGGGTTCGAA
CCCCGCTCCTGTCA
>LMAJORSD75_LMJSD75_11_21_L
GGTGAGATGGTCGAGT-GGTCAAGACGTTGGATTAAGGTTCCAATCG-CGTGGGTTCAAA
CCCCACTCTCATCA
>LBRAZILIENSISMHOMBR75M2904_LBRM-31_78_L
GGCAGGATGGCCGAGT-GGTCAAGGCGGGAGACTCAAGTTCTCTTCG-CGCGGGTTCGAA
CCCCGCTCCTGTCA
>TEVANSISTIB805_STIB805_CHR03_3_L
GGCAAGATGGCCGAGT-GGTCAAGGCGGGAGACTCAAGTTCTCTTCG-CGTGGGTTCAAA
CCCCACTCTTGTCA
>TCRUZICLBRENERNON-ESMERALDO-LIKE_TCCHR34-P_38_S
GTCGGCATACCCAAGT-GGTTACGGGGTTTGACTTGAAATCAAATGG-CGCAGGTTCGAA
CCCTGCTGTCGACG
>LTARENTOLAEPARROTTARII_LTAP29_56_S
GTCACCATACCCAAGT-GGTTACGGGGGTTGACTCGAAATCAACTGG-CGCAGGTTCGAA
TCCTGCTGGTGACG
>LMAJORSD75_LMJSD75_11_25_L
GGTGAGATGGTCGAGT-GGTCAAGACGTTGGATTAAGGTTCCAATCG-CGTGGGTTCAAA
CCCCACTCTCATCA
>LBRAZILIENSISMHOMBR75M2904_LBRM-31_79_S
GTCACCATACCCAAGT-GGTTACGGGGGTTGACTCGAAATCAACTGG-CGCAGGTTCGAA
TCCTGCTGGTGACG
>TEVANSISTIB805_STIB805_CHR03_4_S
GTCACCATACCCAAGT-GGTTACGGGGACTGACTCGAAATCAGTTGG-CGCAGGTTCGAA
TCCTGCTGGTGACG
>TCRUZICLBRENERNON-ESMERALDO-LIKE_TCCHR36-P_44_S
GTCACCATACCCAAGT-GGTTACGGGGACTGACTAGAAATCAGTTGG-CGCAGGTTCGAA
TCCTGCTGGTGACG
>LTARENTOLAEPARROTTARII_LTAP31_60_S
GTCACCATACCCAAGT-GGTTACGGGGACTGACTAGAAATCAGTTGG-CGCAGGTTCGAA
TCCTGCTGGTGACG
>LMAJORSD75_LMJSD75_17_35_S
GCAAATGTGGCCGAGT-GGTTAAGGCGCCTGCCTGCTAAGCAGGTGG-CGAAGGTTCGAA
CCCTTCCGTTTGCG
>LBRAZILIENSISMHOMBR75M2904_LBRM-35_92_L
GGTGAGATGGTCGAGT-GGTCAAGACGTTGGATTAAGGTTCCAATCG-CGTGGGTTCAAA
CCCCACTCTCATCA
>TEVANSISTIB805_STIB805_CHR04_11_L
GGCGGTGTGGCCGAGT-GGTCAAGGCGCCAGATTTAGGCTCTGGTCG-CGTGGGTTCGAA
CCCCACCACCGTCA
>TCRUZICLBRENERNON-ESMERALDO-LIKE_TCCHR37-P_47_L
GGCGAGATGGTCGAGT-GGTCAAGACGTTGGATTAAGGTTCCAATCG-CGTGGGTTCAAA
CCCCACTCTCGTCA
>LTARENTOLAEPARROTTARII_LTAP34_81_L
GGCGGAGTGGCCGAGT-GGTCAAGGCGCCAGATTTAGGCTCTGGTCG-CGTGGGTTCGAA
CCCCACCTCCGTCA
>LMAJORSD75_LMJSD75_21_39_S
GCAAACGTGGCCGAGT-GGTTAAGGCGCCTGCCTGCTAAGCAGGTGG-CGAAGGTTCGAA
CCCTTCCGTTTGCG
>LDONOVANIBHU1220_CM002149-1_9_L
GGCAAGATGGTCGAGT-GGTCAAGACGTCACGTTCAGGTCGTGATCG-CGTGGGTTCAAA
CCCCACTCTTGTCA
>TEVANSISTIB805_STIB805_CHR04_15_S
GTCGACATACCCAAGT-GGTTACGGGGTTTGACTTGAAATCAAATGG-CGCAGGTTCGAA
CCCTGCTGTCGACG
>TCRUZICRUZIDM28C_MBSY01000093_10_L
GGCAAGATGGTCGAGT-GGTCAAGACGTGACGTTCAGGTCGTCATCG-CGTGGGTTCAAA
CCCCACTCTTGTCA
>LTARENTOLAEPARROTTARII_LTAP34_82_S
GTCAACATACCCAAGT-GGTTACGGGGTTTGACTTGAAATCAAATGG-CGCAGGTTCGAA
CCCTGCTGTTGACG
>LMAJORSD75_LMJSD75_23_54_L
GGCAAGATGGTCGAGT-GGTCAAGACGTCACGTTCAGGTCGTGATCG-CGTGGGTTCAAA
CCCCACTCTTGTCA
>LDONOVANIBHU1220_CM002151-1_20_ARAL
GGTGAGATGGTCGAGT-GGTCAAGACGTTGGATTAAGGTTCCAATCG-CGTGGGTTCAAA
CCCCACTCTCATCA
>TEVANSISTIB805_STIB805_CHR07_20_S
GCAAACGTGGCCGAGT-GGTTAAGGCGCCTGCCTGCTAAGCAGGTGG-CGAAGGTTCGAA
CCCTTCCGTTTGCG
>TCRUZICRUZIDM28C_MBSY01000240_28_L
GCTGGGGTTCCCGAGTTGGTCAAGGGGTGAGACTTAAGTTCTCATGTTCGTGGGTTCGAA
CCCCACCCCCAGCA
>LTARENTOLAEPARROTTARII_LTAP36_92_L
GGTGAGATGGTCGAGT-GGTCAAGACGTTGGATTAAGGTTCCAATCG-CGTGGGTTCAAA
CCCCACTCTCATCA
>LMAJORSD75_LMJSD75_29_68_L
GGCAGGATGGCCGAGT-GGTCAAGGCGGGAGACTCAAGTTCTCTTCG-CGCGGGTTCGAA
CCCCGCTCCTGTCA
>LDONOVANIBHU1220_CM002151-1_22_L
GGTGAGATGGTCGAGT-GGTCAAGACGTTGGATTAAGGTTCCAATCG-CGTGGGTTCAAA
CCCCACTCTCATCA
>TEVANSISTIB805_STIB805_CHR07_23_S
GCAAACGTGGCCGAGT-GGTTAAGGCGCCTGCCTGCTAAGCAGGTGG-CGAAGGTTCGAA
CCCTTCCGTTTGCG
>TCRUZICRUZIDM28C_MBSY01000303_35_S
GCAAACGTGGCCGAGT-GGTTAAGGCGCCTGCCTGCTAAGCAGGTGG-CGTAGGTTCGAA
CCCTACCGTTTGCG
>LTARENTOLAEPARROTTARII_LTAPCTG03035_97_L
GGTGAGATGGTCGAGT-GGTCAAGACGTTGGATTAAGGTTCCAATCG-CGTGGGTTCAAA
CCCCACTCTCATCA
>LMAJORSD75_LMJSD75_29_69_S
GTCACCATACCCAAGT-GGTTACGGGGGTTGACTCGAAATCAACTGG-CGCAGGTTCGAA
TCCTGCTGGTGACG
>LDONOVANIBHU1220_CM002157-1_35_S
GCAAATGTGGCCGAGT-GGTTAAGGCGCCTGCCTGCTAAGCAGGTGG-CGAAGGTTCGAA
CCCTTCCGTTTGCG
>TEVANSISTIB805_STIB805_CHR08_32_L
GCTGGGGTTCCCGAGTTGGTCAAGGGGTGAGACTTAAGTTCTCATGTTCGTGGGTTCGAA
CCCCACCCCCAGCA
>TCRUZICRUZIDM28C_MBSY01000548_45_L
GCTGGGGTTCCCGAGTTGGTCAAGGGGTGAGACTTAAGTTCTCATGTTCGTGGGTTCGAA
CCCCACCCCCAGCA
>LTARENTOLAEPARROTTARII_LTAPCTG04309_98_L
GGTGAGATGGTCGAGT-GGTCAAGACGTTGGATTAAGGTTCCAATCG-CGTGGGTTCAAA
CCCCACTCTCATCA
>LMAJORSD75_LMJSD75_31_72_S
GTCACCATACCCAAGT-GGTTACGGGGACTGACTAGAAATCAGTTGG-CGCAGGTTCGAA
TCCTGCTGGTGACG
>LDONOVANIBHU1220_CM002161-1_40_S
GCAAACGTGGCCGAGT-GGTTAAGGCGCCTGCCTGCTAAGCAGGTGG-CGAAGGTTCGAA
CCCTTCCGTTTGCG
>TEVANSISTIB805_STIB805_CHR08_44_L
GGCAAGATGGTCGAGT-GGTCAAGACGTGACGTTCAGGTCGTCATCG-CGTGGGTTCAAA
CCCCACTCTTGTCA
>TCRUZICRUZIDM28C_MBSY01000551_48_L
GGCGAGATGGTCGAGT-GGTCAAGACGTTGGATTAAGGTTCCAATCG-CGTGGGTTCAAA
CCCCACTCTCGTCA
>LTROPICAL590_LTRL590_09_9_L
GGCAAGATGGTCGAGT-GGTCAAGACGTCACGTTCAGGTCGTGATCG-CGTGGGTTCAAA
CCCCACTCTTGTCA
>LMAJORSD75_LMJSD75_34_91_L
GGCGGAGTGGCCGAGT-GGTCAAGGCGCCAGATTTAGGCTCTGGTCG-CGTGGGTTCGAA
CCCCACCTCCGTCA
>LDONOVANIBHU1220_CM002163-1_49_L
GGCAAGATGGTCGAGT-GGTCAAGACGTCACGTTCAGGTCGTGATCG-CGTGGGTTCAAA
CCCCACTCTTGTCA
>TEVANSISTIB805_STIB805_CHR10_55_L
GGCGAGATGGTCGAGT-GGTCAAGACGTTGGATTAAGGTTCCAATCG-CGTGGGTTCAAA
CCCCACTCTCGTCA
>TCRUZICRUZIDM28C_MBSY01000577_58_L
GGCGAGATGGTCGAGT-GGTCAAGACGTTGGATTAAGGTTCCAATCG-CGTGGGTTCAAA
CCCCACTCTCGTCA
>LTROPICAL590_LTRL590_11_20_L
GGTGAGATGGTCGAGT-GGTCAAGACGTTGGATTAAGGTTCCAATCG-CGTGGGTTCAAA
CCCCACTCTCATCA
>LMAJORSD75_LMJSD75_34_92_S
GTCAACATACCCAAGT-GGTTACGGGGTTTGACTTGAAATCAAATGG-CGCAGGTTCGAA
CCCTGCTGTTGACG
>LDONOVANIBHU1220_CM002169-1_63_L
GGCAGGATGGCCGAGT-GGTCAAGGCGGGAGACTCAAGTTCTCTTCG-CGCGGGTTCGAA
CCCCGCTCCTGTCA
>TGRAYIANR4_JMRU01000020_2_S
GCAAACGTGGCCGAGT-GGTTAAGGCGCCTGCCTGCTAAGCAGGTGG-CGAAGGTTCGAA
CCCTTCCGTTTGCG
>TCRUZICRUZIDM28C_MBSY01000602_63_L
GGCAAGATGGCCGAGT-GGTCAAGGCGGGAGACTCAAGTTCTCTTCG-CGTGGGTTCGAA
CCCCACTCTTGTCA
>LTROPICAL590_LTRL590_11_24_L
GGTGAGATGGTCGAGT-GGTCAAGACGTTGGATTAAGGTTCCAATCG-CGTGGGTTCAAA
CCCCACTCTCATCA
>LMAJORSD75_LMJSD75_36_100_L
GGTGAGATGGTCGAGT-GGTCAAGACGTTGGATTAAGGTTCCAATCG-CGTGGGTTCAAA
CCCCACTCTCATCA
>LDONOVANIBHU1220_CM002169-1_64_S
GTCATCATACCCAAGT-GGTTACGGGGGTTGACTCGAAATCAACTGG-CGCAGGTTCGAA
TCCTGCTGATGACG
>TGRAYIANR4_JMRU01000074_7_L
GGCGAGATGGTCGAGT-GGTCAAGACGTTGGATTAAGGTTCCAATCG-CGTGGGTTCAAA
CCCCACTCTCGTCA
>TCRUZICRUZIDM28C_MBSY01000602_64_S
GTCACCATACCCAAGT-GGTTACGGGGACTGACTCGAAATCAGTTGG-CGCAGGTTCGAA
TCCTGCTGGTGACG
>LTROPICAL590_LTRL590_11_27_L
GGTGAGATGGTCGAGT-GGTCAAGACGTTGGATTAAGGTTCCAATCG-CGTGGGTTCAAA
CCCCACTCTCATCA
>LMEXICANAMHOMGT2001U1103_LMXM-08_13_S
GTCACCATACCCAAGT-GGTTACGGGGGTTGACTCGAAATCAACTGG-CGCAGGTTCGAA
TCCTGCTGGTGACG
>LDONOVANIBHU1220_CM002171-1_67_S
GTCACCATACCCAAGT-GGTTACGGGGACTGACTAGAAATCAGTTGG-CGCAGGTTCGAA
TCCTGCTGGTGACG
>TGRAYIANR4_JMRU01000549_37_L
GGCGAGATGGTCGAGT-GGTCAAGACGTTGGATTAAGGTTCCAATCG-CGTGGGTTCAAA
CCCCACTCTCGTCA
>TCRUZICRUZIDM28C_MBSY01000602_65_S
GTCACCATACCCAAGT-GGTTACGGGGACTGACTAGAAATCAGTTGG-CGCAGGTTCGAA
TCCTGCTGGTGACG
>LTROPICAL590_LTRL590_17_38_S
GCAAATGTGGCCGAGT-GGTTAAGGCGCCTGCCTGCTAAGCAGGTGG-CGAAGGTTCGAA
CCCTTCCGTTTGCG
>LMEXICANAMHOMGT2001U1103_LMXM-08_14_L
GGCAGGATGGCCGAGT-GGTCAAGGCGGGAGACTCAAGTTCTCTTCG-CGCGGGTTCGAA
CCCCGCTCCTGTCA
>LDONOVANIBHU1220_CM002174-1_85_L
GGCGGAGTGGCCGAGT-GGTCAAGGCGCCAGATTTAGGCTCTGGTCG-CGTGGGTTCGAA
CCCCACCTCCGTCA
>TGRAYIANR4_JMRU01000552_39_S
GTCACCATACCCAAGT-GGTTACGGGGACTGACTAGAAATCAGTTGG-CGCAGGTTCGAA
TCCTGCTGGTGACG
>TCRUZICRUZIDM28C_MBSY01000672_74_L
GGCGGTGTGGCCGAGT-GGTCAAGGCGCCAGATTTAGGCTCTGGTCG-CGTGGGTTCGAA
CCCCACCACCGTCA
>LTROPICAL590_LTRL590_21_43_S
GCAAACGTGGCCGAGT-GGTTAAGGCGCCTGCCTGCTAAGCAGGTGG-CGAAGGTTCGAA
CCCTTCCGTTTGCG
>LMEXICANAMHOMGT2001U1103_LMXM-09_18_L
GGCAAGATGGTCGAGT-GGTCAAGACGTCACGTTCAGGTCGTGATCG-CGTGGGTTCAAA
CCCCACTCTTGTCA
>LDONOVANIBHU1220_CM002174-1_86_S
GTCAACATACCCAAGT-GGTTACGGGGTTTGACTTGAAATCAAATGG-CGCAGGTTCGAA
CCCTGCTGTTGACG
>TGRAYIANR4_JMRU01000706_48_L
GGCAAGATGGTCGAGT-GGTCAAGACGTGACGTTCAGGTCGTCATCG-CGTGGGTTCAAA
CCCCACTCTTGTCA
>TCRUZICRUZIDM28C_MBSY01000672_75_S
GTCGACATACCCAAGT-GGTTACGGGGTTTGACTTGAAATCAAATGG-CGCAGGTTCGAA
CCCTGCTGTCGACG
>LTROPICAL590_LTRL590_23_53_L
GGCAAGATGGTCGAGT-GGTCAAGACGTCACGTTCAGGTCGTGATCG-CGTGGGTTCAAA
CCCCACTCTTGTCA
>LMEXICANAMHOMGT2001U1103_LMXM-11_30_L
GGTGAGATGGTCGAGT-GGTCAAGACGTTGGATTAAGGTTCCAATCG-CGTGGGTTCAAA
CCCCACTCTCATCA
>LDONOVANIBHU1220_CM002176-1_98_L
GGTGAGATGGTCGAGT-GGTCAAGACGTTGGATTAAGGTTCCAATCG-CGTGGGTTCAAA
CCCCACTCTCATCA
>TGRAYIANR4_JMRU01000724_53_L
GGCAAGATGGTCGAGT-GGTCAAGACGTGACGTTCAGGTCGTCATCG-CGTGGGTTCAAA
CCCCACTCTTGTCA
>TCRUZICRUZIDM28C_MBSY01000739_95_L
GGCAAGATGGTCGAGT-GGTCAAGACGTGACGTTCAGGTCGTCATCG-CGTGGGTTCAAA
CCCCACTCTTGTCA
>LTROPICAL590_LTRL590_29_71_L
GGCAGGATGGCCGAGT-GGTCAAGGCGGGAGACTCAAGTTCTCTTCG-CGCGGGTTCGAA
CCCCGCTCCTGTCA
>LMEXICANAMHOMGT2001U1103_LMXM-11_34_L
GGTGAGATGGTCGAGT-GGTCAAGACGTTGGATTAAGGTTCCAATCG-CGTGGGTTCAAA
CCCCACTCTCATCA
>LDONOVANIBPK282A1_LD09_V01S1_9_L
GGCAAGATGGTCGAGT-GGTCAAGACGTCACGTTCAGGTCGTGATCG-CGTGGGTTCAAA
CCCCACTCTTGTCA
>TGRAYIANR4_JMRU01000855_68_L
GGCAAGATGGTCGAGT-GGTCAAGACGTGACGTTCAGGTCGTCATCG-CGTGGGTTCAAA
CCCCACTCTTGTCA
>TCRUZICRUZIDM28C_MBSY01000767_104_S
GCAAACGTGGCCGAGT-GGTTAAGGCGCCTGCCTGCTAAGCAGGTGG-CGTAGGTTCGAA
CCCTACCGTTTGCG
>LTROPICAL590_LTRL590_29_72_S
GTCACCATACCCAAGT-GGTTACGGGGGTTGACTCGAAATCAACTGG-CGCAGGTTCGAA
TCCTGCTGGTGACG
>LMEXICANAMHOMGT2001U1103_LMXM-17_43_S
GCAAATGTGGCCGAGT-GGTTAAGGCGCCTGCCTGCTAAGCAGGTGG-CGAAGGTTCGAA
CCCTTCCGTTTGCG
>LDONOVANIBPK282A1_LD11_V01S1_20_L
GGTGAGATGGTCGAGT-GGTCAAGACGTTGGATTAAGGTTCCAATCG-CGTGGGTTCAAA
CCCCACTCTCATCA
>TGRAYIANR4_JMRU01001523_86_S
GTCACCATACCCAAGT-GGTTACGGGGACTGACTAGAAATCAGTTGG-CGCAGGTTCGAA
TCCTGCTGGTGACG
>TCRUZICRUZIDM28C_MBSY01001016_107_S
GCAAACGTGGCCGAGT-GGTTAAGGCGCCTGCCTGCTAAGCAGGTGG-CGTAGGTTCGAA
CCCTACCGTTTGCG
>LTROPICAL590_LTRL590_31_76_S
GTCACCATACCCAAGT-GGTTACGGGGACTGACTAGAAATCAGTTGG-CGCAGGTTCGAA
TCCTGCTGGTGACG
>LMEXICANAMHOMGT2001U1103_LMXM-20_54_L
GGTGAGATGGTCGAGT-GGTCAAGACGTTGGATTAAGGTTCCAATCG-CGTGGGTTCAAA
CCCCACTCTCATCA
>LDONOVANIBPK282A1_LD11_V01S1_23_L
GGTGAGATGGTCGAGT-GGTCAAGACGTTGGATTAAGGTTCCAATCG-CGTGGGTTCAAA
CCCCACTCTCATCA
>TGRAYIANR4_JMRU01001587_87_S
GCAAACGTGGCCGAGT-GGTTAAGGCGCCTGCCTGCTAAGCAGGTGG-CGAAGGTTCGAA
CCCTTCCGTTTGCG
>TCRUZIDM28C_AYLP01000004_1_L
GGCGAGATGGTCGAGT-GGTCAAGACGTTGGATTAAGGTTCCAATCG-CGTGGGTTCAAA
CCCCACTCTCGTCA
>LTROPICAL590_LTRL590_34_95_L
GGCGGAGTGGCCGAGT-GGTCAAGGCGCCAGATTTAGGCTCTGGTCG-CGTGGGTTCGAA
CCCCACCTCCGTCA
>LMEXICANAMHOMGT2001U1103_LMXM-21_61_S
GCAAACGTGGCCGAGT-GGTTAAGGCGCCTGCCTGCTAAGCAGGTGG-CGAAGGTTCGAA
CCCTTCCGTTTGCG
>LDONOVANIBPK282A1_LD17_V01S1_36_S
GCAAATGTGGCCGAGT-GGTTAAGGCGCCTGCCTGCTAAGCAGGTGG-CGAAGGTTCGAA
CCCTTCCGTTTGCG
>TGRAYIANR4_JMRU01002281_100_L
GGCAAGATGGCCGAGT-GGTCAAGGCGGGAGACTCAAGTTCTCTTCG-CGTGGGTTCGAA
CCCCACTCTTGTCA
>TCRUZIDM28C_AYLP01000028_7_S
GTCGACATACCCAAGT-GGTTACGGGGTTTGACTTGAAATCAAATGG-CGCAGGTTCGAA
CCCTGCTGTCGACG
>LTROPICAL590_LTRL590_34_96_S
GTCAACATACCCAAGT-GGTTACGGGGTTTGACTTGAAATCAAATGG-CGCAGGTTCGAA
CCCTGCTGTTGACG
>LMEXICANAMHOMGT2001U1103_LMXM-23_71_L
GGCAAGATGGTCGAGT-GGTCAAGACGTCACGTTCAGGTCGTGATCG-CGTGGGTTCAAA
CCCCACTCTTGTCA
>LDONOVANIBPK282A1_LD21_V01S1_41_S
GCAAACGTGGCCGAGT-GGTTAAGGCGCCTGCCTGCTAAGCAGGTGG-CGAAGGTTCGAA
CCCTTCCGTTTGCG
>TGRAYIANR4_JMRU01002281_101_S
GTCACCATACCCAAGT-GGTTACGGGGATTGACTCGAAATCAATTGG-CGCAGGTTCGAA
TCCTGCTGGTGACG
>TCRUZIDM28C_AYLP01000028_8_L
GGCGGTGTGGCCGAGT-GGTCAAGGCGCCAGATTTAGGCTCTGGTCG-CGTGGGTTCGAG
CCCCACCACCGTCA
>LTROPICAL590_LTRL590_36_108_L
GGTGAGATGGTCGAGT-GGTCAAGACGTTGGATTAAGGTTCCAATCG-CGTGGGTTCAAA
CCCCACTCTCATCA
>LMEXICANAMHOMGT2001U1103_LMXM-30_87_S
GTCACCATACCCAAGT-GGTTACGGGGACTGACTAGAAATCAGTTGG-CGCAGGTTCGAA
TCCTGCTGGTGACG
>LDONOVANIBPK282A1_LD23_V01S1_50_L
GGCAAGATGGTCGAGT-GGTCAAGACGTCACGTTCAGGTCGTGATCG-CGTGGGTTCAAA
CCCCACTCTTGTCA
>TGRAYIANR4_JMRU01002762_106_L
GGCAAGATGGCCGAGT-GGTCAAGGCGGGAGACTCAAGTTCTCTTCG-CGTGGGTTCGAA
CCCCACTCTTGTCA
>TCRUZIDM28C_AYLP01000070_13_L
GGCAAGATGGCCGAGT-GGTCAAGGCGGGAGACTCAAGTTCTCTTCG-CGTGGGTTCGAA
CCCCACTCTTGTCA
>LTURANICALEM423_LTULEM423_09_10_L
GGCAAGATGGTCGAGT-GGTCAAGACGTCACGTTCAGGTCGTGATCG-CGTGGGTTCAAA
CCCCACTCTTGTCA
>LMEXICANAMHOMGT2001U1103_LMXM-33_107_L
GGCGGAGTGGCCGAGT-GGTCAAGGCGCCAGATTTAGGCTCTGGTCG-CGTGGGTTCGAA
CCCCACCTCCGTCA
>LDONOVANIBPK282A1_LD29_V01S1_64_L
GGCAGGATGGCCGAGT-GGTCAAGGCGGGAGACTCAAGTTCTCTTCG-CGCGGGTTCGAA
CCCCGCTCCTGTCA
>TTHEILERIEDINBURGH_NBCO01000001_3_L
GGCAAGATGGCCGAGT-GGTCAAGGCGGGAGACTCAAGTTCTCTTCG-CGTGGGTTCGAA
CCCCACTCTTGTCA
>TCRUZIDM28C_AYLP01000070_14_S
GTCACCATACCCAAGT-GGTTACGGGGACTGACTCGAAATCAGTTGG-CGCAGGTTCGAA
TCCTGCTGGTGACG
>LTURANICALEM423_LTULEM423_11_21_L
GGTGAGATGGTCGAGT-GGTCAAGACGTTGGATTAAGGTTCCAATCG-CGTGGGTTCAAA
CCCCACTCTCATCA
>LMEXICANAMHOMGT2001U1103_LMXM-33_108_S
GTCAACATACCCAAGT-GGTTACGGGGTTTGACTTGAAATCAAATGG-CGCAGGTTCGAA
CCCTGCTGTTGACG
>LDONOVANIBPK282A1_LD29_V01S1_65_S
GTCATCATACCCAAGT-GGTTACGGGGGTTGACTCGAAATCAACTGG-CGCAGGTTCGAA
TCCTGCTGATGACG
>TTHEILERIEDINBURGH_NBCO01000001_13_S
GTCGACATACCCAAGT-GGTTACGGGGTTTGACTTGAAATCAAATGG-CGCAGGTTCGAA
CCCTGCTGTCGACG
>TCRUZIDM28C_AYLP01000078_17_L
GCTGGGGTTCCCGAGTTGGTCAAGGGGTGAGACTTAAGTTCTCATGTTCGTGGGTTCGAA
CCCCACCCCCAGCA
>LTURANICALEM423_LTULEM423_17_32_S
GCAAATGTGGCCGAGT-GGTTAAGGCGCCTGCCTGCTAAGCAGGTGG-CGAAGGTTCGAA
CCCTTCCGTTTGCG
>LPANAMENSISMHOMCOL81L13_LPAL13_09_6_L
GGCAAGATGGTCGAGT-GGTCAAGACGTCACGTTCAGGTCGTGATCG-CGTGGGTTCAAA
CCCCACTCTTGTCA
>LDONOVANIBPK282A1_LD31_V01S1_68_S
GTCACCATACCCAAGT-GGTTACGGGGACTGACTAGAAATCAGTTGG-CGCAGGTTCGAA
TCCTGCTGGTGACG
>TTHEILERIEDINBURGH_NBCO01000001_14_L
GGCGGTGTGGCCGAGT-GGTCAAGGCGCCAGATTTAGGCTCTGGTCG-CGTGGGTTCGAA
CCCCACCACCGTCA
>TCRUZIDM28C_AYLP01000097_22_S
GTCACCATACCCAAGT-GGTTACGGGGACTGACTAGAAATCAGTTGG-CGCAGGTTCGAA
TCCTGCTGGTGACG
>LTURANICALEM423_LTULEM423_21_35_S
GCAAACGTGGCCGAGT-GGTTAAGGCGCCTGCCTGCTAAGCAGGTGG-CGAAGGTTCGAA
CCCTTCCGTTTGCG
>LPANAMENSISMHOMCOL81L13_LPAL13_11_17_L
GGTGAGATGGTCGAGT-GGTCAAGACGTTGGATTAAGGTTCCAATCG-CGTGGGTTCAAA
CCCCACTCTCATCA
>LDONOVANIBPK282A1_LD34_V01S1_86_L
GGCGGAGTGGCCGAGT-GGTCAAGGCGCCAGATTTAGGCTCTGGTCG-CGTGGGTTCGAA
CCCCACCTCCGTCA
>TTHEILERIEDINBURGH_NBCO01000002_20_S
GTCACCATACCCAAGT-GGTTACGGGGACTGACTAGAAATCAGTTGG-CGCAGGTTCGAA
TCCTGCTGGTGACG
>TCRUZIDM28C_AYLP01000108_23_L
GGCGAGATGGTCGAGT-GGTCAAGACGTTGGATTAAGGTTCCAATCG-CGTGGGTTCAAA
CCCCACTCTCGTCA
>LTURANICALEM423_LTULEM423_23_46_L
GGCAAGATGGTCGAGT-GGTCAAGACGTCACGTTCAGGTCGTGATCG-CGTGGGTTCAAA
CCCCACTCTTGTCA
>LPANAMENSISMHOMCOL81L13_LPAL13_17_30_S
GCAAATGTGGCCGAGT-GGTTAAGGCGCCTGCCTGCTAAGCAGGTGG-CGAAGGTTCGAA
CCCTTCCGTTTGCG
>LDONOVANIBPK282A1_LD34_V01S1_87_S
GTCAACATACCCAAGT-GGTTACGGGGTTTGACTTGAAATCAAATGG-CGCAGGTTCGAA
CCCTGCTGTTGACG
>TTHEILERIEDINBURGH_NBCO01000003_25_ARAS
GTCACCATACCCAAGT-GGTTACGGGGACTGACTCGAAATCAGTTGG-CGCAGGTTCGAA
TCCTGCTGGTGACG
>TCRUZIDM28C_AYLP01000135_32_L
GGCAAGATGGTCGAGT-GGTCAAGACGTGACGTTCAGGTCGTCATCG-CGTGGGTTCAAA
CCCCACTCTTGTCA
>LTURANICALEM423_LTULEM423_29_62_L
GGCAGGATGGCCGAGT-GGTCAAGGCGGGAGACTCAAGTTCTCTTCG-CGCGGGTTCGAA
CCCCGCTCCTGTCA
>LPANAMENSISMHOMCOL81L13_LPAL13_20-1_41_L
GGCGGAGTGGCCGAGT-GGTCAAGGCGCCAGATTTAGGCTCTGGTCG-CGTGGGTTCGAA
CCCCACCTCCGTCA
>LDONOVANIBPK282A1_LD36_V01S1_99_L
GGTGAGATGGTCGAGT-GGTCAAGACGTTGGATTAAGGTTCCAATCG-CGTGGGTTCAAA
CCCCACTCTCATCA
>TTHEILERIEDINBURGH_NBCO01000009_42_S
GTCACCATACCCAAGT-GGTTACGGGGACTGACTAGAAATCAGTTGG-CGCAGGTTCGAA
TCCTGCTGGTGACG
>TCRUZIDM28C_AYLP01000345_42_S
GCAAACGTGGCCGAGT-GGTTAAGGCGCCTGCCTGCTAAGCAGGTGG-CGTAGGTTCGAA
CCCTACCGTTTGCG
>LTURANICALEM423_LTULEM423_29_63_S
GTCACCATACCCAAGT-GGTTACGGGGGTTGACTCGAAATCAACTGG-CGCAGGTTCGAA
TCCTGCTGGTGACG
>LPANAMENSISMHOMCOL81L13_LPAL13_20-1_42_S
GTCAACATACCCAAGT-GGTTACGGGGTTTGACTTGAAATCAAATGG-CGCAGGTTCGAA
CCCTGCTGTTGACG
>LENRIETTIILEM3045_LENLEM3045_09_11_L
GGCAAGATGGTCGAGT-GGTCAAGACGTCACGTTCAGGTCGTGATCG-CGTGGGTTCAAA
CCCCACTCTTGTCA
>TTHEILERIEDINBURGH_NBCO01000009_44_L
GGCAAGATGGCCGAGT-GGTCAAGGCGGGAGACTCAAGTTCTCTTCG-CGTGGGTTCGAA
CCCCACTCTTGTCA
>TCRUZIDM28C_AYLP01000940_53_S
GCAAACGTGGCCGAGT-GGTTAAGGCGCCTGCCTGCTAAGCAGGTGG-CGTAGGTTCGAA
CCCTACCGTTTGCG
>LTURANICALEM423_LTULEM423_31_68_S
GTCACCATACCCAAGT-GGTTACGGGGACTGACTAGAAATCAGTTGG-CGCAGGTTCGAA
TCCTGCTGGTGACG
>LPANAMENSISMHOMCOL81L13_LPAL13_21_44_S
GCAAACGTGGCCGAGT-GGTTAAGGCGCCTGCCTGCTAAGCAGGTGG-CGAAGGTTCGAA
CCCTTCCGTTTGCG
>LENRIETTIILEM3045_LENLEM3045_11_22_L
GGTGAGATGGTCGAGT-GGTCAAGACGTTGGATTAAGGTTCCAATCG-CGTGGGTTCAAA
CCCCACTCTCATCA
>TTHEILERIEDINBURGH_NBCO01000009_45_S
GTCACCATACCCAAGT-GGTTACGGGGACTGACTCGAAATCAGTTGG-CGCAGGTTCGAA
TCCTGCTGGTGACG
>TCRUZIESMERALDO_ANOX01006018-1_6_S
GCAAACGTGGCCGAGT-GGTTAAGGCGCCTGCCTGCTAAGCAGGTGG-CGTAGGTTCGAA
CCCTACCGTTTGCG
>LTURANICALEM423_LTULEM423_36_84_L
GGTGAGATGGTCGAGT-GGTCAAGACGTTGGATTAAGGTTCCAATCG-CGTGGGTTCAAA
CCCCACTCTCATCA
>LPANAMENSISMHOMCOL81L13_LPAL13_23_51_L
GGCAAGATGGTCGAGT-GGTCAAGACGTCACGTTCAGGTCGTGATCG-CGTGGGTTCAAA
CCCCACTCTTGTCA
>LENRIETTIILEM3045_LENLEM3045_11_26_L
GGTGAGATGGTCGAGT-GGTCAAGACGTTGGATTAAGGTTCCAATCG-CGTGGGTTCAAA
CCCCACTCTCATCA
>TTHEILERIEDINBURGH_NBCO01000010_47_L
GGCAAGATGGTCGAGT-GGTCAAGACGTGACGTTCAGGTCGTCATCG-CGTGGGTTCAAA
CCCCACTCTTGTCA
>TCRUZIESMERALDO_ANOX01006027-1_8_S
GCAAACGTGGCCGAGT-GGTTAAGGCGCCTGCCTGCTAAGCAGGTGG-CGTAGGTTCGAA
CCCTACCGTTTGCG
>LTURANICALEM423_LTULEM423_SCAF000129_100_S
GTCAACATACCCAAGT-GGTTACGGGGTTTGACTTGAAATCAAATGG-CGCAGGTTCGAA
CCCTGCTGTTGACG
>LPANAMENSISMHOMCOL81L13_LPAL13_31_69_S
GTCACCATACCCAAGT-GGTTACGGGGACTGACTAGAAATCAGTTGG-CGTAGGTTCGAA
TCCTGCTGGTGACG
>LENRIETTIILEM3045_LENLEM3045_17_35_S
GCAAATGTGGCCGAGT-GGTTAAGGCGCCTGCCTGCTAAGCAGGTGG-CGAAGGTTCGAA
CCCTTCCGTTTGCG
>TTHEILERIEDINBURGH_NBCO01000012_51_L
GGCAAGATGGTCGAGT-GGTCAAGACGTGACGTTCAGGTCGTCATCG-CGTGGGTTCAAA
CCCCACTCTTGTCA
>TCRUZIESMERALDO_ANOX01007444-1_12_ARAH
CGGTCGGTGGGCAACGCG----GGGTGCCTCATTGCCGAGGAGGT-ATGAGATGTCCAAA
ACATTTTCGATCGC
>LTURANICALEM423_LTULEM423_SCAF000129_101_L
GGCGGAGTGGCCGAGT-GGTCAAGGCGCCAGATTTAGGCTCTGGTCG-CGTGGGTTCGAA
CCCCACCTCCGTCA
>LPANAMENSISMHOMCOL81L13_LPAL13_35_82_L
GGTGAGATGGTCGAGT-GGTCAAGACGTTGGATTAAGGTTCCAATCG-CGTGGGTTCAAA
CCCCACTCTCATCA
>LENRIETTIILEM3045_LENLEM3045_21_37_S
GCAAACGTGGCCGAGT-GGTTAAGGCGCCTGCCTGCTAAGCAGGTGG-CGAAGGTTCGAA
CCCTTCCGTTTGCG
>TTHEILERIEDINBURGH_NBCO01000013_57_L
GGCAAGATGGTCGAGT-GGTCAAGACGTGACGTTCAGGTCGTCATCG-CGTGGGTTCAAA
CCCCACTCTTGTCA
>TCRUZIESMERALDO_ANOX01007727-1_13_ARAH
CGGTCGGTGG-GCAAC-GGG-AG--TGCCTCATTGCCGAGGAGGT-ATGAGATGTCCAAA
ACATTTTCGATCGC
>LTURANICALEM423_LTULEM423_SCAF000130_105_L
GGCGGAGTGGCCGAGT-GGTCAAGGCGCCAGATTTAGGCTCTGGTCG-CGTGGGTTCGAA
CCCCACCTCCGTCA
>LPANAMENSISMHOMCOL81L13_LPAL13_SCAF000041_96_L
GGCAGGATGGCCGAGT-GGTCAAGGCGGGAGACTCAAGTTCTCTTCG-CGCGGGTTCGAA
CCCCGCTCCTGTCA
>LENRIETTIILEM3045_LENLEM3045_23_46_L
GGCAAGATGGTCGAGT-GGTCAAGACGTCACGTTCAGGTCGTGATCG-CGTGGGTTCAAA
CCCCACTCTTGTCA
>TTHEILERIEDINBURGH_NBCO01000013_60_L
GGCAAGATGGTCGAGT-GGTCAAGACGTGACGTTCAGGTCGTCATCG-CGTGGGTTCAAA
CCCCACTCTTGTCA
>TCRUZIESMERALDO_ANOX01013115-1_22_L
GCTGGGGTTCCCGAGTTGGTCAAGGGGTGAGACTTAAGTTCTCATGTTCGTGGGTTCGAA
CCCCACCCCCAGCA
>LTURANICALEM423_LTULEM423_SCAF000130_106_S
GTCAACATACCCAAGT-GGTTACGGGGTTTGACTTGAAATCAAATGG-CGCAGGTTCGAA
CCCTGCTGTTGACG
>LPANAMENSISMHOMCOL81L13_LPAL13_SCAF000041_97_S
GTCACCATACCCAAGT-GGTTACGGGGGTTGACTCGAAATCAACTGG-CGCAGGTTCGAA
TCCTGCTGGTGACG
>LENRIETTIILEM3045_LENLEM3045_29_59_L
GGCAGGATGGCCGAGT-GGTCAAGGCGGGAGACTCAAGTTCTCTTCG-CGCGGGTTCGAA
CCCCGCTCCTGTCA
>TTHEILERIEDINBURGH_NBCO01000015_70_S
GCAAACGTGGCCGAGT-GGTTAAGGCGCCTGCCTGCTAAGCAGGTGG-CGTAGGTTCGAA
CCCTACCGTTTGCG
>TCRUZIESMERALDO_KB205250-1_38_S
GTCACCATACCCAAGT-GGTTACGGGGACTGACTCGAAATCAGTTGG-CGCAGGTTCGAA
TCCTGCTGGTGACG
>PCONFUSUMCUL13_PCON_CONTIG05495_2_L
GGCAAGATGGTCGAGT-GGTCAAGACGGAAGACTCAAGTTCTTCTCG-CGTGGGTTCGAA
CCCCACTCTTGTCA
>LPANAMENSISMHOMCOL81L13_LPAL13_SCAF000592_101_L
GGTGAGATGGTCGAGT-GGTCAAGACGTTGGATTAAGGTTCCAATCG-CGTGGGTTCAAA
CCCCACTCTCATCA
>LENRIETTIILEM3045_LENLEM3045_29_60_S
GTCACCATACCCAAGT-GGTTACGGGGGTTGACTCGAAATCAACTGG-CGCAGGTTCGAA
TCCTGCTGGTGACG
>TTHEILERIEDINBURGH_NBCO01000020_83_S
GCAAACGTGGCCGAGT-GGTTAAGGCGCCTGCCTGCTAAGCAGGTGG-CGTAGGTTCGAA
CCCTACCGTTTGCG
>TCRUZIESMERALDO_KB205250-1_39_L
GGCAAGATGGCCGAGT-GGTCAAGGCGGGAGACTCAAGTTCTCTTCG-CGTGGGTTCGAA
CCCCACTCTTGTCA
>PCONFUSUMCUL13_PCON_CONTIG05495_3_S
GTCACCATATCCAAGC-GGTTACGGAGTCTGACTCGAAATCAGATGG-CGCAGGTTCGAA
TCCTGCTGGTGACG
>LPANAMENSISMHOMPA94PSC1_CP009378_8_L
GGCAAGATGGTCGAGT-GGTCAAGACGTCACGTTCAGGTCGTGATCG-CGTGGGTTCAAA
CCCCACTCTTGTCA
>LENRIETTIILEM3045_LENLEM3045_31_66_S
GTCACCATACCCAAGT-GGTTACGGGGACTGACTAGAAATCAGTTGG-CGCAGGTTCGAA
TCCTGCTGGTGACG
>TTHEILERIEDINBURGH_NBCO01000021_89_S
GTCGACATACCCAAGT-GGTTACGGGGTTTGACTTGAAATCAAATGG-CGCAGGTTCGAA
CCCTGCTGTCGACG
>TCRUZIESMERALDO_KB205264-1_42_L
GCTGGGGTTCCCGAGTTGGTCAAGGGGTGAGACTTAAGTTCTCATGTTCGTGGGTTCGAA
CCCCACCCCCAGCA
>PCONFUSUMCUL13_PCON_CONTIG05495_4_S
GTCACCATATCCAAGC-GGTTACGGAGTCTGACTAGAAATCAGATGG-CGCAGGTTCGAG
TCCTGCTGGTGACG
>LPANAMENSISMHOMPA94PSC1_CP009380_17_L
GGTGAGATGGTCGAGT-GGTCAAGACGTTGGATTAAGGTTCCAATCG-CGTGGGTTCAAA
CCCCACTCTCATCA
>LENRIETTIILEM3045_LENLEM3045_34_81_L
GGCGGAGTGGCCGAGT-GGTCAAGGCGCCAGATTTAGGCTCTGGTCG-CGTGGGTTCGAA
CCCCACCTCCGTCA
>TTHEILERIEDINBURGH_NBCO01000033_111_L
GGCGAGATGGTCGAGT-GGTCAAGACGTTGGATTAAGGTTCCAATCG-CGTGGGTTCAAA
CCCCACTCTCGTCA
>TCRUZIESMERALDO_KB205273-1_44_L
GGCGAGATGGTCGAGT-GGTCAAGACGTTGGATTAAGGTTCCAATCG-CGTGGGTTCAAA
CCCCACTCTCGTCA
>PCONFUSUMCUL13_PCON_CONTIG05495_5_S
GTCACCATATCCAAGC-GGTTACGGAGTCTGACTAGAAATCAGATGG-CGCAGGTTCGAG
TCCTGCTGGTGACG
>LPANAMENSISMHOMPA94PSC1_CP009386_27_S
GCAAATGTGGCCGAGT-GGTTAAGGCGCCTGCCTGCTAAGCAGGTGG-CGAAGGTTCGAA
CCCTTCCGTTTGCG
>LENRIETTIILEM3045_LENLEM3045_34_82_S
GTCAACATACCCAAGT-GGTTACGGGGTTTGACTTGAAATCAAATGG-CGCAGGTTCGAA
CCCTGCTGTTGACG
>TTHEILERIEDINBURGH_NBCO01000034_119_L
GGCGAGATGGTCGAGT-GGTCAAGACGTTGGATTAAGGTTCCAATCG-CGTGGGTTCAAA
CCCCACTCTCGTCA
>TCRUZIESMERALDO_KB205314-1_48_ARAH
CGGTCGGTGG-GCAAC-GGG-AG--TGCCTCATTGCCGAGGAGGT-ATGAGATGTCCAAA
ACATTTTCGATCGC
>PCONFUSUMCUL13_PCON_SCAFFOLD00001_1_22_L
GGCAAGATGGTCGAGT-GGTCAAGACGTAACGTTCAGGTCGTTATCG-CGTGGGTTCAAA
CCCCACTCTTGTCA
>LPANAMENSISMHOMPA94PSC1_CP009389_38_L
GGCGGAGTGGCCGAGT-GGTCAAGGCGCCAGATTTAGGCTCTGGTCG-CGTGGGTTCGAA
CCCCACCTCCGTCA
>LENRIETTIILEM3045_LENLEM3045_36_92_L
GGTGAGATGGTCGAGT-GGTCAAGACGTTGGATTAAGGTTCCAATCG-CGTGGGTTCAAA
CCCCACTCTCATCA
>TTHEILERIEDINBURGH_NBCO01000043_132_S
GTCACCATACCCAAGT-GGTTACGGGGACTGACTAGAAATCAGTTGG-CGCAGGTTCGAA
TCCTGCTGGTGACG
>TCRUZIESMERALDO_KB205361-1_50_S
GTCACCATACCCAAGT-GGTTACGGGGACTGACTAGAAATCAGTTGG-CGCAGGTTCGAA
TCCTGCTGGTGACG
>PCONFUSUMCUL13_PCON_SCAFFOLD00001_1_23_L
GGCAAGATGGTCGAGT-GGTCAAGACGTAACGTTCAGGTCGTTATCG-CGTGGGTTCAAA
CCCCACTCTTGTCA
>LPANAMENSISMHOMPA94PSC1_CP009389_39_S
GTCAACATACCCAAGT-GGTTACGGGGTTTGACTTGAAATCAAATGG-CGCAGGTTCGAA
CCCTGCTGTTGACG
>LGERBILLILEM452_LGELEM452_09_10_L
GGCAAGATGGTCGAGT-GGTCAAGACGTCACGTTCAGGTCGTGATCG-CGTGGGTTCAAA
CCCCACTCTTGTCA
>TTHEILERIEDINBURGH_NBCO01000044_133_L
GGCGAGATGGTCGAGT-GGTCAAGACGTTGGATTAAGGTTCCAATCG-CGTGGGTTCAAA
CCCCACTCTCGTCA
>TCRUZIESMERALDO_KB205511-1_62_L
GGCGAGATGGTCGAGT-GGTCAAGACGTTGGATTAAGGTTCCAATCG-CGTGGGTTCAAA
CCCCACTCTCGTCA
>PCONFUSUMCUL13_PCON_SCAFFOLD00001_4_32_S
GTCAGCATATCCAAGT-GGTTACGGAGTTTGACTTGAAATCAAATGG-CGCAGGTTCGAA
CCCTGCTGCTGACG
>LPANAMENSISMHOMPA94PSC1_CP009390_41_S
GCAAACGTGGCCGAGT-GGTTAAGGCGCCTGCCTGCTAAGCAGGTGG-CGAAGGTTCGAA
CCCTTCCGTTTGCG
>LGERBILLILEM452_LGELEM452_11_21_L
GGTGAGATGGTCGAGT-GGTCAAGACGTTGGATTAAGGTTCCAATCG-CGTGGGTTCAAA
CCCCACTCTCATCA
>TTHEILERIEDINBURGH_NBCO01000063_145_L
GGCAAGATGGTCGAGT-GGTCAAGACGTGACGTTCAGGTCGTCATCG-CGTGGGTTCAAA
CCCCACTCTTGTCA
>TCRUZIESMERALDO_KB205716-1_69_L
GGCGGTGTGGCCGAGT-GGTCAAGGCGCCAGATTTAGGCTCTGGTCG-CGTGGGTTCGAA
CCCCACCACCGTCA
>PCONFUSUMCUL13_PCON_SCAFFOLD00001_4_33_L
GGCAGTGTGGCCGAGT-GGTCAAGGCGCCAGATTTAGGCTCTGGTCG-CGTGGGTTCAAA
CCCCACCACTGTCA
>LPANAMENSISMHOMPA94PSC1_CP009392_49_L
GGCAAGATGGTCGAGT-GGTCAAGACGTCACGTTCAGGTCGTGATCG-CGTGGGTTCAAA
CCCCACTCTTGTCA
>LGERBILLILEM452_LGELEM452_21_33_S
GCAAACGTGGCCGAGT-GGTTAAGGCGCCTGCCTGCTAAGCAGGTGG-CGAAGGTTCGAA
CCCTTCCGTTTGCG
>TVIVAXY486_TVY486_03_1_S
GTCACCATACCCAAGT-GGTTACGGGGACTGACTAGAAATCAGTTGG-CGCAGGTTCGAA
TCCTGCTGGTGACG
>TCRUZIESMERALDO_KB205716-1_70_S
GTCGACATACCCAAGT-GGTTACGGGGTTTGACTTGAAATCAAATGG-CGCAGGTTCGAA
CCCTGCTGTCGACG
>PCONFUSUMCUL13_PCON_SCAFFOLD00002_2_38_ARAG
GTGTATGTGGGGCAAG-GGG-AGCCCCGCACCCTTCCAAGG-GCAGG-CGGGGGTTCCGC
TCCCCCCATCCGCG
>LPANAMENSISMHOMPA94PSC1_CP009398_66_L
GGCAGGATGGCCGAGT-GGTCAAGGCGGGAGACTCAAGTTCTCTTCG-CGCGGGTTCGAA
CCCCGCTCCTGTCA
>LGERBILLILEM452_LGELEM452_23_44_L
GGCAAGATGGTCGAGT-GGTCAAGACGTCACGTTCAGGTCGTGATCG-CGTGGGTTCAAA
CCCCACTCTTGTCA
>TVIVAXY486_TVY486_03_2_L
GGCAGGATGGCCGAGT-GGTCAAGGCGGGAGACTCAAGTTCTCTTCG-CGTGGGTTCGAA
CCCCACTCCTGTCA
>TCRUZIESMERALDO_KB205774-1_84_L
GGCAAGATGGTCGAGT-GGTCAAGACGTGACGTTCAGGTCGTCATCG-CGTGGGTTCAAA
CCCCACTCTTGTCA
>PCONFUSUMCUL13_PCON_SCAFFOLD00007_2_42_L
GGTGAGATGGTCGAGT-GGTCAAGACGTTGGATTAAGGTTCCAATCG-CGTGGGTTCAAA
CCCCACTCTCATCA
>LPANAMENSISMHOMPA94PSC1_CP009398_67_S
GTCACCATACCCAAGT-GGTTACGGGGGTTGACTCGAAATCAACTGG-CGCAGGTTCGAA
TCCTGCTGGTGACG
>LGERBILLILEM452_LGELEM452_29_59_L
GGCAGGATGGCCGAGT-GGTCAAGGCGGGAGACTCAAGTTCTCTTCG-CGCGGGTTCGAA
CCCCGCTCCTGTCA
>TVIVAXY486_TVY486_03_3_S
GTCATCATACCCAAGT-GGTTAAGGGGACTGACTCGAAATCAGTTGG-CGCAGGTTCGAA
TCCTGCTGGTGACG
>TCRUZIJRCL4_KB222877-1_17_L
GGCGGTGTGGCCGAGT-GGTCAAGGCGCCAGATTTAGGCTCTGGTCG-CGTGGGTTCGAA
CCCCACCACCGTCA
>PCONFUSUMCUL13_PCON_SCAFFOLD00105_91_L
GGTGAGATGGTCGAGT-GGTCAAGACGTTGGATTAAGGTTCCAATCG-CGTGGGTTCAAA
CCCCACTCTCATCA
>LPANAMENSISMHOMPA94PSC1_CP009400_70_S
GTCACCATACCCAAGT-GGTTACGGGGACTGACTAGAAATCAGTTGG-CGTAGGTTCGAA
TCCTGCTGGTGACG
>LGERBILLILEM452_LGELEM452_29_60_S
GTCACCATACCCAAGT-GGTTACGGGGGTTGACTCGAAATCAACTGG-CGCAGGTTCGAA
TCCTGCTGGTGACG
>TVIVAXY486_TVY486_04_5_S
GTCGACATACCCAAGT-GGTTACGGGGTTTGACTTGAAATCAAATGG-CGCAGGTTCGAA
CCCTGCTGTCGACG
>TCRUZIJRCL4_KB222877-1_18_S
GTCGACATACCCAAGT-GGTTACGGGGTTTGACTTGAAATCAAATGG-CGCAGGTTCGAA
CCCTGCTGTCGACG
>TBRUCEIGAMBIENSEDAL972_TBG972_03_2_S
GTCACCATACCCAAGT-GGTTACGGGGACTGACTAGAAATCAGTTGG-CGCAGGTTCGAA
TCCTGCTGGTGACG
>LPANAMENSISMHOMPA94PSC1_CP009404_81_L
GGTGAGATGGTCGAGT-GGTCAAGACGTTGGATTAAGGTTCCAATCG-CGTGGGTTCAAA
CCCCACTCTCATCA
>LGERBILLILEM452_LGELEM452_31_64_S
GTCACCATACCCAAGT-GGTTACGGGGACTGACTAGAAATCAGTTGG-CGCAGGTTCGAA
TCCTGCTGGTGACG
>TVIVAXY486_TVY486_08_14_L
GGCAAGATGGTCGAGT-GGTCAAGACGTGACGTTCAGGTCGTCATCG-CGTGGGTTCAAA
CCCCACTCTTGTCA
>TCRUZIJRCL4_KB222877-1_22_S
GTCGACATACCCAAGT-GGTTACGGGGTTTGACTTGAAATCAAATGG-CGCAGGTTCGAA
CCCTGCTGTCGACG
>TBRUCEIGAMBIENSEDAL972_TBG972_03_3_L
GGCAAGATGGCCGAGT-GGTCAAGGCGGGAGACTCAAGTTCTCTTCG-CGTGGGTTCAAA
CCCCACTCTTGTCA
>LPYRRHOCORISH10_LPYRH10_03_10_L
GGCAAGATGGTCGAGT-GGTCAAGACGTCACGTTCAGGTCGTGATCG-CGTGGGTTCAAA
CCCCACTCTTGTCA
>LGERBILLILEM452_LGELEM452_36_84_L
GGTGAGATGGTCGAGT-GGTCAAGACGTTGGATTAAGGTTCCAATCG-CGTGGGTTCAAA
CCCCACTCTCATCA
>TVIVAXY486_TVY486_10_22_L
GGCGAGATGGTCGAGT-GGTCAAGACGTTGGATTAAGGTTCCAATCG-CGTGGGTTCAAA
CCCCACTCTCGTCA
>TCRUZIJRCL4_KB222880-1_26_S
GTCACCATACCCAAGT-GGTTACGGGGACTGACTAGAAATCAGTTGG-CGCAGGTTCGAA
TCCTGCTGGTGACG
>TBRUCEIGAMBIENSEDAL972_TBG972_03_4_S
GTCACCATACCCAAGT-GGTTACGGGGACTGACTCGAAATCAGTTGG-CGCAGGTTCGAA
TCCTGCTGGTGACG
>LPYRRHOCORISH10_LPYRH10_05_32_L
GGCGGAGTGGCCGAGT-GGTCAAGGCGCCAGATTTAGGCTCTGGTCG-CGTGGGTTCGAA
CCCCACCTCCGTCA
>LGERBILLILEM452_LGELEM452_SCAF000007_92_S
GTCAACATACCCAAGT-GGTTACGGGGTTTGACTTGAAATCAAATGG-CGCAGGTTCGAA
CCCTGCTGTTGACG
>TVIVAXY486_TVY486_BIN_ARCHIVED_CONTIG_29_44_L
GGCGGTGTGGCCGAGT-GGTCAAGGCGCCAGATTTAGGCTCTGGTCG-CGTGGGTTCGAA
CCCCACCACCGTCA
>TCRUZIJRCL4_KB222880-1_27_L
GGCAAGATGGCCGAGT-GGTCAAGGCGGGAGACTCAAGTTCTCTTCG-CGTGGGTTCGAA
CCCCACTCTTGTCA
>TBRUCEIGAMBIENSEDAL972_TBG972_04_11_L
GGCGGTGTGGCCGAGT-GGTCAAGGCGCCAGATTTAGGCTCTGGTCG-CGTGGGTTCGAA
CCCCACCACCGTCA
>LPYRRHOCORISH10_LPYRH10_05_33_S
GTCAACATACCCAAGT-GGTTACGGGGTTTGACTTGAAATCAAATGG-CGCAGGTTCGAA
CCCTGCTGTTGACG
>LGERBILLILEM452_LGELEM452_SCAF000007_93_L
GGCGGAGTGGCCGAGT-GGTCAAGGCGCCAGATTTAGGCTCTGGTCG-CGTGGGTTCGAA
CCCCACCTCCGTCA
>TVIVAXY486_TVY486_BIN_ARCHIVED_CONTIG_3413_49_S
GTAGTCGTGGCCGAGT-GGTTAAGGCGATGGACTTGAAATCCATTGG-CGTAGGTTCGAA
TCCTGCCGAATACG
>TCRUZIJRCL4_KB222880-1_28_S
GTCACCATACCCAAGT-GGTTACGGGGACTGACTCGAAATCAGTTGG-CGCAGGTTCGAA
TCCTGCTGGTGACG
>TBRUCEIGAMBIENSEDAL972_TBG972_04_15_S
GTCGACATACCCAAGT-GGTTACGGGGTTTGACTTGAAATCAAATGG-CGCAGGTTCGAA
CCCTGCTGTCGACG
>LPYRRHOCORISH10_LPYRH10_06_48_L
GGTGAGATGGTCGAGT-GGTCAAGACGTTGGATTAAGGTTCCAATCG-CGTGGGTTCAAA
CCCCACTCTCATCA
>LGERBILLILEM452_LGELEM452_SCAF000082_100_S
GCAAATGTGGCCGAGT-GGTTAAGGCGCCTGCCTGCTAAGCAGGTGG-CGAAGGTTCGAA
CCCTTCCGTTTGCG
>TVIVAXY486_TVY486_BIN_ARCHIVED_CONTIG_5387_74_L
GTCAGGATGGCCGAGC-GGTCAAGGCGCTGCGTTCAGGTCGCAGTCG-CGTTGGTTCGAA
TCCCACTTCTGACA
>TCRUZIJRCL4_KB222890-1_33_L
GGCGAGATGGTCGAGT-GGTCAAGACGTTGGATTAAGGTTCCAATCG-CGTGGGTTCAAA
CCCCACTCTCGTCA
>TBRUCEIGAMBIENSEDAL972_TBG972_07_20_S
GCAAACGTGGCCGAGT-GGTTAAGGCGCCTGCCTGCTAAGCAGGTGG-CGAAGGTTCGAA
CCCTTCCGTTTGCG
>LPYRRHOCORISH10_LPYRH10_06_55_S
GTCACCATACCCAAGT-GGTTACGGGGGTTGACTCGAAATCAACTGG-CGCAGGTTCGAA
TCCTGCTGGTGACG
>LINFANTUMJPCM5_LINJ-09_8_L
GGCAAGATGGTCGAGT-GGTCAAGACGTCACGTTCAGGTCGTGATCG-CGTGGGTTCAAA
CCCCACTCTTGTCA
>TVIVAXY486_TVY486_BIN_ARCHIVED_CONTIG_642_85_L
GTCAGGATGGCCGAGC-GGTCAAGGCGCTGCGTTCAGGTCGCAGTCG-CGTGGGTTCGAA
TCCCACTTCTGACA
>TCRUZIJRCL4_KB222911-1_39_L
GGCGAGATGGTCGAGT-GGTCAAGACGTTGGATTAAGGTTCCAATCG-CGTGGGTTCAAA
CCCCACTCTCGTCA
>TBRUCEIGAMBIENSEDAL972_TBG972_07_23_S
GCAAACGTGGCCGAGT-GGTTAAGGCGCCTGCCTGCTAAGCAGGTGG-CGAAGGTTCGAA
CCCTTCCGTTTGCG
>LPYRRHOCORISH10_LPYRH10_08_59_L
GGCAAGATGGCCGAGT-GGTCAAGGCGGGAGACTCAAGTTCTCTTCG-CGCGGGTTCGAA
CCCCGCTCTTGTCA
>LINFANTUMJPCM5_LINJ-11_19_L
GGTGAGATGGTCGAGT-GGTCAAGACGTTGGATTAAGGTTCCAATCG-CGTGGGTTCAAA
CCCCACTCTCATCA
>TVIVAXY486_TVY486_BIN_ARCHIVED_CONTIG_8224_102_S
GCAAACGTGGCCGAGT-GGTTAAGGCGCCTGCCTGCTAAGCAGGTGG-CGAAGGTTCGAA
CCCTTCCGTTTGCG
>TCRUZIJRCL4_KB222964-1_53_S
GCAAACGTGGCCGAGT-GGTTAAGGCGCCTGCCTGCTAAGCAGGTGG-CGTAGGTTCGAA
CCCTACCGTTTGCG
>TBRUCEIGAMBIENSEDAL972_TBG972_08_29_L
GCTGGGGTTCCCGAGTTGGTCAAGGGGTGAGACTTAAGTTCTCATGTTCGTGGGTTCGAA
CCCCACCCCCAGCA
>LPYRRHOCORISH10_LPYRH10_08_60_S
GTCACCATACCCAAGT-GGTTACGGGGGTTGACTCGAAATCAACTGG-CGCAGGTTCGAA
TCCTGCTGGTGACG
>LINFANTUMJPCM5_LINJ-11_23_L
GGTGAGATGGTCGAGT-GGTCAAGACGTTGGATTAAGGTTCCAATCG-CGTGGGTTCAAA
CCCCACTCTCATCA
>BAYALAIB08-376_BAYA_001_4_S
GTCACCATACCCAAGT-GGTTACGGGGACTGACTAGAAATCAGTTGG-CGCAGGTTCGAA
TCCTGCTGGTGACG
>TCRUZIJRCL4_KB222969-1_66_L
GCTGGGGTTCCCGAGTTGGTCAAGGGGTGAGACTTAAGTTCTCATGTTCGTGGGTTCGAA
CCCCACCCCCAGCA
>TBRUCEIGAMBIENSEDAL972_TBG972_08_38_L
GGCAAGATGGTCGAGT-GGTCAAGACGTGACGTTCAGGTCGTCATCG-CGTGGGTTCAAA
CCCCACTCTTGTCA
>LPYRRHOCORISH10_LPYRH10_12_74_L
GGCAAGATGGTCGAGT-GGTCAAGACGTCACGTTCAGGTCGTGATCG-CGTGGGTTCAAA
CCCCACTCTTGTCA
>LINFANTUMJPCM5_LINJ-17_32_S
GCAAATGTGGCCGAGT-GGTTAAGGCGCCTGCCTGCTAAGCAGGTGG-CGAAGGTTCGAA
CCCTTCCGTTTGCG
>BAYALAIB08-376_BAYA_023_14_S
GTCACCATACCCAAGT-GGTTACGGGGACTGACTAGAAATCAGTTGG-CGCAGGTTCGAA
TCCTGCTGGTGACG
>TCRUZIJRCL4_KB223000-1_76_L
GGCAAGATGGTCGAGT-GGTCAAGACGTGACGTTCAGGTCGTCATCG-CGTGGGTTCAAA
CCCCACTCTTGTCA
>TBRUCEIGAMBIENSEDAL972_TBG972_10_50_L
GGCGAGATGGTCGAGT-GGTCAAGACGTTGGATTAAGGTTCCAATCG-CGTGGGTTCAAA
CCCCACTCTCGTCA
>LPYRRHOCORISH10_LPYRH10_14_79_S
GCAAATATGGCCGAGT-GGTTAAGGCGCCTGCCTGCTAAGCAGGTGG-CGAAGGTTCGAA
CCCTTCTGTTTGCG
>LINFANTUMJPCM5_LINJ-21_36_S
GCAAACGTGGCCGAGT-GGTTAAGGCGCCTGCCTGCTAAGCAGGTGG-CGAAGGTTCGAA
CCCTTCCGTTTGCG
>BAYALAIB08-376_BAYA_025_17_S
GCAAACGTGGCCGAGT-GGTTAAGGCGCCTGCCTGCTAAGCAGGTGG-CGAAGGTTCGAA
CCCTTCCGTTTGCG
>TCRUZIMARINKELLEIB7_TCMARK_CONTIG_1108_4_L
GGCGAGATGGTCGAGT-GGTCAAGACGTTGGATTAAGGTTCCAATCG-CGTGGGTTCAAA
CCCCACTCTCGTCA
>TBRUCEILISTER427_TB427_03_V4_3_S
GTCACCATACCCAAGT-GGTTACGGGGACTGACTAGAAATCAGTTGG-CGCAGGTTCGAA
TCCTGCTGGTGACG
>LPYRRHOCORISH10_LPYRH10_16_87_L
GGCAAGATGGTCGAGT-GGTCAAGACGTCACGTTCAGGTCGTGATCG-CGTGGGTTCAAA
CCCCACTCTTGTCA
>LINFANTUMJPCM5_LINJ-23_46_L
GGCAAGATGGTCGAGT-GGTCAAGACGTCACGTTCAGGTCGTGATCG-CGTGGGTTCAAA
CCCCACTCTTGTCA
>BAYALAIB08-376_BAYA_029_19_L
GGCAAGATGGTCGAGT-GGTCAAGACGTTACGTTCAGGTCGTAATCG-CGTGGGTTCAAA
CCCCACTCTTGTCA
>TCRUZIMARINKELLEIB7_TCMARK_CONTIG_1776_12_L
GGCGGTGTGGCCGAGT-GGTCAAGGCGCCAGATTTAGGCTCTGGTCG-CGTGGGTTCGAA
CCCCACCACCGTCA
>TBRUCEILISTER427_TB427_03_V4_4_L
GGCAAGATGGCCGAGT-GGTCAAGGCGGGAGACTCAAGTTCTCTTCG-CGTGGGTTCAAA
CCCCACTCTTGTCA
>LPYRRHOCORISH10_LPYRH10_18_99_L
GGTGAGATGGTCGAGT-GGTCAAGACGTTGGATTAAGGTTCCAATCG-CGTGGGTTCAAA
CCCCACTCTCATCA
>LINFANTUMJPCM5_LINJ-29_63_L
GGCAGGATGGCCGAGT-GGTCAAGGCGGGAGACTCAAGTTCTCTTCG-CGCGGGTTCGAA
CCCCGCTCCTGTCA
>BAYALAIB08-376_BAYA_059_25_L
GCTGGGGTTCCCGAGTTGGTCAAGGGGTAAGACTTAAGTTCTTATGTTCGTGGGTTCGAA
CCCCACCTCCAGCA
>TCRUZIMARINKELLEIB7_TCMARK_CONTIG_1776_13_S
GTCGACATACCCAAGT-GGTTACGGGGTTTGACTTGAAATCAAATGG-CGCAGGTTCGAA
CCCTGCTGTCGACG
>TBRUCEILISTER427_TB427_03_V4_5_S
GTCACCATACCCAAGT-GGTTACGGGGACTGACTCGAAATCAGTTGG-CGCAGGTTCGAA
TCCTGCTGGTGACG
>LPYRRHOCORISH10_LPYRH10_18_103_L
GGTGAGATGGTCGAGT-GGTCAAGACGTTGGATTAAGGTTCCAATCG-CGTGGGTTCAAA
CCCCACTCTCATCA
>LINFANTUMJPCM5_LINJ-29_64_S
GTCATCATACCCAAGT-GGTTACGGGGGTTGACTCGAAATCAACTGG-CGCAGGTTCGAA
TCCTGCTGATGACG
>BAYALAIB08-376_BAYA_065_28_S
GTCAGCATACCCAAGT-GGTTACGGGGTTTGACTTGAAATCAAATGG-CGCAGGTTCGAA
CCCTGCTGCTGACG
>TCRUZIMARINKELLEIB7_TCMARK_CONTIG_1840_15_S
GTCACCATACCCAAGT-GGTTACGGGGACTGACTAGAAATCAGTTGG-CGCAGGTTCGAA
TCCTGCTGGTGACG
>TBRUCEILISTER427_TB427_04_V4_12_L
GGCGGTGTGGCCGAGT-GGTCAAGGCGCCAGATTTAGGCTCTGGTCG-CGTGGGTTCGAA
CCCCACCACCGTCA
>LPYRRHOCORISH10_LPYRH10_21_113_S
GCAAATATGGCCGAGT-GGTTAAGGCGCCTGCCTGCTAAGCAGGTGG-CGAAGGTTCGAA
CCCTTCTGTTTGCG
>LINFANTUMJPCM5_LINJ-31_67_S
GTCACCATACCCAAGT-GGTTACGGGGACTGACTAGAAATCAGTTGG-CGCAGGTTCGAA
TCCTGCTGGTGACG
>BAYALAIB08-376_BAYA_065_33_L
GGCGGAGTGGCCGAGT-GGTCAAGGCGCCAGATTTAGGCTCTGGTCG-CGTGGGTTCGAA
CCCCACCTCCGTCA
>TCRUZIMARINKELLEIB7_TCMARK_CONTIG_1844_17_L
GGCAAGATGGCCGAGT-GGTCAAGGCGGGAGACTCAAGTTCTCTTCG-CGTGGGTTCGAA
CCCCACTCTTGTCA
>TBRUCEILISTER427_TB427_04_V4_16_S
GTCGACATACCCAAGT-GGTTACGGGGTTTGACTTGAAATCAAATGG-CGCAGGTTCGAA
CCCTGCTGTCGACG
>LPYRRHOCORISH10_LPYRH10_29_127_S
GTCACCATACCCAAGT-GGTTACGGGGACTGACTAGAAATCAGTTGG-CGCAGGTTCGAA
TCCTGCTGGTGACG
>LINFANTUMJPCM5_LINJ-34_87_L
GGCGGAGTGGCCGAGT-GGTCAAGGCGCCAGATTTAGGCTCTGGTCG-CGTGGGTTCGAA
CCCCACCTCCGTCA
>BAYALAIB08-376_BAYA_074_36_S
GTCACTATACCCAAGT-GGTTACGGGGGTTGACTCGAAATCAACTGG-CGCAGGTTCGAA
TCCTGCTGGTGACG
>TCRUZIMARINKELLEIB7_TCMARK_CONTIG_1844_18_S
GTCACCATACCCAAGT-GGTTACGGGGACTGACTCGAAATCAGTTGG-CGCAGGTTCGAA
TCCTGCTGGTGACG
>TBRUCEILISTER427_TB427_07_V4_21_S
GCAAACGTGGCCGAGT-GGTTAAGGCGCCTGCCTGCTAAGCAGGTGG-CGAAGGTTCGAA
CCCTTCCGTTTGCG
>LSEYMOURIATCC30220_LSEY_0021_6_S
GCAAATATGGCCGAGT-GGTTAAGGCGCCTGCCTGCTAAGCAGGTGG-CGAAGGTTCGAA
CCCTTCTGTTTGCG
>LINFANTUMJPCM5_LINJ-34_88_S
GTCAACATACCCAAGT-GGTTACGGGGTTTGACTTGAAATCAAATGG-CGCAGGTTCGAA
CCCTGCTGTTGACG
>BAYALAIB08-376_BAYA_074_37_L
GGCAGGATGGCCGAGT-GGTCAAGGCGGGAGACTCAAGTTCTCTTCG-CGCGGGTTCGAA
CCCCGCTCCTGTCA
>TCRUZIMARINKELLEIB7_TCMARK_CONTIG_1863_21_L
GGCGAGATGGTCGAGT-GGTCAAGACGTTGGATTAAGGTTCCAATCG-CGTGGGTTCAAA
CCCCACTCTCGTCA
>TBRUCEILISTER427_TB427_07_V4_24_S
GCAAACGTGGCCGAGT-GGTTAAGGCGCCTGCCTGCTAAGCAGGTGG-CGAAGGTTCGAA
CCCTTCCGTTTGCG
>LSEYMOURIATCC30220_LSEY_0034_12_S
GTCACTATACCCAAGT-GGTTACGGGGGTTGACTCGAAATCAACTGG-CGCAGGTTCGAA
TCCTGCTGGTGACG
>LINFANTUMJPCM5_LINJ-36_98_L
GGTGAGATGGTCGAGT-GGTCAAGACGTTGGATTAAGGTTCCAATCG-CGTGGGTTCAAA
CCCCACTCTCATCA
>BAYALAIB08-376_BAYA_168_53_L
GGCAAGATGGTCGAGT-GGTCAAGACGTTACGTTCAGGTCGTAATCG-CGTGGGTTCAAA
CCCCACTCTTGTCA
>TCRUZIMARINKELLEIB7_TCMARK_CONTIG_3490_43_L
GCTGGGGTTCCCGAGTTGGTCAAGGGGTGAGACTTAAGTTCTCATGTTCGTGGGTTCGAA
CCCCACCCCCAGCA
>TBRUCEILISTER427_TB427_08_V4_33_L
GCTGGGGTTCCCGAGTTGGTCAAGGGGTGAGACTTAAGTTCTCATGTTCGTGGGTTCGAA
CCCCACCCCCAGCA
>LSEYMOURIATCC30220_LSEY_0051_18_L
GGCAAGATGGTCGAGT-GGTCAAGACGTCACGTTCAGGTCGTGATCG-CGTGGGTTCAAA
CCCCACTCTTGTCA
>LMAJORFRIEDLIN_LMJF-09_10_L
GGCAAGATGGTCGAGT-GGTCAAGACGTCACGTTCAGGTCGTGATCG-CGTGGGTTCAAA
CCCCACTCTTGTCA
>BAYALAIB08-376_BAYA_237_61_L
GGCAAGATGGTCGAGT-GGTCAAGACGTTACGTTCAGGTCGTAATCG-CGTGGGTTCAAA
CCCCACTCTTGTCA
>TCRUZIMARINKELLEIB7_TCMARK_CONTIG_435_49_S
GCAAACGTGGCCGAGT-GGTTAAGGCGCCTGCCTGCTAAGCAGGTGG-CGTAGGTTCGAA
CCCTACCGTTTGCG
>TBRUCEILISTER427_TB427_08_V4_45_L
GGCAAGATGGTCGAGT-GGTCAAGACGTGACGTTCAGGTCGTCATCG-CGTGGGTTCAAA
CCCCACTCTTGTCA
>LSEYMOURIATCC30220_LSEY_0053_23_L
GGCAAGATGGTCGAGT-GGTCAAGACGTCACGTTCAGGTCGTGATCG-CGTGGGTTCAAA
CCCCACTCTTGTCA
>LMAJORFRIEDLIN_LMJF-11_21_L
GGTGAGATGGTCGAGT-GGTCAAGACGTTGGATTAAGGTTCCAATCG-CGTGGGTTCAAA
CCCCACTCTCATCA
>BAYALAIB08-376_BAYA_312_78_L
GGCGAGATGGTCGAGT-GGTCAAGACGTTGGATTAAGGTTCCAATCG-CGTGGGTTCAAA
CCCCACTCTCGTCA
>TCRUZIMARINKELLEIB7_TCMARK_CONTIG_722_63_L
GGCAAGATGGTCGAGT-GGTCAAGACGTGACGTTCAGGTCGTCATCG-CGTGGGTTCAAA
CCCCACTCTTGTCA
>TBRUCEILISTER427_TB427_10_V5_56_L
GGCGAGATGGTCGAGT-GGTCAAGACGTTGGATTAAGGTTCCAATCG-CGTGGGTTCAAA
CCCCACTCTCGTCA
>LSEYMOURIATCC30220_LSEY_0104_42_L
GGTGAGATGGTCGAGT-GGTCAAGACGTTGGATTAAGGTTCCAATCG-CGTGGGTTCAAA
CCCCACTCTCATCA
>LMAJORFRIEDLIN_LMJF-11_25_L
GGTGAGATGGTCGAGT-GGTCAAGACGTTGGATTAAGGTTCCAATCG-CGTGGGTTCAAA
CCCCACTCTCATCA
>CFASCICULATACFCL_CFAC1_05_11_L
GGCAAGATGGTCGAGT-GGTCAAGACGTCACGTTCAGGTCGTGATCG-CGTGGGTTCAAA
CCCCACTCTTGTCA
>TCRUZISYLVIOX10-1-2012_ADWP02000205_6_L
GGCAAGATGGTCGAGT-GGTCAAGACGTGACGTTCAGGTCGTCATCG-CGTGGGTTCAAA
CCCCACTCTTGTCA
>TBRUCEITREU927_TB927_03_V5-1_2_S
GTCACCATACCCAAGT-GGTTACGGGGACTGACTAGAAATCAGTTGG-CGCAGGTTCGAA
TCCTGCTGGTGACG
>LSEYMOURIATCC30220_LSEY_0130_57_L
GGCGGAGTGGCCGAGT-GGTCAAGGCGCCAGATTTAGGCTCTGGTCG-CGTGGGTTCGAA
CCCCACCTCCGTCA
>LMAJORFRIEDLIN_LMJF-17_35_S
GCAAATGTGGCCGAGT-GGTTAAGGCGCCTGCCTGCTAAGCAGGTGG-CGAAGGTTCGAA
CCCTTCCGTTTGCG
>CFASCICULATACFCL_CFAC1_07_22_L
GGTGAGATGGTCGAGT-GGTCAAGACGTTGGATTAAGGTTCCAATCG-CGTGGGTTCAAA
CCCCACTCTCATCA
>TCRUZISYLVIOX10-1-2012_ADWP02004467_17_L
GGCGAGATGGTCGAGT-GGTCAAGACGTTGGATTAAGGTTCCAATCG-CGTGGGTTCAAA
CCCCACTCTCGTCA
>TBRUCEITREU927_TB927_03_V5-1_3_L
GGCAAGATGGCCGAGT-GGTCAAGGCGGGAGACTCAAGTTCTCTTCG-CGTGGGTTCAAA
CCCCACTCTTGTCA
>LSEYMOURIATCC30220_LSEY_0210_64_S
GTCACCATACCCAAGT-GGTTACGGGGACTGACTAGAAATCAGTTGG-CGCAGGTTCGAA
TCCTGCTGGTGACG
>LMAJORFRIEDLIN_LMJF-21_39_S
GCAAACGTGGCCGAGT-GGTTAAGGCGCCTGCCTGCTAAGCAGGTGG-CGAAGGTTCGAA
CCCTTCCGTTTGCG
>CFASCICULATACFCL_CFAC1_07_26_L
GGTGAGATGGTCGAGT-GGTCAAGACGTTGGATTAAGGTTCCAATCG-CGTGGGTTCAAA
CCCCACTCTCATCA
>TCRUZISYLVIOX10-1-2012_ADWP02006285_26_L
GCTGGGGTTCCCGAGTTGGTCAAGGGGTGAGACTTAAGTTCTCATGTTCGTGGGTTCGAA
CCCCACCCCCAGCA
>TBRUCEITREU927_TB927_03_V5-1_4_S
GTCACCATACCCAAGT-GGTTACGGGGACTGACTCGAAATCAGTTGG-CGCAGGTTCGAA
TCCTGCTGGTGACG
>LSEYMOURIATCC30220_LSEY_0288_66_L
GGCAAGATGGTCGAGT-GGTCAAGACGTCACGTTCAGGTCGTGATCG-CGTGGGTTCAAA
CCCCACTCTTGTCA
>LMAJORFRIEDLIN_LMJF-23_54_L
GGCAAGATGGTCGAGT-GGTCAAGACGTCACGTTCAGGTCGTGATCG-CGTGGGTTCAAA
CCCCACTCTTGTCA
>CFASCICULATACFCL_CFAC1_09_33_S
GCAAATATGGCCGAGT-GGTTAAGGCGCCTGCCTGCTAAGCAGGTGG-CGAAGGTTCGAA
CCCTTCTGTTTGCG
>TCRUZISYLVIOX10-1-2012_ADWP02007135_27_L
GGCGAGATGGTCGAGT-GGTCAAGACGTTGGATTAAGGTTCCAATCG-CGTGGGTTCAAA
CCCCACTCTCGTCA
>TBRUCEITREU927_TB927_04_V5-1_11_L
GGCGGTGTGGCCGAGT-GGTCAAGGCGCCAGATTTAGGCTCTGGTCG-CGTGGGTTCGAA
CCCCACCACCGTCA
>LSEYMOURIATCC30220_LSEY_0305_73_S
GCAAATATGGCCGAGT-GGTTAAGGCGCCTGCCTGCTAAGCAGGTGG-CGAAGGTTCGAA
CCCTTCTGTTTGCG
>LMAJORFRIEDLIN_LMJF-29_68_L
GGCAGGATGGCCGAGT-GGTCAAGGCGGGAGACTCAAGTTCTCTTCG-CGCGGGTTCGAA
CCCCGCTCCTGTCA
>CFASCICULATACFCL_CFAC1_15_51_L
GGCAAGATGGTCGAGT-GGTCAAGACGTCACGTTCAGGTCGTGATCG-CGTGGGTTCAAA
CCCCACTCTTGTCA
>TCRUZISYLVIOX10-1-2012_ADWP02013766_37_L
GGCGGTGTGGCCGAGT-GGTCAAGGCGCCAGATTTAGGCTCTGGTCG-CGTGGGTTCGAA
CCCCACCACCGTCA
>TBRUCEITREU927_TB927_04_V5-1_15_S
GTCGACATACCCAAGT-GGTTACGGGGTTTGACTTGAAATCAAATGG-CGCAGGTTCGAA
CCCTGCTGTCGACG
>LSEYMOURIATCC30220_LSEY_0385_85_L
GGCAGGATGGCCGAGT-GGTCAAGGCGGGAGACTCAAGTTCTCTTCG-CGCGGGTTCGAA
CCCCGCTCCTGTCA
>LMAJORFRIEDLIN_LMJF-29_69_S
GTCACCATACCCAAGT-GGTTACGGGGGTTGACTCGAAATCAACTGG-CGCAGGTTCGAA
TCCTGCTGGTGACG
>CFASCICULATACFCL_CFAC1_20_61_L
GGCAGGATGGCCGAGT-GGTCAAGGCGGGAGACTCAAGTTCTCTTCG-CGCGGGTTCGAA
CCCCGCTCCTGTCA
>TCRUZISYLVIOX10-1-2012_ADWP02013766_38_S
GTCGACATACCCAAGT-GGTTACGGGGTTTGACTTGAAATCAAATGG-CGCAGGTTCGAA
CCCTGCTGTCGACG
>TBRUCEITREU927_TB927_07_V5-1_20_S
GCAAACGTGGCCGAGT-GGTTAAGGCGCCTGCCTGCTAAGCAGGTGG-CGAAGGTTCGAA
CCCTTCCGTTTGCG
>LSEYMOURIATCC30220_LSEY_0649_103_L
GGTGAGATGGTCGAGT-GGTCAAGACGTTGGATTAAGGTTCCAATCG-CGTGGGTTCAAA
CCCCACTCTCATCA
>LMAJORFRIEDLIN_LMJF-31_73_S
GTCACCATACCCAAGT-GGTTACGGGGACTGACTAGAAATCAGTTGG-CGCAGGTTCGAA
TCCTGCTGGTGACG
>CFASCICULATACFCL_CFAC1_20_62_S
GTCACCATACCCAAGT-GGTTACGGGGGTTGACTCGAAATCAACTGG-CGCAGGTTCGAA
TCCTGCTGGTGACG
>TCRUZISYLVIOX10-1-2012_ADWP02014096_44_L
GGCAAGATGGCCGAGT-GGTCAAGGCGGGAGACTCAAGTTCTCTTCG-CGTGGGTTCGAA
CCCCACTCTTGTCA
>TBRUCEITREU927_TB927_07_V5-1_23_S
GCAAACGTGGCCGAGT-GGTTAAGGCGCCTGCCTGCTAAGCAGGTGG-CGAAGGTTCGAA
CCCTTCCGTTTGCG
>LSPMARLEM2494_LMARLEM2494_09_8_L
GGCAAGATGGTCGAGT-GGTCAAGACGTCACGTTCAGGTCGTGATCG-CGTGGGTTCAAA
CCCCACTCTTGTCA
>LMAJORFRIEDLIN_LMJF-34_91_L
GGCGGAGTGGCCGAGT-GGTCAAGGCGCCAGATTTAGGCTCTGGTCG-CGTGGGTTCGAA
CCCCACCTCCGTCA
>CFASCICULATACFCL_CFAC1_25_74_L
GCTGGGGTTCCCGAGTTGGTCAAGGGGTGAGACTTAAGTTCTCATGTTCGTGGGTTCGAA
CCCCACCTCCAGCA
>TCRUZISYLVIOX10-1-2012_ADWP02014096_45_S
GTCACCATACCCAAGT-GGTTACGGGGACTGACTCGAAATCAGTTGG-CGCAGGTTCGAA
TCCTGCTGGTGACG
>TBRUCEITREU927_TB927_08_V5-1_32_L
GCTGGGGTTCCCGAGTTGGTCAAGGGGTGAGACTTAAGTTCTCATGTTCGTGGGTTCGAA
CCCCACCCTCAGCA
>LSPMARLEM2494_LMARLEM2494_11_18_L
GGTGAGATGGTCGAGT-GGTCAAGACGTTGGATTAAGGTTCCAATCG-CGTGGGTTCAAA
CCCCACTCTCATCA
>LMAJORFRIEDLIN_LMJF-34_92_S
GTCAACATACCCAAGT-GGTTACGGGGTTTGACTTGAAATCAAATGG-CGCAGGTTCGAA
CCCTGCTGTTGACG
>CFASCICULATACFCL_CFAC1_26_89_S
GCAAATATGGCCGAGT-GGTTAAGGCGCCTGCCTGCTAAGCAGGTGG-CGAAGGTTCGAA
CCCTTCTGTTTGCG
>TCRUZISYLVIOX10-1-2012_ADWP02014245_47_L
GGCGAGATGGTCGAGT-GGTCAAGACGTTGGATTAAGGTTCCAATCG-CGTGGGTTCAAA
CCCCACTCTCGTCA
>TBRUCEITREU927_TB927_08_V5-1_44_L
GGCAAGATGGTCGAGT-GGTCAAGACGTGACGTTCAGGTCGTCATCG-CGTGGGTTCAAA
CCCCACTCTTGTCA
>LSPMARLEM2494_LMARLEM2494_11_22_L
GGTGAGATGGTCGAGT-GGTCAAGACGTTGGATTAAGGTTCCAATCG-CGTGGGTTCAAA
CCCCACTCTCATCA
>LMAJORFRIEDLIN_LMJF-36_100_L
GGTGAGATGGTCGAGT-GGTCAAGACGTTGGATTAAGGTTCCAATCG-CGTGGGTTCAAA
CCCCACTCTCATCA
>CFASCICULATACFCL_CFAC1_27_91_L
GGCAAGATGGTCGAGT-GGTCAAGACGTCACGTTCAGGTCGTGATCG-CGTGGGTTCAAA
CCCCACTCTTGTCA
>TCRUZISYLVIOX10-1-2012_ADWP02018470_68_S
GTCACCATACCCAAGT-GGTTACGGGGACTGACTCGAAATCAGTTGG-CGCAGGTTCGAA
TCCTGCTGGTGACG
>TBRUCEITREU927_TB927_10_V5-1_55_L
GGCGAGATGGTCGAGT-GGTCAAGACGTTGGATTAAGGTTCCAATCG-CGTGGGTTCAAA
CCCCACTCTCGTCA
>LSPMARLEM2494_LMARLEM2494_17_30_S
GCAAATGTGGCCGAGT-GGTTAAGGCGCCTGCCTGCTAAGCAGGTGG-CGAAGGTTCGAA
CCCTTCCGTTTGCG
>LMAJORLV39C5_LMJLV39_09_11_L
GGCAAGATGGTCGAGT-GGTCAAGACGTCACGTTCAGGTCGTGATCG-CGTGGGTTCAAA
CCCCACTCTTGTCA
>CFASCICULATACFCL_CFAC1_27_93_S
GACACCGTACCCAAGT-GGTTACGGGGACTGACTAGAAATCAGTTGG-CGCAGGTTCGAA
TCCTGCCGGTGTCG
>TCRUZISYLVIOX10-1-2012_ADWP02018470_69_L
GGCAAGATGGCCGAGT-GGTCAAGGCGGGAGACTCAAGTTCTCTTCG-CGTGGGTTCGAA
CCCCACTCTTGTCA
>TBRUCEITREU927_TB927_11_BIN_V5-1_75_L
GCGAAGGTGGCGGAATTGGT-AACGCGCTAGCTTCAGGTGTTAGTGG-TGGGGGTTCAAG
TCCCCCCCCTCGCA
>LSPMARLEM2494_LMARLEM2494_21_33_S
GCAAACGTGGCCGAGT-GGTTAAGGCGCCTGCCTGCTAAGCAGGTGG-CGAAGGTTCGAA
CCCTTCCGTTTGCG
>LMAJORLV39C5_LMJLV39_11_22_L
GGTGAGATGGTCGAGT-GGTCAAGACGTTGGATTAAGGTTCCAATCG-CGTGGGTTCAAA
CCCCACTCTCATCA
>CFASCICULATACFCL_CFAC1_28_101_S
GTCACCATACCCAAGT-GGTTACGGGGGTTGACTCGAAATCAACTGG-CGCAGGTTCGAA
TCCTGCTGGTGACG
>TCRUZISYLVIOX10-1-2012_ADWP02019748_70_S
GTCACCATACCCAAGT-GGTTACGGGGACTGACTAGAAATCAGTTGG-CGCAGGTTCGAA
TCCTGCTGGTGACG
>TCONGOLENSEIL3000_T-CONGO_BIN_CONTIG_307_45_L
GGCGGCGTGGCCGAGT-GGTCAAGGCGCCAGATTTAGGCTCTGGTCG-CGTGGGTTCGAA
CCCCACCGCCGTCA
>LSPMARLEM2494_LMARLEM2494_23_43_L
GGCAAGATGGTCGAGT-GGTCAAGACGTCACGTTCAGGTCGTGATCG-CGTGGGTTCAAA
CCCCACTCTTGTCA
>LMAJORLV39C5_LMJLV39_17_33_S
GCAAATGTGGCCGAGT-GGTTAAGGCGCCTGCCTGCTAAGCAGGTGG-CGAAGGTTCGAA
CCCTTCCGTTTGCG
>CFASCICULATACFCL_CFAC1_28_108_L
GGTGAGATGGTCGAGT-GGTCAAGACGTTGGATTAAGGTTCCAATCG-CGTGGGTTCAAA
CCCCACTCTCATCA
>TCRUZISYLVIOX10-1-2012_ADWP02020073_71_S
GTCACCATACCCAAGT-GGTTACGGGGACTGACTAGAAATCAGTTGG-CGCAGGTTCGAA
TCCTGCTGGTGACG
>TCONGOLENSEIL3000_T-CONGO-PSCHR-10_61_L
GGCGAGATGGTCGAGT-GGTCAAGACGTTGGATTAAGGTTCCAATCG-CGTGGGTTCAAA
CCCCACTCTCGTCA
>LSPMARLEM2494_LMARLEM2494_29_57_L
GGCAGGATGGCCGAGT-GGTCAAGGCGGGAGACTCAAGTTCTCTTCG-CGCGGGTTCGAA
CCCCGCTCCTGTCA
>LMAJORLV39C5_LMJLV39_21_37_S
GCAAACGTGGCCGAGT-GGTTAAGGCGCCTGCCTGCTAAGCAGGTGG-CGAAGGTTCGAA
CCCTTCCGTTTGCG
>CFASCICULATACFCL_CFAC1_29_116_L
GGCGGAGTGGCCGAGT-GGTCAAGGCGCCAGATTTAGGCTCTGGTCG-CGTGGGTTCGAA
CCCCACCTCCGTCA
>TCRUZISYLVIOX10-1-2012_ADWP02021287_73_S
GCAAACGTGGCCGAGT-GGTTAAGGCGCCTGCCTGCTAAGCAGGTGG-CGTAGGTTCGAA
CCCTACCGTTTGCG
>TCONGOLENSEIL3000_T-CONGO-PSCHR-8_86_L
GGCAAGATGGTCGAGT-GGTCAAGACGTGACGTTCAGGTCGTCATCG-CGTGGGTTCGAA
CCCCACTCTTGTCA
>LSPMARLEM2494_LMARLEM2494_29_58_S
GTCATCATACCCAAGT-GGTTACGGGGGTTGACTCGAAATCAACTGG-CGCAGGTTCGAA
TCCTGCTGGTGACG
>LMAJORLV39C5_LMJLV39_23_52_L
GGCAAGATGGTCGAGT-GGTCAAGACGTCACGTTCAGGTCGTGATCG-CGTGGGTTCAAA
CCCCACTCTTGTCA
>CFASCICULATACFCL_CFAC1_29_117_S
GTCAACATACCCAAGT-GGTTACGGGGTTTGACTTGAAATCAAATGG-CGCAGGTTCGAA
CCCTGCTGTTGACG
>TCRUZISYLVIOX10-1_TCX10_CHR1_6_S
GTCACCATA-CCAAGT-GGTTACGGGGACTGACTAGAAATCAGTTGG-CGCAGGTTCGAA
TCCTGCTGGTGACG
>TCRUZICLBRENERESMERALDO-LIKE_TCCHR17-S_4_S
GCAAACGTGGCCGAGT-GGTTAAGGCGCCTGCCTGCTAAGCAGGTGG-CGTAGGTTCGAA
CCCTACCGTTTGCG
>LSPMARLEM2494_LMARLEM2494_31_62_S
GTCACCATACCCAAGT-GGTTACGGGGACTGACTAGAAATCAGTTGG-CGCAGGTTCGAA
TCCTGCTGGTGACG
>LMAJORLV39C5_LMJLV39_29_67_L
GGCAGGATGGCCGAGT-GGTCAAGGCGGGAGACTCAAGTTCTCTTCG-CGCGGGTTCGAA
CCCCGCTCCTGTCA
>EMONTEROGEIILV88_EMOLV88_09_8_L
GGCAAGATGGTCGAGT-GGTCAAGACGTCACGTTCAGGTCGTGATCG-CGTGGGTTCAAA
CCCCACTCTTGTCA
>TCRUZISYLVIOX10-1_TCX10_CHR1_7_S
GTCACCATACCCAAGT-GGTTACGGGGACTGACTCGAAATCAGTTGG-CGCAGGTTCGAA
TCCTGCTGGTGACG
>TCRUZICLBRENERESMERALDO-LIKE_TCCHR22-S_14_L
GGCAAGATGGTCGAGT-GGTCAAGACGTGACGTTCAGGTCGTCATCG-CGTGGGTTCAAA
CCCCACTCTTGTCA
>LSPMARLEM2494_LMARLEM2494_34_77_L
GGCGGAGTGGCCGAGT-GGTCAAGGCGCCAGATTTAGGCTCTGGTCG-CGTGGGTTCGAA
CCCCACCTCCGTCA
>LMAJORLV39C5_LMJLV39_29_68_S
GTCACCATACCCAAGT-GGTTACGGGGGTTGACTCGAAATCAACTGG-CGCAGGTTCGAA
TCCTGCTGGTGACG
>EMONTEROGEIILV88_EMOLV88_09_9_L
GGCAAGATGGTCGAGT-GGTCAAGACGTCACGTTCAGGTCGTGATCG-CGTGGGTTCAAA
CCCCACTCTTGTCA
>TCRUZISYLVIOX10-1_TCX10_CHR1_8_L
GGCAAGATGGCCGAGT-GGTCAAGGCGGGAGACTCAAGTTCTCTTCG-CGTGGGTTCGAA
CCCCACTCTTGTCA
>TCRUZICLBRENERESMERALDO-LIKE_TCCHR26-S_25_L
GCTGGGGTTCCCGAGTTGGTCAAGGGGTGAGACTTAAGTTCTCATGTTCGTGGGTTCGAA
CCCCACCCCCAGCA
>LSPMARLEM2494_LMARLEM2494_34_78_S
GTCAACATACCCAAGT-GGTTACGGGGTTTGACTTGAAATCAAATGG-CGCAGGTTCGAA
CCCTGCTGTTGACG
>LMAJORLV39C5_LMJLV39_31_71_S
GTCACCATACCCAAGT-GGTTACGGGGACTGACTAGAAATCAGTTGG-CGCAGGTTCGAA
TCCTGCTGGTGACG
>EMONTEROGEIILV88_EMOLV88_09_10_L
GGCAAGATGGTCGAGT-GGTCAAGACGTCACGTTCAGGTCGTGATCG-CGTGGGTTCAAA
CCCCACTCTTGTCA
>TCRUZISYLVIOX10-1_TCX10_CHR1_9_ARAS
GTCACCATACCCAAGT-GGTTACGGGGACTGACTAGAAATCAGTTGG-CGCAGGTTCGAA
TCCTGCTGGTGACG
>TCRUZICLBRENERESMERALDO-LIKE_TCCHR27-S_28_L
GGCGAGATGGTCGAGT-GGTCAAGACGTTGGATTAAGGTTCCAATCG-CGTGGGTTCAAA
CCCCACTCTCGTCA
>HOMO_SAPIENS_TRNA-LEU-AAG-1-1
GGTAGCGTGGCCGAGC-GGTCAAGGCGCTGGATTAAGGCTCCAGTCG-CGTGGGTTCGAA
TCCCACCGCTGCCA
>EMONTEROGEIILV88_EMOLV88_09_11_L
GGCAAGATGGTCGAGT-GGTCAAGACGTCACGTTCAGGTCGTGATCG-CGTGGGTTCAAA
CCCCACTCTTGTCA
>TCRUZISYLVIOX10-1_TCX10_CHR15_19_S
GCAAACGTGGCCGAGT-GGTTAAGGCGCCTGCCTGCTAAGCAGGTGG-CGTAGGTTCGAA
CCCTACCGTTTGCG
>TCRUZICLBRENERESMERALDO-LIKE_TCCHR34-S_37_L
GGCGGTGTGGCCGAGT-GGTCAAGGCGCCAGATTTAGGCTCTGGTCG-CGTGGGTTCGAA
CCCCACCACCGTCA
>HOMO_SAPIENS_TRNA-LEU-AAG-1-2
GGTAGCGTGGCCGAGC-GGTCAAGGCGCTGGATTAAGGCTCCAGTCG-CGTGGGTTCGAA
TCCCACCGCTGCCA
>EMONTEROGEIILV88_EMOLV88_11_23_L
GGTGAGATGGTCGAGT-GGTCAAGACGTTGGATTAAGGTTCCAATCG-CGTGGGTTCAAA
CCCCACTCTCATCA
>TCRUZISYLVIOX10-1_TCX10_CHR15_21_L
GGCGAGATGGTCGAGT-GGTCAAGACGTTGGATTAAGGTTCCAATCG-CGTGGGTTCAAA
CCCCACTCTCGTCA
>TCRUZICLBRENERESMERALDO-LIKE_TCCHR34-S_38_S
GTCGACATACCCAAGT-GGTTACGGGGTTTGACTTGAAATCAAATGG-CGCAGGTTCGAA
CCCTGCTGTCGACG
>HOMO_SAPIENS_TRNA-LEU-AAG-1-3
GGTAGCGTGGCCGAGC-GGTCAAGGCGCTGGATTAAGGCTCCAGTCG-CGTGGGTTCGAA
TCCCACCGCTGCCA
>EMONTEROGEIILV88_EMOLV88_17_38_S
GCAAATGTGGCCGAGT-GGTTAAGGCGCCTGCCTGCTAAGCAGGTGG-CGAAGGTTCGAA
CCCTTCCGTTTGCG
>TCRUZISYLVIOX10-1_TCX10_CHR21_27_L
TGCTGGGTTCCCGAGTTGGTCAAGGGGTGAGACTTAAGTTCTCATGTTCGTGGGTTCGAA
CCCCACCCCAGCAA
>TCRUZICLBRENERESMERALDO-LIKE_TCCHR36-S_44_S
GTCACCATACCCAAGT-GGTTACGGGGACTGACTAGAAATCAGTTGG-CGCAGGTTCGAA
TCCTGCTGGTGACG
>HOMO_SAPIENS_TRNA-LEU-AAG-2-1
GGTAGCGTGGCCGAGC-GGTCAAGGCGCTGGATTAAGGCTCCAGTCG-CGTGGGTTCGAA
TCCCACCGCTGCCA
>EMONTEROGEIILV88_EMOLV88_21_40_S
GCAAATGTGGCCGAGT-GGTTAAGGCGCCTGCCTGCTAAGCAGGTGG-CGAAGGTTCGAA
CCCTTCCGTTTGCG
>TCRUZISYLVIOX10-1_TCX10_CHR32_43_S
GCAAACGTGGCCGAGT-GGTTAAGGCGCCTGCCTGCTAAGCAGGTGG-CGTAGGTTCGAA
CCCTACCGTTTGCG
>TCRUZICLBRENERESMERALDO-LIKE_TCCHR36-S_45_L
GGCAAGATGGCCGAGT-GGTCAAGGCGGGAGACTCAAGTTCTCTTCG-CGTGGGTTCGAA
CCCCACTCTTGTCA
>HOMO_SAPIENS_TRNA-LEU-AAG-2-2
GGTAGCGTGGCCGAGC-GGTCAAGGCGCTGGATTAAGGCTCCAGTCG-CGTGGGTTCGAA
TCCCACCGCTGCCA
>EMONTEROGEIILV88_EMOLV88_21_41_S
GCAAATGTGGCCGAGT-GGTTAAGGCGCCTGCCTGCTAAGCAGGTGG-CGAAGGTTCGAA
CCCTTCCGTTTGCG
>TCRUZISYLVIOX10-1_TCX10_CHR37_50_L
GGCAAGATGGTCGAGT-GGTCAAGACGTGACGTTCAGGTCGTCATCG-CGTGGGTTCAAA
CCCCACTCTTGTCA
>HOMO_SAPIENS_TRNA-LEU-AAG-2-3
GGTAGCGTGGCCGAGC-GGTCAAGGCGCTGGATTAAGGCTCCAGTCG-CGTGGGTTCGAA
TCCCACCGCTGCCA
>EMONTEROGEIILV88_EMOLV88_23_48_L
GGCAAGATGGTCGAGT-GGTCAAGACGTCACGTTCAGGTCGTGATCG-CGTGGGTTCAAA
CCCCACTCTTGTCA
>TCRUZISYLVIOX10-1_TCX10_CHR43_63_S
GTCGACATACCCAAGT-GGTTACGGGGTTTGACTTGAAATCAAATGG-CGCAGGTTCGAA
CCCTGCTGTCGACG
>HOMO_SAPIENS_TRNA-LEU-AAG-2-4
GGTAGCGTGGCCGAGC-GGTCAAGGCGCTGGATTAAGGCTCCAGTCG-CGTGGGTTCGAA
TCCCACCGCTGCCA
>EMONTEROGEIILV88_EMOLV88_24_58_L
GCTGGGGTTCCCGAGTTGGTCAAGGGGTGAGACTTAAGTTCTCATGTTCGTGGGTTCGAA
CCCCACCTCCAGCA
>TCRUZISYLVIOX10-1_TCX10_CHR43_64_L
GGCGGTGTGGCCGAGT-GGTCAAGGCGCCAGATTTAGGCTCTGGT-G-CGTGGGTTCGAA
CCCCACCACCGTCA
>HOMO_SAPIENS_TRNA-LEU-AAG-3-1
GGTAGCGTGGCCGAGC-GGTCAAGGCGCTGGATTAAGGCTCCAGTCG-CGTGGGTTCAAA
TCCCACCGCTGCCA
>EMONTEROGEIILV88_EMOLV88_31_70_S
GTCACCATACCCAAGT-GGTTACGGGGACTGACTAGAAATCAGTTGG-CGTAGGTTCGAA
TCCTGCTGGTGACG
>TCRUZISYLVIOX10-1_TCX10_CHR5_67_T
GGCCGCTTAGCACAGT-GGC-AGTGCACCACTCTCGTAAAGTGGG-GTCGCGAGTTCGAT
TCTCGCAGTGGCCT
>HOMO_SAPIENS_TRNA-LEU-AAG-4-1
GGTAGCGTGGCCGAGT-GGTCAAGACGCTGGATTAAGGCTCCAGTCG-CGTGGGTTTGAA
TCCCACCGCTGCCA
>EMONTEROGEIILV88_EMOLV88_33_77_S
GTCACCATACCCAAGT-GGTTACGGGGGTTGACTCGAAATCAACTGG-CGCAGGTTCGAA
TCCTGCTGGTGACG
>TCRUZISYLVIOX10-1_TCX10_CHR9_78_L
GGCGAGATGGTCGAGT-GGTCAAGACGTTGGATTAAGGTTCCAATCG-CGTGGGTTCAAA
CCCCACTCTCGTCA
>HOMO_SAPIENS_TRNA-LEU-CAA-1-1
GTCAGGATGGCCGAGT-GGTCAAGGCGCCAGACTCAAGTTCTGGTCG-CGTGGGTTCGAA
TCCCACTTCTGACA
>EMONTEROGEIILV88_EMOLV88_34_87_L
GGCGGAGTGGCCGAGT-GGTCAAGGCGCCAGATTTAGGCTCTGGTCG-CGTGGGTTCGAA
CCCCACCTCCGTCA
>TCRUZITULACL2_AQHO01021239-1_19_S
GTCACCATACCCAAGT-GGTTACGGGGACTGACTCGAAATCAGTTGG-CGCAGGTTCGAA
TCCTGCTGGTGACG
>HOMO_SAPIENS_TRNA-LEU-CAA-1-2
GTCAGGATGGCCGAGT-GGTCAAGGCGCCAGACTCAAGTTCTGGTCG-CGTGGGTTCGAA
TCCCACTTCTGACA
>EMONTEROGEIILV88_EMOLV88_34_88_S
GTCAGCATACCCAAGT-GGTTACGGGGTTTGACTTGAAATCAAATGG-CGCAGGTTCGAA
CCCTGCTGCTGACG
>TCRUZITULACL2_AQHO01023705-1_29_S
GTCACCATACCCAAGT-GGTTACGGGGACTGACTAGAAATCAGTTGG-CGCAGGTTCGAA
TCCTGCTGGTGACG
>HOMO_SAPIENS_TRNA-LEU-CAA-2-1
GTCAGGATGGCCGAGT-GGTCAAGGCGCCAGACTCAAGTTCTGGTCG-CGTGGGTTCGAA
TCCCACTTCTGACA
>EMONTEROGEIILV88_EMOLV88_36_95_S
GTCACCATACCCAAGT-GGTTACGGGGGTTGACTCGAAATCAACTGG-CGCAGGTTCGAA
TCCTGCTGGTGACG
>TCRUZITULACL2_AQHO01023767-1_31_S
GCAAACGTGGCCGAGT-GGTTAAGGCGCCTGCCTGCTAAGCAGGTGG-CGTAGGTTCGAA
CCCTACCGTTTGCG
>HOMO_SAPIENS_TRNA-LEU-CAA-3-1
GTCAGGATGGCCGAGT-GGTCAAGGCGCCAGACTCAAGTTCTGGTCG-CGTGGGTTCGAA
TCCCACTTCTGACA
>EMONTEROGEIILV88_EMOLV88_36_96_L
GGCAGGATGGCCGAGT-GGTCAAGGCGGGAGACTCAAGTTCTCTTCG-CGCGGGTTCGAA
CCCCGCTCCTGTCA
>TCRUZITULACL2_AQHO01024116-1_38_L
GCTGGGGTTCCCGAGTTGGTCAAGGGGTGAGACTTAAGTTCTCATGTTCGTGGGTTCGAA
CCCCACCCCCAGCA
>HOMO_SAPIENS_TRNA-LEU-CAA-4-1
GTCAGGATGGCCGAGT-GGTCAAGGCGCCAGACTCAAGTTCTGGTCG-CGTGGGTTCGAA
TCCCACTTCTGACA
>EMONTEROGEIILV88_EMOLV88_36_99_L
GGTGAGATGGTCGAGT-GGTCAAGACGTTGGATTAAGGTTCCAATCG-CGTGGGTTCAAA
CCCCACTCTCATCA
>TCRUZITULACL2_AQHO01027870-1_51_L
GCTGGGGTTCCCGAGTTGGTCAAGGGGTGAGACTTAAGTTCTCATGTTCGTGGGTTCGAA
CCCCACCCCCAGCA
>HOMO_SAPIENS_TRNA-LEU-CAA-6-1
GTCAGGATGGCCGAGC-AGTCAAGGCGCTGCGTTCAAATCGCACCCG-CGTGGGTTCGAA
TCCCACTTTTGACA
>EMONTEROGEIILV88_EMOLV88_SCAF000892_108_L
GGCAAGATGGTCGAGT-GGTCAAGACGTCACGTTCAGGTCGTGATCG-CGTGGGTTCAAA
CCCCACTCTTGTCA
>TCRUZITULACL2_AQHO01032505-1_65_S
GTCACCATACCCAAGT-GGTTACGGGGACTGACTAGAAATCAGTTGG-CGCAGGTTCGAA
TCCTGCTGGTGACG
>HOMO_SAPIENS_TRNA-LEU-CAG-1-1
GTCAGGATGGCCGAGC-GGTCAAGGCGCTGCGTTCAGGTCGCAGTCG-CGTGGGTTCGAA
TCCCACTCCTGACA
>EMONTEROGEIILV88_EMOLV88_SCAF001534_110_L
GGCAAGATGGTCGAGT-GGTCAAGACGTCACGTTCAGGTCGTGATCG-CGTGGGTTCAAA
CCCCACTCTTGTCA
>TCRUZITULACL2_AQHO01037896-1_73_S
GCAAACGTGGCCGAGT-GGTTAAGGCGCCTGCCTGCTAAGCAGGTGG-CGTAGGTTCGAA
CCCTACCGTTTGCG
>HOMO_SAPIENS_TRNA-LEU-CAG-1-2
GTCAGGATGGCCGAGC-GGTCAAGGCGCTGCGTTCAGGTCGCAGTCG-CGTGGGTTCGAA
TCCCACTCCTGACA
>LAETHIOPICAL147_LAEL147_09_13_L
GGCAAGATGGTCGAGT-GGTCAAGACGTCACGTTCAGGTCGTGATCG-CGTGGGTTCAAA
CCCCACTCTTGTCA
>TCRUZITULACL2_AQHO01042845-1_77_L
GGCGAGATGGTCGAGT-GGTCAAGACGTTGGATTAAGGTTCCAATCG-CGTGGGTTCAAA
CCCCACTCTCGTCA
>HOMO_SAPIENS_TRNA-LEU-CAG-1-3
GTCAGGATGGCCGAGC-GGTCAAGGCGCTGCGTTCAGGTCGCAGTCG-CGTGGGTTCGAA
TCCCACTCCTGACA
>LAETHIOPICAL147_LAEL147_11_24_L
GGTGAGATGGTCGAGT-GGTCAAGACGTTGGATTAAGGTTCCAATCG-CGTGGGTTCAAA
CCCCACTCTCATCA
>TCRUZITULACL2_KB851309-1_86_S
GTCGGCATACCCAAGT-GGTTACGGGGTTTGACTTGAAATCAAATGG-CGCAGGTTCGAA
CCCTGCTGTCGACG
>HOMO_SAPIENS_TRNA-LEU-CAG-1-4
GTCAGGATGGCCGAGC-GGTCAAGGCGCTGCGTTCAGGTCGCAGTCG-CGTGGGTTCGAA
TCCCACTCCTGACA
>LAETHIOPICAL147_LAEL147_17_35_S
GCAAATGTGGCCGAGT-GGTTAAGGCGCCTGCCTGCTAAGCAGGTGG-CGAAGGTTCGAA
CCCTTCCGTTTGCG
>TCRUZITULACL2_KB851309-1_87_L
GGCGGTGTGGCCGAGT-GGTCAAGGCGCCAGATTTAGGCTCTGGTCG-CGTGGGTTCGAA
CCCCACCACCGTCA
>HOMO_SAPIENS_TRNA-LEU-CAG-1-5
GTCAGGATGGCCGAGC-GGTCAAGGCGCTGCGTTCAGGTCGCAGTCG-CGTGGGTTCGAA
TCCCACTCCTGACA
>LAETHIOPICAL147_LAEL147_21_37_S
GCAAACGTGGCCGAGT-GGTTAAGGCGCCTGCCTGCTAAGCAGGTGG-CGAAGGTTCGAA
CCCTTCCGTTTGCG
>TCRUZITULACL2_KB851384-1_93_S
GTCGACATACCCAAGT-GGTTACGGGGTTTGACTTGAAATCAAATGG-CGCAGGTTCGAA
CCCTGCTGTCGACG
>HOMO_SAPIENS_TRNA-LEU-CAG-1-6
GTCAGGATGGCCGAGC-GGTCAAGGCGCTGCGTTCAGGTCGCAGTCG-CGTGGGTTCGAA
TCCCACTCCTGACA
>LAETHIOPICAL147_LAEL147_23_49_L
GGCAAGATGGTCGAGT-GGTCAAGACGTCACGTTCAGGTCGTGATCG-CGTGGGTTCAAA
CCCCACTCTTGTCA
>TCRUZITULACL2_KB851384-1_94_L
GGCGGTGTGGCCGAGT-GGTCAAGGCGCCAGATTTAGGCTCTGGTCG-CGTGGGTTCGAA
CCCCACCACCGTCA
>HOMO_SAPIENS_TRNA-LEU-CAG-1-7
GTCAGGATGGCCGAGC-GGTCAAGGCGCTGCGTTCAGGTCGCAGTCG-CGTGGGTTCGAA
TCCCACTCCTGACA
>LAETHIOPICAL147_LAEL147_29_66_L
GGCAGGATGGCCGAGT-GGTCAAGGCGGGAGACTCAAGTTCTCTTCG-CGCGGGTTCGAA
CCCCGCTCCTGTCA
>TCRUZITULACL2_KB851398-1_100_L
GGCAAGATGGTCGAGT-GGTCAAGACGTGACGTTCAGGTCGTCATCG-CGTGGGTTCAAA
CCCCACTCTTGTCA
>HOMO_SAPIENS_TRNA-LEU-CAG-2-1
GTCAGGATGGCCGAGC-GGTCAAGGCGCTGCGTTCAGGTCGCAGTCG-CGTGGGTTCGAA
TCCCACTTCTGACA
>LAETHIOPICAL147_LAEL147_29_67_S
GTCACCATACCCAAGT-GGTTACGGGGGTTGACTCGAAATCAACTGG-CGCAGGTTCGAA
TCCTGCTGGTGACG
>TCRUZITULACL2_KB851533-1_112_L
GGCAAGATGGTCGAGT-GGTCAAGACGTGACGTTCAGGTCGTCATCG-CGTGGGTTCAAA
CCCCACTCTTGTCA
>HOMO_SAPIENS_TRNA-LEU-CAG-2-2
GTCAGGATGGCCGAGC-GGTCAAGGCGCTGCGTTCAGGTCGCAGTCG-CGTGGGTTCGAA
TCCCACTTCTGACA
>LAETHIOPICAL147_LAEL147_31_70_S
GTCACCATACCCAAGT-GGTTACGGGGACTGACTAGAAATCAGTTGG-CGCAGGTTCGAA
TCCTGCTGGTGACG
>HOMO_SAPIENS_TRNA-LEU-TAA-1-1
ACCAGGATGGCCGAGT-GGTTAAGGCGTTGGACTTAAGATCCAATGG-CGTGGGTTCGAA
CCCCACTCCTGGTA
>LAETHIOPICAL147_LAEL147_34_87_L
GGCGGAGTGGCCGAGT-GGTCAAGGCGCCAGATTTAGGCTCTGGTCG-CGTGGGTTCGAA
CCCCACCTCCGTCA
>HOMO_SAPIENS_TRNA-LEU-TAA-2-1
ACCGGGATGGCCGAGT-GGTTAAGGCGTTGGACTTAAGATCCAATGG-CGTGGGTTCGAA
CCCCACTCTCGGTA
>LAETHIOPICAL147_LAEL147_34_88_S
GTCAACATACCCAAGT-GGTTACGGGGTTTGACTTGAAATCAAATGG-CGCAGGTTCGAA
CCCTGCTGTTGACG
>HOMO_SAPIENS_TRNA-LEU-TAA-3-1
ACCAGAATGGCCGAGT-GGTTAAGGCGTTGGACTTAAGATCCAATGG-CGTGGGTTCGAA
CCCCACTTCTGGTA
>LAETHIOPICAL147_LAEL147_36_99_L
GGTGAGATGGTCGAGT-GGTCAAGACGTTGGATTAAGGTTCCAATCG-CGTGGGTTCAAA
CCCCACTCTCATCA
>HOMO_SAPIENS_TRNA-LEU-TAA-4-1
ACCGGGATGGCTGAGT-GGTTAAGGCGTTGGACTTAAGATCCAATGG-CGTGGGTTCGAG
CCCCACTCCCGGTA
>LAMAZONENSISMHOMBR71973M2269_KE389615-1_3_S
GCAAACGTGGCCGAGT-GGTTAAGGCGCCTGCCTGCTAAGCAGGTGG-CGAAGGTTCGAA
CCCTTCCGTTTGCG
>HOMO_SAPIENS_TRNA-LEU-TAG-1-1
GGTAGCGTGGCCGAGC-GGTCAAGGCGCTGGATTTAGGCTCCAGTCG-CGTGGGTTCGAA
TCCCACCGCTGCCA
>LAMAZONENSISMHOMBR71973M2269_KE389748-1_6_S
GCAAATGTGGCCGAGT-GGTTAAGGCGCCTGCCTGCTAAGCAGGTGG-CGAAGGTTCGAA
CCCTTCCGTTTGCG
>HOMO_SAPIENS_TRNA-LEU-TAG-2-1
GGTAGTGTGGCCGAGC-GGTCAAGGCGCTGGATTTAGGCTCCAGTCG-CGTGGGTTCGAA
TCCCACCACTGCCA
>LAMAZONENSISMHOMBR71973M2269_KE389811-1_13_L
GGCAAGATGGTCGAGT-GGTCAAGACGTCACGTTCAGGTCGTGATCG-CGTGGGTTCAAA
CCCCACTCTTGTCA
>HOMO_SAPIENS_TRNA-LEU-TAG-3-1
GGTAGCGTGGCCGAGT-GGTCAAGGCGCTGGATTTAGGCTCCAGTCG-CGTGGGTTCGAA
TCCCACCGCTGCCA
>LAMAZONENSISMHOMBR71973M2269_KE390361-1_23_L
GGCGGAGTGGCCGAGT-GGTCAAGGCGCCAGATTTAGGCTCTGGTCG-CGTGGGTTCGAA
CCCCACCTCCGTCA
>HOMO_SAPIENS_TRNA-SER-AGA-1-1
GTAGTCGTGGCCGAGT-GGTTAAGGCGATGGACTAGAAATCCATTGG-CGCAGGTTCGAA
TCCTGCCGACTACG
>LAMAZONENSISMHOMBR71973M2269_KE390361-1_24_S
GTCAACATACCCAAGT-GGTTACGGGGTTTGACTTGAAATCAAATGG-CGCAGGTTCGAA
CCCTGCTGTTGACG
>HOMO_SAPIENS_TRNA-SER-AGA-2-1
GTAGTCGTGGCCGAGT-GGTTAAGGCGATGGACTAGAAATCCATTGG-CGCAGGTTCGAA
TCCTGCCGACTACG
>LAMAZONENSISMHOMBR71973M2269_KE390774-1_34_S
GTCACCATACCCAAGT-GGTTACGGGGACTGACTAGAAATCAGTTGG-CGCAGGTTCGAA
TCCTGCTGGTGACG
>HOMO_SAPIENS_TRNA-SER-AGA-2-2
GTAGTCGTGGCCGAGT-GGTTAAGGCGATGGACTAGAAATCCATTGG-CGCAGGTTCGAA
TCCTGCCGACTACG
>LAMAZONENSISMHOMBR71973M2269_KE390989-1_42_S
GTCACCATACCCAAGT-GGTTACGGGGGTTGACTCGAAATCAACTGG-CGCAGGTTCGAA
TCCTGCTGGTGACG
>HOMO_SAPIENS_TRNA-SER-AGA-2-3
GTAGTCGTGGCCGAGT-GGTTAAGGCGATGGACTAGAAATCCATTGG-CGCAGGTTCGAA
TCCTGCCGACTACG
>LAMAZONENSISMHOMBR71973M2269_KE390989-1_43_L
GGCAGGATGGCCGAGT-GGTCAAGGCGGGAGACTCAAGTTCTCTTCG-CGCGGGTTCGAA
CCCCGCTCCTGTCA
>HOMO_SAPIENS_TRNA-SER-AGA-2-4
GTAGTCGTGGCCGAGT-GGTTAAGGCGATGGACTAGAAATCCATTGG-CGCAGGTTCGAA
TCCTGCCGACTACG
>LAMAZONENSISMHOMBR71973M2269_KE391395-1_54_L
GGCAAGATGGTCGAGT-GGTCAAGACGTCACGTTCAGGTCGTGATCG-CGTGGGTTCAAA
CCCCACTCTTGTCA
>HOMO_SAPIENS_TRNA-SER-AGA-2-5
GTAGTCGTGGCCGAGT-GGTTAAGGCGATGGACTAGAAATCCATTGG-CGCAGGTTCGAA
TCCTGCCGACTACG
>LAMAZONENSISMHOMBR71973M2269_KE391949-1_75_L
GGTGAGATGGTCGAGT-GGTCAAGACGTTGGATTAAGGTTCCAATCG-CGTGGGTTCAAA
CCCCACTCTCATCA
>HOMO_SAPIENS_TRNA-SER-AGA-2-6
GTAGTCGTGGCCGAGT-GGTTAAGGCGATGGACTAGAAATCCATTGG-CGCAGGTTCGAA
TCCTGCCGACTACG
>LARABICALEM1108_LARLEM1108_09_8_L
GGCAAGATGGTCGAGT-GGTCAAGACGTCACGTTCAGGTCGTGATCG-CGTGGGTTCAAA
CCCCACTCTTGTCA
>HOMO_SAPIENS_TRNA-SER-AGA-3-1
GTAGTCGTGGCCGAGT-GGTTAAGGCGATGGACTAGAAATCCATTGA-CGCAGGTTCGAA
TCCTGCCGACTACG
>LARABICALEM1108_LARLEM1108_11_23_L
GGTGAGATGGTCGAGT-GGTCAAGACGTTGGATTAAGGTTCCAATCG-CGTGGGTTCAAA
CCCCACTCTCATCA
>HOMO_SAPIENS_TRNA-SER-AGA-4-1
GTAGTCGTGGCCGAGT-GGTTAAGGTGATGGACTAGAAACCCATTGG-CGCAGGTTCGAA
TCCTGCCGACTACG
>LARABICALEM1108_LARLEM1108_11_27_L
GGTGAGATGGTCGAGT-GGTCAAGACGTTGGATTAAGGTTCCAATCG-CGTGGGTTCAAA
CCCCACTCTCATCA
>HOMO_SAPIENS_TRNA-SER-CGA-1-1
GCTGTGATGGCCGAGT-GGTTAAGGCGTTGGACTCGAAATCCAATGG-CGCAGGTTCGAA
TCCTGCTCACAGCG
>LARABICALEM1108_LARLEM1108_17_35_S
GCAAATGTGGCCGAGT-GGTTAAGGCGCCTGCCTGCTAAGCAGGTGG-CGAAGGTTCGAA
CCCTTCCATTTGCG
>HOMO_SAPIENS_TRNA-SER-CGA-2-1
GCTGTGATGGCCGAGT-GGTTAAGGCGTTGGACTCGAAATCCAATGG-CGCAGGTTCAAA
TCCTGCTCACAGCG
>LARABICALEM1108_LARLEM1108_21_39_S
GCAAACGTGGCCGAGT-GGTTAAGGCGCCTGCCTGCTAAGCAGGTGG-CGAAGGTTCGAA
CCCTTCCGTTTGCG
>HOMO_SAPIENS_TRNA-SER-CGA-4-1
GTCACGGTGGCCGAGT-GGTTAAGGCGTTGGACTCGAAATCCAATGG-CACAGGTTCGAA
TCCTGTTCGTGACG
>LARABICALEM1108_LARLEM1108_23_50_L
GGCAAGATGGTCGAGT-GGTCAAGACGTCACGTTCAGGTCGTGATCG-CGTGGGTTCAAA
CCCCACTCTTGTCA
>HOMO_SAPIENS_TRNA-SER-GCT-1-1
GACGAGGTGGCCGAGT-GGTTAAGGCGATGGACTGCTAATCCATTGG-CGTGGGTTCGAA
TCCCACCCTCGTCG
>LARABICALEM1108_LARLEM1108_29_66_L
GGCAGGATGGCCGAGT-GGTCAAGGCGGGAGACTCAAGTTCTCTTCG-CGCGGGTTCGAA
CCCCGCTCCTGTCA
>HOMO_SAPIENS_TRNA-SER-GCT-2-1
GACGAGGTGGCCGAGT-GGTTAAGGCGATGGACTGCTAATCCATTGG-CGTGGGTTCGAA
TCCCACCTTCGTCG
>LARABICALEM1108_LARLEM1108_29_67_S
GTCACCATACCCAAGT-GGTTACGGGGGTTGACTCGAAATCAACTGG-CGCAGGTTCGAA
TCCTGCTGGTGACG
>HOMO_SAPIENS_TRNA-SER-GCT-3-1
GACGAGGTGGCCGAGT-GGTTAAGGCGATGGACTGCTAATCCATTGG-CGTGGGTTCGAA
TCCCATCCTCGTCG
>LARABICALEM1108_LARLEM1108_31_71_S
GTCACCATACCCAAGT-GGTTACGGGGACTGACTAGAAATCAGTTGG-CGCAGGTTCGAA
TCCTGCTGGTGACG
>HOMO_SAPIENS_TRNA-SER-GCT-4-1
GACGAGGTGGCCGAGT-GGTTAAGGCGATGGACTGCTAATCCATTGG-CGTGGGTTCGAA
TCCCATCCTCGTCG
>LARABICALEM1108_LARLEM1108_36_91_L
GGTGAGATGGTCGAGT-GGTCAAGACGTTGGATTAAGGTTCCAATCG-CGTGGGTTCAAA
CCCCACTCTCATCA
>HOMO_SAPIENS_TRNA-SER-GCT-4-2
GACGAGGTGGCCGAGT-GGTTAAGGCGATGGACTGCTAATCCATTGG-CGTGGGTTCGAA
TCCCATCCTCGTCG
>LARABICALEM1108_LARLEM1108_SCAF000107_99_S
GTCAACATACCCAAGT-GGTTACGGGGTTTGACTTGAAATCAAATGG-CGCAGGTTCGAA
CCCTGCTGTTGACG
>HOMO_SAPIENS_TRNA-SER-GCT-4-3
GACGAGGTGGCCGAGT-GGTTAAGGCGATGGACTGCTAATCCATTGG-CGTGGGTTCGAA
TCCCATCCTCGTCG
>LARABICALEM1108_LARLEM1108_SCAF000107_100_L
GGCGGAGTGGCCGAGT-GGTCAAGGCGCCAGATTTAGGCTCTGGTCG-CGTGGGTTCGAA
CCCCACCTCCGTCA
>HOMO_SAPIENS_TRNA-SER-GCT-5-1
GACGAGGTGGCCGAGT-GGTTAAGGCGATGGACTGCTAATCCATTGA-CGTGGGTTCGAA
TCCCATCCTCGTCG
>LBRAZILIENSISMHOMBR75M2903_LBRM2903_09_6_L
GGCAAGATGGTCGAGT-GGTCAAGACGTCACGTTCAGGTCGTGATCG-CGTGGGTTCAAA
CCCCACTCTTGTCA
>HOMO_SAPIENS_TRNA-SER-GCT-6-1
GGAGAGGTGGCCGAGT-GGTTAAGGCGATGGACTGCTAATCCATTGG-CGTGGGTTCGAA
TCCCATCCTCGTCG
>LBRAZILIENSISMHOMBR75M2903_LBRM2903_11_16_L
GGTGAGATGGTCGAGT-GGTCAAGACGTTGGATTAAGGTTCCAATCG-CGTGGGTTCAAA
CCCCACTCTCATCA
>HOMO_SAPIENS_TRNA-SER-TGA-1-1
GCAGCGATGGCCGAGT-GGTTAAGGCGTTGGACTTGAAATCCAATGG-CGCAGGTTCGAA
CCCTGCTCGCTGCG
>LBRAZILIENSISMHOMBR75M2903_LBRM2903_11_20_L
GGTGAGATGGTCGAGT-GGTCAAGACGTTGGATTAAGGTTCCAATCG-CGTGGGTTCAAA
CCCCACTCTCATCA
>HOMO_SAPIENS_TRNA-SER-TGA-2-1
GTAGTCGTGGCCGAGT-GGTTAAGGCGATGGACTTGAAATCCATTGG-CGCAGGTTCGAA
TCCTGCCGACTACG
>LBRAZILIENSISMHOMBR75M2903_LBRM2903_11_24_ARAL
GGTGAGATGGTCGAGT-GGTCAAGACGTTGGATTAAGGTTCCAATCG-CGTGGGTTCAAA
CCCCACTCTCATCA
>HOMO_SAPIENS_TRNA-SER-TGA-3-1
GTAGTCGTGGCCGAGT-GGTTAAGGCGATGGACTTGAAATCCATTGG-CGCAGGTTCGAA
TCCTGCCGACTACG
>LBRAZILIENSISMHOMBR75M2903_LBRM2903_17_34_S
GCAAATGTGGCCGAGT-GGTTAAGGCGCCTGCCTGCTAAGCAGGTGG-CGAAGGTTCGAA
CCCTTCCGTTTGCG
>HOMO_SAPIENS_TRNA-SER-TGA-4-1
GTAGTCGTGGCCGAGT-GGTTAAGGCGATGGACTTGAAATCCATTGG-CGCAGGTTCGAA
TCCTGTCGGCTACG
>LBRAZILIENSISMHOMBR75M2903_LBRM2903_20-1_45_L
GGCGGAGTGGCCGAGT-GGTCAAGGCGCCAGATTTAGGCTCTGGTCG-CGTGGGTTCGAA
CCCCACCTCCGTCA
>HOMO_SAPIENS_TRNA-THR-TGT-6-1
GGCTCCATAGCTCAGG-GGTTAGAGCACTGGTCTTGTAAACCAGG-GTCGCGAGTTCAAA
TCTCGCTGGGGCCT
>LBRAZILIENSISMHOMBR75M2903_LBRM2903_20-1_46_S
GTCAACATACCCAAGT-GGTTACGGGGTTTGACTTGAAATCAAATGG-CGCAGGTTCGAA
CCCTGCTGTTGACG
>LBRAZILIENSISMHOMBR75M2903_LBRM2903_21_48_S
GCAAACGTGGCCGAGT-GGTTAAGGCGCCTGCCTGCTAAGCAGGTGG-CGAAGGTTCGAA
CCCTTCCGTTTGCG
>LBRAZILIENSISMHOMBR75M2903_LBRM2903_23_56_L
GGCAAGATGGTCGAGT-GGTCAAGACGTCACGTTCAGGTCGTGATCG-CGTGGGTTCAAA
CCCCACTCTTGTCA
>LBRAZILIENSISMHOMBR75M2903_LBRM2903_31_72_S
GTCACCATACCCAAGT-GGTTACGGGGACTGACTAGAAATCAGTTGG-CGTAGGTTCGAA
TCCTGCTGGTGACG
>LBRAZILIENSISMHOMBR75M2903_LBRM2903_31_74_L
GGCAGGATGGCCGAGT-GGTCAAGGCGGGAGACTCAAGTTCTCTTCG-CGCGGGTTCGAA
CCCCGCTCCTGTCA
>LBRAZILIENSISMHOMBR75M2903_LBRM2903_31_75_S
GTCACCATACCCAAGT-GGTTACGGGGGTTGACTCGAAATCAACTGG-CGCAGGTTCGAA
TCCTGCTGGTGACG
>LBRAZILIENSISMHOMBR75M2903_LBRM2903_35_91_L
GGTGAGATGGTCGAGT-GGTCAAGACGTTGGATTAAGGTTCCAATCG-CGTGGGTTCAAA
CCCCACTCTCATCA
>LBRAZILIENSISMHOMBR75M2903_LBRM2903_35_92_ARAL
GGTGAGATGGTCGAGT-GGTCAAGACGTTGGATTAAGGTTCCAATCG-CGTGGGTTCAAA
CCCCACTCTCATCA
>LBRAZILIENSISMHOMBR75M2903_LBRM2903_35_93_ARAL
GGTGAGATGGTCGAGT-GGTCAAGACGTTGGATTAAGGTTCCAATCG-CGTGGGTTCAAA
CCCCACTCTCATCA
>LBRAZILIENSISMHOMBR75M2903_LBRM2903_35_94_L
GGTGAGATGGTCGAGT-GGTCAAGACGTTGGATTAAGGTTCCAATCG-CGTGGGTTCAAA
CCCCACTCTCATCA
>LBRAZILIENSISMHOMBR75M2903_LBRM2903_SCAF000478_101_S
GTCACCATACCCAAGT-GGTTACGGGGACTGACTAGAAATCAGTTGG-CGTAGGTTCGAA
TCCTGCTGGTGACG
>LBRAZILIENSISMHOMBR75M2904_LBRM-09_10_L
GGCAAGATGGTCGAGT-GGTCAAGACGTCACGTTCAGGTCGTGATCG-CGTGGGTTCAAA
CCCCACTCTTGTCA
>LBRAZILIENSISMHOMBR75M2904_LBRM-11_22_L
GGTGAGATGGTCGAGT-GGTCAAGACGTTGGATTAAGGTTCCAATCG-CGTGGGTTCAAA
CCCCACTCTCATCA
>LBRAZILIENSISMHOMBR75M2904_LBRM-11_24_L
GGTGAGATGGTCGAGT-GGTCAAGACGTTGGATTAAGGTTCCAATCG-CGTGGGTTCAAA
CCCCACTCTCATCA
>TCRUZITULACL2_KB851533-1_115_V
GCGTGGGTGATCTAGT-GGTTATGATGTCTGCTTTACACGCAGAAAGTCGCGGGTTCGAA
CCCCGCCCCGCGTA
>LTARENTOLAEPARROTTARII_LTAP16_23_Q
GCTCCTATAGTGTAGC-GGTTATCACCTCGGACTCTGAATCCGATAA-CCCTGGTTCGAG
TCCAGGTAGGAGTG
>TCRUZICLBRENERNON-ESMERALDO-LIKE_TCCHR22-P_11_Q
GGTCCTATAGTGTAGT-GGTTATCACTTCGGACTTTGAATCCGAAAA-CCCAGGTTCGAA
TCCTGGTAGGACCA
>HOMO_SAPIENS_TRNA-HIS-GTG-1-1
GCCGTGATCGTATAGT-GGTTAGTACTCTGCGTTGTGGCCGCAGCAA-CCTCGGTTCGAA
TCCGAGTCACGGCA
>BAYALAIB08-376_BAYA_059_23_Q
GCTCCTATAGTGTAGC-GGTTATCACCTCGGACTCTGAATCCGATAA-CCCTGGTTCAAG
TCCAGGTAGGAGTG
>TCRUZITULACL2_KB851533-1_116_Q
GGTCCTATAGTGTAGT-GGTTATCACTTCGGACTTTGAATCCGAAAA-CCCAGGTTCGAA
TCCTGGTAGGACCA
>LTARENTOLAEPARROTTARII_LTAP23_39_Q
GGTCCTATAGTGTAGT-GGTTATCACTTCGGACTTTGAATCCGAAAA-CCCAGGTTCGAA
TCCTGGTAGGACCA
>TCRUZICLBRENERNON-ESMERALDO-LIKE_TCCHR22-P_12_V
GCGTGGGTGATCTAGT-GGTTATGATGTCTGCTTTACACGCAGAAAGTCGCGGGTTCGAA
CCCCGCCCCGCGTA
>HOMO_SAPIENS_TRNA-HIS-GTG-1-2
GCCGTGATCGTATAGT-GGTTAGTACTCTGCGTTGTGGCCGCAGCAA-CCTCGGTTCGAA
TCCGAGTCACGGCA
>BAYALAIB08-376_BAYA_104_43_R
GCCCTTGTAGCCTAAT-GGATAAGGCGTTTGCTTCCTAAGCAAAAAATTGCGGGTTCGAG
TCCCGTCAGGGGTA
>TCRUZITULACL2_KB852578-1_151_Q
GCTCCCATAGTGTAGC-GGTTATCACCTCGGACTCTGAATCCGATAA-CCCTGGTTCGAG
TCCAGGTGGGAGCA
>LTARENTOLAEPARROTTARII_LTAP24_48_Q
GCTCCTATAGTGTAGC-GGTTATCACCTCGGACTCTGAATCCGATAA-CCCTGGTTCGAG
TCCAGGTAGGAGTG
>TCRUZICLBRENERNON-ESMERALDO-LIKE_TCCHR26-P_24_Q
GCTCCCATAGTGTAGC-GGTTATCACCTCGGACTCTGAATCCGATAA-CCCTGGTTCGAG
TCCAGGTGGGAGCA
>HOMO_SAPIENS_TRNA-HIS-GTG-1-3
GCCGTGATCGTATAGT-GGTTAGTACTCTGCGTTGTGGCCGCAGCAA-CCTCGGTTCGAA
TCCGAGTCACGGCA
>BAYALAIB08-376_BAYA_237_62_Q
GGTCCTATAGTGTAGT-GGTTAGCACAGTGGACTTTGAATCCATTAA-CCCAGGTTCGAA
TCCTGGTAGGACCA
>TEVANSISTIB805_STIB805_CHR08_33_Q
GCTCCCATAGTGTAGC-GGTTATCACCTCGGACTCTGAATCCGATAA-CCCTGGTTCGAG
TCCAGGTGGGAGTG
>LTARENTOLAEPARROTTARII_LTAP36_90_Q
GCTCCTATAGTGTAGC-GGTTATCACCTCGGACTCTGAATCCGATAA-CCCTGGTTCGAG
TCCAGGTAGGAGTG
>TCRUZICLBRENERNON-ESMERALDO-LIKE_TCCHR26-P_26_Q
GCTCCCATAGTGTAGC-GGTTATCACCTCGGACTCTGAATCCGATAA-CCCTGGTTCGAG
TCCAGGTGGGAGCA
>HOMO_SAPIENS_TRNA-HIS-GTG-1-4
GCCGTGATCGTATAGT-GGTTAGTACTCTGCGTTGTGGCCGCAGCAA-CCTCGGTTCGAA
TCCGAGTCACGGCA
>BAYALAIB08-376_BAYA_296_74_E
TCCGGTATAGTATAAT-GGTTAGAACACCTGGCTTTCACCCAGGAAA-TCCGGGTTCGAT
CCCCGGTACCGGAG
>TEVANSISTIB805_STIB805_CHR08_34_Q
GCTCCCATAGTGTAGC-GGTTATCACCTCGGACTCTGAATCCGATAA-CCCTGGTTCGAG
TCCAGGTGGGAGTG
>LTROPICAL590_LTRL590_16_35_Q
GCTCCTATAGTGTAGC-GGTTATCACCTCGGACTCTGAATCCGATAA-CCCTGGTTCGAG
TCCAGGTAGGAGTG
>TCRUZICRUZIDM28C_MBSY01000093_6_Q
GGTCCTATAGTGTAGT-GGTTATCACTTCGGACTTTGAATCCGAAAA-CCCAGGTTCGAA
TCCTGGTAGGACCA
>HOMO_SAPIENS_TRNA-HIS-GTG-1-5
GCCGTGATCGTATAGT-GGTTAGTACTCTGCGTTGTGGCCGCAGCAA-CCTCGGTTCGAA
TCCGAGTCACGGCA
>CFASCICULATACFCL_CFAC1_12_40_Q
GCTCCTATAGTGTAGC-GGTTATCACCTCGGACTCTGAATCCGATAA-CCCTGGTTCGAG
TCCAGGTAGGAGTG
>TEVANSISTIB805_STIB805_CHR08_40_Q
GGTCCTATAGTGTAGT-GGTTATCACTTCGGACTTTGAATCCGAAAA-CCCAGGTTCGAA
TCCTGGTAGGACCA
>LTROPICAL590_LTRL590_23_51_Q
GGTCCTATAGTGTAGT-GGTTATCACTTCGGACTTTGAATCCGAAAA-CCCAGGTTCGAA
TCCTGGTAGGACCA
>TCRUZICRUZIDM28C_MBSY01000093_7_V
GCGTGGGTGATCTAGT-GGTTATGATGTCTGCTTTACACGCAGAAAGTCGCGGGTTCGAA
CCCCGCCCCGCGTA
>HOMO_SAPIENS_TRNA-HIS-GTG-1-6
GCCGTGATCGTATAGT-GGTTAGTACTCTGCGTTGTGGCCGCAGCAA-CCTCGGTTCGAA
TCCGAGTCACGGCA
>CFASCICULATACFCL_CFAC1_15_49_Q
GCTCCTATAGTGTAGT-GGTTATCACTTTGGACTTTGAATCCGGAAA-CCCAGGTTCGAA
TCCTGGTAGGAGCA
>TGRAYIANR4_JMRU01000411_31_Q
GGTCCTATAGTGTAGC-GGTTATCACCTCGGACTCTGAATCCGATAA-CCCTGGTTCGAG
TCCAGGTAGGACCA
>LTROPICAL590_LTRL590_24_61_Q
GCTCCTATAGTGTAGC-GGTTATCACCTCGGACTCTGAATCCGATAA-CCCTGGTTCGAG
TCCAGGTAGGAGTG
>TCRUZICRUZIDM28C_MBSY01000240_27_Q
GCTCCCATAGTGTAGC-GGTTATCACCTCGGACTCTGAATCCGATAA-CCCTGGTTCGAG
TCCAGGTGGGAGCA
>HOMO_SAPIENS_TRNA-HIS-GTG-1-7
GCCGTGATCGTATAGT-GGTTAGTACTCTGCGTTGTGGCCGCAGCAA-CCTCGGTTCGAA
TCCGAGTCACGGCA
>CFASCICULATACFCL_CFAC1_25_72_Q
GCTCCTATAGTGTAGC-GGTTATCACCTCGGACTCTGAATCCGATAA-CCCTGGTTCGAG
TCCAGGTAGGAGTG
>TGRAYIANR4_JMRU01001200_75_Q
GGTCCTATAGTGTAGC-GGTTATCACCTCGGACTCTGAATCCGATAA-CCCTGGTTCGAG
TCCAGGTAGGACCA
>LTROPICAL590_LTRL590_36_105_Q
GCTCCTATAGTGTAGC-GGTTATCACCTCGGACTCTGAATCCGATAA-CCCTGGTTCGAG
TCCAGGTAGGAGTG
>TCRUZICRUZIDM28C_MBSY01000240_29_Q
GCT-CCATAGTGTAGC-GGTTATCACCTCGGACTCTGAATCCGATAA-CCCTGGTTCGAG
TCCAGGTGGGAGCA
>HOMO_SAPIENS_TRNA-HIS-GTG-1-8
GCCGTGATCGTATAGT-GGTTAGTACTCTGCGTTGTGGCCGCAGCAA-CCTCGGTTCGAA
TCCGAGTCACGGCA
>CFASCICULATACFCL_CFAC1_28_100_Q
GCTCCTATAGTGTAGC-GGTTATCACCTCGGACTCTGAATCCGATAA-CCCTGGTTCGAG
TCCAGGTAGGAGTG
>TGRAYIANR4_JMRU01001200_76_Q
GGTCCTATAGTGTAGC-GGTTATCACCTCGGACTCTGAATCCGATAA-CCCTGGTTCGAG
TCCAGGTAGGACCA
>LTURANICALEM423_LTULEM423_16_29_Q
GCTCCTATAGTGTAGC-GGTTATCACCTCGGACTCTGAATCCGATAA-CCCTGGTTCGAG
TCCAGGTAGGAGTG
>TCRUZICRUZIDM28C_MBSY01000548_46_Q
GCTCCCATAGTGTAGC-GGTTATCACCTCGGACTCTGAATCCGATAA-CCCTGGTTCGAG
TCCAGGTGGGAGCA
>HOMO_SAPIENS_TRNA-HIS-GTG-1-9
GCCGTGATCGTATAGT-GGTTAGTACTCTGCGTTGTGGCCGCAGCAA-CCTCGGTTCGAA
TCCGAGTCACGGCA
>EMONTEROGEIILV88_EMOLV88_16_35_Q
GCTCCTATAGTGTAGC-GGTTATCACCTCGGACTCTGAATCCGATAA-CCCTGGTTCGAG
TCCAGGTAGGAGTG
>TTHEILERIEDINBURGH_NBCO01000005_30_V
GCGTGGGTGATCTAGT-GGTTATGATGTCTGCTTTACACGCAGAAAGTCGCGGGTTCGAA
CCCCGCCCCGCGTA
>LTURANICALEM423_LTULEM423_23_44_Q
GGTCCTATAGTGTAGT-GGTTATCACTTCGGACTTTGAATCCGAAAA-CCCAGGTTCGAA
TCCTGGTAGGACCA
>TCRUZICRUZIDM28C_MBSY01000739_98_V
GCGTGGGTGATCTAGT-GGTTATGATGTCTGCTTTACACGCAGAAAGTCGCGGGTTCGAA
CCCCGCCCCGCGTA
>HOMO_SAPIENS_TRNA-MET-CAT-7-1
GCCCTCTTAGTGCAGCTGGC-AGCGCGTCAGTTTCATAATCTGAAAGTCCTGAGTTCAAG
CCTCAGAGAGGGCA
>EMONTEROGEIILV88_EMOLV88_23_47_Q
GGTCCTATAGTGTAGC-GGTTATCACTTCGGACTTTGAATCCGAAAA-CCCAGGTTCGAA
TCCTGGTAGGACCA
>TTHEILERIEDINBURGH_NBCO01000013_63_V
GCGTGGGTGATCTAGT-GGTTATGATGTCTGCTTTACACGCAGAAAATCGCGGGTTCGAA
CCCCGCCCCGCGTA
>LTURANICALEM423_LTULEM423_24_55_Q
GCTCCTATAGTGTAGC-GGTTATCACCTCGGACTCTGAATCCGATAA-CCCTGGTTCGAG
TCCAGGTAGGAGTG
>TCRUZICRUZIDM28C_MBSY01000739_99_Q
GGTCCTATGGTGTAGT-GGTTATCACTTCGGACTTTGAATCCGAAAA-CCCAGGTTCGAA
TCCTGGTAGGACCA
>HOMO_SAPIENS_TRNA-PHE-GAA-6-1
GCTGAAATAGCTCAGTTGGG-AGAGCGTTAGACTGAAGATCTTAAAGTCCCTGGTTCAAC
CCTGGGTTTCAGCC
>EMONTEROGEIILV88_EMOLV88_24_57_Q
GCTCCTATAGTGTAGC-GGTTATCACCTCGGACTCTGAATCCGATAA-CCCTGGTTCGAG
TCCAGGTAGGAGTG
>TTHEILERIEDINBURGH_NBCO01000013_64_Q
GGTCCTATAGTGTAGT-GGTTATCACTTCGGACTTTGAATCCGAAAA-CCCAGGTTCGAA
TCCTGGTAGGACCA
>LTURANICALEM423_LTULEM423_36_81_Q
GCTCCTATAGTGTAGC-GGTTATCACCTCGGACTCTGAATCCGATAA-CCCTGGTTCGAG
TCCAGGTAGGAGTG
>TCRUZIDM28C_AYLP01000078_18_Q
GCTCCCATAGTGTAGC-GGTTATCACCTCGGACTCTGAATCCGATAA-CCCTGGTTCGAG
TCCAGGTGGGAGCA
>LBRAZILIENSISMHOMBR75M2904_LBRM-16_31_Q
GCTCCTATAGTGTAGC-GGTTATCACCTCGGACTCTGAATCCGATAA-CCCTGGTTCGAG
TCCAGGTAGGAGTG
>EMONTEROGEIILV88_EMOLV88_36_94_Q
GCTCCTATAGTGTAGC-GGTTATCACCTCGGACTCTGAATCCGATAA-CCCTGGTTCGAG
TCCAGGTAGGAGTG
>TTHEILERIEDINBURGH_NBCO01000014_69_Q
GCTCCTATAGTGTAGC-GGTTATCACCTCGGACTCTGAATCCGATAA-CCCTGGTTCGAG
TCCAGGTAGGAGCA
>PCONFUSUMCUL13_PCON_CONTIG05519_9_E
TCCGGTATGGTATAAC-GGTTAGAACATCTGGCTTTCACCCAGGAAA-TCCGGGTTCGAT
TCCCGGTACCGGAA
>TCRUZIDM28C_AYLP01000135_35_V
GCGTGGGTGATCTAGT-GGTTATGATGTCTGCTTTACACGCAGAAAGTCGCGGGTTCGAA
CCCCGCCCCGCGTA
>LBRAZILIENSISMHOMBR75M2904_LBRM-23_55_Q
GGTCCTATGGTGTAGT-GGTTATCACTTCGGACTTTGAATCCGAAAA-CCCAGGTTCGAA
TCCTGGTAGGACCA
>LAETHIOPICAL147_LAEL147_16_33_Q
GCTCCTATAGTGTAGC-GGTTATCACCTCGGACTCTGAATCCGATAA-CCCTGGTTCGAG
TCCAGGTAGGAGTG
>TTHEILERIEDINBURGH_NBCO01000015_73_Q
GCTCCTATAGTGTAGC-GGTTATCACCTCGGACTCTGAATCCGATAA-CCCTGGTTCGAG
TCCAGGTAGGAGCA
>PCONFUSUMCUL13_PCON_CONTIG05519_10_H
GGGAAGATAGTTCAGT-GGC-AGAACACTAGATTGTGGCTCTAGGAA-CCCGGGTTCGAT
TCCCGGTCTTCCCT
>TCRUZIDM28C_AYLP01000135_36_Q
GGTCCTATGGTGTAGT-GGTTATCACTTCGGACTTTGAATCCGAAAA-CCCAGGTTCGAA
TCCTGGTAGGACCA
>LBRAZILIENSISMHOMBR75M2904_LBRM-24_65_Q
GCTCCTATAGTGTAGC-GGTTATCACCTCGGACTCTGAATCCGATAA-CCCTGGTTCGAG
TCCAGGTAGGAGTG
>LAETHIOPICAL147_LAEL147_23_47_Q
GGTCCTATAGTGTAGT-GGTTATCACTTCGGACTTTGAATCCGAAAA-CCCAGGTTCGAA
TCCTGGTAGGACCA
>TTHEILERIEDINBURGH_NBCO01000015_74_Q
GCTCCTATAGTGTAGC-GGTTATCACCTCGGACTCTGAATCCGATAA-CCCTGGTTCGAG
TCCAGGTAGGAGCA
>PCONFUSUMCUL13_PCON_SCAFFOLD00007_3_45_P
GGGAAGATAGTTCAGT-GGC-AGAACACTAGATTGGGGCTTCAGGAA-CCCGGGTTCGAT
TCCCGGTCTTCCCT
>TCRUZIESMERALDO_ANOX01013115-1_20_Q
GCTCCCATAGTGTAGC-GGTTATCACCTCGGACTCTGAATCCGATAA-CCCTGGTTCGAG
TCCAGGTGGGAGCA
>LDONOVANIBHU1220_CM002156-1_33_Q
GCTCCTATAGTGTAGC-GGTTATCACCTCGGACTCTGAATCCGATAA-CCCTGGTTCGAG
TCCAGGTAGGAGTG
>LAETHIOPICAL147_LAEL147_24_58_Q
GCTCCTATAGTGTAGC-GGTTATCACCTCGGACTCTGAATCCGATAA-CCCTGGTTCGAG
TCCAGGTAGGAGTG
>TTHEILERIEDINBURGH_NBCO01000033_112_V
GCGTGGGTGATCTAGT-GGTTATGATGTCTGCTTTACACGCAGAAAGTCGCGGGTTCGAA
CCCCGCCCCGCGTA
>PCONFUSUMCUL13_PCON_SCAFFOLD00074_87_Q
GGTCCTATAGTGTAGT-GGTTATCACTTCGGACTTTGAATCCGGAAA-CCCAGGTTCGAA
CCCTGGTAGGACCA
>TCRUZIESMERALDO_KB205264-1_41_Q
GCTCCCATAGTGTAGC-GGTTATCACCTCGGACTCTGAATCCGATAA-CCCTGGTTCGAG
TCCAGGTGGGAGCA
>LDONOVANIBHU1220_CM002163-1_47_Q
GGTCCTATAGTGTAGT-GGTTATCACTTCGGACTTTGAATCCGAAAA-CCCAGGTTCGAA
TCCTGGTAGGACCA
>LAETHIOPICAL147_LAEL147_36_96_Q
GCTCCTATAGTGTAGC-GGTTATCACCTCGGACTCTGAATCCGATAA-CCCTGGTTCGAG
TCCAGGTAGGAGTG
>TTHEILERIEDINBURGH_NBCO01000061_141_Q
GGTCCTATAGTGTAGT-GGTTATCACTTCGGACTTTGAATCCGAAAA-CCCAGGTTCGAA
TCCTGGTAGGACCA
>TBRUCEIGAMBIENSEDAL972_TBG972_08_30_Q
GCTCCCATAGTGTAGC-GGTTATCACCTCGGACTCTGAATCCGATAA-CCCTGGTTCGAG
TCCAGGTGGGAGTG
>TCRUZIESMERALDO_KB205688-1_68_Q
GCTCCCATAGTGTAGC-GGTTATCACCTCGGACTCTGAATCCGATAA-CCCTGGTTCGAG
TCCATGTGGGAGCA
>LDONOVANIBHU1220_CM002164-1_57_Q
GCTCCTATAGTGTAGC-GGTTATCACCTCGGACTCTGAATCCGATAA-CCCTGGTTCGAG
TCCAGGTAGGAGTG
>LAMAZONENSISMHOMBR71973M2269_KE389651-1_4_Q
GCTCCTATAGTGTAGC-GGTTATCACCTCGGACTCTGAATCCGATAA-CCCTGGTTCGAG
TCCAGGTAGGAGTG
>TTHEILERIEDINBURGH_NBCO01000113_163_Q
GCTCCTATAGTGTAGC-GGTTATCACCTCGGACTCTGAATCCGATAA-CCCTGGTTCGAG
TCCAGGTAGGAGCA
>TBRUCEIGAMBIENSEDAL972_TBG972_08_34_Q
GGTCCTATAGTGTAGT-GGTTATCACTTCGGACTTTGAATCCGAAAA-CCCAGGTTCGAA
TCCTGGTAGGACCA
>TCRUZIESMERALDO_KB205774-1_80_Q
GGTCCTATAGTGTAGT-GGTTATCACTTCGGACTTTGAATCCGAAAA-CCCAGGTTCGAA
TCCTGGTAGGACCA
>LDONOVANIBHU1220_CM002176-1_95_Q
GCTCCTATAGTGTAGC-GGTTATCACCTCGGACTCTGAATCCGATAA-CCCTGGTTCGAG
TCCAGGTAGGAGTG
>LAMAZONENSISMHOMBR71973M2269_KE390886-1_36_Q
GCTCCTATAGTGTAGC-GGTTATCACCTCGGACTCTGAATCCGATAA-CCCTGGTTCGAG
TCCAGGTAGGAGTG
>TVIVAXY486_TVY486_08_10_Q
GCTCCCATAGTGTAGC-GGTTATCACCTCGGACTCTGAATCCGATAA-CCCTGGTTCGAG
TCCAGGTGGGAGTG
>TBRUCEILISTER427_TB427_08_V4_34_Q
GCTCCCATAGTGTAGC-GGTTATCACCTCGGACTCTGAATCCGATAA-CCCTGGTTCGAG
TCCAGGTGGGAGTG
>TCRUZIESMERALDO_KB205774-1_81_V
GCGTGGGTGATCTAGT-GGTTATGATGTCTGCTTTACACGCAGAAAGTCGCGGGTTCGAA
CCCCGCCCCGCGTA
>LDONOVANIBPK282A1_LD16_V01S1_34_Q
GCTCCTATAGTGTAGC-GGTTATCACCTCGGACTCTGAATCCGATAA-CCCTGGTTCGAG
TCCAGGTAGGAGTG
>LAMAZONENSISMHOMBR71973M2269_KE391051-1_47_Q
GGTCCTATAGTGTAGT-GGTTATCACTTCGGACTTTGAATCCGAAAA-CCCAGGTTCGAA
TCCTGGTAGGACCA
>TVIVAXY486_TVY486_BIN_ARCHIVED_CONTIG_2067_38_Q
GGTCCTATAGTGTAGT-GGTTATCACTTCGGACTTTGAATCCGAAAA-CCCAGGTTCGAA
TCCTGGTAGGACCA
>TBRUCEILISTER427_TB427_08_V4_35_Q
GCTCCCATAGTGTAGC-GGTTATCACCTCGGACTCTGAATCCGATAA-CCCTGGTTCGAG
TCCAGGTGGGAGTG
>TCRUZIJRCL4_AODP01003975-1_2_S
GCCTCGGTGGTGTAAT-GGTAAGCACGGCAGACCGGATATCTGTAAG-TGCGGGTTCGAG
TCCCGTCTGAGGTT
>LDONOVANIBPK282A1_LD23_V01S1_48_Q
GGTCCTATAGTGTAGT-GGTTATCACTTCGGACTTTGAATCCGAAAA-CCCAGGTTCGAA
TCCTGGTAGGACCA
>LAMAZONENSISMHOMBR71973M2269_KE391455-1_55_Q
GCTCCTATAGTGTAGC-GGTTATCACCTCGGACTCTGAATCCGATAA-CCCTGGTTCGAG
TCCAGGTAGGAGTG
>TVIVAXY486_TVY486_BIN_ARCHIVED_CONTIG_3413_48_H
GCCGTGATCGTATAGT-GGTTAGTACTCTGCGTTGTGGCCGCAGCAA-CCCCGGTCCGAG
TCCGGGTCATGGCA
>TBRUCEILISTER427_TB427_08_V4_41_Q
GGTCCTATAGTGTAGT-GGTTATCACTTCGGACTTTGAATCCGAAAA-CCCAGGTTCGAA
TCCTGGTAGGACCA
>TCRUZIJRCL4_KB222916-1_42_Q
GCTCTCATAGTGTAGC-GGTTATCACATCGGACTCTGAATCCGATAA-CCCTGGTTTGAG
TCCAGGTGGGAGCA
>LDONOVANIBPK282A1_LD24_V01S1_58_Q
GCTCCTATAGTGTAGC-GGTTATCACCTCGGACTCTGAATCCGATAA-CCCTGGTTCGAG
TCCAGGTAGGAGTG
>LARABICALEM1108_LARLEM1108_16_33_Q
GCTCCTATAGTGTAGC-GGTTATCACCTCGGACTCTGAATCCGATAA-CCCTGGTTCGAG
TCCAGGTAGGAGTG
>TVIVAXY486_TVY486_BIN_ARCHIVED_CONTIG_7832_99_Q
GGTTCCATGGTGTAAT-GGTTAGCACTCTGGACTCTGAATCCAGCAA-TCTGAGTTCAAA
TCTCGGTGGGACCT
>TBRUCEITREU927_TB927_08_V5-1_33_Q
GCTCCCATAGTGTAGC-GGTTATCACCTCGGACTCTGAATCCGATAA-CCCTGGTTCGAG
TCCAGGTGGGAGTG
>TCRUZIJRCL4_KB222969-1_65_Q
GCTCCCATAGTGTAGC-GGTTATCACCTCGGACTCTGAATCCGATAA-CCCTGGTTCGAG
TCCAGGTGGGAGCA
>LDONOVANIBPK282A1_LD36_V01S1_96_Q
GCTCCTATAGTGTAGC-GGTTATCACCTCGGACTCTGAATCCGATAA-CCCTGGTTCGAG
TCCAGGTAGGAGTG
>LARABICALEM1108_LARLEM1108_23_48_Q
GGTCCTATAGTGTAGT-GGTTATCACTTCGGACTTTGAATCCGAAAA-CCCAGGTTCGAA
TCCTGGTAGGACCA
>TVIVAXY486_TVY486_BIN_ARCHIVED_CONTIG_8227_106_Q
GGTTCCATGGTGTAAT-GGTTAGCACTCTGGACTCTGAATCCAGCAA-TCTGAGTTCAAA
TCTCGGTGGGACCT
>TBRUCEITREU927_TB927_08_V5-1_34_Q
GCTCCCATAGTGTAGC-GGTTATCACCTCGGACTCTGAATCCGATAA-CCCTGGTTCGAG
TCCAGGTGGGAGTG
>TCRUZIJRCL4_KB223000-1_72_Q
GGTCCTATAGTGTAGT-GGTTATCACTTCGGACTTTGAATCCGAAAA-CCCAGGTTCGAA
TCCTGGTAGGACCA
>LENRIETTIILEM3045_LENLEM3045_23_44_Q
GGTCCTATAGTGTAGT-GGTTATCACTTCGGACTTTGAATCCGAAAA-CCCAGGTTCGAA
TCCTGGTAGGACCA
>LARABICALEM1108_LARLEM1108_24_59_Q
GCTCCTATAGTGTAGC-GGTTATCACCTCGGACTCTGAATCCGATAA-CCCTGGTTCGAG
TCCAGGTAGGAGTG
>HOMO_SAPIENS_TRNA-ASN-GTT-12-1
GTCTCTGTGGCGCAATCGGCTAGCGCGTTTGGCTGTTAACTAAAAAGTTGGTGGTTCGAA
CACACCCAGAGGCG
>TBRUCEITREU927_TB927_08_V5-1_40_Q
GGTCCTATAGTGTAGT-GGTTATCACTTCGGACTTTGAATCCGAAAA-CCCAGGTTCGAA
TCCTGGTAGGACCA
>TCRUZIJRCL4_KB223000-1_73_V
GCGTGGGTGATCTAGT-GGTTATGATGTCTGCTTTACACGCAGAAAGTCGCGGGTTCGAA
CCCCGCCCCGCGTA
>LENRIETTIILEM3045_LENLEM3045_24_53_Q
GCTCCTATAGTGTAGC-GGTTATCACCTCGGACTCTGAATCCGATAA-CCCTGGTTCGAG
TCCAGGTAGGAGTG
>LARABICALEM1108_LARLEM1108_36_87_Q
GCTCCTATAGTGTAGC-GGTTATCACCTCGGACTCTGAATCCGATAA-CCCTGGTTCGAG
TCCAGGTAGGAGTG
>HOMO_SAPIENS_TRNA-CYS-GCA-14-1
GGGGGTATAGCTCAGG-GGT-AGAGCATTTGACTGCAGATCAAGAAGTCCCCGGTTCAAA
TCCGGGTGCCCCCT
>TCONGOLENSEIL3000_T-CONGO_BIN_CONTIG_1714_26_Q
GCTCCCATAGTGTAGC-GGTTATCACCTCGGACTCTGAATCCGATAA-CCCTGGTTCGAG
TCCAGGTGGGAGTG
>TCRUZIMARINKELLEIB7_TCMARK_CONTIG_3490_44_Q
GCTCCCATAGTGTAGC-GGTTATCACCTCGGACTCTGAATCCGATAA-CCCTGGTTCGAG
TCCAGGTGGGAGCA
>LENRIETTIILEM3045_LENLEM3045_36_90_Q
GCTCCTATAGTGTAGC-GGTTATCACCTCGGACTCTGAATCCGATAA-CCCTGGTTCGAG
TCCAGGTAGGAGTG
>LBRAZILIENSISMHOMBR75M2903_LBRM2903_16_31_Q
GCTCCTATAGTGTAGC-GGTTATCACCTCGGACTCTGAATCCGATAA-CCCTGGTTCGAG
TCCAGGTAGGAGTG
>HOMO_SAPIENS_TRNA-CYS-GCA-16-1
GGGGGTATAGCTCAGG-GGT-AGAGCACTTGACTGCAGATCAAGAAGTCCTTGGTTCAAA
TCCAGGTGCCCCCT
>TCONGOLENSEIL3000_T-CONGO-PSCHR-8_80_Q
GCTCCCATAGTGTAGC-GGTTATCACCTCGGACTCTGAATCCGATAA-CCCTGGTTCGAG
TCCAGGTGGGAGTG
>TCRUZIMARINKELLEIB7_TCMARK_CONTIG_722_59_Q
GGTCCTATAGTGTAGT-GGTTATCACTTCGGACTTTGAATCCGAAAA-CCCAGGTTCGAA
TCCTGGTAGGACCA
>LGERBILLILEM452_LGELEM452_16_29_Q
GCTCCTATAGTGTAGC-GGTTATCACCTCGGACTCTGAATCCGATAA-CCCTGGTTCGAG
TCCAGGTAGGAGTG
>LBRAZILIENSISMHOMBR75M2903_LBRM2903_23_54_Q
GGTCCTATGGTGTAGT-GGTTATCACTTCGGACTTTGAATCCGAAAA-CCCAGGTTCGAA
TCCTGGTAGGACCA
>HOMO_SAPIENS_TRNA-GLN-CTG-5-1
GGTTCCATGGTGTAAT-GGTTAGCACTCTGGACTCTGAATCCGGTAA-TCCGAGTTCAAA
TCTCGGTGGAACCT
>TCONGOLENSEIL3000_T-CONGO-PSCHR-8_82_Q
GGTCCTATAGTGTAGG-GGTTATCACTTCGGACTTTGAATCCGAAAA-CCTAGGTTCGAA
TCCTGGTAGGACCA
>TCRUZIMARINKELLEIB7_TCMARK_CONTIG_722_60_V
GCGTGGGTGATCTAGT-GGTTATGATGTCTGCTTTACACGCAGAAAGTCGCGGGTTCGAA
CCCCGCCCCGCGTA
>LGERBILLILEM452_LGELEM452_23_42_Q
GGTCCTATAGTGTAGT-GGTTATCACTTCGGACTTTGAATCCGAAAA-CCCAGGTTCGAA
TCCTGGTAGGACCA
>LBRAZILIENSISMHOMBR75M2903_LBRM2903_24_64_Q
GCTCCTATAGTGTAGC-GGTTATCACCTCGGACTCTGAATCCGATAA-CCCTGGTTCGAG
TCCAGGTAGGAGTG
>HOMO_SAPIENS_TRNA-GLN-TTG-2-1
GGTCCCATGGTGTAAT-GGTTAGCACTCTGGACTTTGAATCCAGCAA-TCCGAGTTCGAA
TCTCGGTGGGACCT
>TCONGOLENSEIL3000_T-CONGO-PSCHR-8_83_V
GCGTGGGTGATCTAGT-GGTTATGATGTCTGCTTTACACGCAGAAAGTCGCGGGTTCGAA
CCCCGCCCCGCGTA
>TCRUZISYLVIOX10-1-2012_ADWP02000205_2_Q
GGTCCTATAGTGTAGT-GGTTATCACTTCGGACTTTGAATCCGAAAA-CCCAGGTTCGAA
TCCTGGTAGGACCA
>LGERBILLILEM452_LGELEM452_24_53_Q
GCTCCTATAGTGTAGC-GGTTATCACCTCGGACTCTGAATCCGATAA-CCCTGGTTCGAG
TCCAGGTAGGAGTG
>LMAJORLV39C5_LMJLV39_36_97_Q
GCTCCTATAGTGTAGC-GGTTATCACCTCGGACTCTGAATCCGATAA-CCCTGGTTCGAG
TCCAGGTAGGAGTG
>HOMO_SAPIENS_TRNA-GLN-TTG-4-1
GGTCCCATGGTGTAAT-GGTTAGCACTCTGGGCTTTGAATCCAGCAA-TCCGAGTTCGAA
TCTTGGTGGGACCT
>TCRUZICLBRENERESMERALDO-LIKE_TCCHR22-S_10_Q
GGTCCTATAGTGTAGT-GGTTATCACTTCGGACTTTGAATCCGAAAA-CCCAGGTTCGAA
TCCTGGTAGGACCA
>TCRUZISYLVIOX10-1-2012_ADWP02000205_3_V
GCGTGGGTGATCTAGT-GGTTATGATGTCTGCTTTACACGCAGAAAGTCGCGGGTTCGAA
CCCCGCCCCGCGTA
>LGERBILLILEM452_LGELEM452_36_80_Q
GCTCCTATAGTGTAGC-GGTTATCACCTCGGACTCTGAATCCGATAA-CCCTGGTTCGAG
TCCAGGTAGGAGTG
>LMAJORSD75_LMJSD75_16_33_Q
GCTCCTATAGTGTAGC-GGTTATCACCTCGGACTCTGAATCCGATAA-CCCTGGTTCGAG
TCCAGGTAGGAGTG
>TCRUZICLBRENERESMERALDO-LIKE_TCCHR22-S_11_V
GCGTGGGTGATCTAGT-GGTTATGATGTCTGCTTTACACGCAGAAAGTCGCGGGTTCGAA
CCCCGCCCCGCGTA
>TCRUZISYLVIOX10-1-2012_ADWP02006234_20_Q
GCTCCCATAGTGTAGC-GGTTATCACCTCGGACTCTGAATCCGATAA-CCCTGGTTTGAG
TCCAGGTGGGAGCA
>LINFANTUMJPCM5_LINJ-16_30_Q
GCTCCTATAGTGTAGC-GGTTATCACCTCGGACTCTGAATCCGATAA-CCCTGGTTCGAG
TCCAGGTAGGAGTG
>LMAJORSD75_LMJSD75_23_52_Q
GGTCCTATAGTGTAGT-GGTTATCACTTCGGACTTTGAATCCGAAAA-CCCAGGTTCGAA
TCCTGGTAGGACCA
>TCRUZICLBRENERESMERALDO-LIKE_TCCHR26-S_22_Q
GCTCCCATAGTGTAGC-GGTTATCACCTCGGACTCTGAATCCGATAA-CCCTGGTTCGAG
TCCAGGTGGGAGCA
>TCRUZISYLVIOX10-1-2012_ADWP02006284_22_Q
GCTCCCATAGTGTAGT-GGTTATCACCTCGGACTCTGAATCCGATAA-CCCTGGTTCGAG
TCCAGGTGGGAGCA
>LINFANTUMJPCM5_LINJ-23_44_Q
GGTCCTATAGTGTAGT-GGTTATCACTTCGGACTTTGAATCCGAAAA-CCCAGGTTCGAA
TCCTGGTAGGACCA
>LMAJORSD75_LMJSD75_24_62_Q
GCTCCTATAGTGTAGC-GGTTATCACCTCGGACTCTGAATCCGATAA-CCCTGGTTCGAG
TCCAGGTAGGAGTG
>TCRUZICLBRENERESMERALDO-LIKE_TCCHR26-S_24_Q
GCTCCCATAGTGTAGC-GGTTATCACCTCGGACTCTGAATCCGATAA-CCCTGGTTCGAG
TCCAGGTGGGAGCA
>TCRUZISYLVIOX10-1-2012_ADWP02006285_25_Q
GCTCCCATAGTGTAGC-GGTTATCACCTCGGACTCTGAATCCGATAA-CCCTGGTTCGAG
TCCAGGTGGGAGCA
>LINFANTUMJPCM5_LINJ-24_54_Q
GCTCCTATAGTGTAGC-GGTTATCACCTCGGACTCTGAATCCGATAA-CCCTGGTTCGAG
TCCAGGTAGGAGTG
>LMAJORSD75_LMJSD75_36_97_Q
GCTCCTATAGTGTAGC-GGTTATCACCTCGGACTCTGAATCCGATAA-CCCTGGTTCGAG
TCCAGGTAGGAGTG
>TCRUZISYLVIOX10-1_TCX10_CHR14_12_Q
GCTCCCATAGTGTAGC-GGTTATCACCTCGGACTCTGAATCCGATAA-CCCTGGTTTGAG
TCCAGGTGGGAGCA
>LINFANTUMJPCM5_LINJ-36_95_Q
GCTCCTATAGTGTAGC-GGTTATCACCTCGGACTCTGAATCCGATAA-CCCTGGTTCGAG
TCCAGGTAGGAGTG
>LMEXICANAMHOMGT2001U1103_LMXM-16_41_Q
GCTCCTATAGTGTAGC-GGTTATCACCTCGGACTCTGAATCCGATAA-CCCTGGTTCGAG
TCCAGGTAGGAGTG
>TCRUZISYLVIOX10-1_TCX10_CHR21_28_Q
GCTCCCATAGTGTAG--GGTTATCACCTCGGACTCTGAATCCGATAA-CCCTGGTTCGAG
TCCAGGTGGGAGCA
>LMAJORFRIEDLIN_LMJF-16_33_Q
GCTCCTATAGTGTAGC-GGTTATCACCTCGGACTCTGAATCCGATAA-CCCTGGTTCGAG
TCCAGGTAGGAGTG
>LMEXICANAMHOMGT2001U1103_LMXM-20_51_Q
GCTCCTATAGTGTAGC-GGTTATCACCTCGGACTCTGAATCCGATAA-CCCTGGTTCGAG
TCCAGGTAGGAGTG
>TCRUZISYLVIOX10-1_TCX10_CHR37_46_Q
GGTCCTATAGTGTAGT-GGTTATCACTTCGGACTTTGAATCCGAAAA-CCCAGGTTCGAA
TCCTGGTAGGACCA
>LMAJORFRIEDLIN_LMJF-23_52_Q
GGTCCTATAGTGTAGT-GGTTATCACTTCGGACTTTGAATCCGAAAA-CCCAGGTTCGAA
TCCTGGTAGGACCA
>LMEXICANAMHOMGT2001U1103_LMXM-23_69_Q
GGTCCTATAGTGTAGT-GGTTATCACTTCGGACTTTGAATCCGAAAA-CCCAGGTTCGAA
TCCTGGTAGGACCA
>TCRUZISYLVIOX10-1_TCX10_CHR37_47_V
GCGTGGGTGATCTAGT-GGTTATGATGTCTGCTTTACACGCAGAAAGTCGCGGGTTCGAA
CCCCGCCCCGCGTA
>LMAJORFRIEDLIN_LMJF-24_62_Q
GCTCCTATAGTGTAGC-GGTTATCACCTCGGACTCTGAATCCGATAA-CCCTGGTTCGAG
TCCAGGTAGGAGTG
>LMEXICANAMHOMGT2001U1103_LMXM-24_79_Q
GCTCCTATAGTGTAGC-GGTTATCACCTCGGACTCTGAATCCGATAA-CCCTGGTTCGAG
TCCAGGTAGGAGTG
>TCRUZITULACL2_AQHO01024116-1_37_Q
GCTCCCATAGTGTAGC-GGTTATCACCTCGGACTCTGAATCCGATAA-CCCTGGTTCGAG
TCCAGGTGGGAGCA
>LMAJORFRIEDLIN_LMJF-36_97_Q
GCTCCTATAGTGTAGC-GGTTATCACCTCGGACTCTGAATCCGATAA-CCCTGGTTCGAG
TCCAGGTAGGAGTG
>LPANAMENSISMHOMCOL81L13_LPAL13_16_25_Q
GCTCCTATAGTGTAGC-GGTTATCACCTCGGACTCTGAATCCGATAA-CCCTGGTTCGAG
TCCAGGTAGGAGTG
>TCRUZITULACL2_AQHO01027870-1_52_Q
GCTCCCATAGTGTAGC-GGTTATCACCTCGGACTCTGAATCCGATAA-CCCTGGTTCGAG
TCCAGGTGGGAGCA
>LMAJORLV39C5_LMJLV39_16_31_Q
GCTCCTATAGTGTAGC-GGTTATCACCTCGGACTCTGAATCCGATAA-CCCTGGTTCGAG
TCCAGGTAGGAGTG
>LPANAMENSISMHOMCOL81L13_LPAL13_16_27_Q
GCTCCTATAGTGTAGC-GGTTATCACCTCGGACTCTGAATCCGATAA-CCCTGGTTCGAG
TCCAGGTAGGAGTG
>TCRUZITULACL2_AQHO01034196-1_68_Q
GGTCCTATAGTGTAGT-GGTTATCACTTCGGACTTTGAATCCGAAAA-CCCAGGTTCGAA
TCCTGGTAGGACCA
>LMAJORLV39C5_LMJLV39_23_50_Q
GGTCCTATAGTGTAGT-GGTTATCACTTCGGACTTTGAATCCGAAAA-CCCAGGTTCGAA
TCCTGGTAGGACCA
>LPANAMENSISMHOMCOL81L13_LPAL13_16_28_Q
GCTCCTATAGTGTAGC-GGTTATCACCTCGGACTCTGAATCCGATAA-CCCTGGTTCGAG
TCCAGGTAGGAGTG
>TCRUZITULACL2_KB851398-1_103_V
GCGTGGGTGATCTAGT-GGTTATGATGTCTGCTTTACACGCAGAAAGTCGCGGGTTCGAA
CCCCGCCCCGCGTA
>LMAJORLV39C5_LMJLV39_24_60_Q
GCTCCTATAGTGTAGC-GGTTATCACCTCGGACTCTGAATCCGATAA-CCCTGGTTCGAG
TCCAGGTAGGAGTG
>LPANAMENSISMHOMCOL81L13_LPAL13_23_49_Q
GGTCCTATGGTGTAGT-GGTTATCACTTCGGACTTTGAATCCGAAAA-CCCAGGTTCGAA
TCCTGGTAGGACCA
>TCRUZITULACL2_KB851398-1_104_Q
GGTCCTATAGTGTAGT-GGTTATCACTTCGGACTTTGAATCCGAAAA-CCCAGGTTCGAA
TCCTGGTAGGACCA
>LPANAMENSISMHOMPA94PSC1_CP009385_25_Q
GCTCCTATAGTGTAGC-GGTTATCACCTCGGACTCTGAATCCGATAA-CCCTGGTTCGAG
TCCAGGTAGGAGTG
>LPANAMENSISMHOMPA94PSC1_CP009392_47_Q
GGTCCTATGGTGTAGT-GGTTATCACTTCGGACTTTGAATCCGAAAA-CCCAGGTTCGAA
TCCTGGTAGGACCA
>LPANAMENSISMHOMPA94PSC1_CP009393_57_Q
GCTCCTATAGTGTAGC-GGTTATCACCTCGGACTCTGAATCCGATAA-CCCTGGTTCGAG
TCCAGGTAGGAGTG
>LPYRRHOCORISH10_LPYRH10_03_12_Q
GCTCCTATAGTGTAGT-GGTTATCACTTTGGACTTTGAATCCGGAAA-CCCAGGTTCGAA
TCCTGGTAGGAGCA
>LPYRRHOCORISH10_LPYRH10_06_52_Q
GCTCCTATAGTGTAGC-GGTTATCACCTCGGACTCTGAATCCGATAA-CCCTGGTTCGAG
TCCAGGTAGGAGTG
>LPYRRHOCORISH10_LPYRH10_11_70_Q
GCTCCTATAGTGTAGC-GGTTATCACCTCGGACTCTGAATCCGATAA-CCCTGGTTCGAG
TCCAGGTAGGAGTG
>LPYRRHOCORISH10_LPYRH10_15_85_Q
GCTCCTATAGTGTAGC-GGTTATCACCTCGGACTCTGAATCCGATAA-CCCTGGTTCGAG
TCCAGGTAGGAGTG
>LSEYMOURIATCC30220_LSEY_0029_11_Q
GCTCCTATAGTGTAGC-GGTTATCACCTCGGACTCTGAATCCGATAA-CCCTGGTTCGAG
TCCAGGTAGGAGTG
>LSEYMOURIATCC30220_LSEY_0050_16_Q
GCTCCTATAGTGTAGC-GGTTATCACCTCGGACTCTGAATCCGATAA-CCCTGGTTCGAG
TCCAGGTAGGAGTG
>LSEYMOURIATCC30220_LSEY_0053_21_Q
GCTCCTATAGTGTAGT-GGTTATCACTTTGGACTTTGAATCCGGAAA-CCCAGGTTCGAA
TCCTGGTAGGAGCA
>LSPMARLEM2494_LMARLEM2494_16_28_Q
GCTCCTATAGTGTAGC-GGTTATCACCTCGGACTCTGAATCCGATAA-CCCTGGTTCGAG
TCCAGGTAGGAGTG
>LSPMARLEM2494_LMARLEM2494_23_41_Q
GGTCCTATAGTGTAGT-GGTTATCACTTCGGACTTTGAATCCGAAAA-CCCAGGTTCGAA
TCCTGGTAGGACCA
>LSPMARLEM2494_LMARLEM2494_24_51_Q
GCTCCTATAGTGTAGC-GGTTATCACCTCGGACTCTGAATCCGATAA-CCCTGGTTCGAG
TCCAGGTAGGAGTG
>LSPMARLEM2494_LMARLEM2494_36_83_Q
GCTCCTATAGTGTAGC-GGTTATCACCTCGGACTCTGAATCCGATAA-CCCTGGTTCGAG
TCCAGGTAGGAGTG
>BAYALAIB08-376_BAYA_237_63_V
GCGTGGGTGATCTAGT-GGTTATGATGTCTGCTTTACACGCAGAACGTCGCGGGTTCGAA
CCCCGCCCCGCGTA
>LTARENTOLAEPARROTTARII_LTAP23_38_V
GCGTGGGTGATCTAGT-GGTTATGATGTCTGCTTTACACGCAGAACGTCGCGGGTTCGAA
CCCCGCCCCGCGTA
>LBRAZILIENSISMHOMBR75M2904_LBRM-23_54_V
GCGTGGGTGATCTAGT-GGTTATGATGTCTGCTTTACACGCAGAACGTCGCGGGTTCGAA
CCCCGCCCCGCGTA
>TEVANSISTIB805_STIB805_CHR08_41_V
GTGTGGGTGATCTAGT-GGTTATGATGTCTGCTTTACACGCAGAACGTCGCGGGTTCGAA
CCCCGCCCCGCGTA
>LMAJORSD75_LMJSD75_23_51_V
GCGTGGGTGATCTAGT-GGTTATGATGTCTGCTTTACACGCAGAACGTCGCGGGTTCGAA
CCCCGCCCCGCGTA
>CFASCICULATACFCL_CFAC1_15_48_V
GCGTGGGTGATCTAGT-GGTTATGATGTCTGCTTTACACGCAGAACGTCGCGGGTTCGAA
CCCCGCCCCGCGTA
>LTROPICAL590_LTRL590_23_50_V
GCGTGGGTGATCTAGT-GGTTATGATGTCTGCTTTACACGCAGAACGTCGCGGGTTCGAA
CCCCGCCCCGCGTA
>LDONOVANIBHU1220_CM002163-1_46_V
GCGTGGGTGATCTAGT-GGTTATGATGTCTGCTTTACACGCAGAACGTCGCGGGTTCGAA
CCCCGCCCCGCGTA
>TGRAYIANR4_JMRU01000724_58_V
GCGTGGGTGATCTAGT-GGTTATGATGTCTGCTTTACACGCAGAACGTCGCGGGTTCGAA
CCCCGCCCCGCGTA
>LMEXICANAMHOMGT2001U1103_LMXM-23_68_V
GCGTGGGTGATCTAGT-GGTTATGATGTCTGCTTTACACGCAGAACGTCGCGGGTTCGAA
CCCCGCCCCGCGTA
>EMONTEROGEIILV88_EMOLV88_23_46_V
GCGTGGGTGATCTAGT-GGTTATGATGTCTGCTTTACACGCAGAACGTCGCGGGTTCGAA
CCCCGCCCCGCGTA
>LTURANICALEM423_LTULEM423_23_43_V
GCGTGGGTGATCTAGT-GGTTATGATGTCTGCTTTACACGCAGAACGTCGCGGGTTCGAA
CCCCGCCCCGCGTA
>LDONOVANIBPK282A1_LD23_V01S1_47_V
GCGTGGGTGATCTAGT-GGTTATGATGTCTGCTTTACACGCAGAACGTCGCGGGTTCGAA
CCCCGCCCCGCGTA
>HOMO_SAPIENS_TRNA-GLN-CTG-7-1
GGTTCCATGGTGTAAT-GGTAAGCACTCTGGACTCTGAATCCAGCCA-TCTGAGTTCGAG
TCTCTGTGGAACCT
>LPANAMENSISMHOMCOL81L13_LPAL13_23_48_V
GCGTGGGTGATCTAGT-GGTTATGATGTCTGCTTTACACGCAGAACGTCGCGGGTTCGAA
CCCCGCCCCGCGTA
>LAETHIOPICAL147_LAEL147_23_46_V
GCGTGGGTGATCTAGT-GGTTATGATGTCTGCTTTACACGCAGAACGTCGCGGGTTCGAA
CCCCGCCCCGCGTA
>PCONFUSUMCUL13_PCON_SCAFFOLD00074_82_V
GCGTGGGTGATCTAGT-GGTTATGATGTCTGCTTTACACGCAGAACGTCGCGGGTTCGAA
CCCCGCCCCGCGTA
>LENRIETTIILEM3045_LENLEM3045_23_43_V
GCGTGGGTGATCTAGT-GGTTATGATGTCTGCTTTACACGCAGAACGTCGCGGGTTCGAA
CCCCGCCCCGCGTA
>LPANAMENSISMHOMPA94PSC1_CP009392_46_V
GCGTGGGTGATCTAGT-GGTTATGATGTCTGCTTTACACGCAGAACGTCGCGGGTTCGAA
CCCCGCCCCGCGTA
>LAMAZONENSISMHOMBR71973M2269_KE391051-1_48_V
GCGTGGGTGATCTAGT-GGTTATGATGTCTGCTTTACACGCAGAACGTCGCGGGTTCGAA
CCCCGCCCCGCGTA
>PCONFUSUMCUL13_PCON_SCAFFOLD00074_88_I
GCTCCTGTGGTCTAGTTGGTTAGGACGTTGGTCTTATGAGCCGAACGTCGCGGGTTCGAG
CCCCGCCAGGAGCA
>LGERBILLILEM452_LGELEM452_23_41_V
GCGTGGGTGATCTAGT-GGTTATGATGTCTGCTTTACACGCAGAACGTCGCGGGTTCGAA
CCCCGCCCCGCGTA
>LPYRRHOCORISH10_LPYRH10_03_13_V
GCGTGGGTGATCTAGT-GGTTATGATGTCTGCTTTACACGCAGAACGTCGCGGGTTCGAA
CCCCGCCCCGCGTA
>LARABICALEM1108_LARLEM1108_23_47_V
GCGTGGGTGATCTAGT-GGTTATGATGTCTGCTTTACACGCAGAACGTCGCGGGTTCGAA
CCCCGCCCCGCGTA
>TBRUCEIGAMBIENSEDAL972_TBG972_08_35_V
GCGTGGGTGATCTAGT-GGTTATGATGTCTGCTTTACACGCAGAACGTCGCGGGTTCGAA
CCCCGCCCCGCGTA
>LINFANTUMJPCM5_LINJ-23_43_V
GCGTGGGTGATCTAGT-GGTTATGATGTCTGCTTTACACGCAGAACGTCGCGGGTTCGAA
CCCCGCCCCGCGTA
>LSEYMOURIATCC30220_LSEY_0053_20_V
GCGTGGGTGATCTAGT-GGTTATGATGTCTGCTTTACACGCAGAACGTCGCGGGTTCGAA
CCCCGCCCCGCGTA
>LBRAZILIENSISMHOMBR75M2903_LBRM2903_23_53_V
GCGTGGGTGATCTAGT-GGTTATGATGTCTGCTTTACACGCAGAACGTCGCGGGTTCGAA
CCCCGCCCCGCGTA
>TBRUCEILISTER427_TB427_08_V4_42_V
GCGTGGGTGATCTAGT-GGTTATGATGTCTGCTTTACACGCAGAACGTCGCGGGTTCGAA
CCCCGCCCCGCGTA
>LMAJORFRIEDLIN_LMJF-23_51_V
GCGTGGGTGATCTAGT-GGTTATGATGTCTGCTTTACACGCAGAACGTCGCGGGTTCGAA
CCCCGCCCCGCGTA
>LSPMARLEM2494_LMARLEM2494_23_40_V
GCGTGGGTGATCTAGT-GGTTATGATGTCTGCTTTACACGCAGAACGTCGCGGGTTCGAA
CCCCGCCCCGCGTA
>TBRUCEITREU927_TB927_08_V5-1_41_V
GCGTGGGTGATCTAGT-GGTTATGATGTCTGCTTTACACGCAGAACGTCGCGGGTTCGAA
CCCCGCCCCGCGTA
>LMAJORLV39C5_LMJLV39_23_49_V
GCGTGGGTGATCTAGT-GGTTATGATGTCTGCTTTACACGCAGAACGTCGCGGGTTCGAA
CCCCGCCCCGCGTA
>HOMO_SAPIENS_TRNA-GLY-TCC-2-3
GCGTTGGTGGTATAGT-GGTGAGCATAGCTGCCTTCCAAGCAGTTGA-CCCGGGTTCGAT
TCCCGGCCAACGCA
>BAYALAIB08-376_BAYA_001_1_T
GGCTGCTTAGCTCAAT-GGC-AGAGCGCCGTCCTAGTAAGACGGAGGTCAGGGGTTCGAT
CCCCCTAGCGGCCT
>LMAJORLV39C5_LMJLV39_34_87_N
TCCTCCCTGGCGCAGTCGGC-AGCGCGTTAGGCTGTTAACCTACAGGTCGTTGGTTCGAA
TCCAACGGGAGGAG
>LSPMARLEM2494_LMARLEM2494_36_87_X
AGCACCGTAGCGCAGT-GGA-AGCGCGATGGGCTCATAACCCATAGGTCGTTGGATCGAA
ACCAATCGGTGCTA
>LBRAZILIENSISMHOMBR75M2904_LBRM-15_29_E
TCCGATGTGGTATAGT-GGATAGAACAAGCGGCTCTCACCCGCTAGA-CCCGGGTTCGAT
CCCCGGCATCGGAA
>HOMO_SAPIENS_TRNA-GLY-TCC-2-4
GCGTTGGTGGTATAGT-GGTGAGCATAGCTGCCTTCCAAGCAGTTGA-CCCGGGTTCGAT
TCCCGGCCAACGCA
>BAYALAIB08-376_BAYA_001_2_G
GCGCAGTTGGTCTAGT-GGT-AGAATTCTCGCCTGCCACGCGGGAGG-CCCGGGTTCGAT
TCCCGGACTGCGCA
>LMAJORLV39C5_LMJLV39_34_88_V
GCGCGGTTGGTCTAGGTGGTTATGACGTCGCTTTAACACGGCGAAGGTCTCGGGTTCGAG
TCCCGAACTGCGTA
>LSPMARLEM2494_LMARLEM2494_36_88_P
GGTCGTTTGGTCTAGT-GGT-ATGATTCCTGTTTTGGGTACAGGAGGTCACGGGTTCAAT
TCCCGTAACGACCC
>LBRAZILIENSISMHOMBR75M2904_LBRM-17_34_D
TTCTCGGTAGTATAGT-GGTTAGTATACCCGCCTGTCACGCGGGTGA-CCCGGGTTCAAT
TCCCGGCCGGGAAG
>HOMO_SAPIENS_TRNA-GLY-TCC-2-5
GCGTTGGTGGTATAGT-GGTGAGCATAGCTGCCTTCCAAGCAGTTGA-CCCGGGTTCGAT
TCCCGGCCAACGCA
>BAYALAIB08-376_BAYA_001_3_A
GGGGATGTAGCTCAAATGGT-AGAGCGACCGCTTAGCATGCGGTAGGTATTGGGATCGAT
ACCCAACTTCTCCA
>LMAJORLV39C5_LMJLV39_34_89_I
GCTCTCATAGCTCAGTCGGTTAGAGCGTGGGTCTAATAAGCCCAAGGTCACAGGTTCGAC
CCCTGTTGGGAGCA
>LSPMARLEM2494_LMARLEM2494_36_89_Y
CCTTCTGTAGCTCAATTGGT-AGAGCATGTGACTGTAGATCACAGGGTCGCTGGTTCGAT
TCCGGCCGGAAGGA
>LBRAZILIENSISMHOMBR75M2904_LBRM-17_36_A
GGGGATGTAGCTCAGATGGT-AGAGCGACCGCTTAGCATGCGGTAGGTATTGGGATCGAT
ACCCAACTTCTCCA
>HOMO_SAPIENS_TRNA-GLY-TCC-2-6
GCGTTGGTGGTATAGT-GGTGAGCATAGCTGCCTTCCAAGCAGTTGA-CCCGGGTTCGAT
TCCCGGCCAACGCA
>BAYALAIB08-376_BAYA_002_5_K
GCATTCCTAGCTCAGTCGGT-AGAGCGCACGGCTCTTAACCGTGTGGTCGTGGGTTCGAT
CCCCACGGAGTGCG
>LMAJORLV39C5_LMJLV39_34_90_M
GCGAGCGTAGCGCAGTCGGC-AGCGCGTGGGTCTCATAATCCCAAGGTCGTGAGTTCGAT
CCTCACCGGTCGCA
>LSPMARLEM2494_LMARLEM2494_36_90_T
GGCCGCTTAGCTCAAT-GGC-AGAGCGCCGTCCTAGTAAGACGGAGGTCAGGGGTTCGAT
CCCCCTAGTGGCCT
>LBRAZILIENSISMHOMBR75M2904_LBRM-20-1_38_N
TCCTCCCTGGCGCAGTCGGC-AGCGCGTTAGGCTGTTAACCTACAGGTCGTTGGTTCGAA
TCCAACGGGAGGAG
>HOMO_SAPIENS_TRNA-GLY-TCC-3-1
GCGTTGGTGGTATAGT-GGTAAGCATAGCTGCCTTCCAAGCAGTTGA-CCCGGGTTCGAT
TCCCGGCCAACGCA
>BAYALAIB08-376_BAYA_002_6_K
GCATTCCTAGCTCAGTCGGT-AGAGCGCACGGCTCTTAACCGTGTGGTCGTGGGTTCGAT
CCCCACGGAGTGCG
>LMAJORLV39C5_LMJLV39_36_93_G
GCGCAGTTGGTCTAGT-GGT-AGAATTCTCGCCTGCCACGCGGGAGG-CCCGGGTTCGAT
TCCCGGACTGCGCA
>LSPMARLEM2494_LMARLEM2494_36_91_T
GGCCGCTTAGCTCAAT-GGC-AGAGCGCCGTCCTAGTAAGACGGAGGTCAGGGGTTCGAT
CCCCCTAGTGGCCT
>LBRAZILIENSISMHOMBR75M2904_LBRM-20-1_39_P
GGCCGCTTGGTCTAGT-GGT-ATGATTCCCGCTTCGGGTGCGGGAGGTCAGGGGTTCAAT
TCCCCTAGCGGCCC
>HOMO_SAPIENS_TRNA-GLY-TCC-4-1
GCGTTGGTGGTATAGT-GGTGAGCATAGTTGCCTTCCAAGCAGTTGA-CCCGGGCTCGAT
TCCCGCCCAACGCA
>BAYALAIB08-376_BAYA_002_7_T
GGCCGCTTAGCACAGT-GGC-AGTGCACCACTCTCGTAAAGTGGGGGTCGCGAGTTCGAT
TCTCGCAGTGGCCT
>LMAJORLV39C5_LMJLV39_36_94_T
GGCTGCTTAGCTCAAT-GGC-AGAGCGCCGTCCTAGTAAGACGGAGGTCAGGGGTTCGAT
CCCCCTAGCGGCCT
>LSPMARLEM2494_LMARLEM2494_36_92_Y
CCTTCTGTAGCTCAATTGGT-AGAGCATGTGACTGTAGATCACAGGGTCGCTGGTTCGAT
TCCGGCCGGAAGGA
>LBRAZILIENSISMHOMBR75M2904_LBRM-20-1_40_T
GGCCGCTTAGCACAGT-GGC-AGTGCACCACTCTCGTAAAGTGGGGGTCGCGAGTTCGAT
TCTCGCAGTGGCCT
>HOMO_SAPIENS_TRNA-ILE-AAT-1-1
GGCCGGTTAGCTCAGTTGGTTAGAGCGTGGCGCTAATAACGCCAAGGTCGCGGGTTCGAT
CCCCGTACGGGCCA
>BAYALAIB08-376_BAYA_017_9_P
GGTCCAGTGGTCTAGT-GGC-ATGATTCTCCCTTAGGGTGGGAGAGGTCCCGGGTTCAAT
TCCCGGCTGGACCC
>LMAJORLV39C5_LMJLV39_36_95_G
GCGCAGTTGGTCTAGT-GGT-AGAATTCTCGCCTGCCACGCGGGAGG-CCCGGGTTCGAT
TCCCGGACTGCGCA
>LSPMARLEM2494_LMARLEM2494_SCAF000157_95_E
TCCGATGTGGTATAGT-GGATAGAACAAGCGGCTCTCACCCGCTAGA-CCCGGGTTCGAT
CCCCGGCATCGGAA
>LBRAZILIENSISMHOMBR75M2904_LBRM-20-1_41_Y
CCTTCTGTAGCTCAATTGGT-AGAGCATGTGACTGTAGATCACAGGGTCGCTGGTTCGAT
TCCGGCCGGAAGGA
>HOMO_SAPIENS_TRNA-ILE-AAT-12-1
GGCCGGTTAGCTCAGTCGGTTAGAGCGTGGTGCTAATAACGCCAAGGTCGCGGGTTCGAT
CCCCGTGCCGGTCA
>BAYALAIB08-376_BAYA_021_10_K
GCATTCCTAGCTCAGTCGGT-AGAGCGCACGGCTCTTAACCGTGTGGTCGTGGGTTCGAT
CCCCACGGAGTGCG
>LMAJORLV39C5_LMJLV39_36_96_P
GGTCCAGTGGTCTAGT-GGC-ATGATTCTCCCTTAGGGTGGGAGAGGTCCCGGGTTCAAT
TCCCGGCTGGACCC
>LSPMARLEM2494_LMARLEM2494_SCAF000157_96_D
TTCTCGGTAGTATAGT-GGTTAGTATACCCGCCTGTCACGCGGGTGA-CCCGGGTTCAAT
TCCCGGCCGGGAAG
>LBRAZILIENSISMHOMBR75M2904_LBRM-20-1_42_N
TCCTCCCTGGCGCAGTCGGC-AGCGCGTTAGGCTGTTAACCTACAGGTCGTTGGTTCGAA
TCCAACGGGAGGAG
>HOMO_SAPIENS_TRNA-ILE-AAT-2-1
GGCCGGTTAGCTCAGTTGGTTAGAGCGTGGTGCTAATAACGCCAAGGTCGCGGGTTCGAT
CCCCGTACTGGCCA
>BAYALAIB08-376_BAYA_022_11_T
GGCCGCTTAGCACAGT-GGC-AGTGCACCACTCTCGTAAAGTGGGGGTCGCGAGTTCGAT
TCTCGCAGTGGCCT
>LMAJORLV39C5_LMJLV39_36_99_C
GGATTCATAGCTCAGT-GGT-AGAGCATTCGGCTGCAGTCCGAATGGTCCCCGGTTCAAA
CCCGGGTGGGTCCT
>LTARENTOLAEPARROTTARII_LTAP05_2_R
GTCCGTGTGGCTCAAT-GGA-AGAGCATCTGACTACGGATCAGAGGGTTGCAGGTTCGAA
TCCTGTCACGGATG
>LBRAZILIENSISMHOMBR75M2904_LBRM-20-1_43_V
GCGCGGTTGGTCTAGGTGGTTATGACGTCGCTTTAACACGGCGAAGGTCTCGGGTTCGAG
TCCCGAACTGCGTA
>HOMO_SAPIENS_TRNA-ILE-AAT-3-1
GGCTGGTTAGCTCAGTTGGTTAGAGCGTGGTGCTAATAACGCCAAGGTCGCGGGTTCGAT
CCCCGTACTGGCCA
>BAYALAIB08-376_BAYA_022_12_N
TCCTCCCTGGCGCAGTCGGC-AGCGCGTTAGGCTGTTAACCTACAGGTCGTTGGTTCGAA
TCCAACGGGAGGAG
>LMAJORLV39C5_LMJLV39_36_101_X
AGCACCGTAGCGCAGT-GGA-AGCGCGATGGGCTCATAACCCATAGGTCGTTGGATCGAA
ACCAATCGGTGCTA
>LTARENTOLAEPARROTTARII_LTAP07_4_R
GTCCGTGTGGCTCAAT-GGA-AGAGCATCTGACTACGGATCAGAGGGTTGCAGGTTCGAA
TCCTGTCACGGATG
>LBRAZILIENSISMHOMBR75M2904_LBRM-20-1_44_I
GCTCTCATAGCTCAGTCGGTTAGAGCGTGGGTCTAATAAGCCCAAGGTCACAGGTTCGAC
CCCTGTTGGGAGCA
>HOMO_SAPIENS_TRNA-ILE-AAT-4-1
GGCCGGTTAGCTCAGTTGGTTAGAGCGTGGTGCTAATAACGCCAAGGTCGCGGGTTCGAA
CCCCGTACGGGCCA
>BAYALAIB08-376_BAYA_023_13_F
GCCGCGATAGCTCAGTTGGG-AGAGCGTCAGACTGAAGATCTGAAGGTCCCTGGTTCGAT
CCCGGGTCGCGGCA
>LMAJORLV39C5_LMJLV39_36_102_P
GGTCGTTTGGTCTAGT-GGT-ATGATTCCTGTTTTGGGTACAGGAGGTCACGGGTTCAAT
TCCCGTAACGACCC
>LTARENTOLAEPARROTTARII_LTAP09_6_X
AGCACCGTAGCGCAGT-GGA-AGCGCGATGGGCTCATAACCCATAGGTCGTTGGATCGAA
ACCAATCGGTGCTA
>LBRAZILIENSISMHOMBR75M2904_LBRM-20-1_45_M
GCGAGCGTAGCGCAGTCGGC-AGCGCGTGGGTCTCATAATCCCAAGGTCGTGAGTTCGAT
CCTCACCGGTCGCA
>HOMO_SAPIENS_TRNA-ILE-AAT-5-1
GGCCGGTTAGCTCAGTTGGTTAGAGCGTGGTGCTAATAACGCCAAGGTCGCGGGTTCGAT
CCCCGTACGGGCCA
>BAYALAIB08-376_BAYA_023_15_I
GCTCTCATAGCTCAGTCGGTTAGAGCGTGGGTCTAATAAGCCCAAGGTCACAGGTTCGAC
CCCTGTTGGGAGCA
>LMAJORLV39C5_LMJLV39_36_103_T
GGCTGCTTAGCTCAAT-GGC-AGAGCGCCGTCCTAGTAAGACGGAGGTCAGGGGTTCGAT
CCCCCTAGCGGCCT
>LTARENTOLAEPARROTTARII_LTAP09_8_V
GCGATGGTCGTCTAGT-GGTTAGGACATTCGCCTCACACGCGAGAGATCGCGGGTTCAAT
CCCCGCCCGTCGTA
>LBRAZILIENSISMHOMBR75M2904_LBRM-21_50_P
GGTCCAGTGGTCTAGT-GGC-ATGATTCTCCCTTAGGGTGGGAGAGGTCCCGGGTTCAAT
TCCCGGCTGGACCC
>HOMO_SAPIENS_TRNA-ILE-AAT-5-2
GGCCGGTTAGCTCAGTTGGTTAGAGCGTGGTGCTAATAACGCCAAGGTCGCGGGTTCGAT
CCCCGTACGGGCCA
>BAYALAIB08-376_BAYA_024_16_K
GCATTCCTAGCTCAGTCGGT-AGAGCGCACGGCTCTTAACCGTGTGGTCGTGGGTTCGAT
CCCCACGGAGTGCG
>LMAJORLV39C5_LMJLV39_36_104_Y
CCTTCTGTAGCTCAATTGGT-AGAGCATGTGACTGTAGATCACAGGGTCGCTGGTTCGAT
TCCGGCCGGAAGGA
>LTARENTOLAEPARROTTARII_LTAP09_10_F
GCCGCGATAGCTCAGTTGGG-AGAGCGTCAGACTGAAGATCTGAAGGTCCCTGGTTCGAT
CCCGGGTCGCGGCA
>LBRAZILIENSISMHOMBR75M2904_LBRM-21_51_V
GCGCGGTTGGTCTAGGTGGTTATGACGTCGCTTTAACACGGCGAAGGTCTCGGGTTCGAG
TCCCGAACTGCGTA
>HOMO_SAPIENS_TRNA-ILE-AAT-5-3
GGCCGGTTAGCTCAGTTGGTTAGAGCGTGGTGCTAATAACGCCAAGGTCGCGGGTTCGAT
CCCCGTACGGGCCA
>BAYALAIB08-376_BAYA_029_20_X
AGCACCGTAGCGCAGT-GGA-AGCGCGATGGGCTCATAACCCATAGGTCGTTGGATCGAA
ACCAACCGGTGCTA
>LMAJORLV39C5_LMJLV39_36_105_ARAS
AAGTAGATGGATGAGCCAGTTACGTCTATCGCCTGCAAAGCGACTGTTCGGTGC--CGAG
G-CGTTTCTGCTGC
>LTARENTOLAEPARROTTARII_LTAP09_11_E
TCCGATGTAGTATAAC-GGTTAGAACACCTGGCTTTCACCCAGGAGA-TCCGGGTTCGAT
TCCCGGTATCGGAG
>LBRAZILIENSISMHOMBR75M2904_LBRM-21_52_K
GCATTCCTAGCTCAGTCGGT-AGAGCGCACGGCTCTTAACCGTGTGGTCGTGGGTTCGAT
CCCCACGGAGTGCG
>HOMO_SAPIENS_TRNA-ILE-AAT-5-4
GGCCGGTTAGCTCAGTTGGTTAGAGCGTGGTGCTAATAACGCCAAGGTCGCGGGTTCGAT
CCCCGTACGGGCCA
>BAYALAIB08-376_BAYA_059_24_P
GGCCGCTTGGTCTAGT-GGT-ATGATTCCCGCTTCGGGTGCGGGAGGTCACGGGTTCAAT
TCCCGTAGCGGCCC
>LMAJORLV39C5_LMJLV39_SCAF000544_107_G
GCGCCGCTGGTCTAGT-GGC-ATGATGGTACCCTCCCAAGGTATTGA-CCCGGGTTCGAT
TCCCGGGCGGCGCA
>LTARENTOLAEPARROTTARII_LTAP09_12_V
GCGATGGTCGTCTAGT-GGTTAGGACATTCGCCTCACACGCGAGAGATCGCGGGTTCAAT
CCCCGCCCGTCGTA
>LBRAZILIENSISMHOMBR75M2904_LBRM-23_56_R
GTCCGTGTGGCTCAAT-GGA-AGAGCATCTGACTACGGATCAGAGGGTTGCAGGTTCGAA
TCCTGTCACGGATG
>HOMO_SAPIENS_TRNA-ILE-AAT-5-5
GGCCGGTTAGCTCAGTTGGTTAGAGCGTGGTGCTAATAACGCCAAGGTCGCGGGTTCGAT
CCCCGTACGGGCCA
>BAYALAIB08-376_BAYA_062_26_C
GGATTCATAGCTCAGT-GGT-AGAGCATTCGGCTGCAGTCCGAATGGTCCCCGGTTCAAA
CCCGGGTGGGTCCT
>LMAJORLV39C5_LMJLV39_SCAF000544_108_A
GGGCGTGTAGCTCAGT-GGT-AGAGCGTCCGTTTCGCATACGGAAGGCCTAGGGTTCGAT
CCCCTACTCGTCCA
>LTARENTOLAEPARROTTARII_LTAP09_13_R
GACGTTGTGGCGCAAT-GGA-AGCGCGTCGGATTCCGGATCCGAAGGTTGTGGGTTCGAC
CCCCATCAGCGTTG
>LBRAZILIENSISMHOMBR75M2904_LBRM-23_58_T
GGCCGCTTAGCACAGT-GGC-AGTGCATTGGTCTTGTAAACCAAGGGTCCCGAGTTCAAT
TCTCGGAGTGGCCT
>HOMO_SAPIENS_TRNA-ILE-AAT-6-1
GGCCGGTTAGCTCAGTTGGTTAGAGCGTGGTGCTAATAACGCTAAGGTCGCGGGTTCGAT
CCCCGTACTGGCCA
>BAYALAIB08-376_BAYA_062_27_P
GGTCGTTTGGTCTAGT-GGT-ATGATTCCTGTTTTGGGTACAGGAGGTCACGGGTTCAAT
TCCCGTAACGACCC
>LMAJORLV39C5_LMJLV39_SCAF000576_110_A
GGGCGTGTAGCTCAGT-GGT-AGAGCGTCCGTTTCGCATACGGAAGGCCTAGGGTTCGAT
CCCCTACTCGTCCA
>LTARENTOLAEPARROTTARII_LTAP10_15_G
GCGCAGTTGGTCTAGT-GGT-AGAATTCTCGCCTGCCACGCGGGAGG-CCCGGGTTCGAT
TCCCGGACTGCGCA
>LBRAZILIENSISMHOMBR75M2904_LBRM-23_59_R
GGCCTCTTGGCGCAAT-GGA-AGCGCATCAGACTTCGGATCTGAGGGTTGCAGGTTCGAG
TCCTGCAGGGGTCG
>HOMO_SAPIENS_TRNA-ILE-AAT-7-1
GGCCGGTTAGCTCAGTTGGTCAGAGCGTGGTGCTAATAACGCCAAGGTCGCGGGTTCGAT
CCCCGTACGGGCCA
>BAYALAIB08-376_BAYA_065_29_M
GCGAGCGTGGCGCAGTCGGC-AGCGCGTGGGTTTCATAATCCCAAGGTCGTGAGTTCGAG
CCTCACCGATCGCA
>LMAJORSD75_LMJSD75_03_2_K
GCATTCCTAGCTCAGTCGGT-AGAGCGCACGGCTCTTAACCGTGTGGTCGTGGGTTCGAT
CCCCACGGAGTGCG
>LTARENTOLAEPARROTTARII_LTAP10_16_N
TCCTCCCTGGCGCAGTCGGC-AGCGCGTTAGGCTGTTAACCTACAGGTCGTTGGTTCGAA
TCCAACGGGAGGAG
>LBRAZILIENSISMHOMBR75M2904_LBRM-23_60_K
GCACTCCTAGCTCAGTTGGT-AGAGCGCGTGGCTTTTAACCTCGTGGTCGTGGGTTCGAG
CCCCACGGAGTGCG
>HOMO_SAPIENS_TRNA-ILE-AAT-7-2
GGCCGGTTAGCTCAGTTGGTCAGAGCGTGGTGCTAATAACGCCAAGGTCGCGGGTTCGAT
CCCCGTACGGGCCA
>BAYALAIB08-376_BAYA_065_30_I
GCTCTCATAGCTCAGTCGGTTAGAGCGTGGGTCTAATAAGCCCAAGGTCACAGGTTCGAC
CCCTGTTGGGAGCA
>LMAJORSD75_LMJSD75_05_5_R
GTCCGTGTGGCTCAAT-GGA-AGAGCATCTGACTACGGATCAGAGGGTTGCAGGTTCGAA
TCCTGTCACGGATG
>LTARENTOLAEPARROTTARII_LTAP11_17_G
GCGCCGCTGGTCTAGT-GGC-ATGATGGTACCCTCCCAAGGTATTGA-CCCGGGTTCGAT
TCCCGGGCGGCGCA
>LBRAZILIENSISMHOMBR75M2904_LBRM-23_61_G
GCAATTGTGGTCCAAC-GGTTAAGATCCCCGCCTTCCAAGCGGGTGA-CCCGGGTTCGAC
TCCCGGCAATTGCA
>HOMO_SAPIENS_TRNA-ILE-AAT-8-1
GGCCGGTTAGCTCAGTCGGCTAGAGCGTGGTGCTAATAACGCCAAGGTCGCGGGTTCGAT
CCCCGTACGGGCCA
>BAYALAIB08-376_BAYA_065_31_V
GCGCGGTTGGTCTAGGTGGTTATGACGTCGCTTTAACACGGCGAAGGTCTCGGGTTCGAG
TCCCGAACTGCGTA
>LMAJORSD75_LMJSD75_07_8_R
GTCCGTGTGGCTCAAT-GGA-AGAGCATCTGACTACGGATCAGAGGGTTGCAGGTTCGAA
TCCTGTCACGGATG
>LTARENTOLAEPARROTTARII_LTAP11_18_M
GCGAGCGTAGCGCAGTCGGC-AGCGCGTGGGTCTCATAATCCCAAGGTCGTGAGTTCGAT
CCTCACCGGTCGCA
>LBRAZILIENSISMHOMBR75M2904_LBRM-23_62_W
GGGGGCTTAGCTCAGT-GGT-AGAGCATTGGATTCCAAATCCAGGGGTCGCAGGTTCAAT
CCCTGCAGCTCTCA
>HOMO_SAPIENS_TRNA-ILE-AAT-9-1
GGCTGGTTAGTTCAGTTGGTTAGAGCGTGGTGCTAATAACGCCAAGGTCGTGGGTTCGAT
CCCCATATCGGCCA
>BAYALAIB08-376_BAYA_065_32_Y
CCTTCTGTAGCTCAATTGGT-AGAGCATGTGACTGTAGATCACAGGGTCGCTGGTTCGAT
TCCGGCCGGAAGGA
>LMAJORSD75_LMJSD75_09_9_X
AGCACCGTAGCGCAGT-GGA-AGCGCGATGGGCTCATAACCCATAGGTCGTTGGATCGAA
ACCAATCGGTGCTA
>LTARENTOLAEPARROTTARII_LTAP11_19_R
GTCCGTGTGGCTCAAT-GGA-AGAGCATCTGACTACGGATCAGAGGGTTGCAGGTTCGAA
TCCTGTCACGGATG
>LBRAZILIENSISMHOMBR75M2904_LBRM-24_63_P
GGCCGCTTGGTCTAGT-GGT-ATGATTCCCGCTTCGGGTGCGGGAGGTCAGGGGTTCAAT
TCCCCTAGCGGCCC
>HOMO_SAPIENS_TRNA-ILE-GAT-1-1
GGCCGGTTAGCTCAGTTGGTAAGAGCGTGGTGCTGATAACACCAAGGTCGCGGGCTCGAC
TCCCGCACCGGCCA
>BAYALAIB08-376_BAYA_073_35_C
GGATTCATAGCTCAGT-GGT-AGAGCATTCGGCTGCAGTCCGAATGGTCCCCGGTTCAAA
CCCGGGTGGGTCCT
>LMAJORSD75_LMJSD75_09_11_V
GCGATGGTCGTCTAGT-GGTTAGGACATTCGCCTCACACGCGAGAGATCGCGGGTTCAAT
CCCCGCCCGTCGTA
>LTARENTOLAEPARROTTARII_LTAP15_20_D
TTCTCGGTAGTATAGT-GGTTAGTATACCCGCCTGTCACGCGGGTGA-CCCGGGTTCAAT
TCCCGGCCGGGAAG
>LBRAZILIENSISMHOMBR75M2904_LBRM-24_66_L
GCTGGGGTTCCCGAGTTGGTCAAGGGGTGAGACTTAAGTTCTCATGT-CGTGGGTTCGAA
CCCCACCTCCAGCA
>HOMO_SAPIENS_TRNA-ILE-GAT-1-2
GGCCGGTTAGCTCAGTTGGTAAGAGCGTGGTGCTGATAACACCAAGGTCGCGGGCTCGAC
TCCCGCACCGGCCA
>BAYALAIB08-376_BAYA_076_38_R
GTCCGTGTGGCTCAAT-GGA-AGAGCATTTGACTACGGATCAAAGGGTTGCAGGTTCGAA
TCCTGTCACGGATG
>LMAJORSD75_LMJSD75_09_13_F
GCCGCGATAGCTCAGTTGGG-AGAGCGTCAGACTGAAGATCTGAAGGTCCCTGGTTCGAT
CCCGGGTCGCGGCA
>LTARENTOLAEPARROTTARII_LTAP15_21_E
TCCGATGTGGTATAGT-GGATAGAACAAGCGGCTCTCACCCGCTAGA-CCCGGGTTCGAT
CCCCGGCATCGGAA
>LBRAZILIENSISMHOMBR75M2904_LBRM-24_67_I
GCTCTCATAGCTCAGTCGGTTAGAGCGTGGGTCTAATAAGCCCAAGGTCACAGGTTCGAC
CCCTGTTGGGAGCA
>HOMO_SAPIENS_TRNA-ILE-GAT-1-3
GGCCGGTTAGCTCAGTTGGTAAGAGCGTGGTGCTGATAACACCAAGGTCGCGGGCTCGAC
TCCCGCACCGGCCA
>BAYALAIB08-376_BAYA_077_39_A
GGGCGTGTAGCTCAGT-GGT-AGAGCGTCCGTTTCGCATACGGAAGGCCTAGGGTTCGAT
CCCCTACTCGTCCA
>LMAJORSD75_LMJSD75_09_14_E
TCCGATGTAGTATAAC-GGTTAGAACACCTGGCTTTCACCCAGGAGA-TCCGGGTTCGAT
TCCCGGTATCGGAG
>LTARENTOLAEPARROTTARII_LTAP15_22_E
TCCGATGTGGTATAGT-GGATAGAACAAGCGGCTCTCACCCGCTAGA-CCCGGGTTCGAT
CCCCGGCATCGGAA
>LBRAZILIENSISMHOMBR75M2904_LBRM-24_68_D
TTCTCGGTAGTATAGT-GGTTAGTATACCCGCCTGTCACGCGGGTGA-CCCGGGTTCAAT
TCCCGGCCGGGAAG
>HOMO_SAPIENS_TRNA-ILE-TAT-1-1
GCTCCAGTGGCGCAATCGGTTAGCGCGCGGTACTTATAATGCCGAGGTTGTGAGTTCGAT
CCTCACCTGGAGCA
>BAYALAIB08-376_BAYA_077_40_G
GCGCCGTTGGTCTAGT-GGC-ATGATGGTACCCTCCCAAGGTATTGA-CCCGGGTTCGAT
TCCCGGACGGCGCA
>LMAJORSD75_LMJSD75_09_15_V
GCGATGGTCGTCTAGT-GGTTAGGACATTCGCCTCACACGCGAGAGATCGCGGGTTCAAT
CCCCGCCCGTCGTA
>LTARENTOLAEPARROTTARII_LTAP17_25_D
TTCTCGGTAGTATAGT-GGTTAGTATACCCGCCTGTCACGCGGGTGA-CCCGGGTTCAAT
TCCCGGCCGGGAAG
>LBRAZILIENSISMHOMBR75M2904_LBRM-30_72_T
GGCCGCTTAGCACAGT-GGC-AGTGCACCACTCTCGTAAAGTGGGGGTCGCGAGTTCGAT
TCTCGCAGTGGCCT
>HOMO_SAPIENS_TRNA-ILE-TAT-2-1
GCTCCAGTGGCGCAATCGGTTAGCGCGCGGTACTTATAATGCCGAGGTTGTGAGTTCGAG
CCTCACCTGGAGCA
>BAYALAIB08-376_BAYA_104_44_K
GCTGCCCTAGCTCAGT-GGT-AGAGCGCTCGGCTTTTAACCGAGTGGTCGTGGGTTCGAC
CCCCACGGGCAGCG
>LMAJORSD75_LMJSD75_09_16_R
GACGTTGTGGCGCAAT-GGA-AGCGCGTCGGATTCCGGATCCGAAGGTTGTGGGTTCGAC
CCCCATCAGCGTTG
>LTARENTOLAEPARROTTARII_LTAP17_27_A
GGGGATGTAGCTCAGATGGT-AGAGCGACCGCTTAGCATGCGGTAGGTATTGGGATCGAT
ACCCAACTTCTCCA
>LBRAZILIENSISMHOMBR75M2904_LBRM-31_73_F
GCCGCGATAGCTCAGTTGGG-AGAGCGTCAGACTGAAGATCTGAAGGTCCCTGGTTCGAT
CCCGGGTCGCGGCA
>HOMO_SAPIENS_TRNA-ILE-TAT-2-2
GCTCCAGTGGCGCAATCGGTTAGCGCGCGGTACTTATAATGCCGAGGTTGTGAGTTCGAG
CCTCACCTGGAGCA
>BAYALAIB08-376_BAYA_104_45_A
GGGCGTGTAGCTCAGT-GGT-AGAGCGCCTGTTTTGCATACAGGAGGCCTAGGGTTCAAT
CCCCTACTCGTCCA
>LMAJORSD75_LMJSD75_10_18_K
GCATTCCTAGCTCAGTCGGT-AGAGCGCACGGCTCTTAACCGTGTGGTCGTGGGTTCGAT
CCCCACGGAGTGCG
>LTARENTOLAEPARROTTARII_LTAP21_32_P
GGTCCAGTGGTCTAGT-GGC-ATGATTCTCCCTTAGGGTGGGAGAGGTCCCGGGTTCAAT
TCCCGGCTGGACCC
>LBRAZILIENSISMHOMBR75M2904_LBRM-31_75_A
GGGGATGTAGCTCAGATGGT-AGAGCGACCGCTTAGCATGCGGTAGGTATTGGGATCGAT
ACCCAACTTCTCCA
>HOMO_SAPIENS_TRNA-ILE-TAT-2-3
GCTCCAGTGGCGCAATCGGTTAGCGCGCGGTACTTATAATGCCGAGGTTGTGAGTTCGAG
CCTCACCTGGAGCA
>BAYALAIB08-376_BAYA_104_46_R
GCTCCAGTGGCCTAAT-GGATAAGGCTTTGGACTTCTAATCCAAAGATTGCGGGTTCGAG
TCCCGTCTGGAGTA
>LMAJORSD75_LMJSD75_10_19_G
GCGCAGTTGGTCTAGT-GGT-AGAATTCTCGCCTGCCACGCGGGAGG-CCCGGGTTCGAT
TCCCGGACTGCGCA
>LTARENTOLAEPARROTTARII_LTAP21_33_V
GCGCGGTTGGTCTAGGTGGTTATGACGTCGCTTTAACACGGCGAAGGTCTCGGGTTCGAG
TCCCGAACTGCGTA
>LBRAZILIENSISMHOMBR75M2904_LBRM-31_76_G
GCGCAGTTGGTCTAGT-GGT-AGAATTCTCGCCTGCCACGCGGGAGG-CCCGGGTTCGAT
TCCCGGACTGCGCA
>HOMO_SAPIENS_TRNA-ILE-TAT-3-1
GCTCCAGTGGCGCAATCGGTTAGCGCGCGGTACTTATAATGCCGAGGTTGTGAGTTCAAG
CCTCACCTGGAGCA
>BAYALAIB08-376_BAYA_104_47_E
TCCGGTGTGGTATAGT-GGCTAGAACAAGCGGCTCTCACCCGCTAGA-CCCGGGTTCGAT
CCCCGGCACCGGAA
>LMAJORSD75_LMJSD75_10_20_N
TCCTCCCTGGCGCAGTCGGC-AGCGCGTTAGGCTGTTAACCTACAGGTCGTTGGTTCGAA
TCCAACGGGAGGAG
>LTARENTOLAEPARROTTARII_LTAP21_34_K
GCATTCCTAGCTCAGTCGGT-AGAGCGCACGGCTCTTAACCGTGTGGTCGTGGGTTCGAT
CCCCACGGAGTGCG
>LBRAZILIENSISMHOMBR75M2904_LBRM-31_77_E
TCCGATGTGGTATAGT-GGATAGAACAAGCGGCTCTCACCCGCTAGA-CCCGGGTTCGAT
CCCCGGCATCGGAA
>HOMO_SAPIENS_TRNA-LEU-CAA-5-1
GCCTCCTTAGTGCAGTAGGT-AGCGCATCAGTCTCAAAATCTGAAGGTCCTGAGTTCAAG
CCTCAGAGGGGGCA
>BAYALAIB08-376_BAYA_104_48_N
TCCTCCCTGGCGCAGTCGGC-AGCGCGTTAGGCTGTTAACCTACAGGTCGTTGGTTCGAA
TCCAACGGGAGGAG
>LMAJORSD75_LMJSD75_11_22_A
GGGCGTGTAGCTCAGT-GGT-AGAGCGTCCGTTTCGCATACGGAAGGCCTAGGGTTCGAT
CCCCTACTCGTCCA
>LTARENTOLAEPARROTTARII_LTAP23_40_R
GTCCGTGTGGCTCAAT-GGA-AGAGCATCTGACTACGGATCAGAGGGTTGCAGGTTCGAA
TCCTGTCACGGATG
>LBRAZILIENSISMHOMBR75M2904_LBRM-33_82_R
GCCCTTGTAGCCTAAT-GGATATGGCGTTTGCTTCCTAAGCAAAAGGTTGCGGGTTCGAG
TCCCGCCAGGGGTA
>HOMO_SAPIENS_TRNA-LYS-CTT-1-1
GCCCGGCTAGCTCAGTCGGT-AGAGCATGGGACTCTTAATCCCAGGGTCGTGGGTTCGAG
CCCCACGTTGGGCG
>BAYALAIB08-376_BAYA_130_50_R
GTCCGTGTGGCTCAAT-GGA-AGAGCATTTGACTACGGATCAAAGGGTTGCAGGTTCGAA
TCCTGTCACGGATG
>LMAJORSD75_LMJSD75_11_23_G
GCGCCGCTGGTCTAGT-GGC-ATGATGGTACCCTCCCAAGGTATTGA-CCCGGGTTCGAT
TCCCGGGCGGCGCA
>LTARENTOLAEPARROTTARII_LTAP23_42_T
GGCCGCTTAGCACAGT-GGC-AGTGCACTGGTCTTGTAAACCAGGGGTCCCGAGTTCAAT
TCTCGGAGTGGCCT
>LBRAZILIENSISMHOMBR75M2904_LBRM-33_83_R
GCTCCAGTGGCCTAAT-GGATAAGGCTTTGGACTTCTAATCCAAAGATTGCGGGTTCGAA
TCCCGCCTGGAGTA
>HOMO_SAPIENS_TRNA-LYS-CTT-1-2
GCCCGGCTAGCTCAGTCGGT-AGAGCATGGGACTCTTAATCCCAGGGTCGTGGGTTCGAG
CCCCACGTTGGGCG
>BAYALAIB08-376_BAYA_162_52_A
GGGGATGTAGCTCAAATGGT-AGAGCGACCGCTTAGCATGCGGTAGGTATTGGGATCGAT
ACCCAACTTCTCCA
>LMAJORSD75_LMJSD75_11_24_A
GGGCGTGTAGCTCAGT-GGT-AGAGCGTCCGTTTCGCATACGGAAGGCCTAGGGTTCGAT
CCCCTACTCGTCCA
>LTARENTOLAEPARROTTARII_LTAP23_44_K
GCACTTCTAGCTCAGTTGGT-AGAGCGCGTGGCTTTTAACCTCGTGGTCGTGGGTTCGAG
CCCCACGGAGTGCG
>LBRAZILIENSISMHOMBR75M2904_LBRM-33_84_A
GGGCGTGTAGCTCAGT-GGT-AGAGCGCCTGTTTTGCATACAGGAGGCCTAGGGTTCAAA
CCCCTACTCGTCCA
>HOMO_SAPIENS_TRNA-LYS-CTT-10-1
GCCCAGCTAGCTCAGTCGGT-AGAGCATAAGACTCTTAATCTCAGGGTTGTGGATTCGTG
CCCCATGCTGGGTG
>BAYALAIB08-376_BAYA_168_54_X
AGCACCGTAGCGCAGT-GGA-AGCGCGATGGGCTCATAACCCATAGGTCGTTGGATCGAA
ACCAACCGGTGCTA
>LMAJORSD75_LMJSD75_11_26_M
GCGAGCGTAGCGCAGTCGGC-AGCGCGTGGGTCTCATAATCCCAAGGTCGTGAGTTCGAT
CCTCACCGGTCGCA
>LTARENTOLAEPARROTTARII_LTAP23_45_G
GCAATTGTGGTCCAAC-GGTTAAGATCCCCGCCTTCCAAGCGGGTGA-CCCGGGTTCGAC
TCCCGGCAATTGCA
>LBRAZILIENSISMHOMBR75M2904_LBRM-33_85_K
GCATTCCTAGCTCAGTCGGT-AGAGCGCACGGCTCTTAACCGTGTGGTCGTGGGTTCGAT
CCCCACGGAGTGCG
>HOMO_SAPIENS_TRNA-LYS-CTT-11-1
G--CAGCTAGCTCAGTCGGT-AGAGCATGAGACTCTTAATCTCAGGGTCATGGGTTCGTG
CCCCATGTTGGGCA
>BAYALAIB08-376_BAYA_178_55_G
GCGCAGTTGGTCTAGT-GGT-AGAATTCTCGCCTGCCACGCGGGAGG-CCCGGGTTCGAT
TCCCGGACTGCGCA
>LMAJORSD75_LMJSD75_11_27_R
GTCCGTGTGGCTCAAT-GGA-AGAGCATCTGACTACGGATCAGAGGGTTGCAGGTTCGAA
TCCTGTCACGGATG
>LTARENTOLAEPARROTTARII_LTAP23_46_W
GGGGGCTTAGCTCAGT-GGT-AGAGCATTGGATTCCAAATCCAGGGGTCGTAGGTTCAAT
CCCTGCAGCTCTCA
>LBRAZILIENSISMHOMBR75M2904_LBRM-35_86_P
GGTCCAGTGGTCTAGT-GGC-ATGATTCTCCCTTAGGGTGGGAGAGGTCCCGGGTTCAAT
TCCCGGCTGGACCC
>HOMO_SAPIENS_TRNA-LYS-CTT-2-1
GCCCGGCTAGCTCAGTCGGT-AGAGCATGAGACTCTTAATCTCAGGGTCGTGGGTTCGAG
CCCCACGTTGGGCG
>BAYALAIB08-376_BAYA_228_57_V
GCGATGGTCGTCTAGT-GGTTAGGACATTCGCCTCACACGCGAGAGATCGCGGGTTCGAT
CCCCGCCCGTCGTA
>LMAJORSD75_LMJSD75_15_30_D
TTCTCGGTAGTATAGT-GGTTAGTATACCCGCCTGTCACGCGGGTGA-CCCGGGTTCAAT
TCCCGGCCGGGAAG
>LTARENTOLAEPARROTTARII_LTAP24_47_P
GGCCGCTTAGTCTAGT-GGT-ATGATTCCCGCTTCGGGTGCGGGAGGTCAGGGGTTCAAT
TCCCCTAGCGGCCC
>LBRAZILIENSISMHOMBR75M2904_LBRM-35_87_G
GCGCAGTTGGTCTAGT-GGT-AGAATTCTCGCCTGCCACGCGGGAGG-CCCGGGTTCGAT
TCCCGGACTGCGCA
>HOMO_SAPIENS_TRNA-LYS-CTT-2-2
GCCCGGCTAGCTCAGTCGGT-AGAGCATGAGACTCTTAATCTCAGGGTCGTGGGTTCGAG
CCCCACGTTGGGCG
>BAYALAIB08-376_BAYA_237_59_T
GGCCTCATAGCACAGT-GGC-AGTGCACTGGTCTTGTAAACCAGGGGTCCCGAGTTCAAT
TCTCGGTGGGGCCT
>LMAJORSD75_LMJSD75_15_31_E
TCCGATGTGGTATAGT-GGATAGAACAAGCGGCTCTCACCCGCTAGA-CCCGGGTTCGAT
CCCCGGCATCGGAA
>LTARENTOLAEPARROTTARII_LTAP24_50_I
GCTCTCATAGCTCAGTCGGTTAGAGCGTGGGTCTAATAAGCCCAAGGTCACAGGTTCGAC
CCCTGTTGGGAGCA
>LBRAZILIENSISMHOMBR75M2904_LBRM-35_88_T
GGCTGCTTAGCTCAAT-GGC-AGAGCGCCGTCCTAGTAAGACGGAGGTCAGGGGTTCGAT
CCCCCTAGCGGCCT
>HOMO_SAPIENS_TRNA-LYS-CTT-2-3
GCCCGGCTAGCTCAGTCGGT-AGAGCATGAGACTCTTAATCTCAGGGTCGTGGGTTCGAG
CCCCACGTTGGGCG
>BAYALAIB08-376_BAYA_237_60_R
GATCTCGTGGCGCAAT-GGA-AGCGCATCAGACTTCGGATCTGAGGGTTGCAGGTTCGAG
TCCTGCCGGGATCG
>LMAJORSD75_LMJSD75_17_34_D
TTCTCGGTAGTATAGT-GGTTAGTATACCCGCCTGTCACGCGGGTGA-CCCGGGTTCAAT
TCCCGGCCGGGAAG
>LTARENTOLAEPARROTTARII_LTAP24_51_I
GCTCTCATAGCTCAGTCGGTTAGAGCGTGGGTCTAATAAGCCCAAGGTCACAGGTTCGAC
CCCTGTTGGGAGCA
>LBRAZILIENSISMHOMBR75M2904_LBRM-35_89_T
GGCTGCTTAGCTCAAT-GGC-AGAGCGCCGTCCTAGTAAGACGGAGGTCAGGGGTTCGAT
CCCCCTAGCGGCCT
>HOMO_SAPIENS_TRNA-LYS-CTT-2-4
GCCCGGCTAGCTCAGTCGGT-AGAGCATGAGACTCTTAATCTCAGGGTCGTGGGTTCGAG
CCCCACGTTGGGCG
>BAYALAIB08-376_BAYA_237_64_G
GCAATTGTGGTCCAAC-GGTTAAGATCCCCGCCTTCCAAGCGGGTGA-CCCGGGTTCGAC
TCCCGGCAATTGCA
>LMAJORSD75_LMJSD75_17_36_A
GGGGATGTAGCTCAGATGGT-AGAGCGACCGCTTAGCATGCGGTAGGTATTGGGATCGAT
ACCCAACTTCTCCA
>LTARENTOLAEPARROTTARII_LTAP24_52_D
TTCTCGGTAGTATAGT-GGTTAGTATACCCGCCTGTCACGCGGGTGA-CCCGGGTTCAAT
TCCCGGCCGGGAAG
>LBRAZILIENSISMHOMBR75M2904_LBRM-35_90_G
GCGCAGTTGGTCTAGT-GGT-AGAATTCTCGCCTGCCACGCGGGAGG-CCCGGGTTCGAT
TCCCGGACTGCGCA
>HOMO_SAPIENS_TRNA-LYS-CTT-2-5
GCCCGGCTAGCTCAGTCGGT-AGAGCATGAGACTCTTAATCTCAGGGTCGTGGGTTCGAG
CCCCACGTTGGGCG
>BAYALAIB08-376_BAYA_237_65_W
GGGGGCTTAGCACAGT-GGT-AGTGCATTGGATTCCAAATCCAAGGGTCGCAGGTTCAAT
CCCTGCAGTCCTCA
>LMAJORSD75_LMJSD75_21_43_P
GGTCCAGTGGTCTAGT-GGC-ATGATTCTCCCTTAGGGTGGGAGAGGTCCCGGGTTCAAT
TCCCGGCTGGACCC
>LTARENTOLAEPARROTTARII_LTAP30_57_T
GGCCGCTTAGCACAGT-GGC-AGTGCACCACTCTCGTAAAGTGGGGGTCGCGAGTTCGAT
TCTCGCAGTGGCCT
>LBRAZILIENSISMHOMBR75M2904_LBRM-35_91_C
GGATTCATAGCTCAGT-GGT-AGAGCATTCGGCTGCAGTCCGAATGGTCCCCGGTTCAAA
CCCGGGTGGGTCCT
>HOMO_SAPIENS_TRNA-LYS-CTT-3-1
GCCCGGCTAGCTCAGTCGGT-AGAGCATGAGACCCTTAATCTCAGGGTCGTGGGTTCGAG
CCCCACGTTGGGCG
>BAYALAIB08-376_BAYA_237_66_R
GTCCGTGTGGCTCAAT-GGA-AGAGCATTTGACTACGGATCAAAGGGTTGCAGGTTCGAA
TCCTGTCACGGATG
>LMAJORSD75_LMJSD75_21_44_V
GCGCGGTTGGTCTAGGTGGTTATGACGTCGCTTTAACACGGCGAAGGTCTCGGGTTCGAG
TCCCGAACTGCGTA
>LTARENTOLAEPARROTTARII_LTAP31_59_F
GCCGCGATAGCTCAGTTGGG-AGAGCGTCAGACTGAAGATCTGAAGGTCCCTGGTTCGAT
CCCGGGTCGCGGCA
>LBRAZILIENSISMHOMBR75M2904_LBRM-35_93_X
AGCACCGTAGCGCAGT-GGA-AGCGCGATGGGCTCATAACCCATAGGTCGTTGGATCGAA
ACCAATCGGTGCTA
>HOMO_SAPIENS_TRNA-LYS-CTT-4-1
GCCCGGCTAGCTCAGTCGGT-AGAGCATGGGACTCTTAATCTCAGGGTCGTGGGTTCGAG
CCCCACGTTGGGCG
>BAYALAIB08-376_BAYA_294_68_D
TTCTCGGTAGTATAGT-GGTTAGTATACCCGCCTGTCACGCGGGTGA-CCCGGGTTCAAT
TCCCGGCCGGGAAG
>LMAJORSD75_LMJSD75_21_45_K
GCATTCCTAGCTCAGTCGGT-AGAGCGCACGGCTCTTAACCGTGTGGTCGTGGGTTCGAT
CCCCACGGAGTGCG
>LTARENTOLAEPARROTTARII_LTAP31_61_A
GGGGATGTAGCTCAGATGGT-AGAGCGACCGCTTAGCATGCGGTAGGTATTGGGATCGAT
ACCCAACTTCTCCA
>LBRAZILIENSISMHOMBR75M2904_LBRM-35_94_P
GGTCGTTTGGTCTAGT-GGT-ATGATTCCTGTTTTGGGTACAGGAGGTCACGGGTTCAAT
TCCCGTAACGACCC
>HOMO_SAPIENS_TRNA-LYS-CTT-5-1
GCCCGGCTAGCTCAGTCGAT-AGAGCATGAGACTCTTAATCTCAGGGTCGTGGGTTCGAG
CCGCACGTTGGGCG
>BAYALAIB08-376_BAYA_294_69_N
TCCTCCCTGGCGCAGTCGGC-AGCGCGTTAGGCTGTTAACCTACAGGTCGTTGGTTCGAA
TCCAACGGGAGGAG
>LMAJORSD75_LMJSD75_23_53_R
GTCCGTGTGGCTCAAT-GGA-AGAGCATCTGACTACGGATCAGAGGGTTGCAGGTTCGAA
TCCTGTCACGGATG
>LTARENTOLAEPARROTTARII_LTAP31_62_G
GCGCAGTTGGTCTAGT-GGT-AGAATTCTCGCCTGCCACGCGGGAGG-CCCGGGTTCGAT
TCCCGGACTGCGCA
>LBRAZILIENSISMHOMBR75M2904_LBRM-35_96_T
GGCTGCTTAGCTCAAT-GGC-AGAGCGCCGTCCTAGTAAGACGGAGGTCAGGGGTTCGAT
CCCCCTAGCGGCCT
>HOMO_SAPIENS_TRNA-LYS-CTT-7-1
GCCCAGCTAGCTCAGTCGGT-AGAGCATGAGACTCTTAATCTCAGGGTCATGGGTTTGAG
CCCCACGTTTGGTG
>BAYALAIB08-376_BAYA_294_70_E
TCCGGTGTGGTATAGT-GGCTAGAACAAGCGGCTCTCACCCGCTAGA-CCCGGGTTCGAT
CCCCGGCACCGGAA
>LMAJORSD75_LMJSD75_23_55_T
GGCCGCTTAGCACAGT-GGC-AGTGCACTGGTCTTGTAAACCAGGGGTCCCGAGTTCAAT
TCTCGGAGTGGCCT
>LTARENTOLAEPARROTTARII_LTAP31_63_E
TCCGATGTGGTATAGT-GGATAGAACAAGCGGCTCTCACCCGCTAGA-CCCGGGTTCGAT
CCCCGGCATCGGAA
>LBRAZILIENSISMHOMBR75M2904_LBRM-35_97_Y
CCTTCTGTAGCTCAATTGGT-AGAGCATGTGACTGTAGATCACAGGGTCGCTGGTTCGAT
TCCGGCCGGAAGGA
>HOMO_SAPIENS_TRNA-LYS-CTT-8-1
GCCTGGCTAGCTCAGTCGGC-AAAGCATGAGACTCTTAATCTCAGGGTCGTGGGCTCGAG
CTCCATGTTGGGCG
>BAYALAIB08-376_BAYA_296_71_R
GACGTTGTGGCGCAAT-GGA-AGCGCGTTGGATTCCGGATCCAAAGGTTGCGGGTTCGAG
CCCCGTCAGCGTTA
>LMAJORSD75_LMJSD75_23_56_R
GGCCTCTTGGCGCAAT-GGA-AGCGCATCAGACTTCGGATCTGAGGGTTGCAGGTTCGAG
TCCTGCAGGGGTCG
>LTARENTOLAEPARROTTARII_LTAP33_66_R
GCCCTTGTAGCCTAAT-GGATATGGCGTTTGCTTCCTAAGCAAAAGGTTGCGGGTTCGAG
TCCCGCCAGGGGTA
>LBRAZILIENSISMHOMBR75M2904_LBRM-35_98_T
GGCTGCTTAGCTCAAT-GGC-AGAGCGCCGTCCTAGTAAGACGGAGGTCAGGGGTTCGAT
CCCCCTAGCGGCCT
>HOMO_SAPIENS_TRNA-LYS-CTT-9-1
GCCCGACTACCTCAGTCGGT-GGAGCATGGGACTCTTCATCCCAGGGTTGTGGGTTCGAG
CCCCACATTGGGCA
>BAYALAIB08-376_BAYA_296_72_V
GCGATGGTCGTCTAGT-GGTTAGGACATTCGCCTCACACGCGAGAGATCGCGGGTTCGAT
CCCCGCCCGTCGTA
>LMAJORSD75_LMJSD75_23_57_K
GCACTCCTAGCTCAGTTGGT-AGAGCGCGTGGCTTTTAACCTCGTGGTCGTGGGTTCGAG
CCCCACGGAGTGCG
>LTARENTOLAEPARROTTARII_LTAP33_67_R
GCTCCAGTGGCCTAAT-GGATAAGGCTTTGGACTTCTAATCCAAAGATTGCGGGTTCGAG
TCCCGCCTGGAGTA
>LBRAZILIENSISMHOMBR75M2904_LBRM-35_99_Y
CCTTCTGTAGCTCAATTGGT-AGAGCATGTGACTGTAGATCACAGGGTCGCTGGTTCGAT
TCCGGCCGGAAGGA
>HOMO_SAPIENS_TRNA-LYS-TTT-1-1
GCCTGGATAGCTCAGTTGGT-AGAGCATCAGACTTTTAATCTGAGGGTCCAGGGTTCAAG
TCCCTGTTCAGGCA
>BAYALAIB08-376_BAYA_297_75_E
TCCGGTGTGGTATAGT-GGCTAGAACAAGCGGCTCTCACCCGCTAGA-CCCGGGTTCGAT
CCCCGGCACCGGAA
>LMAJORSD75_LMJSD75_23_58_G
GCAATTGTGGTCCAAC-GGTTAAGATCCCCGCCTTCCAAGCGGGTGA-CCCGGGTTCGAC
TCCCGGCAATTGCA
>LTARENTOLAEPARROTTARII_LTAP33_68_A
GGGCGTGTAGCTCAGT-GGT-AGAGCGCCTGTTTTGCATACAGGAGGCCTAGGGTTCAAA
CCCCTACTCGTCCA
>LDONOVANIBHU1220_CM002143-1_2_K
GCATTCCTAGCTCAGTCGGT-AGAGCGCACGGCTCTTAACCGTGTGGTCGTGGGTTCGAT
CCCCACGGAGTGCG
>HOMO_SAPIENS_TRNA-LYS-TTT-11-1
ACCCAGATAGCTCAGTCAGT-AGAGCATCAGACTTTTAATCTGAGGGTCCAAGGTTCATG
TCCCTTTTTGGGTG
>BAYALAIB08-376_BAYA_297_76_G
GCGCAGTTGGTCTAGT-GGT-AGAATTCTCGCCTGCCACGCGGGAGG-CCCGGGTTCGAT
TCCCGGACTGCGCA
>LMAJORSD75_LMJSD75_23_59_W
GGGGGCTTAGCTCAGT-GGT-AGAGCATTGGATTCCAAATCCAGGGGTCGTAGGTTCAAT
CCCTGCAGCTCTCA
>LTARENTOLAEPARROTTARII_LTAP33_71_K
GCATTCCTAGCTCAGTCGGT-AGAGCGCACGGCTCTTAACCGTGTGGTCGTGGGTTCGAT
CCCCACGGAGTGCG
>LDONOVANIBHU1220_CM002145-1_3_R
GTCCGTGTGGCTCAAT-GGA-AGAGCATCTGACTACGGATCAGAGGGTTGCAGGTTCGAA
TCCTGTCACGGATG
>HOMO_SAPIENS_TRNA-LYS-TTT-2-1
GCCTGGATAGCTCAGTTGGT-AGAGCATCAGACTTTTAATCTGAGGGTCCAGGGTTCAAG
TCCCTGTTCAGGCG
>BAYALAIB08-376_BAYA_300_77_W
GGGGGTTTAGCACAGT-GGT-AGTGCATTGGATTCCAAATCCAAGGGTCGCAGGTTCAAT
CCCTGCAATCCTCA
>LMAJORSD75_LMJSD75_24_61_P
GGCCGCTTGGTCTAGT-GGT-ATGATTCCCGCTTCGGGTGCGGGAGGTCAGGGGTTCAAT
TCCCCTAGCGGCCC
>LTARENTOLAEPARROTTARII_LTAP34_73_N
TCCTCCCTGGCGCAGTCGGC-AGCGCGTTAGGCTGTTAACCTACAGGTCGTTGGTTCGAA
TCCAACGGGAGGAG
>LDONOVANIBHU1220_CM002147-1_7_R
GTCCGTGTGGCTCAAT-GGA-AGAGCATCTGACTACGGATCAGAGGGTTGCAGGTTCGAA
TCCTGTCACGGATG
>HOMO_SAPIENS_TRNA-LYS-TTT-3-1
GCCCGGATAGCTCAGTCGGT-AGAGCATCAGACTTTTAATCTGAGGGTCCAGGGTTCAAG
TCCCTGTTCGGGCG
>CFASCICULATACFCL_CFAC1_01_1_W
GGGGGCTTAGCTCAGT-GGT-AGAGCATTGGATTCCAAATCCAGGGGTCGCAGGTTCAAT
CCCTGCAGTCCTCA
>LMAJORSD75_LMJSD75_24_63_L
GCTGGGGTTCCCGAGTTGGTCAAGGGGTGAGACTTAAGTTCTCATGT-CGTGGGTTCGAA
CCCCACCTCCAGCA
>LTARENTOLAEPARROTTARII_LTAP34_74_Y
CCTTCTGTAGCTCAATTGGT-AGAGCATGTGACTGTAGATCACAGGGTCGCTGGTTCGAT
TCCGGCCGGAAGGA
>LDONOVANIBHU1220_CM002149-1_8_X
AGCACCGTAGCGCAGT-GGA-AGCGCGATGGGCTCATAACCCATAGGTCGTTGGATCGAA
ACCAATCGGTGCTA
>HOMO_SAPIENS_TRNA-LYS-TTT-3-2
GCCCGGATAGCTCAGTCGGT-AGAGCATCAGACTTTTAATCTGAGGGTCCAGGGTTCAAG
TCCCTGTTCGGGCG
>CFASCICULATACFCL_CFAC1_01_2_V
GCGATGGTCGTCTAGT-GGTTAGGACATTCGCCTCACACGCGAGAGATCGCGGGTTCAAT
CCCCGCCCGTCGTA
>LMAJORSD75_LMJSD75_24_64_I
GCTCTCATAGCTCAGTCGGTTAGAGCGTGGGTCTAATAAGCCCAAGGTCACAGGTTCGAC
CCCTGTTGGGAGCA
>LTARENTOLAEPARROTTARII_LTAP34_75_T
GGCCGCTTAGCACAGT-GGC-AGTGCACCACTCTCGTAAAGTGGGGGTCGCGAGTTCGAT
TCTCGCAGTGGCCT
>LDONOVANIBHU1220_CM002149-1_10_V
GCGATGGTCGTCTAGT-GGTTAGGACATTCGCCTCACACGCGAGAGATCGCGGGTTCAAT
CCCCGCCCGTCGTA
>HOMO_SAPIENS_TRNA-LYS-TTT-3-3
GCCCGGATAGCTCAGTCGGT-AGAGCATCAGACTTTTAATCTGAGGGTCCAGGGTTCAAG
TCCCTGTTCGGGCG
>CFASCICULATACFCL_CFAC1_02_4_R
GTCCGTGTGGCTCAAT-GGA-AGAGCATCTGACTACGGATCAGAGGGTTGCAGGTTCGAA
TCCTGTCACGGATG
>LMAJORSD75_LMJSD75_24_65_I
GCTCTCATAGCTCAGTCGGTTAGAGCGTGGGTCTAATAAGCCCAAGGTCACAGGTTCGAC
CCCTGTTGGGAGCA
>LTARENTOLAEPARROTTARII_LTAP34_76_P
GGCCGCTTAGTCTAGT-GGT-ATGATTCCCGCTTCGGGTGCGGGAGGTCAGGGGTTCAAT
TCCCCTAGCGGCCC
>LDONOVANIBHU1220_CM002149-1_12_F
GCCGCGATAGCTCAGTTGGG-AGAGCGTCAGACTGAAGATCTGAAGGTCCCTGGTTCGAT
CCCGGGTCGCGGCA
>HOMO_SAPIENS_TRNA-LYS-TTT-3-4
GCCCGGATAGCTCAGTCGGT-AGAGCATCAGACTTTTAATCTGAGGGTCCAGGGTTCAAG
TCCCTGTTCGGGCG
>CFASCICULATACFCL_CFAC1_04_6_K
GCATTCCTAGCTCAGTCGGT-AGAGCGCACGGCTCTTAACCGTGTGGTCGTGGGTTCGAT
CCCCACGGAGTGCG
>LMAJORSD75_LMJSD75_24_66_D
TTCTCGGTAGTATAGT-GGTTAGTATACCCGCCTGTCACGCGGGTGA-CCCGGGTTCAAT
TCCCGGCCGGGAAG
>LTARENTOLAEPARROTTARII_LTAP34_77_N
TCCTCCCTGGCGCAGTCGGC-AGCGCGTTAGGCTGTTAACCTACAGGTCGTTGGTTCGAA
TCCAACGGGAGGAG
>LDONOVANIBHU1220_CM002149-1_13_E
TCCGATGTAGTATAAC-GGTTAGAACACCTGGCTTTCACCCAGGAGA-TCCGGGTTCGAT
TCCCGGTATCGGAG
>HOMO_SAPIENS_TRNA-LYS-TTT-3-5
GCCCGGATAGCTCAGTCGGT-AGAGCATCAGACTTTTAATCTGAGGGTCCAGGGTTCAAG
TCCCTGTTCGGGCG
>CFASCICULATACFCL_CFAC1_04_7_G
GCGCAGTTGGTCTAGT-GGT-AGAATTCTCGCCTGCCACGCGGGAGG-CCCGGGTTCGAT
TCCCGGACTGCGCA
>LMAJORSD75_LMJSD75_30_70_T
GGCCGCTTAGCACAGT-GGC-AGTGCACCACTCTCGTAAAGTGGGGGTCGCGAGTTCGAT
TCTCGCAGTGGCCT
>LTARENTOLAEPARROTTARII_LTAP34_78_V
GCGCGGTTGGTCTAGGTGGTTATGACGTCGCTTTAACACGGCGAAGGTCTCGGGTTCGAG
TCCCGAACTGCGTA
>LDONOVANIBHU1220_CM002149-1_14_V
GCGATGGTCGTCTAGT-GGTTAGGACATTCGCCTCACACGCGAGAGATCGCGGGTTCAAT
CCCCGCCCGTCGTA
>HOMO_SAPIENS_TRNA-LYS-TTT-4-1
GCCTGGATAGCTCAGTCGGT-AGAGCATCAGACTTTTAATCTGAGGGTCCAGGGTTCAAG
TCCCTGTTCAGGCG
>CFASCICULATACFCL_CFAC1_04_8_N
TCCTCCCTGGCGCAGTCGGC-AGCGCGTTAGGCTGTTAACCTACAGGTCGTTGGTTCGAA
TCCAACGGGAGGAG
>LMAJORSD75_LMJSD75_31_71_F
GCCGCGATAGCTCAGTTGGG-AGAGCGTCAGACTGAAGATCTGAAGGTCCCTGGTTCGAT
CCCGGGTCGCGGCA
>LTARENTOLAEPARROTTARII_LTAP34_79_I
GCTCTCATAGCTCAGTCGGTTAGAGCGTGGGTCTAATAAGCCCAAGGTCACAGGTTCGAC
CCCTGTTGGGAGCA
>LDONOVANIBHU1220_CM002149-1_15_R
GACGTTGTGGCGCAAT-GGA-AGCGCGTCGGATTCCGGATCCGAAGGTTGTGGGTTCGAC
CCCCATCAGCGTTG
>HOMO_SAPIENS_TRNA-LYS-TTT-5-1
GCCCGGATAGCTCAGTCGGT-AGAGCATCAGACTTTTAATCTGAGGGTCCGGGGTTCAAG
TCCCTGTTCGGGCG
>CFASCICULATACFCL_CFAC1_05_10_X
AGCACCGTAGCGCAGT-GGA-AGCGCGATGGGCTCATAACCCATAGGTCGTTGGATCGAA
ACCAATCGGTGCTA
>LMAJORSD75_LMJSD75_31_73_A
GGGGATGTAGCTCAGATGGT-AGAGCGACCGCTTAGCATGCGGTAGGTATTGGGATCGAT
ACCCAACTTCTCCA
>LTARENTOLAEPARROTTARII_LTAP34_80_M
GCGAGCGTAGCGCAGTCGGC-AGCGCGTGGGTCTCATAATCCCAAGGTCGTGAGTTCGAT
CCTCACCGGTCGCA
>LDONOVANIBHU1220_CM002150-1_17_K
GCATTCCTAGCTCAGTCGGT-AGAGCGCACGGCTCTTAACCGTGTGGTCGTGGGTTCGAT
CCCCACGGAGTGCG
>HOMO_SAPIENS_TRNA-LYS-TTT-6-1
GCCTGGGTAGCTCAGTCGGT-AGAGCATCAGACTTTTAATCTGAGGGTCCAGGGTTCAAG
TCCCTGTCCAGGCG
>CFASCICULATACFCL_CFAC1_05_12_V
GCGATGGTCGTCTAGT-GGTTAGGACATTCGCCTCACACGCGAGAGATCGCGGGTTCAAT
CCCCGCCCGTCGTA
>LMAJORSD75_LMJSD75_31_74_G
GCGCAGTTGGTCTAGT-GGT-AGAATTCTCGCCTGCCACGCGGGAGG-CCCGGGTTCGAT
TCCCGGACTGCGCA
>LTARENTOLAEPARROTTARII_LTAP35_85_T
GGCTGCTTAGCTCAAT-GGC-AGAGCGCCGTCCTAGTAAGACGGAGGTCAGGGGTTCGAT
CCCCCTAGCGGCCT
>LDONOVANIBHU1220_CM002150-1_18_G
GCGCAGTTGGTCTAGT-GGT-AGAATTCTCGCCTGCCACGCGGGAGG-CCCGGGTTCGAT
TCCCGGACTGCGCA
>HOMO_SAPIENS_TRNA-LYS-TTT-7-1
GCCTGGATAGCTCAGTTGGT-AGAACATCAGACTTTTAATCTGACGGTGCAGGGTTCAAG
TCCCTGTTCAGGCG
>CFASCICULATACFCL_CFAC1_05_14_F
GCCGCGATAGCTCAGTTGGG-AGAGCGTCAGACTGAAGATCTGAAGGTCCCTGGTTCGAT
CCCGGGTCGCGGCA
>LMAJORSD75_LMJSD75_31_75_E
TCCGATGTGGTATAGT-GGATAGAACAAGCGGCTCTCACCCGCTAGA-CCCGGGTTCGAT
CCCCGGCATCGGAA
>LTARENTOLAEPARROTTARII_LTAP35_86_T
GGCTGCTTAGCTCAAT-GGC-AGAGCGCCGTCCTAGTAAGACGGAGGTCAGGGGTTCGAT
CCCCCTAGCGGCCT
>LDONOVANIBHU1220_CM002150-1_19_N
TCCTCCCTGGCGCAGTCGGC-AGCGCGTTAGGCTGTTAACCTACAGGTCGTTGGTTCGAA
TCCAACGGGAGGAG
>HOMO_SAPIENS_TRNA-MET-CAT-1-1
GCCTCGTTAGCGCAGTAGGT-AGCGCGTCAGTCTCATAATCTGAAGGTCGTGAGTTCGAT
CCTCACACGGGGCA
>CFASCICULATACFCL_CFAC1_05_15_E
TCCGATGTAGTATAAC-GGTTAGAACACCTGGCTTTCACCCAGGAGA-CCCGGGTTCGAT
TCCCGGTATCGGAG
>LMAJORSD75_LMJSD75_33_77_R
GCCCTTGTAGCCTAAT-GGATATGGCGTTTGCTTCCTAAGCAAAAGGTTGCGGGTTCGAG
TCCCGCCAGGGGTA
>LTARENTOLAEPARROTTARII_LTAP36_87_G
GCGCAGTTGGTCTAGT-GGT-AGAATTCTCGCCTGCCACGCGGGAGG-CCCGGGTTCGAT
TCCCGGACTGCGCA
>LDONOVANIBHU1220_CM002151-1_21_A
GGGCGTGTAGCTCAGT-GGT-AGAGCGTCCGTTTCGCATACGGAAGGCCTAGGGTTCGAT
CCCCTACTCGTCCA
>HOMO_SAPIENS_TRNA-MET-CAT-2-1
GCCCTCTTAGCGCAGT-GGGCAGCGCGTCAGTCTCATAATCTGAAGGTCCTGAGTTCGAG
CCTCAGAGAGGGCA
>CFASCICULATACFCL_CFAC1_05_16_V
GCGATGGTCGTCTAGT-GGTTAGGACATTCGCCTCACACGCGAGAGATCGCGGGTTCAAT
CCCCGCCCGTCGTA
>LMAJORSD75_LMJSD75_33_78_R
GCTCCAGTGGCCTAAC-GGATAAGGCTTTGGACTTCTAATCCAAAGATTGCGGGTTCGAA
TCCCGCCTGGAGTA
>LTARENTOLAEPARROTTARII_LTAP36_88_T
GGCTGCTTAGCTCAAT-GGC-AGAGCGCCGTCCTAGTAAGACGGAGGTCAGGGGTTCGAT
CCCCCTAGCGGCCT
>LDONOVANIBHU1220_CM002151-1_23_A
GGGCGTGTAGCTCAGT-GGT-AGAGCGTCCGTTTCGCATACGGAAGGCCTAGGGTTCGAT
CCCCTACTCGTCCA
>HOMO_SAPIENS_TRNA-MET-CAT-3-1
GCCTCCTTAGCGCAGTAGGC-AGCGCGTCAGTCTCATAATCTGAAGGTCCTGAGTTCGAA
CCTCAGAGGGGGCA
>CFASCICULATACFCL_CFAC1_05_17_R
GACGTTGTGGCGCAAT-GGA-AGCGCGTCGGATTCCGGATCCGAAGGTTGTGGGTTCGAC
CCCCATCAGCGTTG
>LMAJORSD75_LMJSD75_33_79_A
GGGCGTGTAGCTCAGT-GGT-AGAGCGCCTGTTTTGCATACAGGAGGCCTAGGGTTCAAA
CCCCTACTCGTCCA
>LTARENTOLAEPARROTTARII_LTAP36_89_P
GGTCCAGTGGTCTAGT-GGC-ATGATTCTCCCTTAGGGTGGGAGAGGTCCCGGGTTCAAT
TCCCGGCTGGACCC
>LDONOVANIBHU1220_CM002151-1_24_G
GCGCCGCTGGTCTAGT-GGC-ATGATGGTACCCTCCCAAGGTATTGA-CCCGGGTTCGAT
TCCCGGGCGGCGCA
>HOMO_SAPIENS_TRNA-MET-CAT-3-2
GCCTCCTTAGCGCAGTAGGC-AGCGCGTCAGTCTCATAATCTGAAGGTCCTGAGTTCGAA
CCTCAGAGGGGGCA
>CFASCICULATACFCL_CFAC1_06_20_A
GGGGATGTAGCTCAGATGGT-AGAGCGACCGCTTAGCATGCGGTAGGTATTGGGATCGAT
ACCCAACTTCTCCA
>LMAJORSD75_LMJSD75_34_83_N
TCCTCCCTGGCGCAGTCGGC-AGCGCGTTAGGCTGTTAACCTACAGGTCGTTGGTTCGAA
TCCAACGGGAGGAG
>LTARENTOLAEPARROTTARII_LTAP36_91_C
GGATTCATAGCTCAGT-GGT-AGAGCATTCGGCTGCAGTCCGAATGGTCCCCGGTTCAAA
CCCGGGTGGGTCCT
>LDONOVANIBHU1220_CM002151-1_25_M
GCGAGCGTAGCGCAGTCGGC-AGCGCGTGGGTCTCATAATCCCAAGGTCGTGAGTTCGAT
CCTCACCGGTCGCA
>HOMO_SAPIENS_TRNA-MET-CAT-4-1
GCCCTCTTAGCGCAGC-GGGCAGCGCGTCAGTCTCATAATCTGAAGGTCCTGAGTTCGAG
CCTCAGAGAGGGCA
>CFASCICULATACFCL_CFAC1_07_21_K
GCATTCCTAGCTCAGTCGGT-AGAGCGCACGGCTCTTAACCGTGTGGTCGTGGGTTCGAT
CCCCACGGAGTGCG
>LMAJORSD75_LMJSD75_34_84_Y
CCTTCTGTAGCTCAATTGGT-AGAGCATGTGACTGTAGATCACAGGGTCGCTGGTTCGAT
TCCGGCCGGAAGGA
>LTARENTOLAEPARROTTARII_LTAP36_93_X
AGCACCGTAGCGCAGT-GGA-AGCGCGATGGGCTCATAACCCATAGGTCGTTGGATCGAA
ACCAATCGGTGCTA
>LDONOVANIBHU1220_CM002151-1_26_R
GTCCGTGTGGCTCAAT-GGA-AGAGCATCTGACTACGGATCAGAGGGTTGCAGGTTCGAA
TCCTGTCACGGATG
>HOMO_SAPIENS_TRNA-MET-CAT-4-2
GCCCTCTTAGCGCAGC-GGGCAGCGCGTCAGTCTCATAATCTGAAGGTCCTGAGTTCGAG
CCTCAGAGAGGGCA
>CFASCICULATACFCL_CFAC1_07_23_A
GGGCGTATAGCTCAGT-GGT-AGAGCGTCCGTTTCGCATACGGAAGGCCTAGGGTTCGAT
CCCCTATTCGTCCA
>LMAJORSD75_LMJSD75_34_85_T
GGCCGCTTAGCACAGT-GGC-AGTGCACCACTCTCGTAAAGTGGGGGTCGCGAGTTCGAT
TCTCGCAGTGGCCT
>LTARENTOLAEPARROTTARII_LTAP36_94_P
GGTCGTTTGGTCTAGT-GGT-ATGATTCCTGTTTTGGGTACAGGAGGTCACGGGTTCAAT
TCCCGTAACGACCC
>LDONOVANIBHU1220_CM002151-1_27_R
GTCCGTGTGGCTCAAT-GGA-AGAGCATCTGACTACGGATCAGAGGGTTGCAGGTTCGAA
TCCTGTCACGGATG
>HOMO_SAPIENS_TRNA-MET-CAT-4-3
GCCCTCTTAGCGCAGC-GGGCAGCGCGTCAGTCTCATAATCTGAAGGTCCTGAGTTCGAG
CCTCAGAGAGGGCA
>CFASCICULATACFCL_CFAC1_07_24_G
GCGCCGCTGGTCTAGT-GGC-ATGATGGTACCCTCCCAAGGTATTGA-CCCGGGTTCGAT
TCCCGGGCGGCGCA
>LMAJORSD75_LMJSD75_34_86_P
GGCCGCTTGGTCTAGT-GGT-ATGATTCCCGCTTCGGGTGCGGGAGGTCAGGGGTTCAAT
TCCCCTAGCGGCCC
>LTARENTOLAEPARROTTARII_LTAP36_96_Y
CCTTCTGTAGCTCAATTGGT-AGAGCATGTGACTGTAGATCACAGGGTCGCTGGTTCGAT
TCCGGCCGGAAGGA
>LDONOVANIBHU1220_CM002155-1_31_D
TTCTCGGTAGTATAGT-GGTTAGTATACCCGCCTGTCACGCGGGTGA-CCCGGGTTCAAT
TCCCGGCCGGGAAG
>HOMO_SAPIENS_TRNA-MET-CAT-5-1
GCCCTCTTAGCGCAGCTGGC-AGCGCGTCAGTCTCATAATCTGAAGGTCCTGAGTTCAAG
CCTCAGAGAGGGCA
>CFASCICULATACFCL_CFAC1_07_25_A
GGGCGTATAGCTCAGT-GGT-AGAGCGTCCGTTTCGCATACGGAAGGCCTAGGGTTCGAT
CCCCTATTCGTCCA
>LMAJORSD75_LMJSD75_34_87_N
TCCTCCCTGGCGCAGTCGGC-AGCGCGTTAGGCTGTTAACCTACAGGTCGTTGGTTCGAA
TCCAACGGGAGGAG
>LTROPICAL590_LTRL590_03_3_K
GCATTCCTAGCTCAGTCGGT-AGAGCGCACGGCTCTTAACCGTGTGGTCGTGGGTTCGAT
CCCCACGGAGTGCG
>LDONOVANIBHU1220_CM002155-1_32_E
TCCGATGTGGTATAGT-GGATAGAACAAGCGGCTCTCACCCGCTAGA-CCCGGGTTCGAT
CCCCGGCATCGGAA
>HOMO_SAPIENS_TRNA-MET-CAT-5-2
GCCCTCTTAGCGCAGCTGGC-AGCGCGTCAGTCTCATAATCTGAAGGTCCTGAGTTCAAG
CCTCAGAGAGGGCA
>CFASCICULATACFCL_CFAC1_07_27_M
GCGAGCGTAGCGCAGTCGGC-AGCGCGTGGGTCTCATAATCCCAAGGTCGTGAGTTCGAT
CCTCACCGGTCGCA
>LMAJORSD75_LMJSD75_34_88_V
GCGCGGTTGGTCTAGGTGGTTATGACGTCGCTTTAACACGGCGAAGGTCTCGGGTTCGAG
TCCCGAACTGCGTA
>LTROPICAL590_LTRL590_05_5_R
GTCCGTGTGGCTCAAT-GGA-AGAGCATCTGACTACGGATCAGAGGGTTGCAGGTTCGAA
TCCTGTCACGGATG
>LDONOVANIBHU1220_CM002157-1_34_D
TTCTCGGTAGTATAGT-GGTTAGTATACCCGCCTGTCACGCGGGTGA-CCCGGGTTCAAT
TCCCGGCCGGGAAG
>HOMO_SAPIENS_TRNA-MET-CAT-6-1
GCCTCGTTAGCGCAGTAGGC-AGCGCGTCAGTCTCATAATCTGAAGGTCGTGAGTTCGAG
CCTCACACGGGGCA
>CFASCICULATACFCL_CFAC1_07_28_R
GTCCGTGTGGCTCAAT-GGA-AGAGCATCTGACTACGGATCAGAGGGTTGCAGGTTCGAA
TCCTGTCACGGATG
>LMAJORSD75_LMJSD75_34_89_I
GCTCTCATAGCTCAGTCGGTTAGAGCGTGGGTCTAATAAGCCCAAGGTCACAGGTTCGAC
CCCTGTTGGGAGCA
>LTROPICAL590_LTRL590_07_7_R
GTCCGTGTGGCTCAAT-GGA-AGAGCATCTGACTACGGATCAGAGGGTTGCAGGTTCGAA
TCCTGTCACGGATG
>LDONOVANIBHU1220_CM002157-1_36_A
GGGGATGTAGCTCAGATGGT-AGAGCGACCGCTTAGCATGCGGTAGGTATTGGGATCGAT
ACCCAACTTCTCCA
>HOMO_SAPIENS_TRNA-PHE-GAA-1-1
GCCGAAATAGCTCAGTTGGG-AGAGCGTTAGACTGAAGATCTAAAGGTCCCTGGTTCGAT
CCCGGGTTTCGGCA
>CFASCICULATACFCL_CFAC1_08_30_R
GTCCGTGTGGCTCAAT-GGA-AGAGCATCTGACTACGGATCAGAGGGTTGCAGGTTCGAA
TCCTGTCACGGATG
>LMAJORSD75_LMJSD75_34_90_M
GCGAGCGTAGCGCAGTCGGC-AGCGCGTGGGTCTCATAATCCCAAGGTCGTGAGTTCGAT
CCTCACCGGTCGCA
>LTROPICAL590_LTRL590_09_8_X
AGCACCGTAGCGCAGT-GGA-AGCGCGATGGGCTCATAACCCATAGGTCGTTGGATCGAA
ACCAATCGGTGCTA
>LDONOVANIBHU1220_CM002161-1_42_P
GGTCCAGTGGTCTAGT-GGC-ATGATTCTCCCTTAGGGTGGGAGAGGTCCCGGGTTCAAT
TCCCGGCTGGACCC
>HOMO_SAPIENS_TRNA-PHE-GAA-1-2
GCCGAAATAGCTCAGTTGGG-AGAGCGTTAGACTGAAGATCTAAAGGTCCCTGGTTCGAT
CCCGGGTTTCGGCA
>CFASCICULATACFCL_CFAC1_08_31_R
GTCCGTGTGGCTCAAT-GGA-AGAGCATCTGACTACGGATCAGAGGGTTGCAGGTTCGAA
TCCTGTCACGGATG
>LMAJORSD75_LMJSD75_36_93_G
GCGCAGTTGGTCTAGT-GGT-AGAATTCTCGCCTGCCACGCGGGAGG-CCCGGGTTCGAT
TCCCGGACTGCGCA
>LTROPICAL590_LTRL590_09_10_V
GCGATGGTCGTCTAGT-GGTTAGGACATTCGCCTCACACGCGAGAGATCGCGGGTTCAAT
CCCCGCCCGTCGTA
>LDONOVANIBHU1220_CM002161-1_43_V
GCGCGGTTGGTCTAGGTGGTTATGACGTCGCTTTAACACGGCGAAGGTCTCGGGTTCGAG
TCCCGAACTGCGTA
>HOMO_SAPIENS_TRNA-PHE-GAA-1-3
GCCGAAATAGCTCAGTTGGG-AGAGCGTTAGACTGAAGATCTAAAGGTCCCTGGTTCGAT
CCCGGGTTTCGGCA
>CFASCICULATACFCL_CFAC1_09_32_D
TTCTCGGTAGTATAGT-GGTTAGTATACCCGCCTGTCACGCGGGTGA-CCCGGGTTCAAT
TCCCGGCCGGGAAG
>LMAJORSD75_LMJSD75_36_94_T
GGCTGCTTAGCTCAAT-GGC-AGAGCGCCGTCCTAGTAAGACGGAGGTCAGGGGTTCGAT
CCCCCTAGCGGCCT
>LTROPICAL590_LTRL590_09_12_F
GCCGCGATAGCTCAGTTGGG-AGAGCGTCAGACTGAAGATCTGAAGGTCCCTGGTTCGAT
CCCGGGTCGCGGCA
>LDONOVANIBHU1220_CM002161-1_44_K
GCATTCCTAGCTCAGTCGGT-AGAGCGCACGGCTCTTAACCGTGTGGTCGTGGGTTCGAT
CCCCACGGAGTGCG
>HOMO_SAPIENS_TRNA-PHE-GAA-1-4
GCCGAAATAGCTCAGTTGGG-AGAGCGTTAGACTGAAGATCTAAAGGTCCCTGGTTCGAT
CCCGGGTTTCGGCA
>CFASCICULATACFCL_CFAC1_09_34_A
GGGGATGTAGCTCAGATGGT-AGAGCGACCGCTTAGCATGCGGTAGGTATTGGGATCGAT
ACCCAACTTCTCCA
>LMAJORSD75_LMJSD75_36_95_G
GCGCAGTTGGTCTAGT-GGT-AGAATTCTCGCCTGCCACGCGGGAGG-CCCGGGTTCGAT
TCCCGGACTGCGCA
>LTROPICAL590_LTRL590_09_13_E
TCCGATGTAGTATAAC-GGTTAGAACACCTGGCTTTCACCCAGGAGA-TCCGGGTTCGAT
TCCCGGTATCGGAG
>LDONOVANIBHU1220_CM002163-1_48_R
GTCCGTGTGGCTCAAT-GGA-AGAGCATCTGACTACGGATCAGAGGGTTGCAGGTTCGAA
TCCTGTCACGGATG
>HOMO_SAPIENS_TRNA-PHE-GAA-1-5
GCCGAAATAGCTCAGTTGGG-AGAGCGTTAGACTGAAGATCTAAAGGTCCCTGGTTCGAT
CCCGGGTTTCGGCA
>CFASCICULATACFCL_CFAC1_10_37_T
GGCCGCTTAGCACAGT-GGC-AGTGCACCACTCTCGTAAAGTGGGGGTCGCGAGTTCGAT
TCTCGCAGTGGCCT
>LMAJORSD75_LMJSD75_36_96_P
GGTCCAGTGGTCTAGT-GGC-ATGATTCTCCCTTAGGGTGGGAGAGGTCCCGGGTTCAAT
TCCCGGCTGGACCC
>LTROPICAL590_LTRL590_09_14_V
GCGATGGTCGTCTAGT-GGTTAGGACATTCGCCTCACACGCGAGAGATCGCGGGTTCAAT
CCCCGCCCGTCGTA
>LDONOVANIBHU1220_CM002163-1_50_T
GGCCGCTTAGCACAGT-GGC-AGTGCACTGGTCTTGTAAACCAGGGGTCCCGAGTTCAAT
TCTCGGAGTGGCCT
>HOMO_SAPIENS_TRNA-PHE-GAA-1-6
GCCGAAATAGCTCAGTTGGG-AGAGCGTTAGACTGAAGATCTAAAGGTCCCTGGTTCGAT
CCCGGGTTTCGGCA
>CFASCICULATACFCL_CFAC1_11_38_A
GGGCGTATAGCTCAGT-GGT-AGAGCGTCCGTTTCGCATACGGAAGGCCTAGGGTTCGAT
CCCCTATTCGTCCA
>LMAJORSD75_LMJSD75_36_99_C
GGATTCATAGCTCAGT-GGT-AGAGCATTCGGCTGCAGTCCGAATGGTCCCCGGTTCAAA
CCCGGGTGGGTCCT
>LTROPICAL590_LTRL590_09_15_R
GACGTTGTGGCGCAAT-GGA-AGCGCGTCGGATTCCGGATCCGAAGGTTGTGGGTTCGAC
CCCCATCAGCGTTG
>LDONOVANIBHU1220_CM002163-1_51_R
GGCCTCTTGGCGCAAT-GGA-AGCGCATCAGACTTCGGATCTGAGGGTTGCAGGTTCGAG
TCCTGCAGGGGTCG
>HOMO_SAPIENS_TRNA-PHE-GAA-2-1
GCCGAAATAGCTCAGTTGGG-AGAGCGTTAGACTGAAGATCTAAAGGTCCCTGGTTCAAT
CCCGGGTTTCGGCA
>CFASCICULATACFCL_CFAC1_11_39_P
GGCCGCTTAGTCTAGT-GGT-ATGATTCCCGCTTCGGGTGCGGGAGGTCAGGGGTTCAAT
TCCCCTAGCGGCCC
>LMAJORSD75_LMJSD75_36_101_X
AGCACCGTAGCGCAGT-GGA-AGCGCGATGGGCTCATAACCCATAGGTCGTTGGATCGAA
ACCAATCGGTGCTA
>LTROPICAL590_LTRL590_10_17_K
GCATTCCTAGCTCAGTCGGT-AGAGCGCACGGCTCTTAACCGTGTGGTCGTGGGTTCGAT
CCCCACGGAGTGCG
>LDONOVANIBHU1220_CM002163-1_52_K
GCACTTCTAGCTCAGTTGGT-AGAGCGCGTGGCTTTTAACCTCGTGGTCGTGGGTTCGAG
CCCCACGGAGTGCG
>HOMO_SAPIENS_TRNA-PHE-GAA-3-1
GCCGAGATAGCTCAGTTGGG-AGAGCGTTAGACTGAAGATCTAAAGGTCCCTGGTTCAAT
CCCGGGTTTCGGCA
>CFASCICULATACFCL_CFAC1_13_42_P
GGTCCAGTGGTCTAGT-GGC-ATGATTCTCCCTTAGGGTGGGAGAGGTCCCGGGTTCAAT
TCCCGGCTGGACCC
>LMAJORSD75_LMJSD75_36_102_P
GGTCGTTTGGTCTAGT-GGT-ATGATTCCTGTTTTGGGTACAGGAGGTCACGGGTTCAAT
TCCCGTAACGACCC
>LTROPICAL590_LTRL590_10_18_G
GCGCAGTTGGTCTAGT-GGT-AGAATTCTCGCCTGCCACGCGGGAGG-CCCGGGTTCGAT
TCCCGGACTGCGCA
>LDONOVANIBHU1220_CM002163-1_53_G
GCAATTGTGGTCCAAC-GGTTAAGATCCCCGCCTTCCAAGCGGGTGA-CCCGGGTTCGAC
TCCCGGCAATTGCA
>HOMO_SAPIENS_TRNA-PHE-GAA-4-1
GCCGAAATAGCTCAGTTGGG-AGAGCGTTAGACCGAAGATCTAAAGGTCCCTGGTTCAAT
CCCGGGTTTCGGCA
>CFASCICULATACFCL_CFAC1_13_43_V
GCGCGGTTGGTCTAGGTGGTTATGACGTCGCTTTAACACGGCGAAGGTCTCGGGTTCAAG
TCCCGAACTGCGTA
>LMAJORSD75_LMJSD75_36_103_T
GGCTGCTTAGCTCAAT-GGC-AGAGCGCCGTCCTAGTAAGACGGAGGTCAGGGGTTCGAT
CCCCCTAGCGGCCT
>LTROPICAL590_LTRL590_10_19_N
TCCTCCCTGGCGCAGTCGGC-AGCGCGTTAGGCTGTTAACCTACAGGTCGTTGGTTCGAA
TCCAACGGGAGGAG
>LDONOVANIBHU1220_CM002163-1_54_W
GGGGGCTTAGCTCAGT-GGT-AGAGCATTGGATTCCAAATCCAGGGGTCGTAGGTTCAAT
CCCTGCAGCTCTCA
>HOMO_SAPIENS_TRNA-PRO-AGG-1-1
GGCTCGTTGGTCTAGG-GGT-ATGATTCTCGCTTAGGATGCGAGAGGTCCCGGGTTCAAA
TCCCGGACGAGCCC
>CFASCICULATACFCL_CFAC1_13_44_K
GCATTCCTAGCTCAGTCGGT-AGAGCGCACGGCTCTTAACCGTGTGGTCGTGGGTTCGAT
CCCCACGGAGTGCG
>LMAJORSD75_LMJSD75_36_104_Y
CCTTCTGTAGCTCAATTGGT-AGAGCATGTGACTGTAGATCACAGGGTCGCTGGTTCGAT
TCCGGCCGGAAGGA
>LTROPICAL590_LTRL590_11_21_A
GGGCGTGTAGCTCAGT-GGT-AGAGCGTCCGTTTCGCATACGGAAGGCCTAGGGTTCGAT
CCCCTACTCGTCCA
>LDONOVANIBHU1220_CM002164-1_56_P
GGCCGCTTAGTCTAGT-GGT-ATGATTCCCGCTTCGGGTGCGGGAGGTCAGGGGTTCAAT
TCCCCTAGCGGCCC
>HOMO_SAPIENS_TRNA-PRO-AGG-2-1
GGCTCGTTGGTCTAGG-GGT-ATGATTCTCGCTTAGGGTGCGAGAGGTCCCGGGTTCAAA
TCCCGGACGAGCCC
>CFASCICULATACFCL_CFAC1_15_46_K
GCATTCCTAGCTCAGTCGGT-AGAGCGCACGGCTCTTAACCGTGTGGTCGTGGGTTCGAT
CCCCACGGAGTGCG
>LMAJORSD75_LMJSD75_36_105_ARAS
AAGTAGATGGATGAGCCAGTTACGTCTATCGCCTGCAAAGCGACTGTTCGGTGC--CGAG
G-CGTTTCTGCTGC
>LTROPICAL590_LTRL590_11_22_G
GCGCCGCTGGTCTAGT-GGC-ATGATGGTACCCTCCCAAGGTATTGA-CCCGGGTTCGAT
TCCCGGGCGGCGCA
>LDONOVANIBHU1220_CM002164-1_58_L
GCTGGGGTTCCCGAGTTGGTCAAGGGGTGAGACTTAAGTTCTCATGT-CGTGGGTTCGAA
CCCCACCTCCAGCA
>HOMO_SAPIENS_TRNA-PRO-AGG-2-2
GGCTCGTTGGTCTAGG-GGT-ATGATTCTCGCTTAGGGTGCGAGAGGTCCCGGGTTCAAA
TCCCGGACGAGCCC
>CFASCICULATACFCL_CFAC1_15_50_R
GTCCGTGTGGCTCAAT-GGA-AGAGCATCTGACTACGGATCAGAGGGTTGCAGGTTCGAA
TCCTGTCACGGATG
>LMEXICANAMHOMGT2001U1103_LMXM-03_8_K
GCATTCCTAGCTCAGTCGGT-AGAGCGCACGGCTCTTAACCGTGTGGTCGTGGGTTCGAT
CCCCACGGAGTGCG
>LTROPICAL590_LTRL590_11_23_A
GGGCGTGTAGCTCAGT-GGT-AGAGCGTCCGTTTCGCATACGGAAGGCCTAGGGTTCGAT
CCCCTACTCGTCCA
>LDONOVANIBHU1220_CM002164-1_59_I
GCTCTCATAGCTCAGTCGGTTAGAGCGTGGGTCTAATAAGCCCAAGGTCACAGGTTCGAC
CCCTGTTGGGAGCA
>HOMO_SAPIENS_TRNA-PRO-AGG-2-3
GGCTCGTTGGTCTAGG-GGT-ATGATTCTCGCTTAGGGTGCGAGAGGTCCCGGGTTCAAA
TCCCGGACGAGCCC
>CFASCICULATACFCL_CFAC1_15_52_T
GGCCGCTTAGCACAGT-GGC-AGTGCACTGGTCTTGTAAACCAGGGGTCCCGAGTTCAAT
TCTCGGAGTGGCCT
>LMEXICANAMHOMGT2001U1103_LMXM-05_10_R
GTCCGTGTGGCTCAAT-GGA-AGAGCATCTGACTACGGATCAGAGGGTTGCAGGTTCGAA
TCCTGTCACGGATG
>LTROPICAL590_LTRL590_11_25_G
GCGCCGCTGGTCTAGT-GGC-ATGATGGTACCCTCCCAAGGTATTGA-CCCGGGTTCGAT
TCCCGGGCGGCGCA
>LDONOVANIBHU1220_CM002164-1_60_D
TTCTCGGTAGTATAGT-GGTTAGTATACCCGCCTGTCACGCGGGTGA-CCCGGGTTCAAT
TCCCGGCCGGGAAG
>HOMO_SAPIENS_TRNA-PRO-AGG-2-4
GGCTCGTTGGTCTAGG-GGT-ATGATTCTCGCTTAGGGTGCGAGAGGTCCCGGGTTCAAA
TCCCGGACGAGCCC
>CFASCICULATACFCL_CFAC1_15_53_R
GGCCTCTTGGCGCAAT-GGA-AGCGCATCAGACTTCGGATCTGAGGGTTGCAGGTTCGAG
TCCTGCAGGGGTCG
>LMEXICANAMHOMGT2001U1103_LMXM-07_12_R
GTCCGTGTGGCTCAAT-GGA-AGAGCATCTGACTACGGATCAGAGGGTTGCAGGTTCGAA
TCCTGTCACGGATG
>LTROPICAL590_LTRL590_11_26_A
GGGCGTGTAGCTCAGT-GGT-AGAGCGTCCGTTTCGCATACGGAAGGCCTAGGGTTCGAT
CCCCTACTCGTCCA
>LDONOVANIBHU1220_CM002170-1_65_T
GGCCGCTTAGCACAGT-GGC-AGTGCACCACTCTCGTAAAGTGGGGGTCGCGAGTTCGAT
TCTCGCAGTGGCCT
>HOMO_SAPIENS_TRNA-PRO-AGG-2-5
GGCTCGTTGGTCTAGG-GGT-ATGATTCTCGCTTAGGGTGCGAGAGGTCCCGGGTTCAAA
TCCCGGACGAGCCC
>CFASCICULATACFCL_CFAC1_15_54_W
GGGGGCTTAGCTCAGT-GGT-AGAGCATTGGATTCCAAATCCAGGGGTCGCAGGTTCAAT
CCCTGCAGTCCTCA
>LMEXICANAMHOMGT2001U1103_LMXM-09_17_X
AGCACCGTAGCGCAGT-GGA-AGCGCGATGGGCTCATAACCCATAGGTCGTTGGATCGAA
ACCAATCGGTGCTA
>LTROPICAL590_LTRL590_11_29_M
GCGAGCGTAGCGCAGTCGGC-AGCGCGTGGGTCTCATAATCCCAAGGTCGTGAGTTCGAT
CCTCACCGGTCGCA
>LDONOVANIBHU1220_CM002171-1_66_F
GCCGCGATAGCTCAGTTGGG-AGAGCGTCAGACTGAAGATCTGAAGGTCCCTGGTTCGAT
CCCGGGTCGCGGCA
>HOMO_SAPIENS_TRNA-PRO-AGG-2-6
GGCTCGTTGGTCTAGG-GGT-ATGATTCTCGCTTAGGGTGCGAGAGGTCCCGGGTTCAAA
TCCCGGACGAGCCC
>CFASCICULATACFCL_CFAC1_15_55_K
GCGCTCCTAGCTCAGTTGGT-AGAGCGCGTGGCTTTTAACCTCGTGGTCGTGGGTTCGAG
CCCCACGGAGCGCG
>LMEXICANAMHOMGT2001U1103_LMXM-09_19_V
GCGATGGTCGTCTAGT-GGTTAGGACATTCGCCTCACACGCGAGAGATCGCGGGTTCAAT
CCCCGCCCGTCGTA
>LTROPICAL590_LTRL590_11_30_R
GTCCGTGTGGCTCAAT-GGA-AGAGCATCTGACTACGGATCAGAGGGTTGCAGGTTCGAA
TCCTGTCACGGATG
>LDONOVANIBHU1220_CM002171-1_68_A
GGGGATGTAGCTCAGATGGT-AGAGCGACCGCTTAGCATGCGGTAGGTATTGGGATCGAT
ACCCAACTTCTCCA
>HOMO_SAPIENS_TRNA-PRO-AGG-2-7
GGCTCGTTGGTCTAGG-GGT-ATGATTCTCGCTTAGGGTGCGAGAGGTCCCGGGTTCAAA
TCCCGGACGAGCCC
>CFASCICULATACFCL_CFAC1_15_56_G
GCAATTGTGGTCCAAC-GGTTAAGATCCCCGCCTTCCAAGCGGGTGA-CCCGGGTTCGAC
TCCCGGCAATTGCA
>LMEXICANAMHOMGT2001U1103_LMXM-09_21_F
GCCGCGATAGCTCAGTTGGG-AGAGCGTCAGACTGAAGATCTGAAGGTCCCTGGTTCGAT
CCCGGGTCGCGGCA
>LTROPICAL590_LTRL590_15_33_D
TTCTCGGTAGTATAGT-GGTTAGTATACCCGCCTGTCACGCGGGTGA-CCCGGGTTCAAT
TCCCGGCCGGGAAG
>LDONOVANIBHU1220_CM002171-1_69_G
GCGCAGTTGGTCTAGT-GGT-AGAATTCTCGCCTGCCACGCGGGAGG-CCCGGGTTCGAT
TCCCGGACTGCGCA
>HOMO_SAPIENS_TRNA-PRO-AGG-2-8
GGCTCGTTGGTCTAGG-GGT-ATGATTCTCGCTTAGGGTGCGAGAGGTCCCGGGTTCAAA
TCCCGGACGAGCCC
>CFASCICULATACFCL_CFAC1_18_58_I
GCTCTCATAGCTCAGTCGGTTAGAGCGTGGGTCTAATAAGCCCAAGGTCACAGGTTCGAC
CCCTGTTGGGAGCA
>LMEXICANAMHOMGT2001U1103_LMXM-09_22_E
TCCGATGTAGTATAAC-GGTTAGAACACCTGGCTTTCACCCAGGAGA-TCCGGGTTCGAT
TCCCGGTATCGGAG
>LTROPICAL590_LTRL590_15_34_E
TCCGATGTGGTATAGT-GGATAGAACAAGCGGCTCTCACCCGCTAGA-CCCGGGTTCGAT
CCCCGGCATCGGAA
>LDONOVANIBHU1220_CM002171-1_70_E
TCCGATGTGGTATAGT-GGATAGAACAAGCGGCTCTCACCCGCTAGA-CCCGGGTTCGAT
CCCCGGCATCGGAA
>HOMO_SAPIENS_TRNA-PRO-CGG-1-1
GGCTCGTTGGTCTAGG-GGT-ATGATTCTCGCTTCGGGTGCGAGAGGTCCCGGGTTCAAA
TCCCGGACGAGCCC
>CFASCICULATACFCL_CFAC1_21_63_P
GGCCGCTTAGTCTAGT-GGT-ATGATTCCCGCTTCGGGTGCGGGAGGTCAGGGGTTCAAT
TCCCCTAGCGGCCC
>LMEXICANAMHOMGT2001U1103_LMXM-09_23_V
GCGATGGTCGTCTAGT-GGTTAGGACATTCGCCTCACACGCGAGAGATCGCGGGTTCAAT
CCCCGCCCGTCGTA
>LTROPICAL590_LTRL590_17_37_D
TTCTCGGTAGTATAGT-GGTTAGTATACCCGCCTGTCACGCGGGTGA-CCCGGGTTCAAT
TCCCGGCCGGGAAG
>LDONOVANIBHU1220_CM002173-1_73_R
GCCCTTGTAGCCTAAT-GGATATGGCGTTTGCTTCCTAAGCAAAAGGTTGCGGGTTCGAG
TCCCGCCAGGGGTA
>HOMO_SAPIENS_TRNA-PRO-CGG-1-2
GGCTCGTTGGTCTAGG-GGT-ATGATTCTCGCTTCGGGTGCGAGAGGTCCCGGGTTCAAA
TCCCGGACGAGCCC
>CFASCICULATACFCL_CFAC1_22_66_E
TCCGATGTGGTATAGT-GGATAGAACAAGCGGCTCTCACCCGCTAGA-CCCGGGTTCGAT
CCCCGGCATCGGAA
>LMEXICANAMHOMGT2001U1103_LMXM-09_24_R
GACGTTGTGGCGCAAT-GGA-AGCGCGTCGGATTCCGGATCCGAAGGTTGTGGGTTCGAC
CCCCATCAGCGTTG
>LTROPICAL590_LTRL590_17_39_A
GGGGATGTAGCTCAGATGGT-AGAGCGACCGCTTAGCATGCGGTAGGTATTGGGATCGAT
ACCCAACTTCTCCA
>LDONOVANIBHU1220_CM002173-1_74_R
GCTCCAGTGGCCTAAC-GGATAAGGCTTTGGACTTCTAATCCAAAGATTGCGGGTTCGAA
TCCCGCCTGGAGTA
>HOMO_SAPIENS_TRNA-PRO-CGG-1-3
GGCTCGTTGGTCTAGG-GGT-ATGATTCTCGCTTCGGGTGCGAGAGGTCCCGGGTTCAAA
TCCCGGACGAGCCC
>CFASCICULATACFCL_CFAC1_23_68_M
GCGAGCGTAGCGCAGTCGGC-AGCGCGTGGGTCTCATAATCCCAAGGTCGTGAGTTCGAT
CCTCACCGGTCGCA
>LMEXICANAMHOMGT2001U1103_LMXM-10_27_K
GCATTCCTAGCTCAGTCGGT-AGAGCGCACGGCTCTTAACCGTGTGGTCGTGGGTTCGAT
CCCCACGGAGTGCG
>LTROPICAL590_LTRL590_21_45_P
GGTCCAGTGGTCTAGT-GGC-ATGATTCTCCCTTAGGGTGGGAGAGGTCCCGGGTTCAAT
TCCCGGCTGGACCC
>LDONOVANIBHU1220_CM002173-1_75_A
GGGCGTGTAGCTCAGT-GGT-AGAGCGCCTGTTTTGCATACAGGAGGCCTAGGGTTCAAA
CCCCTACTCGTCCA
>HOMO_SAPIENS_TRNA-PRO-CGG-2-1
GGCTCGTTGGTCTAGG-GGT-ATGATTCTCGCTTCGGGTGTGAGAGGTCCCGGGTTCAAA
TCCCGGACGAGCCC
>CFASCICULATACFCL_CFAC1_24_69_D
TTCTCGGTAGTATAGT-GGTTAGTATACCCGCCTGTCACGCGGGTGA-CCCGGGTTCAAT
TCCCGGCCGGGAAG
>LMEXICANAMHOMGT2001U1103_LMXM-10_28_G
GCGCAGTTGGTCTAGT-GGT-AGAATTCTCGCCTGCCACGCGGGAGG-CCCGGGTTCGAT
TCCCGGACTGCGCA
>LTROPICAL590_LTRL590_21_46_V
GCGCGGTTGGTCTAGGTGGTTATGACGTCGCTTTAACACGGCGAAGGTCTCGGGTTCGAG
TCCCGAACTGCGTA
>LDONOVANIBHU1220_CM002173-1_76_K
GCATTCCTAGCTCAGTCGGT-AGAGCGCACGGCTCTTAACCGTGTGGTCGTGGGTTCGAT
CCCCACGGAGTGCG
>HOMO_SAPIENS_TRNA-PRO-TGG-1-1
GGCTCGTTGGTCTAGT-GGT-ATGATTCTCGCTTTGGGTGCGAGAGGTCCCGGGTTCAAA
TCCCGGACGAGCCC
>CFASCICULATACFCL_CFAC1_24_70_E
TCCGATGTGGTATAGT-GGATAGAACAAGCGGCTCTCACCCGCTAGA-CCCGGGTTCGAT
CCCCGGCATCGGAA
>LMEXICANAMHOMGT2001U1103_LMXM-10_29_N
TCCTCCCTGGCGCAGTCGGC-AGCGCGTTAGGCTGTTAACCTACAGGTCGTTGGTTCGAA
TCCAACGGGAGGAG
>LTROPICAL590_LTRL590_21_47_K
GCATTCCTAGCTCAGTCGGT-AGAGCGCACGGCTCTTAACCGTGTGGTCGTGGGTTCGAT
CCCCACGGAGTGCG
>LDONOVANIBHU1220_CM002174-1_77_N
TCCTCCCTGGCGCAGTCGGC-AGCGCGTTAGGCTGTTAACCTACAGGTCGTTGGTTCGAA
TCCAACGGGAGGAG
>HOMO_SAPIENS_TRNA-PRO-TGG-2-1
GGCTCGTTGGTCTAGG-GGT-ATGATTCTCGGTTTGGGTCCGAGAGGTCCCGGGTTCAAA
TCCCGGACGAGCCC
>CFASCICULATACFCL_CFAC1_25_73_I
GCTCTCATAGCTCAGTCGGTTAGAGCGTGGGTCTAATAAGCCCAAGGTCACAGGTTCGAC
CCCTGTTGGGAGCA
>LMEXICANAMHOMGT2001U1103_LMXM-11_31_A
GGGCGTGTAGCTCAGT-GGT-AGAGCGTCCGTTTCGCATACGGAAGGCCTAGGGTTCGAT
CCCCTACTCGTCCA
>LTROPICAL590_LTRL590_23_52_R
GTCCGTGTGGCTCAAT-GGA-AGAGCATCTGACTACGGATCAGAGGGTTGCAGGTTCGAA
TCCTGTCACGGATG
>LDONOVANIBHU1220_CM002174-1_78_P
GGCCGCTTAGTCTAGT-GGT-ATGATTCCCGCTTCGGGTGCGGGAGGTCAGGGGTTCAAT
TCCCCTAGCGGCCC
>HOMO_SAPIENS_TRNA-PRO-TGG-3-1
GGCTCGTTGGTCTAGG-GGT-ATGATTCTCGCTTTGGGTGCGAGAGGTCCCGGGTTCAAA
TCCCGGACGAGCCC
>CFASCICULATACFCL_CFAC1_25_75_I
GCTCTCATAGCTCAGTCGGTTAGAGCGTGGGTCTAATAAGCCCAAGGTCACAGGTTCGAC
CCCTGTTGGGTGCA
>LMEXICANAMHOMGT2001U1103_LMXM-11_32_G
GCGCCGCTGGTCTAGT-GGC-ATGATGGTACCCTCCCAAGGTATTGA-CCCGGGTTCGAT
TCCCGGGCGGCGCA
>LTROPICAL590_LTRL590_23_54_T
GGCCGCTTAGCACAGT-GGC-AGTGCACTGGTCTTGTAAACCAGGGGTCCCGAGTTCAAT
TCTCGGAGTGGCCT
>LDONOVANIBHU1220_CM002174-1_79_T
GGCCGCTTAGCACAGT-GGC-AGTGCACCACTCTCGTAAAGTGGGGGTCGCGAGTTCGAT
TCTCGCAGTGGCCT
>HOMO_SAPIENS_TRNA-PRO-TGG-3-2
GGCTCGTTGGTCTAGG-GGT-ATGATTCTCGCTTTGGGTGCGAGAGGTCCCGGGTTCAAA
TCCCGGACGAGCCC
>CFASCICULATACFCL_CFAC1_25_76_Y
CCTTCTGTAGCTCAATTGGT-AGAGCATGTGACTGTAGATCACAGGGTCGCTGGTTCGAT
TCCGGCCGGAAGGA
>LMEXICANAMHOMGT2001U1103_LMXM-11_33_A
GGGCGTGTAGCTCAGT-GGT-AGAGCGTCCGTTTCGCATACGGAAGGCCTAGGGTTCGAT
CCCCTACTCGTCCA
>LTROPICAL590_LTRL590_23_55_R
GGCCTCTTGGCGCAAT-GGA-AGCGCATCAGACTTCGGATCTGAGGGTTGCAGGTTCGAG
TCCTGCAGGGGTCG
>LDONOVANIBHU1220_CM002174-1_80_Y
CCTTCTGTAGCTCAATTGGT-AGAGCATGTGACTGTAGATCACAGGGTCGCTGGTTCGAT
TCCGGCCGGAAGGA
>HOMO_SAPIENS_TRNA-PRO-TGG-3-3
GGCTCGTTGGTCTAGG-GGT-ATGATTCTCGCTTTGGGTGCGAGAGGTCCCGGGTTCAAA
TCCCGGACGAGCCC
>CFASCICULATACFCL_CFAC1_25_77_T
GGCTGCTTAGCTCAAT-GGC-AGAGCGCCGTCCTAGTAAGACGGAGGTCACGGGTTCGAT
CCCCGTAGCGGCCT
>LMEXICANAMHOMGT2001U1103_LMXM-11_35_M
GCGAGCGTAGCGCAGTCGGC-AGCGCGTGGGTCTCATAATCCCAAGGTCGTGAGTTCGAT
CCTCACCGGTCGCA
>LTROPICAL590_LTRL590_23_56_K
GCACTTCTAGCTCAGTTGGT-AGAGCGCGTGGCTTTTAACCTCGTGGTCGTGGGTTCGAG
CCCCACGGAGTGCG
>LDONOVANIBHU1220_CM002174-1_81_N
TCCTCCCTGGCGCAGTCGGC-AGCGCGTTAGGCTGTTAACCTACAGGTCGTTGGTTCGAA
TCCAACGGGAGGAG
>HOMO_SAPIENS_TRNA-PRO-TGG-3-4
GGCTCGTTGGTCTAGG-GGT-ATGATTCTCGCTTTGGGTGCGAGAGGTCCCGGGTTCAAA
TCCCGGACGAGCCC
>CFASCICULATACFCL_CFAC1_25_78_R
GTCCGTGTGGCTCAAT-GGA-AGAGCATCTGACTACGGATCAGAGGGTTGCAGGTTCGAA
TCCTGTCACGGATG
>LMEXICANAMHOMGT2001U1103_LMXM-11_36_R
GTCCGTGTGGCTCAAT-GGA-AGAGCATCTGACTACGGATCAGAGGGTTGCAGGTTCGAA
TCCTGTCACGGATG
>LTROPICAL590_LTRL590_23_57_G
GCAATTGTGGTCCAAC-GGTTAAGATCCCCGCCTTCCAAGCGGGTGA-CCCGGGTTCGAC
TCCCGGCAATTGCA
>LDONOVANIBHU1220_CM002174-1_82_V
GCGCGGTTGGTCTAGGTGGTTATGACGTCGCTTTAACACGGCGAAGGTCTCGGGTTCGAG
TCCCGAACTGCGTA
>HOMO_SAPIENS_TRNA-PRO-TGG-3-5
GGCTCGTTGGTCTAGG-GGT-ATGATTCTCGCTTTGGGTGCGAGAGGTCCCGGGTTCAAA
TCCCGGACGAGCCC
>CFASCICULATACFCL_CFAC1_25_79_D
TTCTCGGTAGTATAGT-GGTTAGTATACCCGCCTGTCACGCGGGTGA-CCCGGGTTCAAT
TCCCGGCCGGGAAG
>LMEXICANAMHOMGT2001U1103_LMXM-15_39_D
TTCTCGGTAGTATAGT-GGTTAGTATACCCGCCTGTCACGCGGGTGA-CCCGGGTTCAAT
TCCCGGCCGGGAAG
>LTROPICAL590_LTRL590_23_58_W
GGGGGCTTAGCTCAGT-GGT-AGAGCATTGGATTCCAAATCCAGGGGTCGTAGGTTCAAT
CCCTGCAGCTCTCA
>LDONOVANIBHU1220_CM002174-1_83_I
GCTCTCATAGCTCAGTCGGTTAGAGCGTGGGTCTAATAAGCCCAAGGTCACAGGTTCGAC
CCCTGTTGGGAGCA
>HOMO_SAPIENS_TRNA-SER-CGA-3-1
GCTGTGATGGCCGAGT-GGTTAAGGTGTTGGACTCGAAATCCAATGG-CGCAGGTTCAAA
TCCTGCTCACAGCG
>CFASCICULATACFCL_CFAC1_25_81_G
GCGCAGTTGGTCTAGT-GGT-AGAATTCTCGCCTGCCACGCGGGAGG-CCCGGGTTCGAT
TCCCGGACTGCGCA
>LMEXICANAMHOMGT2001U1103_LMXM-15_40_E
TCCGATGTGGTATAGT-GGATAGAACAAGCGGCTCTCACCCGCTAGA-CCCGGGTTCGAT
CCCCGGCATCGGAA
>LTROPICAL590_LTRL590_24_60_P
GGCCGCTTAGTCTAGT-GGT-ATGATTCCCGCTTCGGGTGCGGGAGGTCAGGGGTTCAAT
TCCCCTAGCGGCCC
>LDONOVANIBHU1220_CM002174-1_84_M
GCGAGCGTAGCGCAGTCGGC-AGCGCGTGGGTCTCATAATCCCAAGGTCGTGAGTTCGAT
CCTCACCGGTCGCA
>HOMO_SAPIENS_TRNA-THR-AGT-1-1
GGCGCCGTGGCTTAGTTGGTTAAAGCGCCTGTCTAGTAAACAGGAGATCCTGGGTTCGAA
TCCCAGCGGTGCCT
>CFASCICULATACFCL_CFAC1_25_82_T
GGCTGCTTAGCTCAAT-GGC-AGAGCGCCGTCCTAGTAAGACGGAGGTCACGGGTTCGAT
CCCCGTAGCGGCCT
>LMEXICANAMHOMGT2001U1103_LMXM-17_42_D
TTCTCGGTAGTATAGT-GGTTAGTATACCCGCCTGTCACGCGGGTGA-CCCGGGTTCAAT
TCCCGGCCGGGAAG
>LTROPICAL590_LTRL590_24_62_L
GCTGGGGTTCCCGAGTTGGTCAAGGGGTGAGACTTAAGTTCTCATGT-CGTGGGTTCGAA
CCCCACCTCCAGCA
>LDONOVANIBHU1220_CM002176-1_91_G
GCGCAGTTGGTCTAGT-GGT-AGAATTCTCGCCTGCCACGCGGGAGG-CCCGGGTTCGAT
TCCCGGACTGCGCA
>HOMO_SAPIENS_TRNA-THR-AGT-1-2
GGCGCCGTGGCTTAGTTGGTTAAAGCGCCTGTCTAGTAAACAGGAGATCCTGGGTTCGAA
TCCCAGCGGTGCCT
>CFASCICULATACFCL_CFAC1_25_83_T
GGCTGCTTAGCTCAAT-GGC-AGAGCGCCGTCCTAGTAAGACGGAGGTCACGGGTTCGAT
CCCCGTAGCGGCCT
>LMEXICANAMHOMGT2001U1103_LMXM-17_44_A
GGGGATGTAGCTCAGATGGT-AGAGCGACCGCTTAGCATGCGGTAGGTATTGGGATCGAT
ACCCAACTTCTCCA
>LTROPICAL590_LTRL590_24_63_I
GCTCTCATAGCTCAGTCGGTTAGAGCGTGGGTCTAATAAGCCCAAGGTCACAGGTTCGAC
CCCTGTTGGGAGCA
>LDONOVANIBHU1220_CM002176-1_92_T
GGCTGCTTAGCTCAAT-GGC-AGAGCGCCGTCCTAGTAAGACGGAGGTCAGGGGTTCGAT
CCCCCTAGCGGCCT
>HOMO_SAPIENS_TRNA-THR-AGT-1-3
GGCGCCGTGGCTTAGTTGGTTAAAGCGCCTGTCTAGTAAACAGGAGATCCTGGGTTCGAA
TCCCAGCGGTGCCT
>CFASCICULATACFCL_CFAC1_25_84_G
GCGCAGTTGGTCTAGT-GGT-AGAATTCTCGCCTGCCACGCGGGAGG-CCCGGGTTCGAT
TCCCGGACTGCGCA
>LMEXICANAMHOMGT2001U1103_LMXM-20_46_G
GCGCAGTTGGTCTAGT-GGT-AGAATTCTCGCCTGCCACGCGGGAGG-CCCGGGTTCGAT
TCCCGGACTGCGCA
>LTROPICAL590_LTRL590_24_64_I
GCTCTCATAGCTCAGTCGGTTAGAGCGTGGGTCTAATAAGCCCAAGGTCACAGGTTCGAC
CCCTGTTGGGAGCA
>LDONOVANIBHU1220_CM002176-1_93_G
GCGCAGTTGGTCTAGT-GGT-AGAATTCTCGCCTGCCACGCGGGAGG-CCCGGGTTCGAT
TCCCGGACTGCGCA
>HOMO_SAPIENS_TRNA-THR-AGT-2-1
GGCTCCGTGGCTTAGCTGGTTAAAGCGCCTGTCTAGTAAACAGGAGATCCTGGGTTCGAA
TCCCAGCGGGGCCT
>CFASCICULATACFCL_CFAC1_25_85_P
GGTCCAGTGGTCTAGT-GGC-ATGATTCTCCCTTAGGGTGGGAGAGGTCCCGGGTTCAAT
TCCCGGCTGGACCC
>LMEXICANAMHOMGT2001U1103_LMXM-20_47_T
GGCTGCTTAGCTCAAT-GGC-AGAGCGCCGTCCTAGTAAGACGGAGGTCAGGGGTTCGAT
CCCCCTAGCGGCCT
>LTROPICAL590_LTRL590_24_65_D
TTCTCGGTAGTATAGT-GGTTAGTATACCCGCCTGTCACGCGGGTGA-CCCGGGTTCAAT
TCCCGGCCGGGAAG
>LDONOVANIBHU1220_CM002176-1_94_P
GGTCCAGTGGTCTAGT-GGC-ATGATTCTCCCTTAGGGTGGGAGAGGTCCCGGGTTCAAT
TCCCGGCTGGACCC
>HOMO_SAPIENS_TRNA-THR-AGT-2-2
GGCTCCGTGGCTTAGCTGGTTAAAGCGCCTGTCTAGTAAACAGGAGATCCTGGGTTCGAA
TCCCAGCGGGGCCT
>CFASCICULATACFCL_CFAC1_26_86_V
GCGATGGTCGTCTAGT-GGTTAGGACATTCGCCTCACACGCGAGAGATCGCGGGTTCAAT
CCCCGCCCGTCGTA
>LMEXICANAMHOMGT2001U1103_LMXM-20_48_G
GCGCAGTTGGTCTAGT-GGT-AGAATTCTCGCCTGCCACGCGGGAGG-CCCGGGTTCGAT
TCCCGGACTGCGCA
>LTROPICAL590_LTRL590_30_74_T
GGCCGCTTAGCACAGT-GGC-AGTGCACCACTCTCGTAAAGTGGGGGTCGCGAGTTCGAT
TCTCGCAGTGGCCT
>LDONOVANIBHU1220_CM002176-1_97_C
GGATTCATAGCTCAGT-GGT-AGAGCATTCGGCTGCAGTCCGAATGGTCCCCGGTTCAAA
CCCGGGTGGGTCCT
>HOMO_SAPIENS_TRNA-THR-AGT-3-1
GGCTCCGTAGCTTAGTTGGTTAAAGCGCCTGTCTAGTAAACAGGAGATCCTGGGTTCGAC
TCCCAGCGGGGCCT
>CFASCICULATACFCL_CFAC1_26_87_T
GGCCGCTTAGCACAGT-GGC-AGTGCACCACTCTCGTAAAGTGGGGGTCGCGAGTTCGAT
TCTCGCAGTGGCCT
>LMEXICANAMHOMGT2001U1103_LMXM-20_49_P
GGTCCAGTGGTCTAGT-GGT-ATGATTCTCCCTTAGGGTGGGAGAGGTCCCGGGTTCAAT
TCCCGGCTGGACCC
>LTROPICAL590_LTRL590_31_75_F
GCCGCGATAGCTCAGTTGGG-AGAGCGTCAGACTGAAGATCTGAAGGTCCCTGGTTCGAT
CCCGGGTCGCGGCA
>LDONOVANIBHU1220_CM002176-1_99_X
AGCACCGTAGCGCAGT-GGA-AGCGCGATGGGCTCATAACCCATAGGTCGTTGGATCGAA
ACCAATCGGTGCTA
>HOMO_SAPIENS_TRNA-THR-AGT-4-1
GGCTTCGTGGCTTAGCTGGTTAAAGCGCCTGTCTAGTAAACAGGAGATCCTGGGTTCGAA
TCCCAGCGAGGCCT
>CFASCICULATACFCL_CFAC1_27_90_D
TTCTCGGTAGTATAGT-GGTTAGTATACCCGCCTGTCACGCGGGTGA-CCCGGGTTCAAT
TCCCGGCCGGGAAG
>LMEXICANAMHOMGT2001U1103_LMXM-20_53_C
GGATTCATAGCTCAGT-GGT-AGAGCATTCGGCTGCAGTCCGAATGGTCCCCGGTTCAAA
CCCGGGTGGGTCCT
>LTROPICAL590_LTRL590_31_77_A
GGGGATGTAGCTCAGATGGT-AGAGCGACCGCTTAGCATGCGGTAGGTATTGGGATCGAT
ACCCAACTTCTCCA
>LDONOVANIBHU1220_CM002176-1_100_P
GGTCGTTTGGTCTAGT-GGT-ATGATTCCTGTTTTGGGTACAGGAGGTCACGGGTTCAAT
TCCCGTAACGACCC
>HOMO_SAPIENS_TRNA-THR-AGT-5-1
GGCGCCGTGGCTTAGCTGGTTAAAGCGCCTGTCTAGTAAACAGGAGATCCTGGGTTCGAA
TCCCAGCGGTGCCT
>CFASCICULATACFCL_CFAC1_27_92_F
GCCGCGATAGCTCAGTTGGG-AGAGCGTCAGACTGAAGATCTGAAGGTCCCTGGTTCGAT
CCCGGGTCGCGGCA
>LMEXICANAMHOMGT2001U1103_LMXM-20_55_X
AGCACCGTAGCGCAGT-GGA-AGCGCGATGGGCTCATAACCCATAGGTCGTTGGATCGAA
ACCAATCGGTGCTA
>LTROPICAL590_LTRL590_31_78_A
GGGGATGTAGCTCAGATGGT-AGAGCGACCGCTTAGCATGCGGTAGGTATTGGGATCGAT
ACCCAACTTCTCCA
>LDONOVANIBHU1220_CM002176-1_101_Y
CCTTCTGTAGCTCAATTGGT-AGAGCATGTGACTGTAGATCACAGGGTCGCTGGTTCGAT
TCCGGCCGGAAGGA
>HOMO_SAPIENS_TRNA-THR-AGT-6-1
GGCCCTGTGGCTTAGCTGGTCAAAGCGCCTGTCTAGTAAACAGGAGATCCTGGGTTCGAA
TCCCAGCGGGGCCT
>CFASCICULATACFCL_CFAC1_27_94_A
GGGGATGTAGCTCAGATGGT-AGAGCGACCGCTTAGCATGCGGTAGGTATTGGGATCGAT
ACCCAACTTCTCCA
>LMEXICANAMHOMGT2001U1103_LMXM-20_56_P
GGTCGTTTGGTCTAGT-GGT-ATGATTCCTGTTTTGGGTACAGGAGGTCACGGGTTCAAT
TCCCGTAACGACCC
>LTROPICAL590_LTRL590_31_79_G
GCGCAGTTGGTCTAGT-GGT-AGAATTCTCGCCTGCCACGCGGGAGG-CCCGGGTTCGAT
TCCCGGACTGCGCA
>LDONOVANIBHU1220_CM002176-1_102_T
GGCTGCTTAGCTCAAT-GGC-AGAGCGCCGTCCTAGTAAGACGGAGGTCAGGGGTTCGAT
CCCCCTAGCGGCCT
>HOMO_SAPIENS_TRNA-THR-CGT-1-1
GGCTCTATGGCTTAGTTGGTTAAAGCGCCTGTCTCGTAAACAGGAGATCCTGGGTTCGAC
TCCCAGTGGGGCCT
>CFASCICULATACFCL_CFAC1_27_95_V
GCGCGGTTGGTCTAGGTGGTTATGACGTCGCTTTAACACGGCGAAGGTCTCGGGTTCAAG
TCCCGAACTGCGTA
>LMEXICANAMHOMGT2001U1103_LMXM-20_57_Y
CCTTCTGTAGCTCAATTGGT-AGAGCATGTGACTGTAGATCACAGGGTCGCTGGTTCGAT
TCCGGCCGGAAGGA
>LTROPICAL590_LTRL590_31_80_E
TCCGATGTGGTATAGT-GGATAGAACAAGCGGCTCTCACCCGCTAGA-CCCGGGTTCGAT
CCCCGGCATCGGAA
>LDONOVANIBHU1220_CM002176-1_103_T
GGCTGCTTAGCTCAAT-GGC-AGAGCGCCGTCCTAGTAAGACGGAGGTCAGGGGTTCGAT
CCCCCTAGCGGCCT
>HOMO_SAPIENS_TRNA-THR-CGT-2-1
GGCGCGGTGGCCAAGT-GGT-AAGGCGTCGGTCTCGTAAACCGAAGATCACGGGTTCGAA
CCCCGTCCGTGCCT
>CFASCICULATACFCL_CFAC1_27_96_G
GCGCAGTTGGTCTAGT-GGT-AGAATTCTCGCCTGCCACGCGGGAGG-CCCGGGTTCGAT
TCCCGGACTGCGCA
>LMEXICANAMHOMGT2001U1103_LMXM-20_58_T
GGCTGCTTAGCTCAAT-GGC-AGAGCGCCGTCCTAGTAAGACGGAGGTCAGGGGTTCGAT
CCCCCTAGCGGCCT
>LTROPICAL590_LTRL590_33_83_R
GCCCTTGTAGCCTAAT-GGATATGGCGTTTGCTTCCTAAGCAAAAGGTTGCGGGTTCGAG
TCCCGCCAGGGGTA
>LDONOVANIBHU1220_CM002176-1_104_T
GGCTGCTTAGCTCAAT-GGC-AGAGCGCCGTCCTAGTAAGACGGAGGTCAGGGGTTCGAT
CCCCCTAGCGGCCT
>HOMO_SAPIENS_TRNA-THR-CGT-3-1
GGCTCTGTGGCTTAGTTGGCTAAAGCGCCTGTCTCGTAAACAGGAGATCCTGGGTTCGAA
TCCCAGCGGGGCCT
>CFASCICULATACFCL_CFAC1_27_97_E
TCCGATGTGGTATAGT-GGATAGAACAAGCGGCTCTCACCCGCTAGA-CCCGGGTTCGAT
CCCCGGCATCGGAA
>LMEXICANAMHOMGT2001U1103_LMXM-20_59_T
GGCTGCTTAGCTCAAT-GGC-AGAGCGCCGTCCTAGTAAGACGGAGGTCAGGGGTTCGAT
CCCCCTAGCGGCCT
>LTROPICAL590_LTRL590_33_84_R
GCTCCAGTGGCCTAAC-GGATAAGGCTTTGGACTTCTAATCCAAAGATTGCGGGTTCGAA
TCCCGCCTGGAGTA
>LDONOVANIBPK282A1_LD03_V01S1_2_K
GCATTCCTAGCTCAGTCGGT-AGAGCGCACGGCTCTTAACCGTGTGGTCGTGGGTTCGAT
CCCCACGGAGTGCG
>HOMO_SAPIENS_TRNA-THR-CGT-4-1
GGCGCGGTGGCCAAGT-GGT-AAGGCGTCGGTCTCGTAAACCGAAGATCGCGGGTTCGAA
CCCCGTCCGTGCCT
>CFASCICULATACFCL_CFAC1_27_99_R
GTCCGTGTGGCTCAAT-GGA-AGAGCATCTGACTACGGATCAGAGGGTTGCAGGTTCGAA
TCCTGTCACGGATG
>LMEXICANAMHOMGT2001U1103_LMXM-20_60_Y
CCTTCTGTAGCTCAATTGGT-AGAGCATGTGACTGTAGATCACAGGGTCGCTGGTTCGAT
TCCGGCCGGAAGGA
>LTROPICAL590_LTRL590_33_85_A
GGGCGTGTAGCTCAGT-GGT-AGAGCGCCTGTTTTGCATACAGGAGGCCTAGGGTTCAAA
CCCCTACTCGTCCA
>LDONOVANIBPK282A1_LD05_V01S1_3_R
GTCCGTGTGGCTCAAT-GGA-AGAGCATCTGACTACGGATCAGAGGGTTGCAGGTTCGAA
TCCTGTCACGGATG
>HOMO_SAPIENS_TRNA-THR-CGT-5-1
GGCCCTGTAGCTCAGC-GGTTGGAGCGCTGGTCTCGTAAACCAGGGGTCGTGAGTTCAAA
TCTCACCAGGGCCT
>CFASCICULATACFCL_CFAC1_28_102_R
GCTCTTGTAGCCTAAT-GGATATGGCGTTTGCTTCCTAAGCAAAAGGTTGCGGGTTCGAG
TCCCGCCAGGAGTA
>LMEXICANAMHOMGT2001U1103_LMXM-21_63_P
GGTCCAGTGGTCTAGT-GGC-ATGATTCTCCCTTAGGGTGGGAGAGGTCCCGGGTTCAAT
TCCCGGCTGGACCC
>LTROPICAL590_LTRL590_34_87_N
TCCTCCCTGGCGCAGTCGGC-AGCGCGTTAGGCTGTTAACCTACAGGTCGTTGGTTCGAA
TCCAACGGGAGGAG
>LDONOVANIBPK282A1_LD07_V01S1_7_R
GTCCGTGTGGCTCAAT-GGA-AGAGCATCTGACTACGGATCAGAGGGTTGCAGGTTCGAA
TCCTGTCACGGATG
>HOMO_SAPIENS_TRNA-THR-TGT-1-1
GGCTCTATGGCTTAGTTGGTTAAAGCGCCTGTCTTGTAAACAGGAGATCCTGGGTTCGAA
TCCCAGTAGAGCCT
>CFASCICULATACFCL_CFAC1_28_103_R
GCTCTAGTGGCCTAAT-GGATAAGGCTTTGGACTTCTAATCCAAAGATTGCGGGTTCGAG
TCCCGCCTGGAGTG
>LMEXICANAMHOMGT2001U1103_LMXM-21_64_V
GCGCGGTTGGTCTAGGTGGTTATGACGTCGCTTTAACACGGCGAAGGTCTCGGGTTCGAG
TCCCGAACTGCGTA
>LTROPICAL590_LTRL590_34_88_Y
CCTTCTGTAGCTCAATTGGT-AGAGCATGTGACTGTAGATCACAGGGTCGCTGGTTCGAT
TCCGGCCGGAAGGA
>LDONOVANIBPK282A1_LD09_V01S1_8_X
AGCACCGTAGCGCAGT-GGA-AGCGCGATGGGCTCATAACCCATAGGTCGTTGGATCGAA
ACCAATCGGTGCTA
>HOMO_SAPIENS_TRNA-THR-TGT-2-1
GGCTCCATAGCTCAGT-GGTTAGAGCACTGGTCTTGTAAACCAGGGGTCGCGAGTTCGAT
CCTCGCTGGGGCCT
>CFASCICULATACFCL_CFAC1_28_104_A
GGGCGTGTAGCTCAGT-GGT-AGAGCGCCTGTTTTGCATACAGGAGGCCTAGGGTTCAAC
CCCCTACTCGTCCA
>LMEXICANAMHOMGT2001U1103_LMXM-21_65_K
GCATTCCTAGCTCAGTCGGT-AGAGCGCACGGCTCTTAACCGTGTGGTCGTGGGTTCGAT
CCCCACGGAGTGCG
>LTROPICAL590_LTRL590_34_89_T
GGCCGCTTAGCACAGT-GGC-AGTGCACCACTCTCGTAAAGTGGGGGTCGCGAGTTCGAT
TCTCGCAGTGGCCT
>LDONOVANIBPK282A1_LD09_V01S1_10_V
GCGATGGTCGTCTAGT-GGTTAGGACATTCGCCTCACACGCGAGAGATCGCGGGTTCAAT
CCCCGCCCGTCGTA
>HOMO_SAPIENS_TRNA-THR-TGT-3-1
GGCTCCATAGCTCAGG-GGTTAGAGCGCTGGTCTTGTAAACCAGGGGTCGCGAGTTCAAT
TCTCGCTGGGGCCT
>CFASCICULATACFCL_CFAC1_28_105_E
TCCGATGTGGTATAGT-GGATAGAACAAGCGGCTCTCACCCGCTAGA-CCCGGGTTCGAT
CCCCGGCATCGGAA
>LMEXICANAMHOMGT2001U1103_LMXM-23_70_R
GTCCGTGTGGCTCAAT-GGA-AGAGCATCTGACTACGGATCAGAGGGTTGCAGGTTCGAA
TCCTGTCACGGATG
>LTROPICAL590_LTRL590_34_90_P
GGCCGCTTAGTCTAGT-GGT-ATGATTCCCGCTTCGGGTGCGGGAGGTCAGGGGTTCAAT
TCCCCTAGCGGCCC
>LDONOVANIBPK282A1_LD09_V01S1_12_F
GCCGCGATAGCTCAGTTGGG-AGAGCGTCAGACTGAAGATCTGAAGGTCCCTGGTTCGAT
CCCGGGTCGCGGCA
>HOMO_SAPIENS_TRNA-THR-TGT-4-1
GGCTCCATAGCTCAGG-GGTTAGAGCACTGGTCTTGTAAACCAGGGGTCGCGAGTTCAAA
TCTCGCTGGGGCCT
>CFASCICULATACFCL_CFAC1_28_107_C
GGATTCATAGCTCAGT-GGT-AGAGCATTCGGCTGCAGTCCGAATGGTCTCCGGTTCAAA
CCCGGATGGGTCCT
>LMEXICANAMHOMGT2001U1103_LMXM-23_72_T
GGCCGCTTAGCACAGT-GGC-AGTGCACTGGTCTTGTAAACCAGGGGTCCCGAGTTCAAT
TCTCGGAGTGGCCT
>LTROPICAL590_LTRL590_34_91_N
TCCTCCCTGGCGCAGTCGGC-AGCGCGTTAGGCTGTTAACCTACAGGTCGTTGGTTCGAA
TCCAACGGGAGGAG
>LDONOVANIBPK282A1_LD09_V01S1_13_E
TCCGATGTAGTATAAC-GGTTAGAACACCTGGCTTTCACCCAGGAGA-TCCGGGTTCGAT
TCCCGGTATCGGAG
>HOMO_SAPIENS_TRNA-THR-TGT-5-1
GGCCCTATAGCTCAGG-GGTTAGAGCACTGGTCTTGTAAACCAGGGGTCGCGAGTTCAAA
TCTCGCTGGGGCCT
>CFASCICULATACFCL_CFAC1_28_109_X
AGCACCGTAGCGCAGT-GGA-AGCGCGATGGGCTCATAACCCATAGGTCGTTGGATCGAA
ACCAATCGGTGCTA
>LMEXICANAMHOMGT2001U1103_LMXM-23_73_R
GGCCTCTTGGCGCAAT-GGA-AGCGCATCAGACTTCGGATCTGAGGGTTGCAGGTTCGAG
TCCTGCAGGGGTCG
>LTROPICAL590_LTRL590_34_92_V
GCGCGGTTGGTCTAGGTGGTTATGACGTCGCTTTAACACGGCGAAGGTCTCGGGTTCGAG
TCCCGAACTGCGTA
>LDONOVANIBPK282A1_LD09_V01S1_14_V
GCGATGGTCGTCTAGT-GGTTAGGACATTCGCCTCACACGCGAGAGATCGCGGGTTCAAT
CCCCGCCCGTCGTA
>HOMO_SAPIENS_TRNA-TRP-CCA-1-1
GGCCTCGTGGCGCAAC-GGT-AGCGCGTCTGACTCCAGATCAGAAGGTTGCGTGTTCAAA
TCACGTCGGGGTCA
>CFASCICULATACFCL_CFAC1_28_110_P
GGTCGTTTGGTCTAGT-GGT-ATGATTCCTGTTTTGGGTACAGGAGGTCACGGGTTCAAT
TCCCGTAACGACCC
>LMEXICANAMHOMGT2001U1103_LMXM-23_74_K
GCACTTCTAGCTCAGTTGGT-AGAGCGCGTGGCTTTTAACCTCGTGGTCGTGGGTTCGAG
CCCCACGGAGTGCG
>LTROPICAL590_LTRL590_34_93_I
GCTCTCATAGCTCAGTCGGTTAGAGCGTGGGTCTAATAAGCCCAAGGTCACAGGTTCGAC
CCCTGTTGGGAGCA
>LDONOVANIBPK282A1_LD09_V01S1_15_R
GACGTTGTGGCGCAAT-GGA-AGCGCGTCGGATTCCGGATCCGAAGGTTGTGGGTTCGAC
CCCCATCAGCGTTG
>HOMO_SAPIENS_TRNA-TRP-CCA-2-1
GACCTCGTGGCGCAAT-GGT-AGCGCGTCTGACTCCAGATCAGAAGGTTGCGTGTTCAAG
TCACGTCGGGGTCA
>CFASCICULATACFCL_CFAC1_28_111_K
GCATTCCTAGCTCAGTCGGT-AGAGCGCACGGCTCTTAACCGTGTGGTCGTGGGTTCGAT
CCCCACGGAGTGCG
>LMEXICANAMHOMGT2001U1103_LMXM-23_75_G
GCAATTGTGGTCCAAC-GGTTAAGATCCCCGCCTTCCAAGCGGGTGA-CCCGGGTTCGAC
TCCCGGCAATTGCA
>LTROPICAL590_LTRL590_34_94_M
GCGAGCGTAGCGCAGTCGGC-AGCGCGTGGGTCTCATAATCCCAAGGTCGTGAGTTCGAT
CCTCACCGGTCGCA
>LDONOVANIBPK282A1_LD10_V01S1_17_K
GCATTCCTAGCTCAGTCGGT-AGAGCGCACGGCTCTTAACCGTGTGGTCGTGGGTTCGAT
CCCCACGGAGTGCG
>HOMO_SAPIENS_TRNA-TRP-CCA-3-1
GACCTCGTGGCGCAAC-GGT-AGCGCGTCTGACTCCAGATCAGAAGGTTGCGTGTTCAAA
TCACGTCGGGGTCA
>CFASCICULATACFCL_CFAC1_29_112_V
GCGCGGTTGGTCTAGGTGGTTATGACGTCGCTTTAACACGGCGAAGGTCTCGGGTTCAAG
TCCCGAACTGCGTA
>LMEXICANAMHOMGT2001U1103_LMXM-23_76_W
GGGGGCTTAGCTCAGT-GGT-AGAGCATTGGATTCCAAATCCAGGGGTCGTAGGTTCAAT
CCCTGCAGCTCTCA
>LTROPICAL590_LTRL590_36_100_G
GCGCAGTTGGTCTAGT-GGT-AGAATTCTCGCCTGCCACGCGGGAGG-CCCGGGTTCGAT
TCCCGGACTGCGCA
>LDONOVANIBPK282A1_LD10_V01S1_18_G
GCGCAGTTGGTCTAGT-GGT-AGAATTCTCGCCTGCCACGCGGGAGG-CCCGGGTTCGAT
TCCCGGACTGCGCA
>HOMO_SAPIENS_TRNA-TRP-CCA-3-2
GACCTCGTGGCGCAAC-GGT-AGCGCGTCTGACTCCAGATCAGAAGGTTGCGTGTTCAAA
TCACGTCGGGGTCA
>CFASCICULATACFCL_CFAC1_29_113_Y
CCTTCTGTAGCTCAATTGGT-AGAGCATGTGACTGTAGATCACAGGGTCGCTGGTTCGAT
TCCGGCCGGAAGGA
>LMEXICANAMHOMGT2001U1103_LMXM-24_78_P
GGCCGCTTAGTCTAGT-GGT-ATGATTCCCGCTTCGGGTGCGGGAGGTCAGGGGTTCAAT
TCCCCTAGCGGCCC
>LTROPICAL590_LTRL590_36_101_T
GGCTGCTTAGCTCAAT-GGC-AGAGCGCCGTCCTAGTAAGACGGAGGTCAGGGGTTCGAT
CCCCCTAGCGGCCT
>LDONOVANIBPK282A1_LD10_V01S1_19_N
TCCTCCCTGGCGCAGTCGGC-AGCGCGTTAGGCTGTTAACCTACAGGTCGTTGGTTCGAA
TCCAACGGGAGGAG
>HOMO_SAPIENS_TRNA-TRP-CCA-3-3
GACCTCGTGGCGCAAC-GGT-AGCGCGTCTGACTCCAGATCAGAAGGTTGCGTGTTCAAA
TCACGTCGGGGTCA
>CFASCICULATACFCL_CFAC1_29_114_I
GCTCTCATAGCTCAGTCGGTTAGAGCGTGGGTCTAATAAGCCCAAGGTCACAGGTTCGAC
CCCTGTTGGGAGCA
>LMEXICANAMHOMGT2001U1103_LMXM-24_80_L
GCTGGGGTTCCCGAGTTGGTCAAGGGGTGAGACTTAAGTTCTCATGT-CGTGGGTTCGAA
CCCCACCTCCAGCA
>LTROPICAL590_LTRL590_36_102_G
GCGCAGTTGGTCTAGT-GGT-AGAATTCTCGCCTGCCACGCGGGAGG-CCCGGGTTCGAT
TCCCGGACTGCGCA
>LDONOVANIBPK282A1_LD11_V01S1_21_A
GGGCGTGTAGCTCAGT-GGT-AGAGCGTCCGTTTCGCATACGGAAGGCCTAGGGTTCGAT
CCCCTACTCGTCCA
>HOMO_SAPIENS_TRNA-TRP-CCA-4-1
GACCTCGTGGCGCAAC-GGT-AGCGCGTCTGACTCCAGATCAGAAGGCTGCGTGTTCGAA
TCACGTCGGGGTCA
>CFASCICULATACFCL_CFAC1_29_115_M
GCGAGCGTAGCGCAGTCGGC-AGCGCGTGGGTCTCATAATCCCAAGGTCGTGAGTTCGAT
CCTCACCGGTCGCA
>LMEXICANAMHOMGT2001U1103_LMXM-24_81_I
GCTCTCATAGCTCAGTCGGTTAGAGCGTGGGTCTAATAAGCCCAAGGTCACAGGTTCGAC
CCCTGTTGGGAGCA
>LTROPICAL590_LTRL590_36_103_P
GGTCCAGTGGTCTAGT-GGC-ATGATTCTCCCTTAGGGTGGGAGAGGTCCCGGGTTCAAT
TCCCGGCTGGACCC
>LDONOVANIBPK282A1_LD11_V01S1_22_A
GGGCGTGTAGCTCAGT-GGT-AGAGCGTCCGTTTCGCATACGGAAGGCCTAGGGTTCGAT
CCCCTACTCGTCCA
>HOMO_SAPIENS_TRNA-TRP-CCA-5-1
GACCTCGTGGCGCAAC-GGC-AGCGCGTCTGACTCCAGATCAGAAGGTTGCGTGTTCAAA
TCACGTCGGGGTCA
>CFASCICULATACFCL_CFAC1_29_118_N
TCCTCCCTGGCGCAGTCGGC-AGCGCGTTAGGCTGTTAACCTACAGGTCGTTGGTTCGAA
TCCAACGGGAGGAG
>LMEXICANAMHOMGT2001U1103_LMXM-24_82_I
GCTCTCATAGCTCAGTCGGTTAGAGCGTGGGTCTAATAAGCCCAAGGTCACAGGTTCGAC
CCCTGTTGGGAGCA
>LTROPICAL590_LTRL590_36_107_C
GGATTCATAGCTCAGT-GGT-AGAGCATTCGGCTGCAGTCCGAATGGTCCCCGGTTCAAA
CCCGGGTGGGTCCT
>LDONOVANIBPK282A1_LD11_V01S1_24_A
GGGCGTGTAGCTCAGT-GGT-AGAGCGTCCGTTTCGCATACGGAAGGCCTAGGGTTCGAT
CCCCTACTCGTCCA
>HOMO_SAPIENS_TRNA-TYR-ATA-1-1
CCTTCAATAGTTCAGCTGGT-AGAGCAGAGGACTATAGGTCCTTAGGTTGCTGGTTCGAT
TCCAGCTTGAAGGA
>CFASCICULATACFCL_CFAC1_29_119_Y
CCTTCTGTAGCTCAATTGGT-AGAGCATGTGACTGTAGATCACAGGGTCGCTGGTTCGAT
TCCGGCCGGAAGGA
>LMEXICANAMHOMGT2001U1103_LMXM-24_83_D
TTCTCGGTAGTATAGT-GGTTAGTATACCCGCCTGTCACGCGGGTGA-CCCGGGTTCAAT
TCCCGGCCGGGAAG
>LTROPICAL590_LTRL590_36_109_X
AGCACCGTAGCGCAGT-GGA-AGCGCGATGGGCTCATAACCCATAGGTCGTTGGATCGAA
ACCAATCGGTGCTA
>LDONOVANIBPK282A1_LD11_V01S1_25_G
GCGCCGCTGGTCTAGT-GGC-ATGATGGTACCCTCCCAAGGTATTGA-CCCGGGTTCGAT
TCCCGGGCGGCGCA
>HOMO_SAPIENS_TRNA-TYR-GTA-1-1
CCTTCGATAGCTCAGTTGGT-AGAGCGGAGGACTGTAGATCCTTAGGTCGCTGGTTCGAA
TCCGGCTCGAAGGA
>CFASCICULATACFCL_CFAC1_29_120_T
GGCCGCTTAGCACAGT-GGC-AGTGCACCACTCTCGTAAAGTGGGGGTCGCGAGTTCGAT
TCTCGCAGTGGCCT
>LMEXICANAMHOMGT2001U1103_LMXM-29_85_T
GGCCGCTTAGCACAGT-GGC-AGTGCACCACTCTCGTAAAGTGGGGGTCGCGAGTTCGAT
TCTCGCAGTGGCCT
>LTROPICAL590_LTRL590_36_110_P
GGTCGTTTGGTCTAGT-GGT-ATGATTCCTGTTTTGGGTACAGGAGGTCACGGGTTCAAT
TCCCGTAACGACCC
>LDONOVANIBPK282A1_LD11_V01S1_26_M
GCGAGCGTAGCGCAGTCGGC-AGCGCGTGGGTCTCATAATCCCAAGGTCGTGAGTTCGAT
CCTCACCGGTCGCA
>HOMO_SAPIENS_TRNA-TYR-GTA-2-1
CCTTCGATAGCTCAGTTGGT-AGAGCGGAGGACTGTAGATCCTTAGGTCGCTGGTTCGAT
TCCGGCTCGAAGGA
>CFASCICULATACFCL_CFAC1_29_121_P
GGCCGCTTAGTCTAGT-GGT-ATGATTCCCGCTTCGGGTGCGGGAGGTCAGGGGTTCAAT
TCCCCTAGCGGCCC
>LMEXICANAMHOMGT2001U1103_LMXM-30_86_F
GCCGCGATAGCTCAGTTGGG-AGAGCGTCAGACTGAAGATCTGAAGGTCCCTGGTTCGAT
CCCGGGTCGCGGCA
>LTROPICAL590_LTRL590_36_111_Y
CCTTCTGTAGCTCAATTGGT-AGAGCATGTGACTGTAGATCACAGGGTCGCTGGTTCGAT
TCCGGCCGGAAGGA
>LDONOVANIBPK282A1_LD11_V01S1_27_R
GTCCGTGTGGCTCAAT-GGA-AGAGCATCTGACTACGGATCAGAGGGTTGCAGGTTCGAA
TCCTGTCACGGATG
>HOMO_SAPIENS_TRNA-TYR-GTA-3-1
CCTTCGATAGCTCAGTTGGT-AGAGCGGAGGACTGTAGATCCTTAGGTCGCTGGTTCGAA
TCCGGCTCGGAGGA
>CFASCICULATACFCL_CFAC1_29_122_N
TCCTCCCTGGCGCAGTCGGC-AGCGCGTTAGGCTGTTAACCTACAGGTCGTTGGTTCGAA
TCCAACGGGAGGAG
>LMEXICANAMHOMGT2001U1103_LMXM-30_89_A
GGGGATGTAGCTCAGATGGT-AGAGCGACCGCTTAGCATGCGGTAGGTATTGGGATCGAT
ACCCAACTTCTCCA
>LTROPICAL590_LTRL590_36_112_T
GGCTGCTTAGCTCAAT-GGC-AGAGCGCCGTCCTAGTAAGACGGAGGTCAGGGGTTCGAT
CCCCCTAGCGGCCT
>LDONOVANIBPK282A1_LD11_V01S1_28_R
GTCCGTGTGGCTCAAT-GGA-AGAGCATCTGACTACGGATCAGAGGGTTGCAGGTTCGAA
TCCTGTCACGGATG
>HOMO_SAPIENS_TRNA-TYR-GTA-4-1
CCTTCGATAGCTCAGCTGGT-AGAGCGGAGGACTGTAGATCCTTAGGTCGCTGGTTCGAT
TCCAGCTCGAAGGA
>CFASCICULATACFCL_CFAC1_30_133_C
GGATTCATAGCTCAGT-GGT-AGAGCATTCGGCTGCAGTCCGAATGGTCTCCGGTTCAAA
CCCGGATGGGTCCT
>LMEXICANAMHOMGT2001U1103_LMXM-30_90_G
GCGCAGTTGGTCTAGT-GGT-AGAATTCTCGCCTGCCACGCGGGAGG-CCCGGGTTCGAT
TCCCGGACTGCGCA
>LTROPICAL590_LTRL590_36_113_T
GGCTGCTTAGCTCAAT-GGC-AGAGCGCCGTCCTAGTAAGACGGAGGTCAGGGGTTCGAT
CCCCCTAGCGGCCT
>LDONOVANIBPK282A1_LD15_V01S1_32_D
TTCTCGGTAGTATAGT-GGTTAGTATACCCGCCTGTCACGCGGGTGA-CCCGGGTTCAAT
TCCCGGCCGGGAAG
>HOMO_SAPIENS_TRNA-TYR-GTA-5-1
CCTTCGATAGCTCAGCTGGT-AGAGCGGAGGACTGTAGATCCTTAGGTCGCTGGTTCGAT
TCCGGCTCGAAGGA
>CFASCICULATACFCL_CFAC1_30_134_R
GTCCGTGTGGCTCAAT-GGA-AGAGCATCTGACTACGGATCAGAGGGTTGCAGGTTCGAA
TCCTGTCACGGATG
>LMEXICANAMHOMGT2001U1103_LMXM-30_91_E
TCCGATGTGGTATAGT-GGATAGAACAAGCGGCTCTCACCCGCTAGA-CCCGGGTTCGAT
CCCCGGCATCGGAA
>LTROPICAL590_LTRL590_36_114_Y
CCTTCTGTAGCTCAATTGGT-AGAGCATGTGACTGTAGATCACAGGGTCGCTGGTTCGAT
TCCGGCCGGAAGGA
>LDONOVANIBPK282A1_LD15_V01S1_33_E
TCCGATGTGGTATAGT-GGATAGAACAAGCGGCTCTCACCCGCTAGA-CCCGGGTTCGAT
CCCCGGCATCGGAA
>HOMO_SAPIENS_TRNA-TYR-GTA-5-2
CCTTCGATAGCTCAGCTGGT-AGAGCGGAGGACTGTAGATCCTTAGGTCGCTGGTTCGAT
TCCGGCTCGAAGGA
>EMONTEROGEIILV88_EMOLV88_03_1_K
GCATTCCTAGCTCAGTCGGT-AGAGCGCACGGCTCTTAACCGTGTGGTCGTGGGTTCGAT
CCCCACGGAGTGCG
>LMEXICANAMHOMGT2001U1103_LMXM-32_93_R
GCCCTTGTAGCCTAAT-GGATATGGCGTTTGCTTCCTAAGCAAAAGGTTGCGGGTTCGAG
TCCCGCCAGGGGTA
>LTURANICALEM423_LTULEM423_03_2_K
GCATTCCTAGCTCAGTCGGT-AGAGCGCACGGCTCTTAACCGTGTGGTCGTGGGTTCGAT
CCCCACGGAGTGCG
>LDONOVANIBPK282A1_LD17_V01S1_35_D
TTCTCGGTAGTATAGT-GGTTAGTATACCCGCCTGTCACGCGGGTGA-CCCGGGTTCAAT
TCCCGGCCGGGAAG
>HOMO_SAPIENS_TRNA-TYR-GTA-5-3
CCTTCGATAGCTCAGCTGGT-AGAGCGGAGGACTGTAGATCCTTAGGTCGCTGGTTCGAT
TCCGGCTCGAAGGA
>EMONTEROGEIILV88_EMOLV88_03_2_K
GCATTCCTAGCTCAGTCGGT-AGAGCGCACGGCTCTTAACCGTGTGGTCGTGGGTTCGAT
CCCCACGGAGTGCG
>LMEXICANAMHOMGT2001U1103_LMXM-32_94_R
GCTCCAGTGGCCTAAT-GGATAAGGCTTTGGACTTCTAATCCAAAGATTGCGGGTTCGAA
TCCCGCCTGGAGTA
>LTURANICALEM423_LTULEM423_05_4_R
GTCCGTGTGGCTCAAT-GGA-AGAGCATCTGACTACGGATCAGAGGGTTGCAGGTTCGAA
TCCTGTCACGGATG
>LDONOVANIBPK282A1_LD17_V01S1_37_A
GGGGATGTAGCTCAGATGGT-AGAGCGACCGCTTAGCATGCGGTAGGTATTGGGATCGAT
ACCCAACTTCTCCA
>HOMO_SAPIENS_TRNA-TYR-GTA-5-4
CCTTCGATAGCTCAGCTGGT-AGAGCGGAGGACTGTAGATCCTTAGGTCGCTGGTTCGAT
TCCGGCTCGAAGGA
>EMONTEROGEIILV88_EMOLV88_05_3_R
GTCCGTGTGGCTCAAT-GGA-AGAGCATCTGACTACGGATCAGAGGGTTGCAGGTTCGAA
TCCTGTCACGGATG
>LMEXICANAMHOMGT2001U1103_LMXM-32_95_A
GGGCGTGTAGCTCAGT-GGT-AGAGCGCCTGTTTTGCATACAGGAGGCCTAGGGTTCAAA
CCCCTACTCGTCCA
>LTURANICALEM423_LTULEM423_07_7_R
GTCCGTGTGGCTCAAT-GGA-AGAGCATCTGACTACGGATCAGAGGGTTGCAGGTTCGAA
TCCTGTCACGGATG
>LDONOVANIBPK282A1_LD21_V01S1_43_P
GGTCCAGTGGTCTAGT-GGC-ATGATTCTCCCTTAGGGTGGGAGAGGTCCCGGGTTCAAT
TCCCGGCTGGACCC
>HOMO_SAPIENS_TRNA-TYR-GTA-5-5
CCTTCGATAGCTCAGCTGGT-AGAGCGGAGGACTGTAGATCCTTAGGTCGCTGGTTCGAT
TCCGGCTCGAAGGA
>EMONTEROGEIILV88_EMOLV88_07_6_R
GTCCGTGTGGCTCAAT-GGA-AGAGCATCTGACTACGGATCAGAGGGTTGCAGGTTCGAA
TCCTGTCACGGATG
>LMEXICANAMHOMGT2001U1103_LMXM-32_98_K
GCATTCCTAGCTCAGTCGGT-AGAGCGCACGGCTCTTAACCGTGTGGTCGTGGGTTCGAT
CCCCACGGAGTGCG
>LTURANICALEM423_LTULEM423_09_9_X
AGCACCGTAGCGCAGT-GGA-AGCGCGATGGGCTCATAACCCATAGGTCGTTGGATCGAA
ACCAATCGGTGCTA
>LDONOVANIBPK282A1_LD21_V01S1_44_V
GCGCGGTTGGTCTAGGTGGTTATGACGTCGCTTTAACACGGCGAAGGTCTCGGGTTCGAG
TCCCGAACTGCGTA
>HOMO_SAPIENS_TRNA-TYR-GTA-6-1
CCTTCGATAGCTCAGCTGGT-AGAGCGGAGGACTGTAGATCCTTAGGTCGCTGGTTCGAA
TCCGGCTCGGAGGA
>EMONTEROGEIILV88_EMOLV88_09_7_X
AGCACCGTAGCGCAGT-GGA-AGCGCGATGGGCTCATAACCCATAGGTCGTTGGATCGAA
ACCAATCGGTGCTA
>LMEXICANAMHOMGT2001U1103_LMXM-33_99_N
TCCTCCCTGGCGCAGTCGGC-AGCGCGTTAGGCTGTTAACCTACAGGTCGTTGGTTCGAA
TCCAACGGGAGGAG
>LTURANICALEM423_LTULEM423_09_11_V
GCGATGGTCGTCTAGT-GGTTAGGACATTCGCCTCACACGCGAGAGATCGCGGGTTCAAT
CCCCGCCCGTCGTA
>LDONOVANIBPK282A1_LD21_V01S1_45_K
GCATTCCTAGCTCAGTCGGT-AGAGCGCACGGCTCTTAACCGTGTGGTCGTGGGTTCGAT
CCCCACGGAGTGCG
>HOMO_SAPIENS_TRNA-TYR-GTA-7-1
CCTTCGATAGCTCAGCTGGT-AGAGCGGAGGACTGTAGATCCTTAGGTCGCTGGTTCAAT
TCCGGCTCGAAGGA
>EMONTEROGEIILV88_EMOLV88_09_12_X
AGCACCGTAGCGCAGT-GGA-AGCGCGATGGGCTCATAACCCATAGGTCGTTGGATCGAA
ACCAATCGGTGCTA
>LMEXICANAMHOMGT2001U1103_LMXM-33_100_Y
CCTTCTGTAGCTCAATTGGT-AGAGCATGTGACTGTAGATCACAGGGTCGCTGGTTCGAT
TCCGGCCGGAAGGA
>LTURANICALEM423_LTULEM423_09_13_F
GCCGCGATAGCTCAGTTGGG-AGAGCGTCAGACTGAAGATCTGAAGGTCCCTGGTTCGAT
CCCGGGTCGCGGCA
>LDONOVANIBPK282A1_LD23_V01S1_49_R
GTCCGTGTGGCTCAAT-GGA-AGAGCATCTGACTACGGATCAGAGGGTTGCAGGTTCGAA
TCCTGTCACGGATG
>HOMO_SAPIENS_TRNA-TYR-GTA-8-1
CTTTCGATAGCTCAGTTGGT-AGAGCGGAGGACTGTAGATCCTTAGGTCGCTGGTTCGAA
TCCGGCTCGAAGGA
>EMONTEROGEIILV88_EMOLV88_09_13_V
GCGATGGTCGTCTAGT-GGTTAGGACATTCGCCTCACACGCGAGAGATCGCGGGTTCAAT
CCCCGCCCGTCGTA
>LMEXICANAMHOMGT2001U1103_LMXM-33_101_T
GGCCGCTTAGCACAGT-GGC-AGTGCACCACTCTCGTAAAGTGGGGGTCGCGAGTTCGAT
TCTCGCAGTGGCCT
>LTURANICALEM423_LTULEM423_09_14_E
TCCGATGTAGTATAAC-GGTTAGAACACCTGGCTTTCACCCAGGAGA-TCCGGGTTCGAT
TCCCGGTATCGGAG
>LDONOVANIBPK282A1_LD23_V01S1_51_T
GGCCGCTTAGCACAGT-GGC-AGTGCACTGGTCTTGTAAACCAGGGGTCCCGAGTTCAAT
TCTCGGAGTGGCCT
>HOMO_SAPIENS_TRNA-TYR-GTA-9-1
TCTTCAATAGCTCAGCTGGT-AGAGCGGAGGACTGTAGATTCTTAGG-TGCTGGTTTGAT
TCCGACTTGGAGAG
>EMONTEROGEIILV88_EMOLV88_09_15_F
GCCGCGATAGCTCAGTTGGG-AGAGCGTCAGACTGAAGATCTGAAGGTCCCTGGTTCGAT
CCCGGGTCGCGGCA
>LMEXICANAMHOMGT2001U1103_LMXM-33_102_P
GGCCGCTTAGTCTAGT-GGT-ATGATTCCCGCTTCGGGTGCGGGAGGTCAGGGGTTCAAT
TCCCCTAGCGGCCC
>LTURANICALEM423_LTULEM423_09_15_V
GCGATGGTCGTCTAGT-GGTTAGGACATTCGCCTCACACGCGAGAGATCGCGGGTTCAAT
CCCCGCCCGTCGTA
>LDONOVANIBPK282A1_LD23_V01S1_52_R
GGCCTCTTGGCGCAAT-GGA-AGCGCATCAGACTTCGGATCTGAGGGTTGCAGGTTCGAG
TCCTGCAGGGGTCG
>HOMO_SAPIENS_TRNA-VAL-AAC-1-1
GTTTCCGTAGTGTAGT-GGTTATCACGTTCGCCTAACACGCGAAAGGTCCCCGGTTCGAA
ACCGGGCGGAAACA
>EMONTEROGEIILV88_EMOLV88_09_16_E
TCCGATGTAGTATAAC-GGTTAGAACACCTGGCTTTCACCCAGGAGA-TCCGGGTTCGAT
TCCCGGTATCGGAG
>LMEXICANAMHOMGT2001U1103_LMXM-33_103_N
TCCTCCCTGGCGCAGTCGGC-AGCGCGTTAGGCTGTTAACCTACAGGTCGTTGGTTCGAA
TCCAACGGGAGGAG
>LTURANICALEM423_LTULEM423_09_16_R
GACGTTGTGGCGCAAT-GGA-AGCGCGTCGGATTCCGGATCCGAAGGTTGTGGGTTCGAC
CCCCATCAGCGTTG
>LDONOVANIBPK282A1_LD23_V01S1_53_K
GCACTTCTAGCTCAGTTGGT-AGAGCGCGTGGCTTTTAACCTCGTGGTCGTGGGTTCGAG
CCCCACGGAGTGCG
>HOMO_SAPIENS_TRNA-VAL-AAC-1-2
GTTTCCGTAGTGTAGT-GGTTATCACGTTCGCCTAACACGCGAAAGGTCCCCGGTTCGAA
ACCGGGCGGAAACA
>EMONTEROGEIILV88_EMOLV88_09_17_V
GCGATGGTCGTCTAGT-GGTTAGGACATTCGCCTCACACGCGAGAGATCGCGGGTTCAAT
CCCCGCCCGTCGTA
>LMEXICANAMHOMGT2001U1103_LMXM-33_104_V
GCGCGGTTGGTCTAGGTGGTTATGACGTCGCTTTAACACGGCGAAGGTCTCGGGTTCGAG
TCCCGAACTGCGTA
>LTURANICALEM423_LTULEM423_10_18_K
GCATTCCTAGCTCAGTCGGT-AGAGCGCACGGCTCTTAACCGTGTGGTCGTGGGTTCGAT
CCCCACGGAGTGCG
>LDONOVANIBPK282A1_LD23_V01S1_54_G
GCAATTGTGGTCCAAC-GGTTAAGATCCCCGCCTTCCAAGCGGGTGA-CCCGGGTTCGAC
TCCCGGCAATTGCA
>HOMO_SAPIENS_TRNA-VAL-AAC-1-3
GTTTCCGTAGTGTAGT-GGTTATCACGTTCGCCTAACACGCGAAAGGTCCCCGGTTCGAA
ACCGGGCGGAAACA
>EMONTEROGEIILV88_EMOLV88_09_18_R
GACGTTGTGGCGCAAT-GGA-AGCGCGTCGGATTCCGGATCCGAAGGTTGTGGGTTCGAC
CCCCATCAGCGTTG
>LMEXICANAMHOMGT2001U1103_LMXM-33_105_I
GCTCTCATAGCTCAGTCGGTTAGAGCGTGGGTCTAATAAGCCCAAGGTCACAGGTTCGAC
CCCTGTTGGGAGCA
>LTURANICALEM423_LTULEM423_10_19_G
GCGCAGTTGGTCTAGT-GGT-AGAATTCTCGCCTGCCACGCGGGAGG-CCCGGGTTCGAT
TCCCGGACTGCGCA
>LDONOVANIBPK282A1_LD23_V01S1_55_W
GGGGGCTTAGCTCAGT-GGT-AGAGCATTGGATTCCAAATCCAGGGGTCGTAGGTTCAAT
CCCTGCAGCCCTCA
>HOMO_SAPIENS_TRNA-VAL-AAC-1-4
GTTTCCGTAGTGTAGT-GGTTATCACGTTCGCCTAACACGCGAAAGGTCCCCGGTTCGAA
ACCGGGCGGAAACA
>EMONTEROGEIILV88_EMOLV88_10_20_K
GCATTCCTAGCTCAGTCGGT-AGAGCGCACGGCTCTTAACCGTGTGGTCGTGGGTTCGAT
CCCCACGGAGTGCG
>LMEXICANAMHOMGT2001U1103_LMXM-33_106_M
GCGAGCGTAGCGCAGTCGGC-AGCGCGTGGGTCTCATAATCCCAAGGTCGTGAGTTCGAT
CCTCACCGGTCGCA
>LTURANICALEM423_LTULEM423_10_20_N
TCCTCCCTGGCGCAGTCGGC-AGCGCGTTAGGCTGTTAACCTACAGGTCGTTGGTTCGAA
TCCAACGGGAGGAG
>LDONOVANIBPK282A1_LD24_V01S1_57_P
GGCCGCTTAGTCTAGT-GGT-ATGATTCCCGCTTCGGGTGCGGGAGGTCAGGGGTTCAAT
TCCCCTAGCGGCCC
>HOMO_SAPIENS_TRNA-VAL-AAC-1-5
GTTTCCGTAGTGTAGT-GGTTATCACGTTCGCCTAACACGCGAAAGGTCCCCGGTTCGAA
ACCGGGCGGAAACA
>EMONTEROGEIILV88_EMOLV88_10_21_K
GCATTCCTAGCTCAGTCGGT-AGAGCGCACGGCTCTTAACCGTGTGGTCGTGGGTTCGAT
CCCCACGGAGTGCG
>LPANAMENSISMHOMCOL81L13_LPAL13_04_1_R
GTCCGTGTGGCTCAAT-GGA-AGAGCATCTGACTACGGATCAGAGGGTTGCAGGTTCGAA
TCCTGTCACGGATG
>LTURANICALEM423_LTULEM423_11_22_A
GGGCGTGTAGCTCAGT-GGT-AGAGCGTCCGTTTCGCATACGGAAGGCCTAGGGTTCAAT
CCCCTACTCGTCCA
>LDONOVANIBPK282A1_LD24_V01S1_59_L
GCTGGGGTTCCCGAGTTGGTCAAGGGGTGAGACTTAAGTTCTCATGT-CGTGGGTTCGAA
CCCCACCTCCAGCA
>HOMO_SAPIENS_TRNA-VAL-AAC-2-1
GTTTCCGTAGTGTAGT-GGTCATCACGTTCGCCTAACACGCGAAAGGTCCCCGGTTCGAA
ACCGGGCGGAAACA
>EMONTEROGEIILV88_EMOLV88_10_22_N
TCCTCCCTGGCGCAGTCGGC-AGCGCGTTAGGCTGTTAACCTACAGGTCGTTGGTTCGAA
TCCAACGGGAGGAG
>LPANAMENSISMHOMCOL81L13_LPAL13_05_2_R
GTCCGTGTGGCTCAAT-GGA-AGAGCATCTGACTACGGATCAGAGGGTTGCAGGTTCGAA
TCCTGTCACGGATG
>LTURANICALEM423_LTULEM423_11_23_G
GCGCCGCTGGTCTAGT-GGC-ATGATGGTACCCTCCCAAGGTATTGA-CCCGGGTTCGAT
TCCCGGGCGGCGCA
>LDONOVANIBPK282A1_LD24_V01S1_60_I
GCTCTCATAGCTCAGTCGGTTAGAGCGTGGGTCTAATAAGCCCAAGGTCACAGGTTCGAC
CCCTGTTGGGAGCA
>HOMO_SAPIENS_TRNA-VAL-AAC-3-1
GTTTCCGTAGTGTAGT-GGTTATCACGTTCGCCTAACACGCGAAAGGTCCCTGGATCAAA
ACCAGGCGGAAACA
>EMONTEROGEIILV88_EMOLV88_11_24_A
GGGCGTGTAGCTCAGT-GGT-AGAGCGTCCGTTTCGCATACGGAAGGCCTAGGGTTCGAT
CCCCTACTCGTCCA
>LPANAMENSISMHOMCOL81L13_LPAL13_09_5_X
AGCACCGTAGCGCAGT-GGA-AGCGCGATGGGCTCATAACCCATAGGTCGTTGGATCGAA
ACCAATCGGTGCTA
>LTURANICALEM423_LTULEM423_11_24_M
GCGAGCGTAGCGCAGTCGGC-AGCGCGTGGGTCTCATAATCCCAAGGTCGTGAGTTCGAT
CCTCACCGGTCGCA
>LDONOVANIBPK282A1_LD24_V01S1_61_D
TTCTCGGTAGTATAGT-GGTTAGTATACCCGCCTGTCACGCGGGTGA-CCCGGGTTCAAT
TCCCGGCCGGGAAG
>HOMO_SAPIENS_TRNA-VAL-AAC-4-1
GTTTCCGTAGTGTAGT-GGTTATCACGTTCGCCTAACACGCGAAAGGTCCGCGGTTCGAA
ACCGGGCGGAAACA
>EMONTEROGEIILV88_EMOLV88_11_25_G
GCGCCGCTGGTCTAGT-GGC-ATGATGGTACCCTCCCAAGGTATTGA-CCCGGGTTCGAT
TCCCGGGCGGCGCA
>LPANAMENSISMHOMCOL81L13_LPAL13_09_7_V
GCGATGGTCGTCTAGT-GGTTAGGACATTCGCCTCACACGCGAGAGATCGCGGGTTCAAT
CCCCGCCCGTCGTA
>LTURANICALEM423_LTULEM423_11_25_R
GTCCGTGTGGCTCAAT-GGA-AGAGCATCTGACTACGGATCAGAGGGTTGCAGGTTCGAA
TCCTGTCACGGATG
>LDONOVANIBPK282A1_LD30_V01S1_66_T
GGCCGCTTAGCACAGT-GGC-AGTGCACCACTCTCGTAAAGTGGGGGTCGCGAGTTCGAT
TCTCGCAGTGGCCT
>HOMO_SAPIENS_TRNA-VAL-AAC-5-1
GTTTCCGTAGTGTAGT-GGTTATCACGTTTGCCTAACACGCGAAAGGTCCCCGGTTCGAA
ACCGGGCAGAAACA
>EMONTEROGEIILV88_EMOLV88_11_26_A
GGGCGTGTAGCTCAGT-GGT-AGAGCGTCCGTTTCGCATACGGAAGGCCTAGGGTTCGAT
CCCCTACTCGTCCA
>LPANAMENSISMHOMCOL81L13_LPAL13_09_9_E
TCCGATGTAGTATAAC-GGTTAGAACACCTGGCTTTCACCCAGGAGA-TCCGGGTTCGAT
TCCCGGTATCGGAG
>LTURANICALEM423_LTULEM423_15_27_D
TTCTCGGTAGTATAGT-GGTTAGTATACCCGCCTGTCACGCGGGTGA-CCCGGGTTCAAT
TCCCGGCCGGGAAG
>LDONOVANIBPK282A1_LD31_V01S1_67_F
GCCGCGATAGCTCAGTTGGG-AGAGCGTCAGACTGAAGATCTGAAGGTCCCTGGTTCGAT
CCCGGGTCGCGGCA
>HOMO_SAPIENS_TRNA-VAL-AAC-6-1
GGGGGTGTAGCTCAGT-GGT-AGAGCGTATGCTTAACATTCATGAGGCTCTGGGTTCGAT
CCCCAGCACTTCCA
>EMONTEROGEIILV88_EMOLV88_11_28_A
GGGCGTGTAGCTCAGT-GGT-AGAGCGTCCGTTTCGCATACGGAAGGCCTAGGGTTCGAT
CCCCTACTCGTCCA
>LPANAMENSISMHOMCOL81L13_LPAL13_09_10_V
GCGATGGTCGTCTAGT-GGTTAGGACATTCGCCTCACACGCGAGAGATCGCGGGTTCAAT
CCCCGCCCGTCGTA
>LTURANICALEM423_LTULEM423_15_28_E
TCCGATGTGGTATAGT-GGATAGAACAAGCGGCTCTCACCCGCTAGA-CCCGGGTTCGAT
CCCCGGCATCGGAA
>LDONOVANIBPK282A1_LD31_V01S1_69_A
GGGGATGTAGCTCAGATGGT-AGAGCGACCGCTTAGCATGCGGTAGGTATTGGGATCGAT
ACCCAACTTCTCCA
>HOMO_SAPIENS_TRNA-VAL-CAC-1-1
GTTTCCGTAGTGTAGT-GGTTATCACGTTCGCCTCACACGCGAAAGGTCCCCGGTTCGAA
ACCGGGCGGAAACA
>EMONTEROGEIILV88_EMOLV88_11_29_M
GCGAGCGTAGCGCAGTCGGC-AGCGCGTGGGTCTCATAATCCCAAGGTCGTGAGTTCGAT
CCTCACCGGTCGCA
>LPANAMENSISMHOMCOL81L13_LPAL13_09_11_R
GACGTTGTGGCGCAAT-GGA-AGCGCGTCGGATTCCGGATCCGAAGGTTGTGGGTTCGAC
CCCCATCAGCGTTG
>LTURANICALEM423_LTULEM423_17_31_D
TTCTCGGTAGTATAGT-GGTTAGTATACCCGCCTGTCACGCGGGTGA-CCCGGGTTCAAT
TCCCGGCCGGGAAG
>LDONOVANIBPK282A1_LD31_V01S1_70_G
GCGCAGTTGGTCTAGT-GGT-AGAATTCTCGCCTGCCACGCGGGAGG-CCCGGGTTCGAT
TCCCGGACTGCGCA
>HOMO_SAPIENS_TRNA-VAL-CAC-1-2
GTTTCCGTAGTGTAGT-GGTTATCACGTTCGCCTCACACGCGAAAGGTCCCCGGTTCGAA
ACCGGGCGGAAACA
>EMONTEROGEIILV88_EMOLV88_11_30_R
GTCCGTGTGGCTCAAT-GGA-AGAGCATCTGACTACGGATCAGAGGGTTGCAGGTTCGAA
TCCTGTCACGGATG
>LPANAMENSISMHOMCOL81L13_LPAL13_10_13_K
GCATTCCTAGCTCAGTCGGT-AGAGCGCACGGCTCTTAACCGTGTGGTCGTGGGTTCGAT
CCCCACGGAGTGCG
>LTURANICALEM423_LTULEM423_17_33_A
GGGGATGTAGCTCAGATGGT-AGAGCGACCGCTTAGCATGCGGTAGGTATTGGGATCGAT
ACCCAACTTCTCCA
>LDONOVANIBPK282A1_LD31_V01S1_71_E
TCCGATGTGGTATAGT-GGATAGAACAAGCGGCTCTCACCCGCTAGA-CCCGGGTTCGAT
CCCCGGCATCGGAA
>HOMO_SAPIENS_TRNA-VAL-CAC-1-3
GTTTCCGTAGTGTAGT-GGTTATCACGTTCGCCTCACACGCGAAAGGTCCCCGGTTCGAA
ACCGGGCGGAAACA
>EMONTEROGEIILV88_EMOLV88_15_31_E
TCCGATGTGGTATAGT-GGATAGAACAAGCGGCTCTCACCCGCTAGA-CCCGGGTTCGAT
CCCCGGCATCGGAA
>LPANAMENSISMHOMCOL81L13_LPAL13_10_14_N
TCCTCCCTGGCGCAGTCGGC-AGCGCGTTAGGCTGTTAACCTACAGGTCGTTGGTTCGAA
TCCAACGGGAGGAG
>LTURANICALEM423_LTULEM423_21_38_P
GGTCCAGTGGTCTAGT-GGC-ATGATTCTCCCTTAGGGTGGGAGAGGTCCCGGGTTCAAT
TCCCGGCTGGACCC
>LDONOVANIBPK282A1_LD33_V01S1_74_R
GCCCTTGTAGCCTAAT-GGATATGGCGTTTGCTTCCTAAGCAAAAGGTTGCGGGTTCGAG
TCCCGCCAGGGGTA
>HOMO_SAPIENS_TRNA-VAL-CAC-1-4
GTTTCCGTAGTGTAGT-GGTTATCACGTTCGCCTCACACGCGAAAGGTCCCCGGTTCGAA
ACCGGGCGGAAACA
>EMONTEROGEIILV88_EMOLV88_15_32_D
TTCTCGGTAGTATAGT-GGTTAGTATACCCGCCTGTCACGCGGGTGA-CCCGGGTTCAAT
TCCCGGCCGGGAAG
>LPANAMENSISMHOMCOL81L13_LPAL13_11_15_M
GCGAGCGTAGCGCAGTCGGC-AGCGCGTGGGTCTCATAATCCCAAGGTCGTGAGTTCGAT
CCTCACCGGTCGCA
>LTURANICALEM423_LTULEM423_21_39_V
GCGCGGTTGGTCTAGGTGGTTATGACGTCGCTTTAACACGGCGAAGGTCTCGGGTTCGAG
TCCCGAACTGCGTA
>LDONOVANIBPK282A1_LD33_V01S1_75_R
GCTCCAGTGGCCTAAC-GGATAAGGCTTTGGACTTCTAATCCAAAGATTGCGGGTTCGAA
TCCCGCCTGGAGTA
>HOMO_SAPIENS_TRNA-VAL-CAC-1-5
GTTTCCGTAGTGTAGT-GGTTATCACGTTCGCCTCACACGCGAAAGGTCCCCGGTTCGAA
ACCGGGCGGAAACA
>EMONTEROGEIILV88_EMOLV88_15_33_E
TCCGATGTGGTATAGT-GGATAGAACAAGCGGCTCTCACCCGCTAGA-CCCGGGTTCGAT
CCCCGGCATCGGAA
>LPANAMENSISMHOMCOL81L13_LPAL13_11_16_R
GTCCGTGTGGCTCAAT-GGA-AGAGCATCTGACTACGGATCAGAGGGTTGCAGGTTCGAA
TCCTGTCACGGATG
>LTURANICALEM423_LTULEM423_21_40_K
GCATTCCTAGCTCAGTCGGT-AGAGCGCACGGCTCTTAACCGTGTGGTCGTGGGTTCGAT
CCCCACGGAGTGCG
>LDONOVANIBPK282A1_LD33_V01S1_76_A
GGGCGTGTAGCTCAGT-GGT-AGAGCGCCTGTTTTGCATACAGGAGGCCTAGGGTTCAAA
CCCCTACTCGTCCA
>HOMO_SAPIENS_TRNA-VAL-CAC-1-6
GTTTCCGTAGTGTAGT-GGTTATCACGTTCGCCTCACACGCGAAAGGTCCCCGGTTCGAA
ACCGGGCGGAAACA
>EMONTEROGEIILV88_EMOLV88_15_34_D
TTCTCGGTAGTATAGT-GGTTAGTATACCCGCCTGTCACGCGGGTGA-CCCGGGTTCAAT
TCCCGGCCGGGAAG
>LPANAMENSISMHOMCOL81L13_LPAL13_11_18_A
GGGCGTGTAGCTCAGT-GGT-AGAGCGTCCGTTTCGCATACGGAAGGCCTAGGGTTCGAT
CCCCTACTCGTCCA
>LTURANICALEM423_LTULEM423_23_45_R
GTCCGTGTGGCTCAAT-GGA-AGAGCATCTGACTACGGATCAGAGGGTTGCAGGTTCGAA
TCCTGTCACGGATG
>LDONOVANIBPK282A1_LD33_V01S1_77_K
GCATTCCTAGCTCAGTCGGT-AGAGCGCACGGCTCTTAACCGTGTGGTCGTGGGTTCGAT
CCCCACGGAGTGCG
>HOMO_SAPIENS_TRNA-VAL-CAC-1-7
GTTTCCGTAGTGTAGT-GGTTATCACGTTCGCCTCACACGCGAAAGGTCCCCGGTTCGAA
ACCGGGCGGAAACA
>EMONTEROGEIILV88_EMOLV88_17_37_D
TTCTCGGTAGTATAGT-GGTTAGTATACCCGCCTGTCACGCGGGTGA-CCCGGGTTCAAT
TCCCGGCCGGGAAG
>LPANAMENSISMHOMCOL81L13_LPAL13_11_19_G
GCGCCGCTGGTCTAGT-GGC-ATGATGGTACCCTCCCAAGGTATTGA-CCCGGGTTCGAT
TCCCGGGCGGCGCA
>LTURANICALEM423_LTULEM423_23_47_T
GGCCGCTTAGCACAGT-GGC-AGTGCACTGGTCTTGTAAACCAGGGGTCCCGAGTTCAAT
TCTCGGAGTGGCCT
>LDONOVANIBPK282A1_LD34_V01S1_78_N
TCCTCCCTGGCGCAGTCGGC-AGCGCGTTAGGCTGTTAACCTACAGGTCGTTGGTTCGAA
TCCAACGGGAGGAG
>HOMO_SAPIENS_TRNA-VAL-CAC-14-1
GTTTCCGTAGTGTAGT-GGTTATCATGTTCGCCTCACACGCGAAAGGTCCCCGGTTCGAA
ACTGGATGGAAACA
>EMONTEROGEIILV88_EMOLV88_17_39_A
GGGGATGTAGCTCAGATGGT-AGAGCGACCGCTTAGCATGCGGTAGGTATTGGGATCGAT
ACCCAACTTCTCCA
>LPANAMENSISMHOMCOL81L13_LPAL13_15_21_D
TTCTCGGTAGTATAGT-GGTTAGTATACCCGCCTGTCACGCGGGTGA-CCCGGGTTCAAT
TCCCGGCCGGGAAG
>LTURANICALEM423_LTULEM423_23_48_R
GGCCTCTTGGCGCAAT-GGA-AGCGCATCAGACTTCGGATCTGAGGGTTGCAGGTTCGAG
TCCTGCAGGGGTCG
>LDONOVANIBPK282A1_LD34_V01S1_79_P
GGCCGCTTAGTCTAGT-GGT-ATGATTCCCGCTTCGGGTGCGGGAGGTCAGGGGTTCAAT
TCCCCTAGCGGCCC
>HOMO_SAPIENS_TRNA-VAL-CAC-2-1
GCTTCTGTAGTGTAGT-GGTTATCACGTTCGCCTCACACGCGAAAGGTCCCCGGTTCGAA
ACCGGGCAGAAGCA
>EMONTEROGEIILV88_EMOLV88_21_42_P
GGTCCAGTGGTCTAGT-GGC-ATGATTCTCCCTTAGGGTGGGAGAGGTCCCGGGTTCAAT
TCCCGGCTGGACCC
>LPANAMENSISMHOMCOL81L13_LPAL13_15_22_E
TCCGATGTGGTATAGT-GGATAGAACAAGCGGCTCTCACCCGCTAGA-CCCGGGTTCGAT
CCCCGGCATCGGAA
>LTURANICALEM423_LTULEM423_23_49_K
GCACTTCTAGCTCAGTTGGT-AGAGCGCGTGGCTTTTAACCTCGTGGTCGTGGGTTCGAG
CCCCACGGAGTGCA
>LDONOVANIBPK282A1_LD34_V01S1_80_T
GGCCGCTTAGCACAGT-GGC-AGTGCACCACTCTCGTAAAGTGGGGGTCGCGAGTTCGAT
TCTCGCAGTGGCCT
>HOMO_SAPIENS_TRNA-VAL-CAC-3-1
GTTTCCGTAGTGTAGC-GGTTATCACATTCGCCTCACACGCGAAAGGTCCCCGGTTCGAT
CCCGGGCGGAAACA
>EMONTEROGEIILV88_EMOLV88_21_43_V
GCGCGGTTGGTCTAGGTGGTTATGACGTCGCTTTAACACGGCGAAGGTCTCGGGTTCAAG
TCCCGAACTGCGTA
>LPANAMENSISMHOMCOL81L13_LPAL13_15_23_D
TTCTCGGTAGTATAGT-GGTTAGTATACCCGCCTGTCACGCGGGTGA-CCCGGGTTCAAT
TCCCGGCCGGGAAG
>LTURANICALEM423_LTULEM423_23_50_G
GCAATTGTGGTCCAAC-GGTTAAGATCCCCGCCTTCCAAGCGGGTGA-CCCGGGTTCGAC
TCCCGGCAATTGCA
>LDONOVANIBPK282A1_LD34_V01S1_81_Y
CCTTCTGTAGCTCAATTGGT-AGAGCATGTGACTGTAGATCACAGGGTCGCTGGTTCGAT
TCCGGCCGGAAGGA
>HOMO_SAPIENS_TRNA-VAL-CAC-4-1
GTTTCCGTAGTGTAGT-GGTTATCACGTTCGCCTCACACGCGAAAGGTCCCCGGTTCGAA
ACTGGGCGGAAACA
>EMONTEROGEIILV88_EMOLV88_21_44_K
GCATTCCTAGCTCAGTCGGT-AGAGCGCACGGCTCTTAACCGTGTGGTCGTGGGTTCGAT
CCCCACGGAGTGCG
>LPANAMENSISMHOMCOL81L13_LPAL13_15_24_E
TCCGATGTGGTATAGT-GGATAGAACAAGCGGCTCTCACCCGCTAGA-CCCGGGTTCGAT
CCCCGGCATCGGAA
>LTURANICALEM423_LTULEM423_23_51_W
GGGGGCTTAGCTCAGT-GGT-AGAGCATTGGATTCCAAATCCAGGGGTCGTAGGTTCAAT
CCCTGCAGCTCTCA
>LDONOVANIBPK282A1_LD34_V01S1_82_N
TCCTCCCTGGCGCAGTCGGC-AGCGCGTTAGGCTGTTAACCTACAGGTCGTTGGTTCGAA
TCCAACGGGAGGAG
>HOMO_SAPIENS_TRNA-VAL-CAC-5-1
GTTTCCGTAGTGTAGT-GGTTATCACGTTCGCCTCACACGCGAAAGGTCCCCGGTTCGAA
ACCGGGCGGAAACA
>EMONTEROGEIILV88_EMOLV88_23_49_T
GGCCGCTTAGCACAGT-GGC-AGTGCACTGGTCTTGTAAACCAGGGGTCCCGAGTTCAAT
TCTCGGAGTGGCCT
>LPANAMENSISMHOMCOL81L13_LPAL13_16_26_L
GCTGGGGTTCCCGAGTTGGTCAAGGGGTGAGACTTAAGTTCTCATGT-CGTGGGTTCGAA
CCCCACCTCCAGCA
>LTURANICALEM423_LTULEM423_24_54_P
GGCCGCTTGGTCTAGT-GGT-ATGATTCCCGCTTCGGGTGCGGGAGGTCAGGGGTTCAAT
TCCCCTAGCGGCCC
>LDONOVANIBPK282A1_LD34_V01S1_83_V
GCGCGGTTGGTCTAGGTGGTTATGACGTCGCTTTAACACGGCGAAGGTCTCGGGTTCGAG
TCCCGAACTGCGTA
>HOMO_SAPIENS_TRNA-VAL-CAC-6-1
GTTTCCGTAGTGGAGT-GGTTATCACGTTCGCCTCACACGCGAAAGGTCCCCGGTTTGAA
ACCAGGCGGAAACA
>EMONTEROGEIILV88_EMOLV88_23_50_R
GGCCTCTTGGCGCAAT-GGA-AGCGCATCAGACTTCGGATCTGAGGGTTGCAGGTTCGAG
TCCTGCAGGGGTCG
>LPANAMENSISMHOMCOL81L13_LPAL13_17_29_D
TTCTCGGTAGTATAGT-GGTTAGTATACCCGCCTGTCACGCGGGTGA-CCCGGGTTCAAT
TCCCGGCCGGGAAG
>LTURANICALEM423_LTULEM423_24_56_L
GCTGGGGTTCCCGAGTTGGTCAAGGGGTGAGACTTAAGTTCTCATGT-CGTGGGTTCGAA
CCCCACCTCCAGCA
>LDONOVANIBPK282A1_LD34_V01S1_84_I
GCTCTCATAGCTCAGTCGGTTAGAGCGTGGGTCTAATAAGCCCAAGGTCACAGGTTCGAC
CCCTGTTGGGAGCA
>HOMO_SAPIENS_TRNA-VAL-TAC-1-1
GGTTCCATAGTGTAGT-GGTTATCACGTCTGCTTTACACGCAGAAGGTCCTGGGTTCGAG
CCCCAGTGGAACCA
>EMONTEROGEIILV88_EMOLV88_23_51_K
GCACTCCTAGCTCAGTTGGT-AGAGCGCGAGGCTTTTAACCTCGTGGTCGTGGGTTCGAG
CCCCACGGAGTGCG
>LPANAMENSISMHOMCOL81L13_LPAL13_17_31_A
GGGGATGTAGCTCAGATGGT-AGAGCGACCGCTTAGCATGCGGTAGGTATTGGGATCGAT
ACCCAACTTCTCCA
>LTURANICALEM423_LTULEM423_24_57_I
GCTCTCATAGCTCAGTCGGTTAGAGCGTGGGTCTAATAAGCCCAAGGTCACAGGTTCGAC
CCCTGTTGGGAGCA
>LDONOVANIBPK282A1_LD34_V01S1_85_M
GCGAGCGTAGCGCAGTCGGC-AGCGCGTGGGTCTCATAATCCCAAGGTCGTGAGTTCGAT
CCTCACCGGTCGCA
>HOMO_SAPIENS_TRNA-VAL-TAC-1-2
GGTTCCATAGTGTAGT-GGTTATCACGTCTGCTTTACACGCAGAAGGTCCTGGGTTCGAG
CCCCAGTGGAACCA
>EMONTEROGEIILV88_EMOLV88_23_52_G
GCAATTGTGGTCCAAC-GGTTAAGATCCCCGCCTTCCAAGCGGGTGA-CCCGGGTTCGAC
TCCCGGCAATTGCA
>LPANAMENSISMHOMCOL81L13_LPAL13_20-1_33_N
TCCCCCCTGGCGCAGTCGGC-AGCGCGTTAGGCTGTTAACCTACAGGTCGTTGGTTCGAA
TCCAACGGGAGGAG
>LTURANICALEM423_LTULEM423_24_58_I
GCTCTCATAGCTCAGTCGGTTAGAGCGTGGGTCTAATAAGCCCAAGGTCACAGGTTCGAC
CCCTGTTGGGAGCA
>LDONOVANIBPK282A1_LD36_V01S1_92_G
GCGCAGTTGGTCTAGT-GGT-AGAATTCTCGCCTGCCACGCGGGAGG-CCCGGGTTCGAT
TCCCGGACTGCGCA
>HOMO_SAPIENS_TRNA-VAL-TAC-2-1
GGTTCCATAGTGTAGC-GGTTATCACGTCTGCTTTACACGCAGAAGGTCCTGGGTTCGAG
CCCCAGTGGAACCA
>EMONTEROGEIILV88_EMOLV88_23_53_W
GGGGGCTTAGCTCAGT-GGT-AGAGCATTGGATTCCAAATCCAAGGGTCGCAGGTTCAAT
CCCTGCAGTCCTCA
>LPANAMENSISMHOMCOL81L13_LPAL13_20-1_34_P
GGCCGCTTGGTCTAGT-GGT-ATGATTCCCGCTTCGGGTGCGGGAGGTCAGGGGTTCAAT
TCCCCTAGCGGCCC
>LTURANICALEM423_LTULEM423_24_59_D
TTCTCGGTAGTATAGT-GGTTAGTATACCCGCCTGTCACGCGGGTGA-CCCGGGTTCAAT
TCCCGGCCGGGAAG
>LDONOVANIBPK282A1_LD36_V01S1_93_T
GGCTGCTTAGCTCAAT-GGC-AGAGCGCCGTCCTAGTAAGACGGAGGTCAGGGGTTCGAT
CCCCCTAGCGGCCT
>HOMO_SAPIENS_TRNA-VAL-TAC-3-1
GGTTCCATAGTGTAGT-GGTTATCACATCTGCTTTACACGCAGAAGGTCCTGGGTTCAAG
CCCCAGTGGAACCA
>EMONTEROGEIILV88_EMOLV88_24_59_I
GCTCTCATAGCTCAGTCGGTTAGAGCGTGGGTCTAATAAGCCCAAGGTCACAGGTTCGAC
CCCTGTTGGGAGCA
>LPANAMENSISMHOMCOL81L13_LPAL13_20-1_35_T
GGCCGCTTAGCACAGT-GGC-AGTGCACCACTCTCGTAAAGTGGGGGTCGCGAGTTCGAT
TCTCGCAGTGGCCT
>LTURANICALEM423_LTULEM423_30_65_T
GGCCGCTTAGCACAGT-GGC-AGTGCACCACTCTCGTAAAGTGGGGGTCGCGAGTTCGAT
TCTCGCAGTGGCCT
>LDONOVANIBPK282A1_LD36_V01S1_94_G
GCGCAGTTGGTCTAGT-GGT-AGAATTCTCGCCTGCCACGCGGGAGG-CCCGGGTTCGAT
TCCCGGACTGCGCA
>HOMO_SAPIENS_TRNA-VAL-TAC-4-1
GTTTCCGTGGTGTAGT-GGTTATCACATTCGCCTTACACGCGAAAGGTCCTCGGGTCGAA
ACCGAGCGGAAACA
>EMONTEROGEIILV88_EMOLV88_24_60_I
GCTCTCATAGCTCAGTCGGTTAGAGCGTGGGTCTAATAAGCCCAAGGTCACAGGTTCGAC
CCCTGTTGGGAGCA
>LPANAMENSISMHOMCOL81L13_LPAL13_20-1_36_Y
CCTTCTGTAGCTCAATTGGT-AGAGCATGTGACTGTAGATCACAGGGTCGCTGGTTCGAT
TCCGGCCGGAAGGA
>LTURANICALEM423_LTULEM423_31_67_F
GCCGCGATAGCTCAGTTGGG-AGAGCGTCAGACTGAAGATCTGAAGGTCCCTGGTTCGAT
CCCGGGTCGCGGCA
>LDONOVANIBPK282A1_LD36_V01S1_95_P
GGTCCAGTGGTCTAGT-GGC-ATGATTCTCCCTTAGGGTGGGAGAGGTCCCGGGTTCAAT
TCCCGGCTGGACCC
>HOMO_SAPIENS_TRNA-IMET-CAT-1-1
AGCAGAGTGGCGCAGC-GGA-AGCGTGCTGGGCCCATAACCCAGAGGTCGATGGATCGAA
ACCATCCTCTGCTA
>EMONTEROGEIILV88_EMOLV88_24_61_I
GCTCTCATAGCTCAGTCGGTTAGAGCGTGGGTCTAATAAGCCCAAGGTCACAGGTTCGAC
CCCTGTTGGGAGCA
>LPANAMENSISMHOMCOL81L13_LPAL13_20-1_37_N
TCCTCCCTGGCGCAGTCGGC-AGCGCGTTAGGCTGTTAACCTACAGGTCGTTGGTTCGAA
TCCAACGGGAGGAG
>LTURANICALEM423_LTULEM423_31_69_A
GGGGATGTAGCTCAGATGGT-AGAGCGACCGCTTAGCATGCGGTAGGTATTGGGATCGAT
ACCCAACTTCTCCA
>LDONOVANIBPK282A1_LD36_V01S1_98_C
GGATTCATAGCTCAGT-GGT-AGAGCATTCGGCTGCAGTCCGAATGGTCCCCGGTTCAAA
CCCGGGTGGGTCCT
>HOMO_SAPIENS_TRNA-IMET-CAT-1-2
AGCAGAGTGGCGCAGC-GGA-AGCGTGCTGGGCCCATAACCCAGAGGTCGATGGATCGAA
ACCATCCTCTGCTA
>EMONTEROGEIILV88_EMOLV88_24_62_I
GCTCTCATAGCTCAGTCGGTTAGAGCGTGGGTCTAATAAGCCCAAGGTCACAGGTTCGAC
CCCTGTTGGGAGCA
>LPANAMENSISMHOMCOL81L13_LPAL13_20-1_38_V
GCGCGGTTGGTCTAGGTGGTTATGACGTCGCTTTAACACGGCGAAGGTCTCGGGTTCGAG
TCCCGAACTGCGTA
>LTURANICALEM423_LTULEM423_31_70_G
GCGCAGTTGGTCTAGT-GGT-AGAATTCTCGCCTGCCACGCGGGAGG-CCCGGGTTCGAT
TCCCGGACTGCGCA
>LDONOVANIBPK282A1_LD36_V01S1_100_X
AGCACCGTAGCGCAGT-GGA-AGCGCGATGGGCTCATAACCCATAGGTCGTTGGATCGAA
ACCAATCGGTGCTA
>HOMO_SAPIENS_TRNA-IMET-CAT-1-3
AGCAGAGTGGCGCAGC-GGA-AGCGTGCTGGGCCCATAACCCAGAGGTCGATGGATCGAA
ACCATCCTCTGCTA
>EMONTEROGEIILV88_EMOLV88_24_63_D
TTCTCGGTAGTATAGT-GGTTAGTATACCCGCCTGTCACGCGGGTGA-CCCGGGTTCAAT
TCCCGGCCGGGAAG
>LPANAMENSISMHOMCOL81L13_LPAL13_20-1_39_I
GCTCTCATAGCTCAGTCGGTTAGAGCGTGGGTCTAATAAGCCCAAGGTCACAGGTTCGAC
CCCTGTTGGGAGCA
>LTURANICALEM423_LTULEM423_31_71_E
TCCGATGTGGTATAGT-GGATAGAACAAGCGGCTCTCACCCGCTAGA-CCCGGGTTCGAT
CCCCGGCATCGGAA
>LDONOVANIBPK282A1_LD36_V01S1_101_P
GGTCGTTTGGTCTAGT-GGT-ATGATTCCTGTTTTGGGTACAGGAGGTCACGGGTTCAAT
TCCCGTAACGACCC
>HOMO_SAPIENS_TRNA-IMET-CAT-1-4
AGCAGAGTGGCGCAGC-GGA-AGCGTGCTGGGCCCATAACCCAGAGGTCGATGGATCGAA
ACCATCCTCTGCTA
>EMONTEROGEIILV88_EMOLV88_24_64_P
GGCCGCTTGGTCTAGT-GGT-ATGATTCCCGCTTCGGGTGCGGGAGGTCAGGGGTTCAAT
TCCCCTAGCGGCCC
>LPANAMENSISMHOMCOL81L13_LPAL13_20-1_40_M
GCGAGCGTAGCGCAGTCGGC-AGCGCGTGGGTCTCATAATCCCAAGGTCGTGAGTTCGAT
CCTCACCGGTCGCA
>LTURANICALEM423_LTULEM423_33_72_R
GCCCTTGTAGCCTAAT-GGATATGGCGTTTGCTTCCTAAGCAAAAGGTTGCGGGTTCGAG
TCCCGCCAGGGGTA
>LDONOVANIBPK282A1_LD36_V01S1_102_Y
CCTTCTGTAGCTCAATTGGT-AGAGCATGTGACTGTAGATCACAGGGTCGCTGGTTCGAT
TCCGGCCGGAAGGA
>HOMO_SAPIENS_TRNA-IMET-CAT-1-5
AGCAGAGTGGCGCAGC-GGA-AGCGTGCTGGGCCCATAACCCAGAGGTCGATGGATCGAA
ACCATCCTCTGCTA
>EMONTEROGEIILV88_EMOLV88_26_66_A
GGGCGTGTAGCTCAGT-GGT-AGAGCGTCCGTTTCGCATACGGAAGGTCTAGGGTTCGAT
CCCCTACCCGTCCA
>LPANAMENSISMHOMCOL81L13_LPAL13_21_45_V
GCGCGGTTGGTCTAGGTGGTTATGACGTCGCTTTAACACGGCGAAGGTCTCGGGTTCGAG
TCCCGAACTGCGTA
>LTURANICALEM423_LTULEM423_33_73_R
GCTCCAGTGGCCTAAT-GGATAAGGCTTTGGACTTCTAATCCAAAGATTGCGGGTTCGAA
TCCCGCCTGGAGTA
>LDONOVANIBPK282A1_LD36_V01S1_103_T
GGCTGCTTAGCTCAAT-GGC-AGAGCGCCGTCCTAGTAAGACGGAGGTCAGGGGTTCGAT
CCCCCTAGCGGCCT
>HOMO_SAPIENS_TRNA-IMET-CAT-1-6
AGCAGAGTGGCGCAGC-GGA-AGCGTGCTGGGCCCATAACCCAGAGGTCGATGGATCGAA
ACCATCCTCTGCTA
>EMONTEROGEIILV88_EMOLV88_30_67_T
GGCCGCTTAGCACAGT-GGC-AGTGCACCACTCTCGTAAAGTGGGGGTCGCGAGTTCGAT
TCTCGCAGTGGCCT
>LPANAMENSISMHOMCOL81L13_LPAL13_21_46_K
GCATTCCTAGCTCAGTCGGT-AGAGCGCACGGCTCTTAACCGTGTGGTCGTGGGTTCGAT
CCCCACGGAGTGCG
>LTURANICALEM423_LTULEM423_33_74_A
GGGCGTGTAGCTCAGT-GGT-AGAGCGCCTGTTTTGCATACAGGAGGCCTAGGGTTCAAA
CCCCTACTCGTCCA
>LDONOVANIBPK282A1_LD36_V01S1_104_T
GGCTGCTTAGCTCAAT-GGC-AGAGCGCCGTCCTAGTAAGACGGAGGTCAGGGGTTCGAT
CCCCCTAGCGGCCT
>HOMO_SAPIENS_TRNA-IMET-CAT-1-7
AGCAGAGTGGCGCAGC-GGA-AGCGTGCTGGGCCCATAACCCAGAGGTCGATGGATCGAA
ACCATCCTCTGCTA
>EMONTEROGEIILV88_EMOLV88_31_68_W
GGGGGCTTAGCTCAGT-GGT-AGAGCATTGGATTCCAAATCCAAGGGTCGCAGGTTCAAT
CCCTGCAGTCCTCA
>LPANAMENSISMHOMCOL81L13_LPAL13_23_50_R
GTCCGTGTGGCTCAAT-GGA-CGAGCATCTGACTACGGATCAGAGGGTTGCAGGTTCGAA
TCCTGTCACGGATG
>LTURANICALEM423_LTULEM423_34_75_N
TCCTCCCTGGCGCAGTCGGC-AGCGCGTTAGGCTGTTAACCTACAGGTCGTTGGTTCGAA
TCCAACGGGAGGAG
>LDONOVANIBPK282A1_LD36_V01S1_105_T
GGCTGCTTAGCTCAAT-GGC-AGAGCGCCGTCCTAGTAAGACGGAGGTCAGGGGTTCGAT
CCCCCTAGCGGCCT
>HOMO_SAPIENS_TRNA-IMET-CAT-1-8
AGCAGAGTGGCGCAGC-GGA-AGCGTGCTGGGCCCATAACCCAGAGGTCGATGGATCGAA
ACCATCCTCTGCTA
>EMONTEROGEIILV88_EMOLV88_31_69_F
GCCGCGATAGCTCAGTTGGG-AGAGCGTCAGACTGAAGATCTGAAGGTCCCTGGTTCGAT
CCCGGGTCGCGGCA
>LPANAMENSISMHOMCOL81L13_LPAL13_23_52_T
GGCCGCTTAGCACAGT-GGC-AGTGCATTGGTCTTGTAAACCAAGGGTCCCGAGTTCAAT
TCTCGGAGTGGCCT
>LTURANICALEM423_LTULEM423_34_76_Y
CCTTCTGTAGCTCAATTGGT-AGAGCATGTGACTGTAGATCACAGGGTCGCTGGTTCGAT
TCCGGCCGGAAGGA
>LENRIETTIILEM3045_LENLEM3045_03_2_K
GCATTCCTAGCTCAGTCGGT-AGAGCGCACGGCTCTTAACCGTGTGGTCGTGGGTTCGAT
CCCCACGGAGTGCG
>HOMO_SAPIENS_TRNA-IMET-CAT-2-1
AGCAGAGTGGCGCAGC-GGA-AGCGTGCTGGGCCCATAACCCAGAGGTCGATGGATCTAA
ACCATCCTCTGCTA
>EMONTEROGEIILV88_EMOLV88_31_71_A
GGGGATGTAGCTCAGATGGT-AGAGCGACCGCTTAGCATGCGGTAGGTATTGGGATCGAT
ACCCAACTTCTCCA
>LPANAMENSISMHOMCOL81L13_LPAL13_23_53_R
GGCCTCTTGGCGCAAT-GGA-AGCGCATCAGACTTCGGATCTGAGGGTTGCAGGTTCGAG
TCCTGCAGGGGTCG
>LTURANICALEM423_LTULEM423_34_77_T
GGCCGCTTAGCACAGT-GGC-AGTGCACCACTCTCGTAAAGTGGGGGTCGCGAGTTCGAT
TCTCGCAGTGGCCT
>LENRIETTIILEM3045_LENLEM3045_05_5_R
GTCCGTGTGGCTCAAT-GGA-AGAGCATCTGACTACGGATCAGAGGGTTGCAGGTTCGAA
TCCTGTCACGGATG
>EMONTEROGEIILV88_EMOLV88_31_72_G
GCGCAGTTGGTCTAGT-GGT-AGAATTCTCGCCTGCCACGCGGGAGG-CCCGGGTTCGAT
TCCCGGACTGCGCA
>LPANAMENSISMHOMCOL81L13_LPAL13_23_54_K
GCACTCCTAGCTCAGTTGGT-AGAGCGCGTGGCTTTTAACCTCGTGGTCGTGGGTTCGAG
CCCCACGGAGTGCG
>LTURANICALEM423_LTULEM423_34_78_P
GGCCGCTTGGTCTAGT-GGT-ATGATTCCCGCTTCGGGTGCGGGAGGTCAGGGGTTCAAT
TCCCCTAGCGGCCC
>LENRIETTIILEM3045_LENLEM3045_07_7_R
GTCCGTGTGGCTCAAT-GGA-AGAGCATCTGACTACGGATCAGAGGGTTGCAGGTTCGAA
TCCTGTCACGGATG
>EMONTEROGEIILV88_EMOLV88_31_73_E
TCCGATGTGGTATAGT-GGATAGAACAAGCGGCTCTCACCCGCTAGA-CCCGGGTTCGAT
CCCCGGCATCGGAA
>LPANAMENSISMHOMCOL81L13_LPAL13_23_55_G
GCAATTGTGGTCCAAC-GGTTAAGATCCCCGCCTTCCAAGCGGGTGA-CCCGGGTTCGAC
TCCCGGCAATTGCA
>LTURANICALEM423_LTULEM423_34_79_N
TCCTCCCTGGCGCAGTCGGC-AGCGCGTTAGGCTGTTAACCTACAGGTCGTTGGTTCGAA
TCCAACGGGAGGAG
>LENRIETTIILEM3045_LENLEM3045_09_10_X
AGCACCGTAGCGCAGT-GGA-AGCGCGATGGGCTCATAACCCATAGGTCGTTGGATCGAA
ACCAATCGGTGCTA
>EMONTEROGEIILV88_EMOLV88_33_74_R
GCCCTTGTAGCCTAAT-GGATATGGCGTTTGCTTCCTAAGCAAAAGGTTGCGGGTTCGAG
TCCCGCCAGGGGTA
>LPANAMENSISMHOMCOL81L13_LPAL13_23_56_W
GGGGGCTTAGCTCAGT-GGT-AGAGCATTGGATTCCAAATCCAGGGGTCGCAGGTTCAAT
CCCTGCAGCTCTCA
>LTURANICALEM423_LTULEM423_36_83_C
GGATTCATAGCTCAGT-GGT-AGAGCATTCGGCTGCAGTCCGAATGGTCCCCGGTTCAAA
CCCGGGTGGGTCCT
>LENRIETTIILEM3045_LENLEM3045_09_12_E
TCCGATGTAGTATAAC-GGTTAGAACACCTGGCTTTCACCCAGGAGA-TCCGGGTTCGAT
TCCCGGTATCGGAG
>EMONTEROGEIILV88_EMOLV88_33_75_R
GCTCCAGTGGCCTAAT-GGATAAGGCTTTGGACTTCTAATCCAAAGATTGCGGGTTCGAG
TCCCGCCTGGAGTA
>LPANAMENSISMHOMCOL81L13_LPAL13_24_58_P
GGCCGCTTGGTCTAGT-GGT-ATGATTCCCGCTTCGGGTGCGGGAGGTCAGGGGTTCAAT
TCCCCTAGCGGCCC
>LTURANICALEM423_LTULEM423_36_85_X
AGCACCGTAGCGCAGT-GGA-AGCGCGATGGGCTCATAACCCATAGGTCGTTGGATCGAA
ACCAATCGGTGCTA
>LENRIETTIILEM3045_LENLEM3045_09_13_V
GCGATGGTCGTCTAGT-GGTTAGGACATTCGCCTCACACGCGAGAGATCGCGGGTTCAAT
CCCCGCCCGTCGTA
>EMONTEROGEIILV88_EMOLV88_33_76_A
GGGCGTGTAGCTCAGT-GGT-AGAGCGCCTGTTTTGCATACAGGAGGCCTAGGGTTCAAT
CCCCTACTCGTCCA
>LPANAMENSISMHOMCOL81L13_LPAL13_24_60_ARAL
GCTGGGGTTCCCGAGTTGGTCAAGGGGTGAGACTTAAGTTCTCATGT-CGTGGGTTCGAA
CCCCACCTCCAGCA
>LTURANICALEM423_LTULEM423_36_86_P
GGTCGTTTGGTCTAGT-GGT-ATGATTCCTGTTTTGGGTACAGGAGGTCACGGGTTCAAT
TCCCGTAACGACCC
>LENRIETTIILEM3045_LENLEM3045_09_14_E
TCCGATGTAGTATAAC-GGTTAGAACACCTGGCTTTCACCCAGGAGA-TCCGGGTTCGAT
TCCCGGTATCGGAG
>EMONTEROGEIILV88_EMOLV88_34_78_N
TCCTCCCTGGCGCAGTCGGC-AGCGCGTTAGGCTGTTAACCTACAGGTCGTTGGTTCGAA
TCCAACGGGAGGAG
>LPANAMENSISMHOMCOL81L13_LPAL13_24_61_I
GCTCTCATAGCTCAGTCGGTTAGAGCGTGGGTCTAATAAGCCCAAGGTCACAGGTTCGAC
CCCTGTTGGGAGCA
>LTURANICALEM423_LTULEM423_36_87_Y
CCTTCTGTAGCTCAATTGGT-AGAGCATGTGACTGTAGATCACAGGGTCGCTGGTTCGAT
TCCGGCCGGAAGGA
>LENRIETTIILEM3045_LENLEM3045_09_15_F
GCCGCGATAGCTCAGTTGGG-AGAGCGTCAGACTGAAGATCTGAAGGTCCCTGGTTCGAT
CCCGGGTCGCGGCA
>EMONTEROGEIILV88_EMOLV88_34_79_Y
CCTTCTGTAGCTCAATTGGT-AGAGCATGTGACTGTAGATCACAGGGTCGCTGGTTCGAT
TCCGGCCGGAAGGA
>LPANAMENSISMHOMCOL81L13_LPAL13_24_62_D
TTCTCGGTAGTATAGT-GGTTAGTATACCCGCCTGTCACGCGGGTGA-CCCGGGTTCAAT
TCCCGGCCGGGAAG
>LTURANICALEM423_LTULEM423_36_88_T
GGCTGCTTAGCTCAAT-GGC-AGAGCGCCGTCCTAGTAAGACGGAGGTCAGGGGTTCGAT
CCCCCTAGCGGCCT
>LENRIETTIILEM3045_LENLEM3045_09_17_V
GCGATGGTCGTCTAGT-GGTTAGGACATTCGCCTCACACGCGAGAGATCGCGGGTTCAAT
CCCCGCCCGTCGTA
>EMONTEROGEIILV88_EMOLV88_34_80_T
GGCCGCTTAGCACAGT-GGC-AGTGCACCACTCTCGTAAAGTGGGGGTCGCGAGTTCGAT
TCTCGCAGTGGCCT
>LPANAMENSISMHOMCOL81L13_LPAL13_30_67_T
GGCCGCTTAGCACAGT-GGC-AGTGCACCACTCTCGTAAAGTGGGGGTCGCGAGTTCGAT
TCTCGCAGTGGCCT
>LTURANICALEM423_LTULEM423_36_89_T
GGCTGCTTAGCTCAAT-GGC-AGAGCGCCGTCCTAGTAAGACGGAGGTCAGGGGTTCGAT
CCCCCTAGCGGCCT
>LENRIETTIILEM3045_LENLEM3045_09_18_R
GACGTTGTGGCGCAAT-GGA-AGCGCGTCGGATTCCGGATCCGAAGGTTGTGGGTTCGAC
CCCCATCAGCGTTG
>EMONTEROGEIILV88_EMOLV88_34_81_P
GGCCGCTTGGTCTAGT-GGT-ATGATTCCCGCTTCGGGTGCGGGAGGTCAGGGGTTCAAT
TCCCCTAGCGGCCC
>LPANAMENSISMHOMCOL81L13_LPAL13_31_68_F
GCCGCGATAGCTCAGTTGGG-AGAGCGTCAGACTGAAGATCTGAAGGTCCCTGGTTCGAT
CCCGGGTCGCGGCA
>LTURANICALEM423_LTULEM423_36_90_Y
CCTTCTGTAGCTCAATTGGT-AGAGCATGTGACTGTAGATCACAGGGTCGCTGGTTCGAT
TCCGGCCGGAAGGA
>LENRIETTIILEM3045_LENLEM3045_10_20_K
GCATTCCTAGCTCAGTCGGT-AGAGCGCACGGCTCTTAACCGTGTGGTCGTGGGTTCGAT
CCCCACGGAGTGCG
>EMONTEROGEIILV88_EMOLV88_34_82_N
TCCTCCCTGGCGCAGTCGGC-AGCGCGTTAGGCTGTTAACCTACAGGTCGTTGGTTCGAA
TCCAACGGGAGGAG
>LPANAMENSISMHOMCOL81L13_LPAL13_31_70_A
GGGGATGTAGCTCAGATGGT-AGAGCGACCGCTTAGCATGCGGTAGGTATTGGGATCGAT
ACCCAACTTCTCCA
>LTURANICALEM423_LTULEM423_36_92_G
GCGCAGTTGGTCTAGT-GGT-AGAATTCTCGCCTGCCACGCGGGAGG-CCCGGGTTCGAT
TCCCGGACTGCGCA
>LENRIETTIILEM3045_LENLEM3045_10_21_N
TCCTCCCTGGCGCAGTCGGC-AGCGCGTTAGGCTGTTAACCTACAGGTCGTTGGTTCGAA
TCCAACGGGAGGAG
>EMONTEROGEIILV88_EMOLV88_34_83_V
GCGCGGTTGGTCTAGGTGGTTATGACGTCGCTTTAACACGGCGAAGGTCTCGGGTTCAAG
TCCCGAACTGCGTA
>LPANAMENSISMHOMCOL81L13_LPAL13_31_71_G
GCGCAGTTGGTCTAGT-GGT-AGAATTCTCGCCTGCCACGCGGGAGG-CCCGGGTTCGAT
TCCCGGACTGCGCA
>LTURANICALEM423_LTULEM423_36_93_T
GGCTGCTTAGCTCAAT-GGC-AGAGCGCCGTCCTAGTAAGACGGAGGTCAGGGGTTCGAT
CCCCCTAGCGGCCT
>LENRIETTIILEM3045_LENLEM3045_11_23_A
GGGCGTGTAGCTCAGT-GGT-AGAGCGTCCGTTTCGCATACGGAAGGCCTAGGGTTCAAT
CCCCTACTCGTCCA
>EMONTEROGEIILV88_EMOLV88_34_84_Y
CCTTCTGTAGCTCAATTGGT-AGAGCATGTGACTGTAGATCACAGGGTCGCTGGTTCGAT
TCCGGCCGGAAGGA
>LPANAMENSISMHOMCOL81L13_LPAL13_31_72_E
TCCGATGTGGTATAGT-GGATAGAACAAGCGGCTCTCACCCGCTAGA-CCCGGGTTCGAT
CCCCGGCATCGGAA
>LTURANICALEM423_LTULEM423_36_94_G
GCGCAGTTGGTCTAGT-GGT-AGAATTCTCGCCTGCCACGCGGGAGG-CCCGGGTTCGAT
TCCCGGACTGCGCA
>LENRIETTIILEM3045_LENLEM3045_11_24_G
GCGCCGCTGGTCTAGT-GGC-ATGATGGTACCCTCCCAAGGTATTGA-CCCGGGTTCGAT
TCCCGGGCGGCGCA
>EMONTEROGEIILV88_EMOLV88_34_85_I
GCTCTCATAGCTCAGTCGGTTAGAGCGTGGGTCTAATAAGCCCAAGGTCACAGGTTCGAC
CCCTGTTGGGAGCA
>LPANAMENSISMHOMCOL81L13_LPAL13_31_73_E
TCCGATGTGGTATAGT-GGATAGAACAAGCGGCTCTCACCCGCTAGA-CCCGGGTTCGAT
CCCCGGCATCGGAA
>LTURANICALEM423_LTULEM423_36_95_P
GGTCCAGTGGTCTAGT-GGC-ATGATTCTCCCTTAGGGTGGGAGAGGTCCCGGGTTCAAT
TCCCGGCTGGACCC
>LENRIETTIILEM3045_LENLEM3045_11_25_A
GGGCGTGTAGCTCAGT-GGT-AGAGCGTCCGTTTCGCATACGGAAGGCCTAGGGTTCAAT
CCCCTACTCGTCCA
>EMONTEROGEIILV88_EMOLV88_34_86_M
GCGAGCGTAGCGCAGTCGGC-AGCGCGTGGGTCTCATAATCCCAAGGTCGTGAGTTCGAT
CCTCACCGGTCGCA
>LPANAMENSISMHOMCOL81L13_LPAL13_33_75_K
GCATTCCTAGCTCAGTCGGT-AGAGCGCACGGCTCTTAACCGTGTGGTCGTGGGTTCGAT
CCCCACGGAGTGCG
>LTURANICALEM423_LTULEM423_SCAF000129_97_M
GCGAGCGTAGCGCAGTCGGC-AGCGCGTGGGTCTCATAATCCCAAGGTCGTGAGTTCGAT
CCTCACCGGTCGCA
>LENRIETTIILEM3045_LENLEM3045_11_27_M
GCGAGCGTAGCGCAGTCGGC-AGCGCGTGGGTCTCATAATCCCAAGGTCGTGAGTTCGAT
CCTCACCGGTCGCA
>EMONTEROGEIILV88_EMOLV88_36_89_T
GGCTGCTTAGCTCAAT-GGC-AGAGCGCCGTCCTAGTAAGACGGAGGTCAGGGGTTCGAT
CCCCCTAGCGGCCT
>LPANAMENSISMHOMCOL81L13_LPAL13_33_76_K
GCATTCCTAGCTCAGTCGGT-AGAGCGCACGGCTCTTAACCGTGTGGTCGTGGGTTCGAT
CCCCACGGAGTGCG
>LTURANICALEM423_LTULEM423_SCAF000129_98_I
GCTCTCATAGCTCAGTCGGTTAGAGCGTGGGTCTAATAAGCCCAAGGTCACAGGTTCGAC
CCCTGTTGGGAGCA
>LENRIETTIILEM3045_LENLEM3045_11_28_R
GTCCGTGTGGCTCAAT-GGA-AGAGCATCTGACTACGGATCAGAGGGTTGCAGGTTCGAA
TCCTGTCACGGATG
>EMONTEROGEIILV88_EMOLV88_36_90_G
GCGCAGTTGGTCTAGT-GGT-AGAATTCTCGCCTGCCACGCGGGAGG-CCCGGGTTCGAT
TCCCGGACTGCGCA
>LPANAMENSISMHOMCOL81L13_LPAL13_33_77_R
GCCCTTGTAGCCTAAT-GGATATGGCGTTTGCTTCCTAAGCAAAAGGTTGCGGGTTCGAG
TCCCGCCAGGGGTA
>LTURANICALEM423_LTULEM423_SCAF000129_99_V
GCGCGGTTGGTCTAGGTGGTTATGACGTCGCTTTAACACGGCGAAGGTCTCGGGTTCGAG
TCCCGAACTGCGTA
>LENRIETTIILEM3045_LENLEM3045_15_29_D
TTCTCGGTAGTATAGT-GGTTAGTATACCCGCCTGTCACGCGGGTGA-CCCGGGTTCAAT
TCCCGGCCGGGAAG
>EMONTEROGEIILV88_EMOLV88_36_91_T
GGCTGCTTAGCTCAAT-GGC-AGAGCGCCGTCCTAGTAAGACGGAGGTCAGGGGTTCGAT
CCCCCTAGCGGCCT
>LPANAMENSISMHOMCOL81L13_LPAL13_33_78_R
GCTCCAGTGGCCTAAT-GGATAAGGCTTTGGACTTCTAATCCAAAGATTGCGGGTTCGAA
TCCCGCCTGGAGTA
>LTURANICALEM423_LTULEM423_SCAF000130_102_V
GCGCGGTTGGTCTAGGTGGTTATGACGTCGCTTTAACACGGCGAAGGTCTCGGGTTCGAG
TCCCGAACTGCGTA
>LENRIETTIILEM3045_LENLEM3045_15_30_E
TCCGATGTGGTATAGT-GGATAGAACAAGCGGCTCTCACCCGCTAGA-CCCGGGTTCGAT
CCCCGGCATCGGAA
>EMONTEROGEIILV88_EMOLV88_36_92_G
GCGCAGTTGGTCTAGT-GGT-AGAATTCTCGCCTGCCACGCGGGAGG-CCCGGGTTCGAT
TCCCGGACTGCGCA
>LPANAMENSISMHOMCOL81L13_LPAL13_33_79_A
GGGCGTGTAGCTCAGT-GGT-AGAGCGCCTGTTTTGCATACAGGAGGCCTAGGGTTCAAA
CCCCTACTCGTCCA
>LTURANICALEM423_LTULEM423_SCAF000130_103_I
GCTCTCATAGCTCAGTCGGTTAGAGCGTGGGTCTAATAAGCCCAAGGTCACAGGTTCGAC
CCCTGTTGGGAGCA
>LENRIETTIILEM3045_LENLEM3045_17_34_D
TTCTCGGTAGTATAGT-GGTTAGTATACCCGCCTGTCACGCGGGTGA-CCCGGGTTCAAT
TCCCGGCCGGGAAG
>EMONTEROGEIILV88_EMOLV88_36_93_P
GGTCCAGTGGTCTAGT-GGC-ATGATTCTCCCTTAGGGTGGGAGAGGTCCCGGGTTCAAT
TCCCGGCTGGACCC
>LPANAMENSISMHOMCOL81L13_LPAL13_35_81_C
GGATTCATAGCTCAGT-GGT-AGAGCATTCGGCTGCAGTCCGAATGGTCCCCGGTTCAAA
CCCGGGTGGGTCCT
>LTURANICALEM423_LTULEM423_SCAF000130_104_M
GCGAGCGTAGCGCAGTCGGC-AGCGCGTGGGTCTCATAATCCCAAGGTCGTGAGTTCGAT
CCTCACCGGTCGCA
>LENRIETTIILEM3045_LENLEM3045_17_36_A
GGGGATGTAGCTCAGATGGT-AGAGCGACCGCTTAGCATGCGGTAGGTATTGGGATCGAT
ACCCAACTTCTCCA
>EMONTEROGEIILV88_EMOLV88_36_97_C
GGATTCATAGCTCAGT-GGT-AGAGCATTCGGCTGCAGTCCGAATGGTCCCCGGTTCAAA
CCCGGGTGGGTCCT
>LPANAMENSISMHOMCOL81L13_LPAL13_35_83_X
AGCACCGTAGCGCAGT-GGA-AGCGCGATGGGCTCATAACCCATAGGTCGTTGGATCGAA
ACCAATCGGTGCTA
>PCONFUSUMCUL13_PCON_CONTIG05519_6_F
GCCTCGATAGCTCAGTTGGG-AGAGCGTCAGACTGAAGATCTGAAGGTCCCTGGTTCGAT
CCCGGGTCGTGGCA
>LENRIETTIILEM3045_LENLEM3045_21_38_P
GGTCCAGTGGTCTAGT-GGC-ATGATTCTCCCTTAGGGTGGGAGAGGTCCCGGGTTCAAT
TCCCGGCTGGACCC
>EMONTEROGEIILV88_EMOLV88_36_98_C
GGATTCATAGCTCAGT-GGT-AGAGCATTCGGCTGCAGTCCGAATGGTCCCCGGTTCAAA
CCCGGGTGGGTCCT
>LPANAMENSISMHOMCOL81L13_LPAL13_35_84_P
GGTCGTTTGGTCTAGT-GGT-ATGATTCCTGTTTTGGGTACAGGAGGTCACGGGTTCAAT
TCCCGTAACGACCC
>PCONFUSUMCUL13_PCON_CONTIG05519_7_F
GCCTCGATAGCTCAGTTGGG-AGAGCGTCAGACTGAAGATCTGAAGGTCCCTGGTTCGAT
CCCGGGTCGTGGCA
>LENRIETTIILEM3045_LENLEM3045_21_39_V
GCGCGGTTGGTCTAGGTGGTTATGACGTCGCTTTAACACGGCGAAGGTCTCGGGTTCGAG
TCCCGAACTGCGTA
>EMONTEROGEIILV88_EMOLV88_36_100_X
AGCACCGTAGCGCAGT-GGA-AGCGCGATGGGCTCATAACCCATAGGTCGTTGGATCGAA
ACCAATCGGTGCTA
>LPANAMENSISMHOMCOL81L13_LPAL13_35_85_T
GGCTGCTTAGCTCAAT-GGC-AGAGCGCCGTCCTAGTAAGACGGAGGTCAGGGGTTCGAT
CCCCCTAGCGGCCT
>PCONFUSUMCUL13_PCON_CONTIG05519_8_V
GCGATGGTCGTCTAGT-GGTTAGGACATTCGCCTCACACGCGAGAGATCGCGGGTTCGAT
CCCCGCCCGTCGTA
>LENRIETTIILEM3045_LENLEM3045_21_40_K
GCATTCCTAGCTCAGTCGGT-AGAGCGCACGGCTCTTAACCGTGTGGTCGTGGGTTCGAC
CCCCACGGAGTGCG
>EMONTEROGEIILV88_EMOLV88_36_101_P
GGTCGTTTGGTCTAGT-GGT-ATGATTCCTGTTTTGGGTACAGGAGGTCACGGGTTCAAT
TCCCGTAACGACCC
>LPANAMENSISMHOMCOL81L13_LPAL13_35_86_Y
CCTTCTGTAGCTCAATTGGT-AGAGCATGTGACTGTAGATCACAGGGTCGCTGGTTCGAT
TCCGGCCGGAAGGA
>PCONFUSUMCUL13_PCON_CONTIG05960_11_G
GCGCAGTTGGTCTAGT-GGT-AGAATTCTCGCCTGCCACGCGGGAGG-CCCGGGTTCGAT
TCCCGGACTGCGCA
>LENRIETTIILEM3045_LENLEM3045_23_45_R
GTCCGTGTGGCTCAAT-GGA-AGAGCATCTGACTACGGATCAGAGGGTTGCAGGTTCGAA
TCCTGTCACGGATG
>EMONTEROGEIILV88_EMOLV88_36_102_X
AGCACCGTAGCGCAGT-GGA-AGCGCGATGGGCTCATAACCCATAGGTCGTTGGATCGAA
ACCAATCGGTGCTA
>LPANAMENSISMHOMCOL81L13_LPAL13_35_88_P
GGTCCAGTGGTCTAGT-GGC-ATGATTCTCCCTTAGGGTGGGAGAGGTCCCGGGTTCAAT
TCCCGGCTGGACCC
>PCONFUSUMCUL13_PCON_CONTIG06055_12_R
GTCCGTGTGGCTCAAT-GGA-AGAGCATCTGACTACGGATCAGAGGGTTGCAGGTTCGAA
TCCTGTCACGGATG
>LENRIETTIILEM3045_LENLEM3045_23_47_T
GGCCGCTTAGCACAGT-GGC-AGTGCACTGGTCTTGTAAACCAGGGGTCCCGAGTTCAAT
TCTCGGAGTGGCCT
>EMONTEROGEIILV88_EMOLV88_36_103_P
GGTCGTTTGGTCTAGT-GGT-ATGATTCCTGTTTTGGGTACAGGAGGTCACGGGTTCAAT
TCCCGTAACGACCC
>LPANAMENSISMHOMCOL81L13_LPAL13_35_89_G
GCGCAGTTGGTCTAGT-GGT-AGAATTCTCGCCTGCCACGCGGGAGG-CCCGGGTTCGAT
TCCCGGACTGCGCA
>PCONFUSUMCUL13_PCON_CONTIG06111_13_L
GCTGGGGTTCCCGAGTTGGTCAAGGGGTAAGACTTAAGTTCTTATGT-CGTGGGTTCGAA
CCCCACCTCCAGCA
>LENRIETTIILEM3045_LENLEM3045_23_48_R
GGCCTCTTGGCGCAAT-GGA-AGCGCATCAGACTTCGGATCTGAGGGTTGCAGGTTCGAG
TCCTGCAGGGGTCG
>EMONTEROGEIILV88_EMOLV88_36_105_T
GGCTGCTTAGCTCAAT-GGC-AGAGCGCCGTCCTAGTAAGACGGAGGTCAGGGGTTCGAT
CCCCCTAGCGGCCT
>LPANAMENSISMHOMCOL81L13_LPAL13_35_90_T
GGCTGCTTAGCTCAAT-GGC-AGAGCGCCGTCCTAGTAAGACGGAGGTCAGGGGTTCGAT
CCCCCTAGCGGCCT
>PCONFUSUMCUL13_PCON_CONTIG06253_14_ARAT
GTGGCGGTGGCTG-GT-GGT-A--GCGGCTGG-TGGCAA-CCGCCGG-C--GCGTTGGAG
GCGCACCCACCACC
>LENRIETTIILEM3045_LENLEM3045_23_49_K
GCACTCCTAGCTCAGTTGGT-AGAGCGCGTGGCTTTTAACCTCGTGGTCGTGGGTTCGAG
CCCCACGGAGTGCG
>EMONTEROGEIILV88_EMOLV88_36_106_Y
CCTTCTGTAGCTCAATTGGT-AGAGCATGTGACTGTAGATCACAGGGTCGCTGGTTCGAT
TCCGGCCGGAAGGA
>LPANAMENSISMHOMCOL81L13_LPAL13_35_91_T
GGCTGCTTAGCTCAAT-GGC-AGAGCGCCGTCCTAGTAAGACGGAGGTCAGGGGTTCGAT
CCCCCTAGCGGCCT
>PCONFUSUMCUL13_PCON_CONTIG06539_15_K
GCACCCCTAGCTCAGTCGGT-AGAGCGCACGGCTCTTAACCGTGTGGTCGTGGGTTCGAT
CCCCACGGAGTGCG
>LENRIETTIILEM3045_LENLEM3045_23_50_G
GCAATTGTGGTCCAAC-GGTTAAGATCCCCGCCTTCCAAGCGGGTGA-CCCGGGTTCGAC
TCCCGGCAATTGCA
>EMONTEROGEIILV88_EMOLV88_SCAF000471_107_T
GGCTGCTTAGCTCAAT-GGC-AGAGCGCCGTCCTAGTAAGACGGAGGTCAGGGGTTCGAT
CCCCCTAGCGGCCT
>LPANAMENSISMHOMCOL81L13_LPAL13_35_92_G
GCGCAGTTGGTCTAGT-GGT-AGAATTCTCGCCTGCCACGCGGGAGG-CCCGGGTTCGAT
TCCCGGACTGCGCA
>PCONFUSUMCUL13_PCON_CONTIG06539_16_A
GGGCGTGTAGCTCAGT-GGT-AGAGCGTCCGTTTCGCATACGGAAGGCCTAGGGTTCGAT
CCCCTACCCGTCCA
>LENRIETTIILEM3045_LENLEM3045_23_51_W
GGGGGCTTAGCTCAGT-GGT-AGAGCATTGGATTCCAAATCCAAGGGTCGCAGGTTCAAT
CCCTGCAGCTCTCA
>EMONTEROGEIILV88_EMOLV88_SCAF001534_109_X
AGCACCGTAGCGCAGT-GGA-AGCGCGATGGGCTCATAACCCATAGGTCGTTGGATCGAA
ACCAATCGGTGCTA
>LPANAMENSISMHOMCOL81L13_LPAL13_SCAF000038_93_V
GCGCGGTTGGTCTAGGTGGTTATGACGTCGCTTTAACACGGCGAAGGTCTCGGGTTCGAG
TCCCGAACTGCGTA
>PCONFUSUMCUL13_PCON_CONTIG06800_18_G
GCGCAGTTGGTCTAGT-GGT-AGAATTCTCGCCTGCCACGCGGGAGG-CCCGGGTTCGAT
TCCCGGACTGCGCA
>LENRIETTIILEM3045_LENLEM3045_24_52_P
GGCCGCTTGGTCTAGT-GGT-ATGATTCCCGCTTCGGGTGCGGGAGGTCAGGGGTTCAAT
TCCCCTAGCGGCCC
>EMONTEROGEIILV88_EMOLV88_SCAF001713_112_R
GTCCGTGTGGCTCAAT-GGA-AGAGCATCTGACTACGGATCAGAGGGTTGCAGGTTCGAA
TCCTGTCACGGATG
>LPANAMENSISMHOMCOL81L13_LPAL13_SCAF000038_94_P
GGTCCAGTGGTCTAGT-GGC-ATGATTCTCCCTTAGGGTGGGAGAGGTCCCGGGTTCAAT
TCCCGGCTGGACCC
>PCONFUSUMCUL13_PCON_CONTIG06800_19_G
GCGCAGTTGGTCTAGT-GGT-AGAATTCTCGCCTGCCACGCGGGAGG-CCCGGGTTCGAT
TCCCGGACTGCGCA
>LENRIETTIILEM3045_LENLEM3045_24_54_L
GCTGGGGTTCCCGAGTTGGTCAAGGGGTGAGACTTAAGTTCTCATGT-CGTGGGTTCGAA
CCCCACCTCCAGCA
>LAETHIOPICAL147_LAEL147_03_3_K
GCATTCCTAGCTCAGTCGGT-AGAGCGCACGGCTCTTAACCGTGTGGTCGTGGGTTCGAT
CCCCACGGAGTGCG
>LPANAMENSISMHOMCOL81L13_LPAL13_SCAF000038_95_K
GCATTCCTAGCTCAGTCGGT-AGAGCGCACGGCTCTTAACCGTGTGGTCGTGGGTTCGAT
CCCCACGGAGTGCG
>PCONFUSUMCUL13_PCON_CONTIG06992_20_R
GACGCTGTAGCGCAAT-GGA-AGCGCGTCGGACTCCGGATCCGAAGGTTGTGGGTTCGAA
TCCCATCAGCGTTG
>LENRIETTIILEM3045_LENLEM3045_24_55_I
GCTCTCATAGCTCAGTCGGTTAGAGCGTGGGTCTAATAAGCCCAAGGTCACAGGTTCGAC
CCCTGTTGGGAGCA
>LAETHIOPICAL147_LAEL147_05_4_R
GTCCGTGTGGCTCAAT-GGA-AGAGCATCTGACTACGGATCAGAGGGTTGCAGGTTCGAA
TCCTGTCACGGATG
>LPANAMENSISMHOMCOL81L13_LPAL13_SCAF000321_98_L
GCTGGGGTTCCCGAGTTGGTCAAGGGGTGAGACTTAAGTTCTCATGT-CGTGGGTTCGAA
CCCCACCTCCAGCA
>PCONFUSUMCUL13_PCON_CONTIG06992_21_V
GCGATGGTCGTCTAGT-GGTTAGGACATTCGCCTCACACGCGAGAGATCGCGGGTTCGAT
CCCCGCCCGTCGTA
>LENRIETTIILEM3045_LENLEM3045_24_56_I
GCTCTCATAGCTCAGTCGGTTAGAGCGTGGGTCTAATAAGCCCAAGGTCACAGGTTCGAC
CCCTGTTGGGAGCA
>LAETHIOPICAL147_LAEL147_07_9_R
GTCCGTGTGGCTCAAT-GGA-AGAGCATCTGACTACGGATCAGAGGGTTGCAGGTTCGAA
TCCTGTCACGGATG
>LPANAMENSISMHOMCOL81L13_LPAL13_SCAF000321_99_I
GCTCTCATAGCTCAGTCGGTTAGAGCGTGGGTCTAATAAGCCCAAGGTCACAGGTTCGAC
CCCTGTTGGGAGCA
>PCONFUSUMCUL13_PCON_SCAFFOLD00001_3_26_P
GGCCGCTTGGTCTAGT-GGT-ATGATTCCTGTTTCGGGTACAGGAGGTCACGGGTTCAAT
TCCCGTAGCGGCCC
>LENRIETTIILEM3045_LENLEM3045_24_57_D
TTCTCGGTAGTATAGT-GGTTAGTATACCCGCCTGTCACGCGGGTGA-CCCGGGTTCAAT
TCCCGGCCGGGAAG
>LAETHIOPICAL147_LAEL147_09_12_X
AGCACCGTAGCGCAGT-GGA-AGCGCGATGGGCTCATAACCCATAGGTCGTTGGATCGAA
ACCAATCGGTGCTA
>LPANAMENSISMHOMCOL81L13_LPAL13_SCAF000592_100_A
GGGCGTGTAGCTCAGT-GGT-AGAGCGTCCGTTTCGCATACGGAAGGCCTAGGGTTCGAT
CCCCTACTCGTCCA
>PCONFUSUMCUL13_PCON_SCAFFOLD00001_3_27_P
GGCCGCTTGGTCTAGT-GGT-ATGATTCCTGTTTTGGGTACAGGAGGTCACGGGTTCAAT
TCCCGTAGCGGCCC
>LENRIETTIILEM3045_LENLEM3045_30_61_T
GGCCGCTTAGCACAGT-GGC-AGTGCACCACTCTCGTAAAGTGGGGGTCGCGAGTTCGAT
TCTCGCAGTGGCCT
>LAETHIOPICAL147_LAEL147_09_14_V
GCGATGGTCGTCTAGT-GGTTAGGACATTCGCCTCACACGCGAGAGATCGCGGGTTCAAT
CCCCGCCCGTCGTA
>LPANAMENSISMHOMPA94PSC1_CP009374_2_R
GTCCGTGTGGCTCAAT-GGA-AGAGCATCTGACTACGGATCAGAGGGTTGCAGGTTCGAA
TCCTGTCACGGATG
>PCONFUSUMCUL13_PCON_SCAFFOLD00001_3_28_P
GGCCGCTTGGTCTAGT-GGT-ATGATTCCTGTTTCGGGTACAGGAGGTCACGGGTTCAAT
TCCCGTAGCGGCCC
>LENRIETTIILEM3045_LENLEM3045_31_62_G
GCGCAGTTGGTCTAGT-GGT-AGAATTCTCGCCTGCCACGCGGGAGG-CCCGGGTTCGAT
TCCCGGACTGCGCA
>LAETHIOPICAL147_LAEL147_09_16_F
GCCGCGATAGCTCAGTTGGG-AGAGCGTCAGACTGAAGATCTGAAGGTCCCTGGTTCGAT
CCCGGGTCGCGGCA
>LPANAMENSISMHOMPA94PSC1_CP009376_6_R
GTCCGTGTGGCTCAAT-GGA-AGAGCATCTGACTACGGATCAGAGGGTTGCAGGTTCGAA
TCCTGTCACGGATG
>PCONFUSUMCUL13_PCON_SCAFFOLD00001_4_29_M
GCGAGTATGGCGCAGTCGGC-AGCGCGTGGGTCTCATAATCCCAAGGTCGTGAGTTCGAG
TCTCACTGTTCGCA
>LENRIETTIILEM3045_LENLEM3045_31_63_E
TCCGATGTGGTATAGT-GGATAGAACAAGCGGCTCTCACCCGCTAGA-CCCGGGTTCGAT
CCCCGGCATCGGAA
>LAETHIOPICAL147_LAEL147_09_17_E
TCCGATGTAGTATAAC-GGTTAGAACACCTGGCTTTCACCCAGGAGA-TCCGGGTTCGAT
TCCCGGTATCGGAG
>LPANAMENSISMHOMPA94PSC1_CP009378_7_X
AGCACCGTAGCGCAGT-GGA-AGCGCGATGGGCTCATAACCCATAGGTCGTTGGATCGAA
ACCAATCGGTGCTA
>PCONFUSUMCUL13_PCON_SCAFFOLD00001_4_30_E
TCCGGTGTGGTATAGT-GGCTAGAACAAGCGGCTCTCACCCGCTAGA-CCCGGGTTCGAT
CCCCGGCACCGGAA
>LENRIETTIILEM3045_LENLEM3045_31_65_F
GCCGCGATAGCTCAGTTGGG-AGAGCGTCAGACTGAAGATCTGAAGGTCCCTGGTTCGAT
CCCGGGTCGCGGCA
>LAETHIOPICAL147_LAEL147_09_18_V
GCGATGGTCGTCTAGT-GGTTAGGACATTCGCCTCACACGCGAGAGATCGCGGGTTCAAT
CCCCGCCCGTCGTA
>LPANAMENSISMHOMPA94PSC1_CP009378_9_V
GCGATGGTCGTCTAGT-GGTTAGGACATTCGCCTCACACGCGAGAGATCGCGGGTTCAAT
CCCCGCCCGTCGTA
>PCONFUSUMCUL13_PCON_SCAFFOLD00001_4_31_Y
CCTTCTGTAGCTCAATTGGT-AGAGCATGTGACTGTAGATCACAGGGTCGCTGGTTCGAT
TCCGGCCGGAAGGA
>LENRIETTIILEM3045_LENLEM3045_31_67_A
GGGGATGTAGCTCAGATGGT-AGAGCGACCGCTTAGCATGCGGTAGGTATTGGGATCGAT
ACCCAACTTCTCCA
>LAETHIOPICAL147_LAEL147_09_19_R
GACGTTGTGGCGCAAT-GGA-AGCGCGTCGGATTCCGGATCCGAAGGTTGTGGGTTCGAC
CCCCATCAGCGTTG
>LPANAMENSISMHOMPA94PSC1_CP009378_11_E
TCCGATGTAGTATAAC-GGTTAGAACACCTGGCTTTCACCCAGGAGA-TCCGGGTTCGAT
TCCCGGTATCGGAG
>PCONFUSUMCUL13_PCON_SCAFFOLD00004_1_40_M
GCGAGTATGGCGCAGTCGGC-AGCGCGTGGGTCTCATAATCCCAAGGTCGTGAGTTCGAG
TCTCATTGTTCGCA
>LENRIETTIILEM3045_LENLEM3045_33_68_R
GCCCTTGTAGCCTAAT-GGATATGGCGTTTGCTTCCTAAGCAAAAGGTTGCGGGTTCGAG
TCCCGCCAGGGGTA
>LAETHIOPICAL147_LAEL147_10_21_K
GCATTCCTAGCTCAGTCGGT-AGAGCGCACGGCTCTTAACCGTGTGGTCGTGGGTTCGAT
CCCCACGGAGTGCG
>LPANAMENSISMHOMPA94PSC1_CP009378_12_V
GCGATGGTCGTCTAGT-GGTTAGGACATTCGCCTCACACGCGAGAGATCGCGGGTTCAAT
CCCCGCCCGTCGTA
>PCONFUSUMCUL13_PCON_SCAFFOLD00005_3_41_E
TCCGGTGTGGTATAGT-GGCTAGAACAAGCGGCTCTCACCCGCTAGA-CCCGGGTTCGAT
CCCCGGCACCGGAA
>LENRIETTIILEM3045_LENLEM3045_33_69_R
GCTCCAGTGGCCTAAT-GGATAAGGCTTTGGACTTCTAATCCAAAGATTGCGGGTTCGAA
TCCCGTCTGGAGTA
>LAETHIOPICAL147_LAEL147_10_22_G
GCGCAGTTGGTCTAGT-GGT-AGAATTCTCGCCTGCCACGCGGGAGG-CCCGGGTTCGAT
TCCCGGACTGCGCA
>LPANAMENSISMHOMPA94PSC1_CP009378_13_R
GACGTTGTGGCGCAAT-GGA-AGCGCGTCGGATTCCGGATCCGAAGGTTGTGGGTTCGAC
CCCCATCAGCGTTG
>PCONFUSUMCUL13_PCON_SCAFFOLD00007_2_43_X
AGCATCGTAGCGCAGT-GGT-AGCGCGATGGGCTCATAACCCATAGGTCGTTGGATCGAA
ACCAACCGATGCTA
>LENRIETTIILEM3045_LENLEM3045_33_70_A
GGGCGTGTAGCTCAGT-GGT-AGAGCGCCTGTTTTGCATACAGGAGGCCTAGGGTTCAAA
CCCCTACTCGTCCA
>LAETHIOPICAL147_LAEL147_10_23_N
TCCTCCCTGGCGCAGTCGGC-AGCGCGTTAGGCTGTTAACCTACAGGTCGTTGGTTCGAA
TCCAACGGGAGGAG
>LPANAMENSISMHOMPA94PSC1_CP009379_15_K
GCATTCCTAGCTCAGTCGGT-AGAGCGCACGGCTCTTAACCGTGTGGTCGTGGGTTCGAT
CCCCACGGAGTGCG
>PCONFUSUMCUL13_PCON_SCAFFOLD00007_2_44_C
GGATTCATAGCTCAGT-GGT-AGAGCATTCGGCTGCAGTCCGAATGGTCACCGGTTCAAA
CCCGGTTGGGTCCT
>LENRIETTIILEM3045_LENLEM3045_33_72_K
GCATTCCTAGCTCAGTCGGT-AGAGCGCACGGCTCTTAACCGTGTGGTCGTGGGTTCGAT
CCCCACGGAGTGCG
>LAETHIOPICAL147_LAEL147_11_25_A
GGGCGTGTAGCTCAGT-GGT-AGAGCGTCCGTTTCGCATACGGAAGGCCTAGGGTTCAAT
CCCCTACTCGTCCA
>LPANAMENSISMHOMPA94PSC1_CP009379_16_N
TCCTCCCTGGCGCAGTCGGC-AGCGCGTTAGGCTGTTAACCTACAGGTCGTTGGTTCGAA
TCCAACGGGAGGAG
>PCONFUSUMCUL13_PCON_SCAFFOLD00009_2_47_G
GCGCCGTTGGTCTAGT-GGC-ATGATGGTACCCTCCCAAGGTATTGA-CCCGGGTTCGAT
TCCCGGACGGCGCA
>LENRIETTIILEM3045_LENLEM3045_34_73_N
TCCTCCCTGGCGCAGTCGGC-AGCGCGTTAGGCTGTTAACCTACAGGTCGTTGGTTCGAA
TCCAACGGGAGGAG
>LAETHIOPICAL147_LAEL147_11_26_G
GCGCCGCTGGTCTAGT-GGC-ATGATGGTACCCTCCCAAGGTATTGA-CCCGGGTTCGAT
TCCCGGGCGGCGCA
>LPANAMENSISMHOMPA94PSC1_CP009380_18_A
GGGCGTGTAGCTCAGT-GGT-AGAGCGTCCGTTTCGCATACGGAAGGCCTAGGGTTCGAT
CCCCTACTCGTCCA
>PCONFUSUMCUL13_PCON_SCAFFOLD00009_2_48_A
GGGCGTGTAGCTCAGT-GGT-AGAGCGTCCGTTTCGCATACGGAAGGCCTAGGGTTCGAT
CCCCTACCCGTCCA
>LENRIETTIILEM3045_LENLEM3045_34_74_Y
CCTTCTGTAGCTCAATTGGT-AGAGCATGTGACTGTAGATCACAGGGTCGCTGGTTCGAT
TCCGGCCGGAAGGA
>LAETHIOPICAL147_LAEL147_11_27_A
GGGCGTGTAGCTCAGT-GGT-AGAGCGTCCGTTTCGCATACGGAAGGCCTAGGGTTCAAT
CCCCTACTCGTCCA
>LPANAMENSISMHOMPA94PSC1_CP009380_19_G
GCGCCGCTGGTCTAGT-GGC-ATGATGGTACCCTCCCAAGGTATTGA-CCCGGGTTCGAT
TCCCGGGCGGCGCA
>PCONFUSUMCUL13_PCON_SCAFFOLD00011_2_49_V
GCGCTGTTGGTCTAGGTGGTTATGACGTCGCTTTAACACGGCGAAGGTCTCGGGTTCGAG
TCCCGAATGGCGTA
>LENRIETTIILEM3045_LENLEM3045_34_75_T
GGCCGCTTAGCACAGT-GGC-AGTGCACCACTCTCGTAAAGTGGGGGTCGCGAGTTCGAT
TCTCGCAGTGGCCT
>LAETHIOPICAL147_LAEL147_11_28_M
GCGAGCGTAGCGCAGTCGGC-AGCGCGTGGGTCTCATAATCCCAAGGTCGTGAGTTCGAT
CCTCACCGGTCGCA
>LPANAMENSISMHOMPA94PSC1_CP009380_20_M
GCGAGCGTAGCGCAGTCGGC-AGCGCGTGGGTCTCATAATCCCAAGGTCGTGAGTTCGAT
CCTCACCGGTCGCA
>PCONFUSUMCUL13_PCON_SCAFFOLD00011_2_50_Y
CCTTCTGTAGCTCAATTGGT-AGAGCATGTGACTGTAGATCACAGGGTCGCTGGTTCGAT
TCCGGCCGGAAGGA
>LENRIETTIILEM3045_LENLEM3045_34_76_P
GGCCGCTTGGTCTAGT-GGT-ATGATTCCCGCTTCGGGTGCGGGAGGTCAGGGGTTCAAT
TCCCCTAGCGGCCC
>LAETHIOPICAL147_LAEL147_11_29_R
GTCCGTGTGGCTCAAT-GGA-AGAGCATCTGACTACGGATCAGAGGGTTGCAGGTTCGAA
TCCTGTCACGGATG
>LPANAMENSISMHOMPA94PSC1_CP009380_21_R
GTCCGTGTGGCTCAAT-GGA-AGAGCATCTGACTACGGATCAGAGGGTTGCAGGTTCGAA
TCCTGTCACGGATG
>PCONFUSUMCUL13_PCON_SCAFFOLD00011_2_51_T
GGCCGCTTAGCACAGT-GGC-AGTGCACCACTCTCGTAAAGTGGGGGTCACGAGTTCGAT
TCTCGTAGTGGCCT
>LENRIETTIILEM3045_LENLEM3045_34_77_N
TCCTCCCTGGCGCAGTCGGC-AGCGCGTTAGGCTGTTAACCTATAGGTCGTTGGTTCGAA
TCCAACGGGAGGAG
>LAETHIOPICAL147_LAEL147_15_31_D
TTCTCGGTAGTATAGT-GGTTAGTATACCCGCCTGTCACGCGGGTGA-CCCGGGTTCAAT
TCCCGGCCGGGAAG
>LPANAMENSISMHOMPA94PSC1_CP009384_23_E
TCCGATGTGGTATAGT-GGATAGAACAAGCGGCTCTCACCCGCTAGA-CCCGGGTTCGAT
CCCCGGCATCGGAA
>PCONFUSUMCUL13_PCON_SCAFFOLD00011_2_52_N
TCCTCCCTGGCGCAGTCGGC-AGCGCGTTAGGCTGTTAACCTACAGGTCGTTGGTTCGAA
TCCAACGGGAGGAG
>LENRIETTIILEM3045_LENLEM3045_34_78_V
GCGCGGTTGGTCTAGGTGGTTATGACGTCGCTTTAACACGGCGAAGGTCTCGGGTTCGAG
TCCCGAACTGCGTA
>LAETHIOPICAL147_LAEL147_15_32_E
TCCGATGTGGTATAGT-GGATAGAACAAGCGGCTCTCACCCGCTAGA-CCCGGGTTCGAT
CCCCGGCATCGGAA
>LPANAMENSISMHOMPA94PSC1_CP009384_24_D
TTCTCGGTAGTATAGT-GGTTAGTATACCCGCCTGTCACGCGGGTGA-CCCGGGTTCAAT
TCCCGGCCGGGAAG
>PCONFUSUMCUL13_PCON_SCAFFOLD00011_2_53_V
GCGCTGTTGGTCTAGGTGGTTATGACGTCGCTTTAACACGGCGAAGGTCTCGGGTTCGAG
TCCCGAACGGCGTA
>LENRIETTIILEM3045_LENLEM3045_34_79_I
GCTCTCATAGCTCAGTCGGTTAGAGCGTGGGTCTAATAAGCCCAAGGTCACAGGTTCGAC
CCCTGTTGGGAGCA
>LAETHIOPICAL147_LAEL147_17_34_D
TTCTCGGTAGTATAGT-GGTTAGTATACCCGCCTGTCACGCGGGTGA-CCCGGGTTCAAT
TCCCGGCCGGGAAG
>LPANAMENSISMHOMPA94PSC1_CP009386_26_D
TTCTCGGTAGTATAGT-GGTTAGTATACCCGCCTGTCACGCGGGTGA-CCCGGGTTCAAT
TCCCGGCCGGGAAG
>PCONFUSUMCUL13_PCON_SCAFFOLD00017_56_E
TCCGGTGTGGTATAGT-GGCTAGAACAAGCGGCTCTCACCCGCTAGA-CCCGGGTTCGAT
CCCCGGCACCGGAA
>LENRIETTIILEM3045_LENLEM3045_34_80_M
GCGAGCGTAGCGCAGTCGGC-AGCGCGTGGGTCTCATAATCCCAAGGTCGTGAGTTCGAT
CCTCACCGGTCGCA
>LAETHIOPICAL147_LAEL147_17_36_A
GGGGATGTAGCTCAGATGGT-AGAGCGACCGCTTAGCATGCGGTAGGTATTGGGATCGAT
ACCCAACTTCTCCA
>LPANAMENSISMHOMPA94PSC1_CP009386_28_A
GGGGATGTAGCTCAGATGGT-AGAGCGACCGCTTAGCATGCGGTAGGTATTGGGATCGAT
ACCCAACTTCTCCA
>PCONFUSUMCUL13_PCON_SCAFFOLD00017_57_E
TCCGGTGTGGTATAGT-GGCTAGAACAAGCGGCTCTCACCCGCTAGA-CCCGGGTTCGAT
CCCCGGCACCGGAA
>LENRIETTIILEM3045_LENLEM3045_36_85_G
GCGCAGTTGGTCTAGT-GGT-AGAATTCTCGCCTGCCACGCGGGAGG-CCCGGGTTCGAT
TCCCGGACTGCGCA
>LAETHIOPICAL147_LAEL147_21_41_P
GGTCCAGTGGTCTAGT-GGC-ATGATTCTCCCTTAGGGTGGGAGAGGTCCCGGGTTCAAT
TCCCGGCTGGACCC
>LPANAMENSISMHOMPA94PSC1_CP009389_30_N
TCCCCCCTGGCGCAGTCGGC-AGCGCGTTAGGCTGTTAACCTACAGGTCGTTGGTTCGAA
TCCAACGGGAGGAG
>PCONFUSUMCUL13_PCON_SCAFFOLD00017_58_N
TCCTCCCTGGCGCAGTCGGC-AGCGCGTTAGGCTGTTAACCTACAGGTCGTTGGTTCGAA
TCCAACGGGAGGAG
>LENRIETTIILEM3045_LENLEM3045_36_86_T
GGCTGCTTAGCTCAAT-GGC-AGAGCGCCGTCCTAGTAAGACGGAGGTCAGGGGTTCGAT
CCCCCTAGCGGCCT
>LAETHIOPICAL147_LAEL147_21_42_V
GCGCGGTTGGTCTAGGTGGTTATGACGTCGCTTTAACACGGCGAAGGTCTCGGGTTCGAG
TCCCGAACTGCGTA
>LPANAMENSISMHOMPA94PSC1_CP009389_31_P
GGCCGCTTGGTCTAGT-GGT-ATGATTCCCGCTTCGGGTGCGGGAGGTCAGGGGTTCAAT
TCCCCTAGCGGCCC
>PCONFUSUMCUL13_PCON_SCAFFOLD00017_59_K
GCCAACCTAGCTCAGCAGGT-AGAGCGCTCGGCTTTTAACCGAGTGGCCGTGGGTTCGAT
CCCCACGGTTGGCG
>LENRIETTIILEM3045_LENLEM3045_36_87_G
GCGCAGTTGGTCTAGT-GGT-AGAATTCTCGCCTGCCACGCGGGAGG-CCCGGGTTCGAT
TCCCGGACTGCGCA
>LAETHIOPICAL147_LAEL147_21_43_K
GCATTCCTAGCTCAGTCGGT-AGAGCGCACGGCTCTTAACCGTGTGGTCGTGGGTTCGAT
CCCCACGGAGTGCG
>LPANAMENSISMHOMPA94PSC1_CP009389_32_T
GGCCGCTTAGCACAGT-GGC-AGTGCACCACTCTCGTAAAGTGGGGGTCGCGAGTTCGAT
TCTCGCAGTGGCCT
>PCONFUSUMCUL13_PCON_SCAFFOLD00017_60_R
GCCTTCGTAGCCTAAT-GGATAAGGCGTTGGCTTCCTAAGCCAAAGATTGCGGGTTCGAG
TCCCGCCGGAGGTA
>LENRIETTIILEM3045_LENLEM3045_36_88_P
GGTCCAGTGGTCTAGT-GGC-ATGATTCTCCCTTAGGGTGGGAGAGGTCCCGGGTTCAAT
TCCCGGCTGGACCC
>LAETHIOPICAL147_LAEL147_23_48_R
GTCCGTGTGGCTCAAT-GGA-AGAGCATCTGACTACGGATCAGAGGGTTGCAGGTTCGAA
TCCTGTCACGGATG
>LPANAMENSISMHOMPA94PSC1_CP009389_33_Y
CCTTCTGTAGCTCAATTGGT-AGAGCATGTGACTGTAGATCACAGGGTCGCTGGTTCGAT
TCCGGCCGGAAGGA
>PCONFUSUMCUL13_PCON_SCAFFOLD00017_61_R
GCTCCAGTGGCCTAAT-GGAGAAGGCTTTGGACTTCTAATCCAAAGATTGCGGGTTCGAG
TCCCGCCTGGAGTA
>LENRIETTIILEM3045_LENLEM3045_36_91_C
GGATTCATAGCTCAGT-GGT-AGAGCATTCGGCTGCAGTCCGAATGGTCCCCGGTTCAAA
CCCGGGTGGGTCCT
>LAETHIOPICAL147_LAEL147_23_50_T
GGCCGCTTAGCACAGT-GGC-AGTGCACTGGTCTTGTAAACCAGGGGTCCCGAGTTCAAT
TCTCGGAGTGGCCT
>LPANAMENSISMHOMPA94PSC1_CP009389_34_N
TCCTCCCTGGCGCAGTCGGC-AGCGCGTTAGGCTGTTAACCTACAGGTCGTTGGTTCGAA
TCCAACGGGAGGAG
>PCONFUSUMCUL13_PCON_SCAFFOLD00017_62_A
GGGCATGTAGCTCAGT-GGT-AGAGCGTCTGTTTTGCATACAGAAGGCCTAGGGTTCAAT
CCCCTACTTGTCCA
>LENRIETTIILEM3045_LENLEM3045_36_93_X
AGCACCGTAGCGCAGT-GGA-AGCGCGATGGGCTCATAACCCATAGGTCGTTGGATCGAA
ACCAATCGGTGCTA
>LAETHIOPICAL147_LAEL147_23_51_R
GGCCTCTTGGCGCAAT-GGA-AGCGCATCAGACTTCGGATCTGAGGGTTGCAGGTTCGAG
TCCTGCAGGGGTCG
>LPANAMENSISMHOMPA94PSC1_CP009389_35_V
GCGCGGTTGGTCTAGGTGGTTATGACGTCGCTTTAACACGGCGAAGGTCTCGGGTTCGAG
TCCCGAACTGCGTA
>PCONFUSUMCUL13_PCON_SCAFFOLD00026_2_66_T
GGCCGCTTAGCACAGT-GGC-AGTGCACCACTCTCGTAAAGTGGGGGTCACGAGTTCGAT
TCTCGTAGTGGCCT
>LENRIETTIILEM3045_LENLEM3045_36_94_P
GGTCGTTTGGTCTAGT-GGT-ATGATTCCTGTTTTGGGTACAGGAGGTCACGGGTTCAAT
TCCCGTAACGACCC
>LAETHIOPICAL147_LAEL147_23_52_K
GCACTTCTAGCTCAGTTGGT-AGAGCGCGTGGCTTTTAACCTCGTGGTCGTGGGTTCGAG
CCCCACGGAGTGCG
>LPANAMENSISMHOMPA94PSC1_CP009389_36_I
GCTCTCATAGCTCAGTCGGTTAGAGCGTGGGTCTAATAAGCCCAAGGTCACAGGTTCGAC
CCCTGTTGGGAGCA
>PCONFUSUMCUL13_PCON_SCAFFOLD00074_80_R
GTCCGTGTGGCTCAAT-GGA-AGAGCATCTGACTACGGATCAGAGGGTTGCAGGTTCGAA
TCCTGTCACGGATG
>LENRIETTIILEM3045_LENLEM3045_36_95_Y
CCTTCTGTAGCTCAATTGGT-GGAGCATGTGACTGTAGATCACAGGGTCGCTGGTTCGAT
TCCGGCCGGAAGGA
>LAETHIOPICAL147_LAEL147_23_53_G
GCAATTGTGGTCCAAC-GGTTAAGATCCCCGCCTTCCAAGCGGGTGA-CCCGGGTTCGAC
TCCCGGCAATTGCA
>LPANAMENSISMHOMPA94PSC1_CP009389_37_M
GCGAGCGTAGCGCAGTCGGC-AGCGCGTGGGTCTCATAATCCCAAGGTCGTGAGTTCGAT
CCTCACCGGTCGCA
>PCONFUSUMCUL13_PCON_SCAFFOLD00074_81_R
GTCCGTGTGGCTCAAT-GGA-AGAGCATCTGACTACGGATCAGAGGGTTGCAGGTTCGAA
TCCTGTCACGGATG
>LENRIETTIILEM3045_LENLEM3045_36_96_T
GGCCGCTTAGCTCAAT-GGC-AGAGCGCCGTCCTAGTAAGACGGAGGTCAGGGGTTCGAT
CCCCCTAGTGGCCT
>LAETHIOPICAL147_LAEL147_23_54_W
GGGGGCTTAGCTCAGT-GGT-AGAGCATTGGATTCCAAATCCAGGGGTCGTAGGTTCAAT
CCCTGCAGCTCTCA
>LPANAMENSISMHOMPA94PSC1_CP009390_42_P
GGTCCAGTGGTCTAGT-GGC-ATGATTCTCCCTTAGGGTGGGAGAGGTCCCGGGTTCAAT
TCCCGGCTGGACCC
>PCONFUSUMCUL13_PCON_SCAFFOLD00074_83_G
GCAACTATGGTCAAAC-GGTTACGATACCCGCCTTCCAAGCGGGCGA-CCCGGGTTCGAC
TCCCGGTAGTTGCA
>LENRIETTIILEM3045_LENLEM3045_36_97_Y
CCTTCTGTAGCTCAATTGGT-AGAGCATGTGACTGTAGATCACAGGGTCGCTGGTTCGAT
TCCGGCCGGAAGGA
>LAETHIOPICAL147_LAEL147_24_56_P
GGCCGCTTAGTCTAGT-GGT-ATGATTCCCGCTTCGGGTGCGGGAGGTCAGGGGTTCAAT
TCCCCTAGCGGCCC
>LPANAMENSISMHOMPA94PSC1_CP009390_43_V
GCGCGGTTGGTCTAGGTGGTTATGACGTCGCTTTAACACGGCGAAGGTCTCGGGTTCGAG
TCCCGAACTGCGTA
>PCONFUSUMCUL13_PCON_SCAFFOLD00074_84_W
GGGGGCTTAGCTCAGT-GGT-AGAGCATTGGATTCCAAATCCAGGGGCCGCAGGTTCAAT
CCCTGCAGTCCTCA
>LGERBILLILEM452_LGELEM452_03_2_K
GCATTCCTAGCTCAGTCGGT-AGAGCGCACGGCTCTTAACCGTGTGGTCGTGGGTTCGAT
CCCCACGGAGTGCG
>LAETHIOPICAL147_LAEL147_24_59_L
GCTGGGGTTCCCGAGTTGGTCAAGGGGTGAGACTTAAGTTCTCATGT-CGTGGGTTCGAA
CCCCACCTCCAGCA
>LPANAMENSISMHOMPA94PSC1_CP009390_44_K
GCATTCCTAGCTCAGTCGGT-AGAGCGCACGGCTCTTAACCGTGTGGTCGTGGGTTCGAT
CCCCACGGAGTGCG
>PCONFUSUMCUL13_PCON_SCAFFOLD00074_85_R
GATCTCGTGGCGCAAT-GGA-AGCGCATCAGACTTCGGATCTGAGGGTTGCAGGTTCGAG
TCCTGCCGGGATCG
>LGERBILLILEM452_LGELEM452_05_4_R
GTCCGTGTGGCTCAAT-GGA-AGAGCATCTGACTACGGATCAGAGGGTTGCAGGTTCGAA
TCCTGTCACGGATG
>LAETHIOPICAL147_LAEL147_24_60_I
GCTCTCATAGCTCAGTCGGTTAGAGCGTGGGTCTAATAAGCCCAAGGTCACAGGTTCGAC
CCCTGTTGGGAGCA
>LPANAMENSISMHOMPA94PSC1_CP009392_48_R
GTCCGTGTGGCTCAAT-GGA-AGAGCATCTGACTACGGATCAGAGGGTTGCAGGTTCGAA
TCCTGTCACGGATG
>PCONFUSUMCUL13_PCON_SCAFFOLD00074_86_T
GGCCTCATAGCACAGT-GGC-AGTGCACTGGTCTTGTAAACCAGGGGTCCCGAGTTCAAT
TCTCGGTGGGGCCT
>LGERBILLILEM452_LGELEM452_07_7_R
GTCCGTGTGGCTCAAT-GGA-AGAGCATCTGACTACGGATCAGAGGGTTGCAGGTTCGAA
TCCTGTCACGGATG
>LAETHIOPICAL147_LAEL147_24_61_I
GCTCTCATAGCTCAGTCGGTTAGAGCGTGGGTCTAATAAGCCCAAGGTCACAGGTTCGAC
CCCTGTTGGGAGCA
>LPANAMENSISMHOMPA94PSC1_CP009392_50_T
GGCCGCTTAGCACAGT-GGC-AGTGCATTGGTCTTGTAAACCAAGGGTCCCGAGTTCAAT
TCTCGGAGTGGCCT
>TBRUCEIGAMBIENSEDAL972_TBG972_04_6_V
GCGATGGTCGTCTAGT-GGTTAGGACATTCGCCTCACACGCGAGAGATCGCGGGTTCGAT
CCCCGCCCGTCGTA
>LGERBILLILEM452_LGELEM452_09_9_X
AGCACCGTAGCGCAGT-GGA-AGCGCGATGGGCTCATAACCCATAGGTCGTTGGATCGAA
ACCAATCGGTGCTA
>LAETHIOPICAL147_LAEL147_24_62_D
TTCTCGGTAGTATAGT-GGTTAGTATACCCGCCTGTCACGCGGGTGA-CCCGGGTTCAAT
TCCCGGCCGGGAAG
>LPANAMENSISMHOMPA94PSC1_CP009392_51_R
GGCCTCTTGGCGCAAT-GGA-AGCGCATCAGACTTCGGATCTGAGGGTTGCAGGTTCGAG
TCCTGCAGGGGTCG
>TBRUCEIGAMBIENSEDAL972_TBG972_04_7_P
GGCCGTTTGGTCTAGT-GGC-ATGATTCCTGTTTCGGGTACAGGAGGCCGCGGGTTCGAT
TCCCGCAACGGCCC
>LGERBILLILEM452_LGELEM452_09_11_V
GCGATGGTCGTCTAGT-GGTTAGGACATTCGCCTCACACGCGAGAGATCGCGGGTTCAAT
CCCCGCCCGTCGTA
>LAETHIOPICAL147_LAEL147_30_68_T
GGCCGCTTAGCACAGT-GGC-AGTGCACCACTCTCGTAAAGTGGGGGTCGCGAGTTCGAT
TCTCGCAGTGGCCT
>LPANAMENSISMHOMPA94PSC1_CP009392_52_K
GCACTCCTAGCTCAGTTGGT-AGAGCGCGTGGCTTTTAACCTCGTGGTCGTGGGTTCGAG
CCCCACGGAGTGCG
>TBRUCEIGAMBIENSEDAL972_TBG972_04_8_T
GGCCGCTTAGCACAGT-GGC-AGTGCACCACTCTCGTAAAGTGGGGGTCGCGAGTTCGAT
TCTCGCAGTGGCCT
>LGERBILLILEM452_LGELEM452_09_13_F
GCCGCGATAGCTCAGTTGGG-AGAGCGTCAGACTGAAGATCTGAAGGTCCCTGGTTCGAT
CCCGGGTCGCGGCA
>LAETHIOPICAL147_LAEL147_31_69_F
GCCGCGATAGCTCAGTTGGG-AGAGCGTCAGACTGAAGATCTGAAGGTCCCTGGTTCGAT
CCCGGGTCGCGGCA
>LPANAMENSISMHOMPA94PSC1_CP009392_53_G
GCAATTGTGGTCCAAC-GGTTAAGATCCCCGCCTTCCAAGCGGGTGA-CCCGGGTTCGAC
TCCCGGCAATTGCA
>TBRUCEIGAMBIENSEDAL972_TBG972_04_9_Y
CCTTCTGTAGCTCAATTGGT-AGAGCATGTGACTGTAGATCACAGGGTCGCTGGTTCGAT
TCCGGCCGGAAGGA
>LGERBILLILEM452_LGELEM452_09_14_E
TCCGATGTAGTATAAC-GGTTAGAACACCTGGCTTTCACCCAGGAGA-TCCGGGTTCGAT
TCCCGGTATCGGAG
>LAETHIOPICAL147_LAEL147_31_71_A
GGGGATGTAGCTCAGATGGT-AGAGCGACCGCTTAGCATGCGGTAGGTATTGGGATCGAT
ACCCAACTTCTCCA
>LPANAMENSISMHOMPA94PSC1_CP009392_54_W
GGGGGCTTAGCTCAGT-GGT-AGAGCATTGGATTCCAAATCCAGGGGTCGCAGGTTCAAT
CCCTGCAGCTCTCA
>TBRUCEIGAMBIENSEDAL972_TBG972_04_10_V
GCGCTGATGGTCTAGGTGGTTATGACGTCGCTTTAACACGGCGAAGGTCTCGGGTTCGAG
TCCCGATCGGCGTA
>LGERBILLILEM452_LGELEM452_09_15_V
GCGATGGTCGTCTAGT-GGTTAGGACATTCGCCTCACACGCGAGAGATCGCGGGTTCAAT
CCCCGCCCGTCGTA
>LAETHIOPICAL147_LAEL147_31_72_G
GCGCAGTTGGTCTAGT-GGT-AGAATTCTCGCCTGCCACGCGGGAGG-CCCGGGTTCGAT
TCCCGGACTGCGCA
>LPANAMENSISMHOMPA94PSC1_CP009393_55_P
GGCCGCTTGGTCTAGT-GGT-ATGATTCCCGCTTCGGGTGCGGGAGGTCAGGGGTTCAAT
TCCCCTAGCGGCCC
>TBRUCEIGAMBIENSEDAL972_TBG972_04_12_M
GCGAGCGTGGCGCAGTCGGC-AGCGCGTGGGTTTCATAATCCCAAGGTCGTGAGTTCGAG
CCTCACCGATCGCA
>LGERBILLILEM452_LGELEM452_09_16_R
GACGTTGTGGCGCAAT-GGA-AGCGCGTCGGATTCCGGATCCGAAGGTTGTGGGTTCGAC
CCCCATCAGCGTTG
>LAETHIOPICAL147_LAEL147_31_73_E
TCCGATGTGGTATAGT-GGATAGAACAAGCGGCTCTCACCCGCTAGA-CCCGGGTTCGAT
CCCCGGCATCGGAA
>LPANAMENSISMHOMPA94PSC1_CP009393_58_L
GCTGGGGTTCCCGAGTTGGTCAAGGGGTGAGACTTAAGTTCTCATGT-CGTGGGTTCGAA
CCCCACCTCCAGCA
>TBRUCEIGAMBIENSEDAL972_TBG972_04_13_E
TCCGGTGTGGTATAGT-GGCTAGAACAAGCGGCTCTCACCCGCTAGA-CCCGGGTTCGAT
CCCCGGCACCGGAA
>LGERBILLILEM452_LGELEM452_10_18_K
GCATTCCTAGCTCAGTCGGT-AGAGCGCACGGCTCTTAACCGTGTGGTCGTGGGTTCGAT
CCCCACGGAGTGCG
>LAETHIOPICAL147_LAEL147_33_75_R
GCCCTTGTAGCCTAAT-GGATATGGCGTTTGCTTCCTAAGCAAAAGGTTGCGGGTTCGAG
TCCCGCCAGGGGTA
>LPANAMENSISMHOMPA94PSC1_CP009393_59_I
GCTCTCATAGCTCAGTCGGTTAGAGCGTGGGTCTAATAAGCCCAAGGTCACAGGTTCGAC
CCCTGTTGGGAGCA
>TBRUCEIGAMBIENSEDAL972_TBG972_04_14_M
GCGAGCGTGGCGCAGTCGGC-AGCGCGTGGGTTTCATAATCCCAAGGTCGTGAGTTCGAG
CCTCACCGATCGCA
>LGERBILLILEM452_LGELEM452_10_19_G
GCGCAGTTGGTCTAGT-GGT-AGAATTCTCGCCTGCCACGCGGGAGG-CCCGGGTTCGAT
TCCCGGACTGCGCA
>LAETHIOPICAL147_LAEL147_33_76_R
GCTCCAGTGGCCTAAC-GGATAAGGCTTTGGACTTCTAATCCAAAGATTGCGGGTTCGAA
TCCCGCCTGGAGTA
>LPANAMENSISMHOMPA94PSC1_CP009393_60_D
TTCTCGGTAGTATAGT-GGTTAGTATACCCGCCTGTCACGCGGGTGA-CCCGGGTTCAAT
TCCCGGCCGGGAAG
>TBRUCEIGAMBIENSEDAL972_TBG972_04_16_V
GCGCTGATGGTCTAGGTGGTTATGACGTCGCTTTAACACGGCGAAGGTCTCGGGTTCGAG
TCCCGATCGGCGTA
>LGERBILLILEM452_LGELEM452_10_20_N
TCCTCCCTGGCGCAGTCGGC-AGCGCGTTAGGCTGTTAACCTACAGGTCGTTGGTTCGAA
TCCAACGGGAGGAG
>LAETHIOPICAL147_LAEL147_33_77_A
GGGCGTGTAGCTCAGT-GGT-AGAGCGCCTGTTTTGCATACAGGAGGCCTAGGGTTCAAA
CCCCTACTCGTCCA
>LPANAMENSISMHOMPA94PSC1_CP009399_68_T
GGCCGCTTAGCACAGT-GGC-AGTGCACCACTCTCGTAAAGTGGGGGTCGCGAGTTCGAT
TCTCGCAGTGGCCT
>TBRUCEIGAMBIENSEDAL972_TBG972_05_17_R
GTCCGTGTGGCTCAAT-GGA-AGAGCATCTGACTACGGATCAGAGGGTTGCAGGTTCGAA
TCCTGTCACGGATG
>LGERBILLILEM452_LGELEM452_11_22_A
GGGCGTGTAGCTCAGT-GGT-AGAGCGTCCGTTTCGCATACGGAAGGCCTAGGGTTCAAT
CCCCTACTCGTCCA
>LAETHIOPICAL147_LAEL147_34_79_N
TCCTCCCTGGCGCAGTCGGC-AGCGCGTTAGGCTGTTAACCTACAGGTCGTTGGTTCGAA
TCCAACGGGAGGAG
>LPANAMENSISMHOMPA94PSC1_CP009400_69_F
GCCGCGATAGCTCAGTTGGG-AGAGCGTCAGACTGAAGATCTGAAGGTCCCTGGTTCGAT
CCCGGGTCGCGGCA
>TBRUCEIGAMBIENSEDAL972_TBG972_05_18_E
TCCGGTGTGGTATAGT-GGCTAGAACAAGCGGCTCTCACCCGCTAGA-CCCGGGTTCGAT
CCCCGGCACCGGAA
>LGERBILLILEM452_LGELEM452_11_23_A
GGGCGTGTAGCTCAGT-GGT-AGAGCGTCCGTTTCGCATACGGAAGGCCTAGGGTTCAAT
CCCCTACTCGTCCA
>LAETHIOPICAL147_LAEL147_34_80_P
GGCCGCTTAGTCTAGT-GGT-ATGATTCCCGCTTCGGGTGCGGGAGGTCAGGGGTTCAAT
TCCCCTAGCGGCCC
>LPANAMENSISMHOMPA94PSC1_CP009400_71_A
GGGGATGTAGCTCAGATGGT-AGAGCGACCGCTTAGCATGCGGTAGGTATTGGGATCGAT
ACCCAACTTCTCCA
>TBRUCEIGAMBIENSEDAL972_TBG972_07_19_A
GGGGATGTAGCTCAGATGGT-AGAGCGCCCGCTTAGCATGCGGGAGGTATTGGGATCGAT
ACCCAACTTCTCCA
>LGERBILLILEM452_LGELEM452_11_24_G
GCGCCGCTGGTCTAGT-GGC-ATGATGGTACCCTCCCAAGGTATTGA-CCCGGGTTCGAT
TCCCGGGCGGCGCA
>LAETHIOPICAL147_LAEL147_34_81_T
GGCCGCTTAGCACAGT-GGC-AGTGCACCACTCTCGTAAAGTGGGGGTCGCGAGTTCGAT
TCTCGCAGTGGCCT
>LPANAMENSISMHOMPA94PSC1_CP009400_72_G
GCGCAGTTGGTCTAGT-GGT-AGAATTCTCGCCTGCCACGCGGGAGG-CCCGGGTTCGAT
TCCCGGACTGCGCA
>TBRUCEIGAMBIENSEDAL972_TBG972_07_21_D
TTCTCGGTAGTATAGT-GGTTAGTATACCCGCCTGTCACGCGGGTGA-CCCGGGTTCAAT
TCCCGGCCGGGAAG
>LGERBILLILEM452_LGELEM452_11_25_M
GCGAGCGTAGCGCAGTCGGC-AGCGCGTGGGTCTCATAATCCCAAGGTCGTGAGTTCGAT
CCTCACCGGTCGCA
>LAETHIOPICAL147_LAEL147_34_82_Y
CCTTCTGTAGCTCAATTGGT-AGAGCATGTGACTGTAGATCACAGGGTCGCTGGTTCGAT
TCCGGCCGGAAGGA
>LPANAMENSISMHOMPA94PSC1_CP009400_73_E
TCCGATGTGGTATAGT-GGATAGAACAAGCGGCTCTCACCCGCTAGA-CCCGGGTTCGAT
CCCCGGCATCGGAA
>TBRUCEIGAMBIENSEDAL972_TBG972_07_22_D
TTCTCGGTAGTATAGT-GGTTAGTATACCCGCCTGTCACGCGGGTGA-CCCGGGTTCAAT
TCCCGGCCGGGAAG
>LGERBILLILEM452_LGELEM452_11_26_R
GTCCGTGTGGCTCAAT-GGA-AGAGCATCTGACTACGGATCAGAGGGTTGCAGGTTCGAA
TCCTGTCACGGATG
>LAETHIOPICAL147_LAEL147_34_83_N
TCCTCCCTGGCGCAGTCGGC-AGCGCGTTAGGCTGTTAACCTACAGGTCGTTGGTTCGAA
TCCAACGGGAGGAG
>LPANAMENSISMHOMPA94PSC1_CP009402_75_R
GCCCTTGTAGCCTAAT-GGATATGGCGTTTGCTTCCTAAGCAAAAGGTTGCGGGTTCGAG
TCCCGCCAGGGGTA
>TBRUCEIGAMBIENSEDAL972_TBG972_07_24_A
GGGGATGTAGCTCAGATGGT-AGAGCGCCCGCTTAGCATGCGGGAGGTATTGGGATCGAT
ACCCAACTTCTCCA
>LGERBILLILEM452_LGELEM452_15_27_D
TTCTCGGTAGTATAGT-GGTTAGTATACCCGCCTGTCACGCGGGTGA-CCCGGGTTCAAT
TCCCGGCCGGGAAG
>LAETHIOPICAL147_LAEL147_34_84_V
GCGCGGTTGGTCTAGGTGGTTATGACGTCGCTTTAACACGGCGAAGGTCTCGGGTTCGAG
TCCCGAACTGCGTA
>LPANAMENSISMHOMPA94PSC1_CP009402_76_R
GCTCCAGTGGCCTAAT-GGATAAGGCTTTGGACTTCTAATCCAAAGATTGCGGGTTCGAA
TCCCGCCTGGAGTA
>TBRUCEIGAMBIENSEDAL972_TBG972_07_25_A
GGGCGTGTAGCTCAGT-GGT-AGAGCATCCGTTTCGCATACGGAAGGCCTAGGGTTTGAT
CCCCTACTCGTCCA
>LGERBILLILEM452_LGELEM452_15_28_E
TCCGATGTGGTATAGT-GGATAGAACAAGCGGCTCTCACCCGCTAGA-CCCGGGTTCGAT
CCCCGGCATCGGAA
>LAETHIOPICAL147_LAEL147_34_85_I
GCTCTCATAGCTCAGTCGGTTAGAGCGTGGGTCTAATAAGCCCAAGGTCACAGGTTCGAC
CCCTGTTGGGAGCA
>LPANAMENSISMHOMPA94PSC1_CP009402_77_A
GGGCGTGTAGCTCAGT-GGT-AGAGCGCCTGTTTTGCATACAGGAGGCCTAGGGTTCAAA
CCCCTACTCGTCCA
>TBRUCEIGAMBIENSEDAL972_TBG972_07_26_G
GCGCAGTTGGTCTAGT-GGT-AGAATTCTCGCCTGCCACGCGGGAGG-CCCGGGTTCGAT
TCCCGGACTGCGCA
>LGERBILLILEM452_LGELEM452_21_36_P
GGTCCAGTGGTCTAGT-GGC-ATGATTCTCCCTTAGGGTGGGAGAGGTCCCGGGTTCAAT
TCCCGGCTGGACCC
>LAETHIOPICAL147_LAEL147_34_86_M
GCGAGCGTAGCGCAGTCGGC-AGCGCGTGGGTCTCATAATCCCAAGGTCGTGAGTTCGAT
CCTCACCGGTCGCA
>LPANAMENSISMHOMPA94PSC1_CP009402_78_K
GCATTCCTAGCTCAGTCGGT-AGAGCGCACGGCTCTTAACCGTGTGGTCGTGGGTTCGAT
CCCCACGGAGTGCG
>TBRUCEIGAMBIENSEDAL972_TBG972_08_27_R
GTCCGTGTGGCTCAAT-GGA-AGAGCATCTGACTACGGATCAGAGGGTTGCAGGTTCGAA
TCCTGTCACGGATG
>LGERBILLILEM452_LGELEM452_21_37_V
GCGCGGTTGGTCTAGGTGGTTATGACGTCGCTTTAACACGGCGAAGGTCTCGGGTTCGAG
TCCCGAACTGCGTA
>LAETHIOPICAL147_LAEL147_36_91_G
GCGCAGTTGGTCTAGT-GGT-AGAATTCTCGCCTGCCACGCGGGAGG-CCCGGGTTCGAT
TCCCGGACTGCGCA
>LPANAMENSISMHOMPA94PSC1_CP009404_80_C
GGATTCATAGCTCAGT-GGT-AGAGCATTCGGCTGCAGTCCGAATGGTCCCCGGTTCAAA
CCCGGGTGGGTCCT
>TBRUCEIGAMBIENSEDAL972_TBG972_08_28_I
GCTCCTATAGCTCAGTCGGTTAGAGCGTGGGTCTAATAAGCCCAAGGTCACAGGTTCGAC
CCCTGTTGGGAGCA
>LGERBILLILEM452_LGELEM452_21_38_K
GCATTCCTAGCTCAGTCGGT-AGAGCGCACGGCTCTTAACCGTGTGGTCGTGGGTTCGAT
CCCCACGGAGTGCG
>LAETHIOPICAL147_LAEL147_36_92_T
GGCTGCTTAGCTCAAT-GGC-AGAGCGCCGTCCTAGTAAGACGGAGGTCAGGGGTTCGAT
CCCCCTAGCGGCCT
>LPANAMENSISMHOMPA94PSC1_CP009404_82_X
AGCACCGTAGCGCAGT-GGA-AGCGCGATGGGCTCATAACCCATAGGTCGTTGGATCGAA
ACCAATCGGTGCTA
>TBRUCEIGAMBIENSEDAL972_TBG972_08_31_N
TCCTCCCTGGCGCAGTCGGC-AGCGCGTTAGGCTGTTAACCTACAGGTCGTTGGTTCGAA
TCCAACGGGAGGAG
>LGERBILLILEM452_LGELEM452_23_43_R
GTCCGTGTGGCTCAAT-GGA-AGAGCATCTGACTACGGATCAGAGGGTTGCAGGTTCGAA
TCCTGTCACGGATG
>LAETHIOPICAL147_LAEL147_36_93_G
GCGCAGTTGGTCTAGT-GGT-AGAATTCTCGCCTGCCACGCGGGAGG-CCCGGGTTCGAT
TCCCGGACTGCGCA
>LPANAMENSISMHOMPA94PSC1_CP009404_83_P
GGTCGTTTGGTCTAGT-GGT-ATGATTCCTGTTTTGGGTACAGGAGGTCACGGGTTCAAT
TCCCGTAACGACCC
>TBRUCEIGAMBIENSEDAL972_TBG972_08_32_W
GGGGGCTTAGCTCAGT-GGT-AGAGCATTGGATTCCAAATCCAGGGGTCGCAGGTTCAAT
CCCTGCAGTCCTCA
>LGERBILLILEM452_LGELEM452_23_45_T
GGCCGCTTAGCACAGT-GGC-AGTGCACTGGTCTTGTAAACCAGGGGTCCCGAGTTCAAT
TCTCGGAGTGGCCT
>LAETHIOPICAL147_LAEL147_36_94_P
GGTCCAGTGGTCTAGT-GGC-ATGATTCTCCCTTAGGGTGGGAGAGGTCCCGGGTTCAAT
TCCCGGCTGGACCC
>LPANAMENSISMHOMPA94PSC1_CP009404_84_T
GGCTGCTTAGCTCAAT-GGC-AGAGCGCCGTCCTAGTAAGACGGAGGTCAGGGGTTCGAT
CCCCCTAGCGGCCT
>TBRUCEIGAMBIENSEDAL972_TBG972_08_36_K
GCCCTTCTAGCTCAGTCGGT-AGAGCGCACGGCTCTTAACCGTGTGGTCGTGGGTTCGAG
CCCCACGGGGGGTG
>LGERBILLILEM452_LGELEM452_23_46_R
GGCCTCTTGGCGCAAT-GGA-AGCGCATCAGACTTCGGATCTGAGGGTTGCAGGTTCGAG
TCCTGCAGGGGTCG
>LAETHIOPICAL147_LAEL147_36_98_C
GGATTCATAGCTCAGT-GGT-AGAGCATTCGGCTGCAGTCCGAATGGTCCCCGGTTCAAA
CCCGGGTGGGTCCT
>LPANAMENSISMHOMPA94PSC1_CP009404_85_Y
CCTTCTGTAGCTCAATTGGT-AGAGCATGTGACTGTAGATCACAGGGTCGCTGGTTCGAT
TCCGGCCGGAAGGA
>TBRUCEIGAMBIENSEDAL972_TBG972_08_37_G
GCAATCGTGGTCCAAC-GGTTAAGATTTCCGCCTTCCAAGCGGGAGA-CCCGGGTTCGAC
TCCCGGCGATTGCA
>LGERBILLILEM452_LGELEM452_23_47_K
GCACTCCTAGCTCAGTTGGT-AGAGCGCGTGGCTTTTAACCTCGTGGTCGTGGGTTCGAG
CCCCACGGAGTGCG
>LAETHIOPICAL147_LAEL147_36_100_X
AGCACCGTAGCGCAGT-GGA-AGCGCGATGGGCTCATAACCCATAGGTCGTTGGATCGAA
ACCAATCGGTGCTA
>LPANAMENSISMHOMPA94PSC1_CP009404_87_P
GGTCCAGTGGTCTAGT-GGC-ATGATTCTCCCTTAGGGTGGGAGAGGTCCCGGGTTCAAT
TCCCGGCTGGACCC
>TBRUCEIGAMBIENSEDAL972_TBG972_08_39_T
GGCCTCGTAGCGCAGT-GGC-AGTGCACTGGTCTTGTAAACCAGGGGTCCCGAGTTCAAT
TCTCGGCGGGGCCT
>LGERBILLILEM452_LGELEM452_23_48_G
GCAATTGTGGTCCAAC-GGTTAAGATCCCCGCCTTCCAAGCGGGTGA-CCCGGGTTCGAC
TCCCGGCAATTGCA
>LAETHIOPICAL147_LAEL147_36_101_P
GGTCGTTTGGTCTAGT-GGT-ATGATTCCTGTTTTGGGTACAGGAGGTCACGGGTTCAAT
TCCCGTAACGACCC
>LPANAMENSISMHOMPA94PSC1_CP009404_88_T
GGCTGCTTAGCTCAAT-GGC-AGAGCGCCGTCCTAGTAAGACGGAGGTCAGGGGTTCGAT
CCCCCTAGCGGCCT
>TBRUCEIGAMBIENSEDAL972_TBG972_08_40_R
GGTCTCGTGGCGCAAT-GGA-AGCGCATCAGACTTCGGATCTGAGGGTTGCAGGTTCGAG
TCCTGCCGGGATCG
>LGERBILLILEM452_LGELEM452_23_49_W
GGGGGCTTAGCTCAGT-GGT-AGAGCATTGGATTCCAAATCCAGGGGTCGTAGGTTCAAT
CCCTGCAGCTCTCA
>LAETHIOPICAL147_LAEL147_36_102_Y
CCTTCTGTAGCTCAATTGGT-AGAGCATGTGACTGTAGATCACAGGGTCGCTGGTTCGAT
TCCGGCCGGAAGGA
>LPANAMENSISMHOMPA94PSC1_CP009404_89_G
GCGCAGTTGGTCTAGT-GGT-AGAATTCTCGCCTGCCACGCGGGAGG-CCCGGGTTCGAT
TCCCGGACTGCGCA
>TBRUCEIGAMBIENSEDAL972_TBG972_08_41_K
GCCCTTCTAGCTCAGTCGGT-AGAGCGCACGGCTCTTAACCGTGTGGTCGTGGGTTCGAG
CCCCACGGGGGGTG
>LGERBILLILEM452_LGELEM452_24_52_P
GGCCGCTTGGTCTAGT-GGT-ATGATTCCCGCTTCGGGTGCGGGAGGTCAGGGGTTCAAT
TCCCCTAGCGGCCC
>LAETHIOPICAL147_LAEL147_36_103_T
GGCTGCTTAGCTCAAT-GGC-AGAGCGCCGTCCTAGTAAGACGGAGGTCAGGGGTTCGAT
CCCCCTAGCGGCCT
>LPYRRHOCORISH10_LPYRH10_02_3_R
GTCCGTGTGGCTCAAT-GGA-AGAGCATCTGACTACGGATCAGAGGGTTGCAGGTTCGAA
TCCTGTCACGGATG
>TBRUCEIGAMBIENSEDAL972_TBG972_08_42_R
GTCCGTGTGGCTCAAT-GGA-AGAGCATCTGACTACGGATCAGAGGGTTGCAGGTTCGAA
TCCTGTCACGGATG
>LGERBILLILEM452_LGELEM452_24_54_L
GCTGGGGTTCCCGAGTTGGTCAAGGGGTGAGACTTAAGTTCTCATGT-CGTGGGTTCGAA
CCCCACCTCCAGCA
>LAETHIOPICAL147_LAEL147_36_104_T
GGCTGCTTAGCTCAAT-GGC-AGAGCGCCGTCCTAGTAAGACGGAGGTCAGGGGTTCGAT
CCCCCTAGCGGCCT
>LPYRRHOCORISH10_LPYRH10_02_4_C
GGATTCATAGCTCAGT-GGT-AGAGCATTCGGCTGCAGTCCGAATGGTCCCCGGTTCAAA
CCCGGGTGGGTCCT
>TBRUCEIGAMBIENSEDAL972_TBG972_08_43_C
GGATTCATAGCTCAGT-GGT-AGAGCATTCGGCTGCAGTCCGAATGGTCCCCGGTTCAAA
CCCGGGTGGGTCCT
>LGERBILLILEM452_LGELEM452_24_55_I
GCTCTCATAGCTCAGTCGGTTAGAGCGTGGGTCTAATAAGCCCAAGGTCACAGGTTCGAC
CCCTGTTGGGAGCA
>LAETHIOPICAL147_LAEL147_36_105_Y
CCTTCTGTAGCTCAATTGGT-AGAGCATGTGACTGTAGATCACAGGGTCGCTGGTTCGAT
TCCGGCCGGAAGGA
>LPYRRHOCORISH10_LPYRH10_03_5_G
GCAATTGTGGTCCAAC-GGTTAAGATCCCCGCCTTCCAAGCGGGTGA-CCCGGGTTCGAC
TCCCGGCAATTGCA
>TBRUCEIGAMBIENSEDAL972_TBG972_09_44_G
GCGCAGTTGGTCTAGT-GGT-AGAATTCTCGCCTGCCACGCGGGAGG-CCCGGGTTCGAT
TCCCGGACTGCGCA
>LGERBILLILEM452_LGELEM452_24_56_I
GCTCTCATAGCTCAGTCGGTTAGAGCGTGGGTCTAATAAGCCCAAGGTCACAGGTTCGAC
CCCTGTTGGGAGCA
>LAETHIOPICAL147_LAEL147_36_106_ARAS
AAGTAGGTGGATGAGCCAGTTACGTCTTTCGCGGATCGAGCGACTGTTCGGTGC--CGAG
G-CGTTTCTGCTGC
>LPYRRHOCORISH10_LPYRH10_03_6_K
GCATTCCTAGCTCAGTTGGT-AGAGCGCGTGGCTTTTAACCTCGTGGTCGTGGGTTCGAG
CCCCACGGAATGCG
>TBRUCEIGAMBIENSEDAL972_TBG972_10_47_G
GCGCAGTTGGTCTAGT-GGT-AGAATTCTCGCCTGCCACGCGGGAGG-CCCGGGTTCGAT
TCCCGGACTGCGCA
>LGERBILLILEM452_LGELEM452_24_57_D
TTCTCGGTAGTATAGT-GGTTAGTATACCCGCCTGTCACGCGGGTGA-CCCGGGTTCAAT
TCCCGGCCGGGAAG
>LAMAZONENSISMHOMBR71973M2269_KE389431-1_1_N
TCCTCCCTGGCGCAGTCGGC-AGCGCGTTAGGCTGTTAACCTACAGGTCGTTGGTTCGAA
TCCAACGGGAGGAG
>LPYRRHOCORISH10_LPYRH10_03_7_W
GGGGGCTTAGCTCAGT-GGT-AGAGCATTGGATTCCAAATCCAGGGGTCGCAGGTTCAAT
CCCTGCAGTCCTCA
>TBRUCEIGAMBIENSEDAL972_TBG972_10_48_P
GGCCCAGTGGTCTAGT-GGC-ATGATTCTCCCTTAGGGTGGGAGAGGTCCCGGGTTCAAT
TCCCGGCTGGGCCC
>LGERBILLILEM452_LGELEM452_30_62_T
GGCCGCTTAGCACAGT-GGC-AGTGCACCACTCTCGTAAAGTGGGGGTCGCGAGTTCGAT
TCTCGCAGTGGCCT
>LAMAZONENSISMHOMBR71973M2269_KE389748-1_5_D
TTCTCGGTAGTATAGT-GGTTAGTATACCCGCCTGTCACGCGGGTGA-CCCGGGTTCAAT
TCCCGGCCGGGAAG
>LPYRRHOCORISH10_LPYRH10_03_8_R
GGCCTCTTGGCGCAAT-GGA-AGCGCATCAGACTTCGGATCTGAGGGTTGCAGGTTCGAG
TCCTGCAGGGGTCG
>TBRUCEIGAMBIENSEDAL972_TBG972_10_49_T
GGCCGCTTAGCTCAAT-GGC-AGAGCGCCGTCCTAGTAAGACGGAGGTCGGGGGTTCGAT
CCCCCCAGTGGCCT
>LGERBILLILEM452_LGELEM452_31_63_F
GCCGCGATAGCTCAGTTGGG-AGAGCGTCAGACTGAAGATCTGAAGGTCCCTGGTTCGAT
CCCGGGTCGCGGCA
>LAMAZONENSISMHOMBR71973M2269_KE389748-1_7_A
GGGGATGTAGCTCAGATGGT-AGAGCGACCGCTTAGCATGCGGTAGGTATTGGGATCGAT
ACCCAACTTCTCCA
>LPYRRHOCORISH10_LPYRH10_03_9_T
GGCCGCTTAGCACAGT-GGC-AGTGCACTGGTCTTGTAAACCAGGGGTCCCGGGTTCAAT
TCCCGGAGTGGCCT
>TBRUCEIGAMBIENSEDAL972_TBG972_10_51_X
AGCACCGTGGCGCAGG-GGA-AGCGCGATGGGCTCATAACCCATAGGACGTTGGATCGAA
ACCAACCGGTGCTA
>LGERBILLILEM452_LGELEM452_31_65_A
GGGGATGTAGCTCAGATGGT-AGAGCGACCGCTTAGCATGCGGTAGGTATTGGGATCGAT
ACCCAACTTCTCCA
>LAMAZONENSISMHOMBR71973M2269_KE389811-1_8_W
GGGGGCTTAGCTCAGT-GGT-AGAGCATTGGATTCCAAATCCAGGGGTCGTAGGTTCAAT
CCCTGCAGCTCTCA
>LPYRRHOCORISH10_LPYRH10_03_11_R
GTCCGTGTGGCTCAAT-GGA-AGAGCATCTGACTACGGATCAGAGGGTTGCAGGTTCGAA
TCCTGTCACGGATG
>TBRUCEIGAMBIENSEDAL972_TBG972_10_52_P
GGCCGTTTGGTCTAGT-GGT-ATGATTCCTGCTTTGGGTGCAGGAGGTCACGGGTTCAAT
TCCCGTAACGGCCC
>LGERBILLILEM452_LGELEM452_33_67_R
GCCCTTGTAGCCTAAT-GGATATGGCGTTTGCTTCCTAAGCAAAAGGTTGCGGGTTCGAG
TCCCGCCAGGGGTA
>LAMAZONENSISMHOMBR71973M2269_KE389811-1_9_G
GCAATTGTGGTCCAAC-GGTTAAGATCCCCGCCTTCCAAGCGGGTGA-CCCGGGTTCGAC
TCCCGGCAATTGCA
>LPYRRHOCORISH10_LPYRH10_03_15_K
GCATTCCTAGCTCAGTCGGT-AGAGCGCACGGCTCTTAACCGTGTGGTCGTGGGTTCGAT
CCCCACGGAGTGCG
>TBRUCEIGAMBIENSEDAL972_TBG972_10_53_N
TCCTCCCTGGCGCAGTCGGC-AGCGCGTTAGGCTGTTAACCTACAGGTCGTTGGTTCGAA
TCCAACGGGAGGAG
>LGERBILLILEM452_LGELEM452_33_68_R
GCTCCAGTGGCCTAAT-GGATAAGGCTTTGGACTTCTAATCCAAAGATTGCGGGTTCGAA
TCCCGCCTGGAGTA
>LAMAZONENSISMHOMBR71973M2269_KE389811-1_10_K
GCACTTCTAGCTCAGTTGGT-AGAGCGCGTGGCTTTTAACCTCGTGGTCGTGGGTTCGAG
CCCCACGGAGTGCG
>LPYRRHOCORISH10_LPYRH10_04_19_V
GCGATGGTCGTCTAGT-GGTTAGGACATTCGCCTCACACGCGAGAGATCGCGGGTTCAAT
CCCCGCCCGTCGTA
>TBRUCEIGAMBIENSEDAL972_TBG972_10_54_A
GGGCGTGTAGCTCAGT-GGT-AGAGCGCCTGTTTTGCATACAGGAGGCCTAGGGTTCAAA
CCCCTACTCGTCCA
>LGERBILLILEM452_LGELEM452_33_69_A
GGGCGTGTAGCTCAGT-GGT-AGAGCGCCTGTTTTGCATACAGGAGGCCTAGGGTTCAAA
CCCCTACTCGTCCA
>LAMAZONENSISMHOMBR71973M2269_KE389811-1_11_R
GGCCTCTTGGCGCAAT-GGA-AGCGCATCAGACTTCGGATCTGAGGGTTGCAGGTTCGAG
TCCTGCAGGGGTCG
>LPYRRHOCORISH10_LPYRH10_04_20_T
GGCCGCTTAGCACAGT-GGC-AGTGCACCACTCTCGTAAAGTGGGGGTCGCGAGTTCGAT
TCTCGCAGTGGCCT
>TBRUCEIGAMBIENSEDAL972_TBG972_10_55_R
GCTCCAGTGGCCTAAT-GGATATGGCTTTGGACTTCTAATCCAAAGGTTGCGGGTTCGAG
TCCCGTCTGGAGTA
>LGERBILLILEM452_LGELEM452_33_70_K
GCATTCCTAGCTCAGTCGGT-AGAGCGCACGGCTCTTAACCGTGTGGTCGTGGGTTCGAT
CCCCACGGAGTGCG
>LAMAZONENSISMHOMBR71973M2269_KE389811-1_12_T
GGCCGCTTAGCACAGT-GGC-AGTGCACTGGTCTTGTAAACCAGGGGTCCCGAGTTCAAT
TCTCGGAGTGGCCT
>LPYRRHOCORISH10_LPYRH10_05_22_N
TCCTCCCTGGCGCAGTCGGC-AGCGCGTTAGGCTGTTAACCTACAGGTCGTTGGTTCGAA
TCCAACGGGAGGAG
>TBRUCEIGAMBIENSEDAL972_TBG972_10_56_K
GCCTTCCTAGCTCAGT-GGT-AGAGCGCACGGCTTTTAACCGTGTGGTCGTGGGTTCGAT
CCCCACGGAAGGCG
>LGERBILLILEM452_LGELEM452_34_71_N
TCCTCCCTGGCGCAGTCGGC-AGCGCGTTAGGCTGTTAACCTACAGGTCGTTGGTTCGAA
TCCAACGGGAGGAG
>LAMAZONENSISMHOMBR71973M2269_KE390138-1_17_R
GACGTTGTGGCGCAAT-GGA-AGCGCGTCGGATTCCGGATCCGAAGGTTGTGGGTTCGAC
CCCCATCAGCGTTG
>LPYRRHOCORISH10_LPYRH10_05_23_P
GGCCGCTTGGTCTAGT-GGT-ATGATTCCCGCTTCGGGTGCGGGAGGTCAGGGGTTCAAT
TCCCCTAGCGGCCC
>TBRUCEIGAMBIENSEDAL972_TBG972_10_57_R
GCCCCCGTAGCCCAAT-GGATAAGGCGTTCGCTTCCTAAGCGAAAGATTGCGGGTTCGAG
TCCCGCCGGAGGTA
>LGERBILLILEM452_LGELEM452_34_72_Y
CCTTCTGTAGCTCAATTGGT-AGAGCATGTGACTGTAGATCACAGGGTCGCTGGTTCGAT
TCCGGCCGGAAGGA
>LAMAZONENSISMHOMBR71973M2269_KE390138-1_18_V
GCGATGGTCGTCTAGT-GGTTAGGACATTCGCCTCACACGCGAGAGATCGC-GGTTCAAT
CCC-GCCCGTCGTA
>LPYRRHOCORISH10_LPYRH10_05_24_T
GGCCGCTTAGCACAGT-GGC-AGTGCACCACTCTCGTAAAGTGGGGGTCGCGAGTTCGAT
TCTCGCAGTGGCCT
>TBRUCEIGAMBIENSEDAL972_TBG972_11_59_G
GCGCCGTTGGTCTAGT-GGC-ATGATGGTACCCTCCCAAGGTATTGA-CCCGGGTTCGAT
TCCCGGACGGCGCA
>LGERBILLILEM452_LGELEM452_34_73_T
GGCCGCTTAGCACAGT-GGC-AGTGCACCACTCTCGTAAAGTGGGGGTCGCGAGTTCGAT
TCTCGCAGTGGCCT
>LAMAZONENSISMHOMBR71973M2269_KE390138-1_19_E
TCCGATGTAGTATAAC-GGTTAGAACACCTGGCTTTCACCCAGGAGA-TCCGGGTTCGAT
TCCCGGTATCGGAG
>LPYRRHOCORISH10_LPYRH10_05_25_Y
CCTTCTGTAGCTCAATTGGT-AGAGCATGTGACTGTAGATCACAGGGTCGCTGGTTCGAT
TCCGGCCGGAAGGA
>TBRUCEIGAMBIENSEDAL972_TBG972_11_60_K
GCCCTTCTAGCTCAGTCGGT-AGAGCGCACGGCTCTTAACCGTGTGGTCGTGGGTTCGAG
CCCCACGGGGGGTG
>LGERBILLILEM452_LGELEM452_34_74_P
GGCCGCTTGGTCTAGT-GGT-ATGATTCCCGCTTCGGGTGCGGGAGGTCAGGGGTTCAAT
TCCCCTAGCGGCCC
>LAMAZONENSISMHOMBR71973M2269_KE390361-1_20_V
GCGCGGTTGGTCTAGGTGGTTATGACGTCGCTTTAACACGGCGAAGGTCTCGGGTTCGAG
TCCCGAACTGCGTA
>LPYRRHOCORISH10_LPYRH10_05_26_N
TCCTCCCTGGCGCAGTCGGC-AGCGCGTTAGGCTGTTAACCTACAGGTCGTTGGTTCGAA
TCCAACGGGAGGAG
>TBRUCEIGAMBIENSEDAL972_TBG972_11_62_E
TCCGGTATAGTATAAC-GGTTAGAACATCTGGCTTTCACCCAGAAGA-TCCGGGTTCGAT
TCCCGGTACCGGAA
>LGERBILLILEM452_LGELEM452_34_75_N
TCCTCCCTGGCGCAGTCGGC-AGCGCGTTAGGCTGTTAACCTACAGGTCGTTGGTTCGAA
TCCAACGGGAGGAG
>LAMAZONENSISMHOMBR71973M2269_KE390361-1_21_I
GCTCTCATAGCTCAGTCGGTTAGAGCGTGGGTCTAATAAGCCCAAGGTCACAGGTTCGAC
CCCTGTTGGGAGCA
>LPYRRHOCORISH10_LPYRH10_05_28_V
GCGCGGTTGGTCTAGGTGGTTATGACGTCGCTTTAACACGGCGAAGGTCTCGGGTTCGAG
TCCCGAACTGCGTA
>TBRUCEIGAMBIENSEDAL972_TBG972_11_63_F
GCCGCGATAGCTCAGTTGGG-AGAGCGTCAGACTGAAGATCTGAAGGTCCCTGGTTCGAT
CCCGGGTCGCGGCA
>LGERBILLILEM452_LGELEM452_36_77_T
GGCTGCTTAGCTCAAT-GGC-AGAGCGCCGTCCTAGTAAGACGGAGGTCAGGGGTTCGAT
CCCCCTAGCGGCCT
>LAMAZONENSISMHOMBR71973M2269_KE390361-1_22_M
GCGAGCGTAGCGCAGTCGGC-AGCGCGTGGGTCTCATAATCCCAAGGTCGTGAGTTCGAT
CCTCACCGGTCGCA
>LPYRRHOCORISH10_LPYRH10_05_29_Y
CCTTCTGTAGCTCAATTGGT-AGAGCATGTGACTGTAGATCACAGGGTCGCTGGTTCGAT
TCCGGCCGGAAGGA
>TBRUCEIGAMBIENSEDAL972_TBG972_11_64_A
GGGCGTGTAGCTCAGT-GGT-AGAGCGTCCGTTTCGCATACGGAAGGCCTAGGGTTCGAT
CCCCTACTCGTCCA
>LGERBILLILEM452_LGELEM452_36_78_G
GCGCAGTTGGTCTAGT-GGT-AGAATTCTCGCCTGCCACGCGGGAGG-CCCGGGTTCGAT
TCCCGGACTGCGCA
>LAMAZONENSISMHOMBR71973M2269_KE390640-1_28_T
GGCTGCTTAGCTCAAT-GGC-AGAGCGCCGTCCTAGTAAGACGGAGGTCAGGGGTTCGAT
CCCCCTAGCGGCCT
>LPYRRHOCORISH10_LPYRH10_05_30_I
GCTCTCATAGCTCAGTCGGTTAGAGCGTGGGTCTAATAAGCCCAAGGTCACAGGTTCGAC
CCCTGTTGGGAGCA
>TBRUCEIGAMBIENSEDAL972_TBG972_11_65_R
GACGTTGTGGCGCAAT-GGA-AGCGCGTCGGATTCCGGATCCGAAGGTTGCGGGTTCGAC
CCCCGTCAGCGTTG
>LGERBILLILEM452_LGELEM452_36_79_P
GGTCCAGTGGTCTAGT-GGC-ATGATTCTCCCTTAGGGTGGGAGAGGTCCCGGGTTCAAT
TCCCGGCTGGACCC
>LAMAZONENSISMHOMBR71973M2269_KE390640-1_29_Y
CCTTCTGTAGCTCAATTGGT-AGAGCATGTGACTGTAGATCACAGGGTCGCTGGTTCGAT
TCCGGCCGGAAGGA
>LPYRRHOCORISH10_LPYRH10_05_31_M
GCGAGCGTAGCGCAGTCGGC-AGCGCGTGGGTCTCATAATCCCAAGGTCGTGAGTTCGAT
CCTCACCGGTCGCA
>TBRUCEIGAMBIENSEDAL972_TBG972_11_66_F
GCCGCGATAGCTCAGTTGGG-AGAGCGTCAGACTGAAGATCTGAAGGTCCCTGGTTCGAT
CCCGGGTCGCGGCA
>LGERBILLILEM452_LGELEM452_36_83_C
GGATTCATAGCTCAGT-GGT-AGAGCATTCGGCTGCAGTCCGAATGGTCCCCGGTTCAAA
CCCGGGTGGGTCCT
>LAMAZONENSISMHOMBR71973M2269_KE390692-1_31_A
GGGCGTGTAGCTCAGT-GGT-AGAGCGCCTGTTTTGCATACAGGAGGCCTAGGGTTCAAA
CCCCTACTCGTCCA
>LPYRRHOCORISH10_LPYRH10_06_47_C
GGATTCATAGCTCAGT-GGT-AGAGCATTCGGCTGCAGTCCGAATGGTCCCCGGTTCAAA
CCCGGGTGGGTCCT
>TBRUCEILISTER427_TB427_04_V4_7_V
GCGATGGTCGTCTAGT-GGTTAGGACATTCGCCTCACACGCGAGAGATCGCGGGTTCGAT
CCCCGCCCGTCGTA
>LGERBILLILEM452_LGELEM452_36_85_X
AGCACCGTAGCGCAGT-GGA-AGCGCGATGGGCTCATAACCCATAGGTCGTTGGATCGAA
ACCAATCGGTGCTA
>LAMAZONENSISMHOMBR71973M2269_KE390692-1_32_R
GCTCCAGTGGCCTAAT-GGATAAGGCTTTGGACTTCTAATCCAAAGATTGCGGGTTCGAA
TCCCGCCTGGAGTA
>LPYRRHOCORISH10_LPYRH10_06_49_X
AGCACCGTAGCGCAGT-GGA-AGCGCGATGGGCTCATAACCCATAGGTCGTTGGATCGAA
ACCAATCGGTGCTA
>TBRUCEILISTER427_TB427_04_V4_8_P
GGCCGTTTGGTCTAGT-GGC-ATGATTCCTGTTTCGGGTACAGGAGGCCGCGGGTTCGAT
TCCCGCAACGGCCC
>LGERBILLILEM452_LGELEM452_36_86_P
GGTCGTTTGGTCTAGT-GGT-ATGATTCCTGTTTTGGGTACAGGAGGTCACGGGTTCAAT
TCCCGTAACGACCC
>LAMAZONENSISMHOMBR71973M2269_KE390692-1_33_R
GCCCTTGTAGCCTAAT-GGATATGGCGTTTGCTTCCTAAGCAAAAGGTTGCGGGTTCGAG
TCCCGCCAGGGGTA
>LPYRRHOCORISH10_LPYRH10_06_50_P
GGTCGTTTGGTCTAGT-GGT-ATGATTCCTGTTTTGGGTACAGGAGGTCACGGGTTCAAT
TCCCGTAACGACCC
>TBRUCEILISTER427_TB427_04_V4_9_T
GGCCGCTTAGCACAGT-GGC-AGTGCACCACTCTCGTAAAGTGGGGGTCGCGAGTTCGAT
TCTCGCAGTGGCCT
>LGERBILLILEM452_LGELEM452_36_87_Y
CCTTCTGTAGCTCAATTGGT-AGAGCATGTGACTGTAGATCACAGGGTCGCTGGTTCGAT
TCCGGCCGGAAGGA
>LAMAZONENSISMHOMBR71973M2269_KE390774-1_35_F
GCCGCGATAGCTCAGTTGGG-AGAGCGTCAGACTGAAGATCTGAAGGTCCCTGGTTCGAT
CCCGGGTCGCGGCA
>LPYRRHOCORISH10_LPYRH10_06_54_T
GGCTGCTTAGCTCAAT-GGC-AGAGCGCCGTCCTAGTAAGACGGAGGTCACGGGTTCGAT
CCCCGTAGCGGCCT
>TBRUCEILISTER427_TB427_04_V4_10_Y
CCTTCTGTAGCTCAATTGGT-AGAGCATGTGACTGTAGATCACAGGGTCGCTGGTTCGAT
TCCGGCCGGAAGGA
>LGERBILLILEM452_LGELEM452_36_88_T
GGCTGCTTAGCTCAAT-GGC-AGAGCGCCGTCCTAGTAAGACGGAGGTCAGGGGTTCGAT
CCCCCTAGCGGCCT
>LAMAZONENSISMHOMBR71973M2269_KE390886-1_37_L
GCTGGGGTTCCCGAGTTGGTCAAGGGGTGAGACTTAAGTTCTCATGT-CGTGGGTTCGAA
CCCCACCTCCAGCA
>LPYRRHOCORISH10_LPYRH10_06_56_G
GCGCAGTTGGTCTAGT-GGT-AGAATTCTCGCCTGCCACGCGGGAGG-CCCGGGTTCGAT
TCCCGGACTGCGCA
>TBRUCEILISTER427_TB427_04_V4_11_V
GCGCTGATGGTCTAGGTGGTTATGACGTCGCTTTAACACGGCGAAGGTCTCGGGTTCGAG
TCCCGATCGGCGTA
>LGERBILLILEM452_LGELEM452_36_91_G
GCGCAGTTGGTCTAGT-GGT-AGAATTCTCGCCTGCCACGCGGGAGG-CCCGGGTTCGAT
TCCCGGACTGCGCA
>LAMAZONENSISMHOMBR71973M2269_KE390886-1_38_I
GCTCTCATAGCTCAGTCGGTTAGAGCGTGGGTCTAATAAGCCCAAGGTCACAGGTTCGAC
CCCTGTTGGGAGCA
>LPYRRHOCORISH10_LPYRH10_06_57_P
GGTCCAGTGGTCTAGT-GGC-ATGATTCTCCCTTAGGGTGGGAGAGGTCCCGGGTTCAAT
TCCCGGCTGGACCC
>TBRUCEILISTER427_TB427_04_V4_13_M
GCGAGCGTGGCGCAGTCGGC-AGCGCGTGGGTTTCATAATCCCAAGGTCGTGAGTTCGAG
CCTCACCGATCGCA
>LGERBILLILEM452_LGELEM452_SCAF000007_94_M
GCGAGCGTAGCGCAGTCGGC-AGCGCGTGGGTCTCATAATCCCAAGGTCGTGAGTTCGAT
CCTCACCGGTCGCA
>LAMAZONENSISMHOMBR71973M2269_KE390921-1_39_V
GCGATGGTCGTCTAGT-GGTTAGGACATTCGCCTCACACGCGAGAGATCGCGGGTTCAAT
CCCCGCCCGTCGTA
>LPYRRHOCORISH10_LPYRH10_07_58_M
GCGAGCGTAGCGCAGTCGGC-AGCGCGTGGGTCTCATAATCCCAAGGTCGTGAGTTCGAT
CCTCACCGGTCGCA
>TBRUCEILISTER427_TB427_04_V4_14_E
TCCGGTGTGGTATAGT-GGCTAGAACAAGCGGCTCTCACCCGCTAGA-CCCGGGTTCGAT
CCCCGGCACCGGAA
>LGERBILLILEM452_LGELEM452_SCAF000007_95_I
GCTCTCATAGCTCAGTCGGTTAGAGCGTGGGTCTAATAAGCCCAAGGTCACAGGTTCGAC
CCCTGTTGGGAGCA
>LAMAZONENSISMHOMBR71973M2269_KE390921-1_41_F
GCCGCGATAGCTCAGTTGGG-AGAGCGTCAGACTGAAGATCTGAAGGTCCCTGGTTCGAT
CCCGGGTCGCGGCA
>LPYRRHOCORISH10_LPYRH10_08_62_T
GGCCGCTTAGCACAGT-GGC-AGTGCACCACTCTCGTAAAGTGGGGGTCGCGAGTTCGAT
TCTCGCAGTGGCCT
>TBRUCEILISTER427_TB427_04_V4_15_M
GCGAGCGTGGCGCAGTCGGC-AGCGCGTGGGTTTCATAATCCCAAGGTCGTGAGTTCGAG
CCTCACCGATCGCA
>LGERBILLILEM452_LGELEM452_SCAF000007_96_V
GCGCGGTTGGTCTAGGTGGTTATGACGTCGCTTTAACACGGCGAAGGTCTCGGGTTCGAG
TCCCGAACTGCGTA
>LAMAZONENSISMHOMBR71973M2269_KE390994-1_44_R
GTCCGTGTGGCTCAAT-GGA-AGAGCATCTGACTACGGATCAGAGGGTTGCAGGTTCGAA
TCCTGTCACGGATG
>LPYRRHOCORISH10_LPYRH10_09_63_Y
CCTTCTGTAGCTCAATTGGT-AGAGCATGTGACTGTAGATCACAGGGTCGCTGGTTCGAT
TCCGGCCGGAAGGA
>TBRUCEILISTER427_TB427_04_V4_17_V
GCGCTGATGGTCTAGGTGGTTATGACGTCGCTTTAACACGGCGAAGGTCTCGGGTTCGAG
TCCCGATCGGCGTA
>LGERBILLILEM452_LGELEM452_SCAF000066_97_E
TCCGATGTGGTATAGT-GGATAGAACAAGCGGCTCTCACCCGCTAGA-CCCGGGTTCGAT
CCCCGGCATCGGAA
>LAMAZONENSISMHOMBR71973M2269_KE390994-1_45_M
GCGAGCGTAGCGCAGTCGGC-AGCGCGTGGGTCTCATAATCCCAAGGTCGTGAGTTCGAT
CCTCACCGGTCGCA
>LPYRRHOCORISH10_LPYRH10_09_64_T
GGCTGCTTAGCTCAAT-GGC-AGAGCGCCGTCCTAGTAAGACGGAGGTCACGGGTTCGAT
CCCCGTAGCGGCCT
>TBRUCEILISTER427_TB427_05_V4_18_R
GTCCGTGTGGCTCAAT-GGA-AGAGCATCTGACTACGGATCAGAGGGTTGCAGGTTCGAA
TCCTGTCACGGATG
>LGERBILLILEM452_LGELEM452_SCAF000066_98_G
GCGCAGTTGGTCTAGT-GGT-AGAATTCTCGCCTGCCACGCGGGAGG-CCCGGGTTCGAT
TCCCGGACTGCGCA
>LAMAZONENSISMHOMBR71973M2269_KE391011-1_46_R
GTCCGTGTGGCTCAAT-GGA-AGAGCATCTGACTACGGATCAGAGGGTTGCAGGTTCGAA
TCCTGTCACGGATG
>LPYRRHOCORISH10_LPYRH10_09_65_R
GTCCGTGTGGCTCAAT-GGA-AGAGCATCTGACTACGGATCAGAGGGTTGCAGGTTCGAA
TCCTGTCACGGATG
>TBRUCEILISTER427_TB427_05_V4_19_E
TCCGGTGTGGTATAGT-GGCTAGAACAAGCGGCTCTCACCCGCTAGA-CCCGGGTTCGAT
CCCCGGCACCGGAA
>LGERBILLILEM452_LGELEM452_SCAF000082_99_A
GGGGATGTAGCTCAGATGGT-AGAGCGACCGCTTAGCATGCGGTAGGTATTGGGATCGAT
ACCCAACTTCTCCA
>LAMAZONENSISMHOMBR71973M2269_KE391349-1_52_R
GTCCGTGTGGCTCAAT-GGA-AGAGCATCTGACTACGGATCAGAGGGTTGCAGGTTCGAA
TCCTGTCACGGATG
>LPYRRHOCORISH10_LPYRH10_09_66_D
TTCTCGGTAGTATAGT-GGTTAGTATACCCGCCTGTCACGCGGGTGA-CCCGGGTTCAAT
TCCCGGCCGGGAAG
>TBRUCEILISTER427_TB427_07_V4_20_A
GGGGATGTAGCTCAGATGGT-AGAGCGCCCGCTTAGCATGCGGGAGGTATTGGGATCGAT
ACCCAACTTCTCCA
>LGERBILLILEM452_LGELEM452_SCAF000082_101_D
TTCTCGGTAGTATAGT-GGTTAGTATACCCGCCTGTCACGCGGGTGA-CCCGGGTTCAAT
TCCCGGCCGGGAAG
>LAMAZONENSISMHOMBR71973M2269_KE391395-1_53_X
AGCACCGTAGCGCAGT-GGA-AGCGCGATGGGCTCATAACCCATAGGTCGTTGGATCGAA
ACCAATCGGTGCTA
>LPYRRHOCORISH10_LPYRH10_09_67_G
GCGCAGTTGGTCTAGT-GGT-AGAATTCTCGCCTGCCACGCGGGAGG-CCCGGGTTCGAT
TCCCGGACTGCGCA
>TBRUCEILISTER427_TB427_07_V4_22_D
TTCTCGGTAGTATAGT-GGTTAGTATACCCGCCTGTCACGCGGGTGA-CCCGGGTTCAAT
TCCCGGCCGGGAAG
>LINFANTUMJPCM5_LINJ-03_2_K
GCATTCCTAGCTCAGTCGGT-AGAGCGCACGGCTCTTAACCGTGTGGTCGTGGGTTCGAT
CCCCACGGAGTGCG
>LAMAZONENSISMHOMBR71973M2269_KE391476-1_56_D
TTCTCGGTAGTATAGT-GGTTAGTATACCCGCCTGTCACGCGGGTGA-CCCGGGTTCAAT
TCCCGGCCGGGAAG
>LPYRRHOCORISH10_LPYRH10_09_68_T
GGCTGCTTAGCTCAAT-GGC-AGAGCGCCGTCCTAGTAAGACGGAGGTCACGGGTTCGAT
CCCCGTAGCGGCCT
>TBRUCEILISTER427_TB427_07_V4_23_D
TTCTCGGTAGTATAGT-GGTTAGTATACCCGCCTGTCACGCGGGTGA-CCCGGGTTCAAT
TCCCGGCCGGGAAG
>LINFANTUMJPCM5_LINJ-05_3_R
GTCCGTGTGGCTCAAT-GGA-AGAGCATCTGACTACGGATCAGAGGGTTGCAGGTTCGAA
TCCTGTCACGGATG
>LAMAZONENSISMHOMBR71973M2269_KE391478-1_57_G
GCGCAGTTGGTCTAGT-GGT-AGAATTCTCGCCTGCCACGCGGGAGG-CCCGGGTTCGAT
TCCCGGACTGCGCA
>LPYRRHOCORISH10_LPYRH10_11_69_P
GGCCGCTTGGTCTAGT-GGT-ATGATTCCCGCTTCGGGTGCGGGAGGTCAGGGGTTCAAT
TCCCCTAGCGGCCC
>TBRUCEILISTER427_TB427_07_V4_25_A
GGGGATGTAGCTCAGATGGT-AGAGCGCCCGCTTAGCATGCGGGAGGTATTGGGATCGAT
ACCCAACTTCTCCA
>LINFANTUMJPCM5_LINJ-07_5_R
GTCCGTGTGGCTCAAT-GGA-AGAGCATCTGACTACGGATCAGAGGGTTGCAGGTTCGAA
TCCTGTCACGGATG
>LAMAZONENSISMHOMBR71973M2269_KE391478-1_58_T
GGCTGCTTAGCTCAAT-GGC-AGAGCGCCGTCCTAGTAAGACGGAGGTCAGGGGTTCGAT
CCCCCTAGCGGCCT
>LPYRRHOCORISH10_LPYRH10_11_71_I
GCTCTCATAGCTCAGTCGGTTAGAGCGTGGGTCTAATAAGCCCAAGGTCACAGGTTCGAC
CCCTGTTGGGAGCA
>TBRUCEILISTER427_TB427_07_V4_26_K
GCCCTTCTAGCTCAGTCGGT-AGAGCGCACGGCTCTTAACCGTGTGGTCGTGGGTTCGAG
CCCCACGGGGGGTG
>LINFANTUMJPCM5_LINJ-09_7_X
AGCACCGTAGCGCAGT-GGA-AGCGCGATGGGCTCATAACCCATAGGTCGTTGGATCGAA
ACCAATCGGTGCTA
>LAMAZONENSISMHOMBR71973M2269_KE391478-1_59_G
GCGCAGTTGGTCTAGT-GGT-AGAATTCTCGCCTGCCACGCGGGAGG-CCCGGGTTCGAT
TCCCGGACTGCGCA
>LPYRRHOCORISH10_LPYRH10_11_72_L
GCTGGGGTTCCCGAGTTGGTCAAGGGGTGAGACTTAAGTTCTCATGT-CGTGGGTTCGAA
CCCCACCTCCAGCA
>TBRUCEILISTER427_TB427_07_V4_27_A
GGGCGTGTAGCTCAGT-GGT-AGAGCATCCGTTTCGCATACGGAAGGCCTAGGGTTTGAT
CCCCTACTCGTCCA
>LINFANTUMJPCM5_LINJ-09_9_V
GCGATGGTCGTCTAGT-GGTTAGGACATTCGCCTCACACGCGAGAGATCGCGGGTTCAAT
CCCCGCCCGTCGTA
>LAMAZONENSISMHOMBR71973M2269_KE391478-1_60_P
GGTCCAGTGGTCTAGT-GGC-ATGATTCTCCCTTAGGGTGGGAGAGGTCCCGGGTTCAAT
TCCCGGCTGGACCC
>LPYRRHOCORISH10_LPYRH10_11_73_I
GCTCTCATAGCTCAGTCGGTTAGAGCGTGGGTCTAATAAGCCCAAGGTCACAGGTTCGAC
CCCTGTTGGGAGCA
>TBRUCEILISTER427_TB427_07_V4_28_G
GCGCAGTTGGTCTAGT-GGT-AGAATTCTCGCCTGCCACGCGGGAGG-CCCGGGTTCGAT
TCCCGGACTGCGCA
>LINFANTUMJPCM5_LINJ-09_11_F
GCCGCGATAGCTCAGTTGGG-AGAGCGTCAGACTGAAGATCTGAAGGTCCCTGGTTCGAT
CCCGGGTCGCGGCA
>LAMAZONENSISMHOMBR71973M2269_KE391478-1_61_V
GCGCGGTTGGTCTAGGTGGTTATGACGTCGCTTTAACACGGCGAAGGTCTCGGGTTCGAG
TCCCGAACTGCGTA
>LPYRRHOCORISH10_LPYRH10_12_75_D
TTCTCGGTAGTATAGT-GGTTAGTATACCCGCCTGTCACGCGGGTGA-CCCGGGTTCAAT
TCCCGGCCGGGAAG
>TBRUCEILISTER427_TB427_08_V4_29_C
GGATTCATAGCTCAGT-GGT-AGAGCATTCGGCTGCAGTCCGAATGGTCCCCGGTTCAAA
CCCGGGTGGGTCCT
>LINFANTUMJPCM5_LINJ-09_12_E
TCCGATGTAGTATAAC-GGTTAGAACACCTGGCTTTCACCCAGGAGA-TCCGGGTTCGAT
TCCCGGTATCGGAG
>LAMAZONENSISMHOMBR71973M2269_KE391478-1_62_K
GCATTCCTAGCTCAGTCGGT-AGAGCGCACGGCTCTTAACCGTGTGGTCGTGGGTTCGAT
CCCCACGGAGTGCG
>LPYRRHOCORISH10_LPYRH10_12_76_R
GTCCGTGTGGCTCAAT-GGA-AGAGCATCTGACTACGGATCAGAGGGTTGCAGGTTCGAA
TCCTGTCACGGATG
>TBRUCEILISTER427_TB427_08_V4_30_C
GGATTCATAGCTCAGT-GGT-AGAGCATTCGGCTGCAGTCCGAATGGTCCCCGGTTCAAA
CCCGGGTGGGTCCT
>LINFANTUMJPCM5_LINJ-09_13_V
GCGATGGTCGTCTAGT-GGTTAGGACATTCGCCTCACACGCGAGAGATCGCGGGTTCAAT
CCCCGCCCGTCGTA
>LAMAZONENSISMHOMBR71973M2269_KE391501-1_63_E
TCCGATGTGGTATAGT-GGATAGAACAAGCGGCTCTCACCCGCTAGA-CCCGGGTTCGAT
CCCCGGCATCGGAA
>LPYRRHOCORISH10_LPYRH10_12_77_E
TCCGGTGTGGTATAGT-GGATAGAACAAGCGGCTCTCACCCGCTAGA-CCCGGGTTCGAT
CCCCGGCACCGGAA
>TBRUCEILISTER427_TB427_08_V4_31_R
GTCCGTGTGGCTCAAT-GGA-AGAGCATCTGACTACGGATCAGAGGGTTGCAGGTTCGAA
TCCTGTCACGGATG
>LINFANTUMJPCM5_LINJ-09_14_R
GACGTTGTGGCGCAAT-GGA-AGCGCGTCGGATTCCGGATCCGAAGGTTGTGGGTTCGAC
CCCCATCAGCGTTG
>LAMAZONENSISMHOMBR71973M2269_KE391573-1_67_P
GGCCGCTTAGTCTAGT-GGT-ATGATTCCCGCTTCGGGTGCGGGAGGTCAGGGGTTCAAT
TCCCCTAGCGGCCC
>LPYRRHOCORISH10_LPYRH10_12_78_G
GCGCAGTTGGTCTAGT-GGT-AGAATTCTCGCCTGCCACGCGGGAGG-CCCGGGTTCGAT
TCCCGGACTGCGCA
>TBRUCEILISTER427_TB427_08_V4_32_I
GCTCCTATAGCTCAGTCGGTTAGAGCGTGGGTCTAATAAGCCCAAGGTCACAGGTTCGAC
CCCTGTTGGGAGCA
>LINFANTUMJPCM5_LINJ-10_16_K
GCATTCCTAGCTCAGTCGGT-AGAGCGCACGGCTCTTAACCGTGTGGTCGTGGGTTCGAT
CCCCACGGAGTGCG
>LAMAZONENSISMHOMBR71973M2269_KE391669-1_68_N
TCCTCCCTGGCGCAGTCGGC-AGCGCGTTAGGCTGTTAACCTACAGGTCGTTGGTTCGAA
TCCAACGGGAGGAG
>LPYRRHOCORISH10_LPYRH10_14_81_P
GGTCCAGTGGTCTAGT-GGC-ATGATTCTCCCTTAGGGTGGGAGAGGTCCCGGGTTCAAT
TCCCGGCTGGACCC
>TBRUCEILISTER427_TB427_08_V4_36_I
GCTCCTATAGCTCAGTCGGTTAGAGCGTGGGTCTAATAAGCCCAAGGTCACAGGTTCGAC
CCCTGTTGGGAGCA
>LINFANTUMJPCM5_LINJ-10_17_G
GCGCAGTTGGTCTAGT-GGT-AGAATTCTCGCCTGCCACGCGGGAGG-CCCGGGTTCGAT
TCCCGGACTGCGCA
>LAMAZONENSISMHOMBR71973M2269_KE391669-1_69_Y
CCTTCTGTAGCTCAATTGGT-AGAGCATGTGACTGTAGATCACAGGGTCGCTGGTTCGAT
TCCGGCCGGAAGGA
>LPYRRHOCORISH10_LPYRH10_14_82_V
GCGCGGTTGGTCTAGGTGGTTATGACGTCGCTTTAACACGGCGAAGGTCTCGGGTTCGAG
TCCCGAACTGCGTA
>TBRUCEILISTER427_TB427_08_V4_38_N
TCCTCCCTGGCGCAGTCGGC-AGCGCGTTAGGCTGTTAACCTACAGGTCGTTGGTTCGAA
TCCAACGGGAGGAG
>LINFANTUMJPCM5_LINJ-10_18_N
TCCTCCCTGGCGCAGTCGGC-AGCGTGTTAGGCTGTTAACCTACAGGTCGTTGGTTCGAA
TCCAACGGGAGGAG
>LAMAZONENSISMHOMBR71973M2269_KE391669-1_70_T
GGCCGCTTAGCACAGT-GGC-AGTGCACCACTCTCGTAAAGTGGGGGTCGCGAGTTCGAT
TCTCGCAGTGGCCT
>LPYRRHOCORISH10_LPYRH10_14_83_K
GCATTCCTAGCTCAGTCGGT-AGAGCGCACGGCTCTTAACCGTGTGGTCGTGGGTTCGAT
CCCCACGGAGTGCG
>TBRUCEILISTER427_TB427_08_V4_39_W
GGGGGCTTAGCTCAGT-GGT-AGAGCATTGGATTCCAAATCCAGGGGTCGCAGGTTCAAT
CCCTGCAGTCCTCA
>LINFANTUMJPCM5_LINJ-11_20_A
GGGCGTGTAGCTCAGT-GGT-AGAGCGTCCGTTTCGCATACGGAAGGCCTAGGGTTCGAT
CCCCTACTCGTCCA
>LAMAZONENSISMHOMBR71973M2269_KE391669-1_71_P
GGCCGCTTAGTCTAGT-GGT-ATGATTCCCGCTTCGGGTGCGGGAGGTCAGGGGTTCAAT
TCCCCTAGCGGCCC
>LPYRRHOCORISH10_LPYRH10_16_86_X
AGCACCGTAGCGCAGT-GGA-AGCGCGATGGGCTCATAACCCATAGGTCGTTGGATCGAA
ACCAATCGGTGCTA
>TBRUCEILISTER427_TB427_08_V4_43_K
GCCCTTCTAGCTCAGTCGGT-AGAGCGCACGGCTCTTAACCGTGTGGTCGTGGGTTCGAG
CCCCACGGGGGGTG
>LINFANTUMJPCM5_LINJ-11_21_G
GCGCCGCTGGTCTAGT-GGC-ATGATGATACCCTCCCAAGGTATTGA-CCCGGGTTCGAT
TCCCGGGCGGCGCA
>LAMAZONENSISMHOMBR71973M2269_KE391669-1_72_N
TCCTCCCTGGCGCAGTCGGC-AGCGCGTTAGGCTGTTAACCTACAGGTCGTTGGTTCGAA
TCCAACGGGAGGAG
>LPYRRHOCORISH10_LPYRH10_16_88_V
GCGATGGTCGTCTAGT-GGTTAGGACATTCGCCTCACACGCGAGAGATCGCGGGTTCAAT
CCCCGCCCGTCGTA
>TBRUCEILISTER427_TB427_08_V4_44_G
GCAATCGTGGTCCAAC-GGTTAAGATTTCCGCCTTCCAAGCGGGAGA-CCCGGGTTCGAC
TCCCGGCGATTGCA
>LINFANTUMJPCM5_LINJ-11_22_A
GGGCGTGTAGCTCAGT-GGT-AGAGCGTCCGTTTCGCATACGGAAGGCCTAGGGTTCGAT
CCCCTACTCGTCCA
>LAMAZONENSISMHOMBR71973M2269_KE391699-1_73_A
GGGGATGTAGCTCAGATGGT-AGAGCGACCGCTTAGCATGCGGTAGGTATTGGGATCGAT
ACCCAACTTCTCCA
>LPYRRHOCORISH10_LPYRH10_16_90_F
GCCGCGATAGCTCAGTTGGG-AGAGCGTCAGACTGAAGATCTGAAGGTCCCTGGTTCGAT
CCCGGGTCGCGGCA
>TBRUCEILISTER427_TB427_08_V4_46_T
GGCCTCGTAGCACAGT-GGC-AGTGCACTGGTCTTGTAAACCAGGGGTCCCGAGTTCAAT
TCTCGGCGGGGCCT
>LINFANTUMJPCM5_LINJ-11_24_M
GCGAGCGTAGCGCAGTCGGC-AGCGCGTGGGTCTCATAATCCCAAGGTCGTGAGTTCGAT
CCTCACCGGTCGCA
>LAMAZONENSISMHOMBR71973M2269_KE391949-1_74_C
GGATTCATAGCTCAGT-GGT-AGAGCATTCGGCTGCAGTCCGAATGGTCCCCGGTTCAAA
CCCGGGTGGGTCCT
>LPYRRHOCORISH10_LPYRH10_16_91_E
TCCGATGTAGTATAAC-GGTTAGAACACCTGGCTTTCACCCAGGAGA-TCCGGGTTCGAT
TCCCGGTATCGGAG
>TBRUCEILISTER427_TB427_08_V4_47_R
GGTCTCGTGGCGCAAT-GGA-AGCGCATCAGACTTCGGATCTGAGGGTTGCAGGTTCGAG
TCCTGCCGGGATCG
>LINFANTUMJPCM5_LINJ-11_25_R
GTCCGTGTGGCTCAAT-GGA-AGAGCATCTGACTACGGATCAGAGGGTTGCAGGTTCGAA
TCCTGTCACGGATG
>LAMAZONENSISMHOMBR71973M2269_KE391949-1_76_X
AGCACCGTAGCGCAGT-GGA-AGCGCGATGGGCTCATAACCCATAGGTCGTTGGATCGAA
ACCAATCGGTGCTA
>LPYRRHOCORISH10_LPYRH10_16_92_E
TCCGATGTAGTATAAC-GGTTAGAACACCTGGCTTTCACCCAGGAGA-TCCGGGTTCGAT
TCCCGGTATCGGAG
>TBRUCEILISTER427_TB427_08_V4_48_K
GCCCTTCTAGCTCAGTCGGT-AGAGCGCACGGCTCTTAACCGTGTGGTCGTGGGTTCGAG
CCCCACGGGGGGTG
>LINFANTUMJPCM5_LINJ-15_28_D
TTCTCGGTAGTATAGT-GGTTAGTATACCCGCCTGTCACGCGGGTGA-CCCGGGTTCAAT
TCCCGGCCGGGAAG
>LAMAZONENSISMHOMBR71973M2269_KE391949-1_77_P
GGTCGTTTGGTCTAGT-GGT-ATGATTCCTGTTTTGGGTACAGGAGGTCACGGGTTCAAT
TCCCGTAACGACCC
>LPYRRHOCORISH10_LPYRH10_16_93_V
GCGATGGTCGTCTAGT-GGTTAGGACATTCGCCTCACACGCGAGAGATCGCGGGTTCAAT
CCCCGCCCGTCGTA
>TBRUCEILISTER427_TB427_08_V4_49_R
GTCCGTGTGGCTCAAT-GGA-AGAGCATCTGACTACGGATCAGAGGGTTGCAGGTTCGAA
TCCTGTCACGGATG
>LINFANTUMJPCM5_LINJ-15_29_E
TCCGATGTGGTATAGT-GGATAGAACAAGCGGCTCTCACCCGCTAGA-CCCGGGTTCGAT
CCCCGGCATCGGAA
>LARABICALEM1108_LARLEM1108_03_2_K
GCATTCCTAGCTCAGTCGGT-AGAGCGCACGGCTCTTAACCGTGTGGTCGTGGGTTCGAC
CCCCACGGAGTGCG
>LPYRRHOCORISH10_LPYRH10_16_94_R
GACGTTGTGGCGCAAT-GGA-AGCGCGTCGGATTCCGGATCCGAAGGTTGTGGGTTCGAC
CCCCATCAGCGTTG
>TBRUCEILISTER427_TB427_09_V4_50_G
GCGCAGTTGGTCTAGT-GGT-AGAATTCTCGCCTGCCACGCGGGAGG-CCCGGGTTCGAT
TCCCGGACTGCGCA
>LINFANTUMJPCM5_LINJ-17_31_D
TTCTCGGTAGTATAGT-GGTTAGTATACCCGCCTGTCACGCGGGTGA-CCCGGGTTCAAT
TCCCGGCCGGGAAG
>LARABICALEM1108_LARLEM1108_05_3_R
GTCCGTGTGGCTCAAT-GGA-AGAGCATCTGACTACGGATCAGAGGGTTGCAGGTTCGAA
TCCTGTCACGGATG
>LPYRRHOCORISH10_LPYRH10_17_96_A
GGGCGTATAGCTCAGT-GGT-AGAGCGTCCGTTTCGCATACGGAAGGCCTAGGGTTCGAT
CCCCTATTCGTCCA
>TBRUCEILISTER427_TB427_10_V5_53_G
GCGCAGTTGGTCTAGT-GGT-AGAATTCTCGCCTGCCACGCGGGAGG-CCCGGGTTCGAT
TCCCGGACTGCGCA
>LINFANTUMJPCM5_LINJ-17_33_A
GGGGATGTAGCTCAGATGGT-AGAGCGACCGCTTAGCATGCGGTAGGTATTGGGATCGAT
ACCCAACTTCTCCA
>LARABICALEM1108_LARLEM1108_07_6_R
GTCCGTGTGGCTCAAT-GGA-AGAGCATCTGACTACGGATCAGAGGGTTGCAGGTTCGAA
TCCTGTCACGGATG
>LPYRRHOCORISH10_LPYRH10_17_97_P
GGCCGCTTGGTCTAGT-GGT-ATGATTCCCGCTTCGGGTGCGGGAGGTCAGGGGTTCAAT
TCCCCTAGCGGCCC
>TBRUCEILISTER427_TB427_10_V5_54_P
GGCCCAGTGGTCTAGT-GGC-ATGATTCTCCCTTAGGGTGGGAGAGGTCCCGGGTTCAAT
TCCCGGCTGGGCCC
>LINFANTUMJPCM5_LINJ-21_38_P
GGTCCAGTGGTCTAGT-GGC-ATGATTCTCCCTTAGGGTGGGAGAGGTCCCGGGTTCAAT
TCCCGGCTGGACCC
>LARABICALEM1108_LARLEM1108_09_7_X
AGCACCGTAGCGCAGT-GGA-AGCGCGATGGGCTCATAACCCATAGGTCGTTGGATCGAA
ACCAATCGGTGCTA
>LPYRRHOCORISH10_LPYRH10_18_100_A
GGGCGTATAGCTCAGT-GGT-AGAGCGTCCGTTTCGCATACGGAAGGCCTAGGGTTCGAT
CCCCTATTCGTCCA
>TBRUCEILISTER427_TB427_10_V5_55_T
GGCCGCTTAGCTCAAT-GGC-AGAGCGCCGTCCTAGTAAGACGGAGGTCGGGGGTTCGAT
CCCCCCAGTGGCCT
>LINFANTUMJPCM5_LINJ-21_39_V
GCGCGGTTGGTCTAGGTGGTTATGACGTCGCTTTAACACGGCGAAGGTCTCGGGTTCGAG
TCCCGAACTGCGTA
>LARABICALEM1108_LARLEM1108_09_9_V
GCGATGGTCGTCTAGT-GGTTAGGACATTCGCCTCACACGCGAGAGATCGCGGGTTCAAT
CCCCGCCCGTCGTA
>LPYRRHOCORISH10_LPYRH10_18_101_G
GCGCCGCTGGTCTAGT-GGC-ATGATGGTACCCTCCCAAGGTATTGA-CCCGGGTTCGAT
TCCCGGGCGGCGCA
>TBRUCEILISTER427_TB427_10_V5_57_X
AGCACCGTGGCGCAGG-GGA-AGCGCGATGGGCTCATAACCCATAGGACGTTGGATCGAA
ACCAACCGGTGCTA
>LINFANTUMJPCM5_LINJ-21_40_K
GCATTCCTAGCTCAGTCGGT-AGAGCGCACGGCTCTTAACCGTGTGGTCGTGGGTTCGAT
CCCCACGGAGTGCG
>LARABICALEM1108_LARLEM1108_09_11_F
GCCGCGATAGCTCAGTTGGG-AGAGCGTCAGACTGAAGATCTGAAGGTCCCTGGTTCGAT
CCCGGGTCGCGGCA
>LPYRRHOCORISH10_LPYRH10_18_102_A
GGGCGTATAGCTCAGT-GGT-AGAGCGTCCGTTTCGCATACGGAAGGCCTAGGGTTCGAT
CCCCTATTCGTCCA
>TBRUCEILISTER427_TB427_10_V5_58_P
GGCCGTTTGGTCTAGT-GGT-ATGATTCCTGCTTTGGGTGCAGGAGGTCACGGGTTCAAT
TCCCGTAACGGCCC
>LINFANTUMJPCM5_LINJ-23_45_R
GTCCGTGTGGCTCAAT-GGA-AGAGCATCTGACTACGGATCAGAGGGTTGCAGGTTCGAA
TCCTGTCACGGATG
>LARABICALEM1108_LARLEM1108_09_12_E
TCCGATGTAGTATAAC-GGTTAGAACACCTGGCTTTCACCCAGGAGA-TCCGGGTTCGAT
TCCCGGTATCGGAG
>LPYRRHOCORISH10_LPYRH10_18_104_M
GCGAGCGTAGCGCAGTCGGC-AGCGCGTGGGTCTCATAATCCCAAGGTCGTGAGTTCGAT
CCTCACCGGTCGCA
>TBRUCEILISTER427_TB427_10_V5_59_N
TCCTCCCTGGCGCAGTCGGC-AGCGCGTTAGGCTGTTAACCTACAGGTCGTTGGTTCGAA
TCCAACGGGAGGAG
>LINFANTUMJPCM5_LINJ-23_47_T
GGCCGCTTAGCACAGT-GGC-AGTGCACTGGTCTTGTAAACCAGGGGTCCCGAGTTCAAT
TCTCGGAGTGGCCT
>LARABICALEM1108_LARLEM1108_09_13_V
GCGATGGTCGTCTAGT-GGTTAGGACATTCGCCTCACACGCGAGAGATCGCGGGTTCAAT
CCCCGCCCGTCGTA
>LPYRRHOCORISH10_LPYRH10_18_105_R
GTCCGTGTGGCTCAAT-GGA-AGAGCATCTGACTACGGATCAGAGGGTTGCAGGTTCGAA
TCCTGTCACGGATG
>TBRUCEILISTER427_TB427_10_V5_60_A
GGGCGTGTAGCTCAGT-GGT-AGAGCGCCTGTTTTGCATACAGGAGGCCTGGGGTTCAAA
CCCCTACTCGTCCA
>LINFANTUMJPCM5_LINJ-23_48_R
GGCCTCTTGGCGCAAT-GGA-AGCGCATCAGACTTCGGATCTGAGGGTTGCAGGTTCGAG
TCCTGCAGGGGTCG
>LARABICALEM1108_LARLEM1108_09_14_R
GACGTTGTGGCGCAAT-GGA-AGCGCGTCGGATTCCGGATCCGAAGGTTGTGGGTTCGAC
CCCCATCAGCGTTG
>LPYRRHOCORISH10_LPYRH10_19_106_E
TCCGGTGTGGTATAGT-GGATAGAACAAGCGGCTCTCACCCGCTAGA-CCCGGGTTCGAT
CCCCGGCACCGGAA
>TBRUCEILISTER427_TB427_10_V5_61_R
GCTCCAGTGGCCTAAT-GGATATGGCTTTGGACTTCTAATCCAAAGGTTGCGGGTTCGAG
TCCCGTCTGGAGTA
>LINFANTUMJPCM5_LINJ-23_49_K
GCACTTCTAGCTCAGTTGGT-AGAGCGCGTGGCTTTTAACCTCGTGGTCGTGGGTTCGAG
CCCCACGGAGTGCG
>LARABICALEM1108_LARLEM1108_09_16_E
TCCGATGTAGTATAAC-GGTTAGAACACCTGGCTTTCACCCAGGAGA-TCCGGGTTCGAT
TCCCGGTATCGGAG
>LPYRRHOCORISH10_LPYRH10_19_107_A
GGGCGTGTAGCTCAGT-GGT-AGAGCGCCTGTTTTGCATACAGGAGGCCTAGGGTTCAAC
CCCCTACTCGTCCA
>TBRUCEILISTER427_TB427_10_V5_62_K
GCCTTCCTAGCTCAGT-GGT-AGAGCGCACGGCTTTTAACCGTGTGGTCGTGGGTTCGAT
CCCCACGGAAGGCG
>LINFANTUMJPCM5_LINJ-23_50_G
GCAATTGTGGTCCAAC-GGTTAAGATCCCCGCCTTCCAAGCGGGTGA-CCCGGGTTCGAC
TCCCGGCAATTGCA
>LARABICALEM1108_LARLEM1108_09_17_V
GCGATGGTCGTCTAGT-GGTTAGGACATTCGCCTCACACGCGAGAGATCGCGGGTTCAAT
CCCCGCCCGTCGTA
>LPYRRHOCORISH10_LPYRH10_19_108_R
GCTCCAGTGGCCTAAT-GGATAAGGCTTTGGACTTCTAATCCAAAGATTGCGGGTTCGAG
TCCCGCCTGGAGTA
>TBRUCEILISTER427_TB427_10_V5_63_R
GCCCCCGTAGCCCAAT-GGATAAGGCGTTCGCTTCCTAAGCGAAAGATTGCGGGTTCGAG
TCCCGCCGGAGGTA
>LINFANTUMJPCM5_LINJ-23_51_W
GGGGGCTTAGCTCAGT-GGT-AGAGCATTGGATTCCAAATCCAGGGGTCGTAGGTTCAAT
CCCTGCAGCTCTCA
>LARABICALEM1108_LARLEM1108_09_18_R
GACGTTGTGGCGCAAT-GGA-AGCGCGTCGGATTCCGGATCCGAAGGTTGTGGGTTCGAC
CCCCATCAGCGTTG
>LPYRRHOCORISH10_LPYRH10_19_109_R
GCTCTTGTAGCCTAAT-GGATATGGCGTTTGCTTCCTAAGCAAAAGGTTGCGGGTTCGAG
TCCCGCCAGGAGTA
>TBRUCEILISTER427_TB427_11_01_V4_65_G
GCGCCGTTGGTCTAGT-GGC-ATGATGGTACCCTCCCAAGGTATTGA-CCCGGGTTCGAT
TCCCGGACGGCGCA
>LINFANTUMJPCM5_LINJ-24_53_P
GGCCGCTTAGTCTAGT-GGT-ATGATTCCCGCTTCGGGTGCGGGAGGTCAGGGGTTCAAT
TCCCCTAGCGGCCC
>LARABICALEM1108_LARLEM1108_10_20_K
GCATTCCTAGCTCAGTCGGT-AGAGCGCACGGCTCTTAACCGTGTGGTCGTGGGTTCGAT
CCCCACGGAGTGCG
>LPYRRHOCORISH10_LPYRH10_19_110_K
GCATTCCTAGCTCAGTCGGT-AGAGCGCACGGCTCTTAACCGTGTGGTCGTGGGTTCGAT
CCCCACGGAGTGCG
>TBRUCEILISTER427_TB427_11_01_V4_67_E
TCCGGTATAGTATAAC-GGTTAGAACATCTGGCTTTCACCCAGAAGA-TCCGGGTTCGAT
TCCCGGTACCGGAA
>LINFANTUMJPCM5_LINJ-24_55_L
GCTGGGGTTCCCGAGTTGGTCAAGGGGTGAGACTTAAGTTCTCATGT-CGTGGGTTCGAA
CCCCACCTCCAGCA
>LARABICALEM1108_LARLEM1108_10_21_G
GCGCAGTTGGTCTAGT-GGT-AGAATTCTCGCCTGCCACGCGGGAGG-CCCGGGTTCGAT
TCCCGGACTGCGCA
>LPYRRHOCORISH10_LPYRH10_20_111_E
TCCGGTGTGGTATAGT-GGATAGAACAAGCGGCTCTCACCCGCTAGA-CCCGGGTTCGAT
CCCCGGCACCGGAA
>TBRUCEILISTER427_TB427_11_01_V4_68_F
GCCGCGATAGCTCAGTTGGG-AGAGCGTCAGACTGAAGATCTGAAGGTCCCTGGTTCGAT
CCCGGGTCGCGGCA
>LINFANTUMJPCM5_LINJ-24_56_I
GCTCTCATAGCTCAGTCGGTTAGAGCGTGGGTCTAATAAGCCCAAGGTCACAGGTTCGAC
CCCTGTTGGGAGCA
>LARABICALEM1108_LARLEM1108_10_22_N
TCCTCCCTGGCGCAGTCGGC-AGCGCGTTAGGCTGTTAACCTACAGGTCGTTGGTTCGAA
TCCAACGGGAGGAG
>LPYRRHOCORISH10_LPYRH10_21_112_D
TTCTCGGTAGTATAGT-GGTTAGTATACCCGCCTGTCACGCGGGTGA-CCCGGGTTCAAT
TCCCGGCCGGGAAG
>TBRUCEILISTER427_TB427_11_01_V4_69_A
GGGCGTGTAGCTCAGT-GGT-AGAGCGTCCGTTTCGCATACGGAAGGCCTAGGGTTCGAT
CCCCTACTCGTCCA
>LINFANTUMJPCM5_LINJ-24_57_I
GCTCTCATAGCTCAGTCGGTTAGAGCGTGGGTCTAATAAGCCCAAGGTCACAGGTTCGAC
CCCTGTTGGGAGCA
>LARABICALEM1108_LARLEM1108_11_24_A
GGGCGTGTAGCTCAGT-GGT-AGAGCGTCCGTTTCGCATACGGAAGGCCTAGGGTTCAAT
CCCCTACTCGTCCA
>LPYRRHOCORISH10_LPYRH10_21_114_A
GGGGATGTAGCTCAGATGGT-AGAGCGACCGCTTAGCATGCGGTAGGTATTGGGATCGAT
ACCCAACTTCTCCA
>TBRUCEILISTER427_TB427_11_01_V4_70_R
GACGTTGTGGCGCAAT-GGA-AGCGCGTCGGATTCCGGATCCGAAGGTTGCGGGTTCGAC
CCCCGTCAGCGTTG
>LINFANTUMJPCM5_LINJ-24_58_D
TTCTCGGTAGTATAGT-GGTTAGTATACCCGCCTGTCACGCGGGTGA-CCCGGGTTCAAT
TCCCGGCCGGGAAG
>LARABICALEM1108_LARLEM1108_11_25_G
GCGCCGCTGGTCTAGT-GGC-ATGATGGTACCCTCCCAAGGTATTGA-CCCGGGTTCGAT
TCCCGGGCGGCGCA
>LPYRRHOCORISH10_LPYRH10_22_115_K
GCATTCCTAGCTCAGTCGGT-AGAGCGCACGGCTCTTAACCGTGTGGTCGTGGGTTCGAT
CCCCACGGAGTGCG
>TBRUCEILISTER427_TB427_11_01_V4_71_F
GCCGCGATAGCTCAGTTGGG-AGAGCGTCAGACTGAAGATCTGAAGGTCCCTGGTTCGAT
CCCGGGTCGCGGCA
>LINFANTUMJPCM5_LINJ-30_65_T
GGCCGCTTAGCACAGT-GGC-AGTGCACCACTCTCGTAAAGTGGGGGTCGCGAGTTCGAT
TCTCGCAGTGGCCT
>LARABICALEM1108_LARLEM1108_11_26_A
GGGCGTGTAGCTCAGT-GGT-AGAGCGTCCGTTTCGCATACGGAAGGCCTAGGGTTCAAT
CCCCTACTCGTCCA
>LPYRRHOCORISH10_LPYRH10_22_116_G
GCGCAGTTGGTCTAGT-GGT-AGAATTCTCGCCTGCCACGCGGGAGG-CCCGGGTTCGAT
TCCCGGACTGCGCA
>TBRUCEITREU927_TB927_04_V5-1_6_V
GCGATGGTCGTCTAGT-GGTTAGGACATTCGCCTCACACGCGAGAGATCGCGGGTTCGAT
CCCCGCCCGTCGTA
>LINFANTUMJPCM5_LINJ-31_66_F
GCCGCGATAGCTCAGTTGGG-AGAGCGTCAGACTGAAGATCTGAAGGTCCCTGGTTCGAT
CCCGGGTCGCGGCA
>LARABICALEM1108_LARLEM1108_11_28_M
GCGAGCGTAGCGCAGTCGGC-AGCGCGTGGGTCTCATAATCCCAAGGTCGTGAGTTCGAT
CCTCACCGGTCGCA
>LPYRRHOCORISH10_LPYRH10_22_117_N
TCCTCCCTGGCGCAGTCGGC-AGCGCGTTAGGCTGTTAACCTACAGGTCGTTGGTTCGAA
TCCAACGGGAGGAG
>TBRUCEITREU927_TB927_04_V5-1_7_P
GGCCGTTTGGTCTAGT-GGC-ATGATTCCTGTTTCGGGTACAGGAGGCCGCGGGTTCGAT
TCCCGCAACGGCCC
>LINFANTUMJPCM5_LINJ-31_68_A
GGGGATGTAGCTCAGATGGT-AGAGCGACCGCTTAGCATGCGGTAGGTATTGGGATCGAT
ACCCAACTTCTCCA
>LARABICALEM1108_LARLEM1108_11_29_R
GTCCGTGTGGCTCAAT-GGA-AGAGCATCTGACTACGGATCAGAGGGTTGCAGGTTCGAA
TCCTGTCACGGATG
>LPYRRHOCORISH10_LPYRH10_23_118_V
GCGATGGTCGTCTAGT-GGTTAGGACATTCGCCTCACACGCGAGAGATCGCGGGTTCAAT
CCCCGCCCGTCGTA
>TBRUCEITREU927_TB927_04_V5-1_8_T
GGCCGCTTAGCACAGT-GGC-AGTGCACCACTCTCGTAAAGTGGGGGTCGCGAGTTCGAT
TCTCGCAGTGGCCT
>LINFANTUMJPCM5_LINJ-31_69_G
GCGCAGTTGGTCTAGT-GGT-AGAATTCTCGCCTGCCACGCGGGAGG-CCCGGGTTCGAT
TCCCGGACTGCGCA
>LARABICALEM1108_LARLEM1108_15_30_D
TTCTCGGTAGTATAGT-GGTTAGTATACCCGCCTGTCACGCGGGTGA-CCCGGGTTCAAT
TCCCGGCCGGGAAG
>LPYRRHOCORISH10_LPYRH10_23_119_W
GGGGGCTTAGCTCAGT-GGT-AGAGCATTGGATTCCAAATCCAGGGGTCGCAGGTTCAAT
CCCTGCAGTCCTCA
>TBRUCEITREU927_TB927_04_V5-1_9_Y
CCTTCTGTAGCTCAATTGGT-AGAGCATGTGACTGTAGATCACAGGGTCGCTGGTTCGAT
TCCGGCCGGAAGGA
>LINFANTUMJPCM5_LINJ-31_70_E
TCCGATGTGGTATAGT-GGATAGAACAAGCGGCTCTCACCCGCTAGA-CCCGGGTTCGAT
CCCCGGCATCGGAA
>LARABICALEM1108_LARLEM1108_15_31_E
TCCGATGTGGTATAGT-GGATAGAACAAGCGGCTCTCACCCGCTAGA-CCCGGGTTCGAT
CCCCGGCATCGGAA
>LPYRRHOCORISH10_LPYRH10_25_122_I
GCTCTCATAGCTCAGTCGGTTAGAGCGTGGGTCTAATAAGCCCAAGGTCACAGGTTCGAC
CCCTGTTGGGAGCA
>TBRUCEITREU927_TB927_04_V5-1_10_V
GCGCTGATGGTCTAGGTGGTTATGACGTCGCTTTAACACGGCGAAGGTCTCGGGTTCGAG
TCCCGATCGGCGTA
>LINFANTUMJPCM5_LINJ-33_74_R
GCCCTTGTAGCCTAAT-GGATATGGCGTTTGCTTCCTAAGCAAAAGGTTGCGGGTTCGAG
TCCCGCCAGGGGTA
>LARABICALEM1108_LARLEM1108_17_34_D
TTCTCGGTAGTATAGT-GGTTAGTATACCCGCCTGTCACGCGGGTGA-CCCGGGTTCAAT
TCCCGGCCGGGAAG
>LPYRRHOCORISH10_LPYRH10_26_124_E
TCCGGTGTGGTATAGT-GGATAGAACAAGCGGCTCTCACCCGCTAGA-CCCGGGTTCGAT
CCCCGGCACCGGAA
>TBRUCEITREU927_TB927_04_V5-1_12_M
GCGAGCGTGGCGCAGTCGGC-AGCGCGTGGGTTTCATAATCCCAAGGTCGTGAGTTCGAG
CCTCACCGATCGCA
>LINFANTUMJPCM5_LINJ-33_75_R
GCTCCAGTGGCCTAAC-GGATAAGGCTTTGGACTTCTAATCCAAAGATTGCGGGTTCGAA
TCCCGCCTGGAGTA
>LARABICALEM1108_LARLEM1108_17_36_A
GGGGATGTAGCTCAGATGGT-AGAGCGACCGCTTAGCATGCGGTAGGTATTGGGATCGAT
ACCCAACTTCTCCA
>LPYRRHOCORISH10_LPYRH10_26_125_D
TTCTCGGTAGTATAGT-GGTTAGTATACCCGCCTGTCACGCGGGTGA-CCCGGGTTCAAT
TCCCGGCCGGGAAG
>TBRUCEITREU927_TB927_04_V5-1_13_E
TCCGGTGTGGTATAGT-GGCTAGAACAAGCGGCTCTCACCCGCTAGA-CCCGGGTTCGAT
CCCCGGCACCGGAA
>LINFANTUMJPCM5_LINJ-33_76_A
GGGCGTGTAGCTCAGT-GGT-AGAGCGCCTGTTTTGCATACAGGAGGCCTAGGGTTCAAA
CCCCTACTCGTCCA
>LARABICALEM1108_LARLEM1108_21_42_P
GGTCCAGTGGTCTAGT-GGC-ATGATTCTCCCTTAGGGTGGGAGAGGTCCCGGGTTCAAT
TCCCGGCTGGACCC
>LPYRRHOCORISH10_LPYRH10_29_126_F
GCCGCGATAGCTCAGTTGGG-AGAGCGTCAGACTGAAGATCTGAAGGTCCCTGGTTCGAT
CCCGGGTCGCGGCA
>TBRUCEITREU927_TB927_04_V5-1_14_M
GCGAGCGTGGCGCAGTCGGC-AGCGCGTGGGTTTCATAATCCCAAGGTCGTGAGTTCGAG
CCTCACCGATCGCA
>LINFANTUMJPCM5_LINJ-33_77_K
GCATTCCTAGCTCAGTCGGT-AGAGCGCACGGCTCTTAACCGTGTGGTCGTGGGTTCGAT
CCCCACGGAGTGCG
>LARABICALEM1108_LARLEM1108_21_43_V
GCGCGGTTGGTCTAGGTGGTTATGACGTCGCTTTAACACGGCGAAGGTCTCGGGTTCGAG
TCCCGAACTGCGTA
>LPYRRHOCORISH10_LPYRH10_30_128_R
GTCCGTGTGGCTCAAT-GGA-AGAGCATCTGACTACGGATCAGAGGGTTGCAGGTTCGAA
TCCTGTCACGGATG
>TBRUCEITREU927_TB927_04_V5-1_16_V
GCGCTGATGGTCTAGGTGGTTATGACGTCGCTTTAACACGGCGAAGGTCTCGGGTTCGAG
TCCCGATCGGCGTA
>LINFANTUMJPCM5_LINJ-34_78_N
TCCTCCCTGGCGCAGTCGGC-AGCGCGTTAGGCTGTTAACCTACAGGTCGTTGGTTCGAA
TCCAACGGGAGGAG
>LARABICALEM1108_LARLEM1108_21_44_K
GCATTCCTAGCTCAGTCGGT-AGAGCGCACGGCTCTTAACCGTGTGGTCGTGGGTTCGAT
CCCCACGGAGTGCG
>LPYRRHOCORISH10_LPYRH10_32_129_A
GGGGATGTAGCTCAGATGGT-AGAGCGACCGCTTAGCATGCGGTAGGTATTGGGATCGAT
ACCCAACTTCTCCA
>TBRUCEITREU927_TB927_05_V5-1_17_R
GTCCGTGTGGCTCAAT-GGA-AGAGCATCTGACTACGGATCAGAGGGTTGCAGGTTCGAA
TCCTGTCACGGATG
>LINFANTUMJPCM5_LINJ-34_79_Y
CCTTCTGTAGCTCAATTGGT-AGAGCATGTGACTGTAGATCACAGGGTCGCTGGTTCGAT
TCCGGCCGGAAGGA
>LARABICALEM1108_LARLEM1108_23_49_R
GTCCGTGTGGCTCAAT-GGA-AGAGCATCTGACTACGGATCAGAGGGTTGCAGGTTCGAA
TCCTGTCACGGATG
>LPYRRHOCORISH10_LPYRH10_32_131_V
GCGCGGTTGGTCTAGGTGGTTATGACGTCGCTTTAACACGGCGAAGGTCTCGGGTTCGAG
TCCCGAACTGCGTA
>TBRUCEITREU927_TB927_05_V5-1_18_E
TCCGGTGTGGTATAGT-GGCTAGAACAAGCGGCTCTCACCCGCTAGA-CCCGGGTTCGAT
CCCCGGCACCGGAA
>LINFANTUMJPCM5_LINJ-34_80_T
GGCCGCTTAGCACAGT-GGC-AGTGCACCACTCTCGTAAAGTGGGGGTCGCGAGTTCGAT
TCTCGCAGTGGCCT
>LARABICALEM1108_LARLEM1108_23_51_T
GGCCGCTTAGCACAGT-GGC-AGTGCACTGGTCTTGTAAACCAGGGGTCCCGAGTTCAAT
TCTCGGAGTGGCCT
>LPYRRHOCORISH10_LPYRH10_36_132_K
GCATTCCTAGCTCAGTCGGT-AGAGCGCACGGCTCTTAACCGTGTGGTCGTGGGTTCGAT
CCCCACGGAGTGCG
>TBRUCEITREU927_TB927_07_V5-1_19_A
GGGGATGTAGCTCAGATGGT-AGAGCGCCCGCTTAGCATGCGGGAGGTATTGGGATCGAT
ACCCAACTTCTCCA
>LINFANTUMJPCM5_LINJ-34_81_P
GGCCGCTTAGTCTAGT-GGT-ATGATTCCCGCTTCGGGTGCGGGAGGTCAGGGGTTCAAT
TCCCCTAGCGGCCC
>LARABICALEM1108_LARLEM1108_23_52_R
GGCCTCTTGGCGCAAT-GGA-AGCGCATCAGACTTCGGATCTGAGGGTTGCAGGTTCGAG
TCCTGCAGGGGTCG
>LPYRRHOCORISH10_LPYRH10_37_133_R
GTCCGTGTGGCTCAAT-GGA-AGAGCATCTGACTACGGATCAGAGGGTTGCAGGTTCGAA
TCCTGTCACGGATG
>TBRUCEITREU927_TB927_07_V5-1_21_D
TTCTCGGTAGTATAGT-GGTTAGTATACCCGCCTGTCACGCGGGTGA-CCCGGGTTCAAT
TCCCGGCCGGGAAG
>LINFANTUMJPCM5_LINJ-34_82_N
TCCTCCCTGGCGCAGTCGGC-AGCGCGTTAGGCTGTTAACCTACAGGTCGTTGGTTCGAA
TCCAACGGGAGGAG
>LARABICALEM1108_LARLEM1108_23_53_K
GCACTTCTAGCTCAGTTGGT-AGAGCGCGTGGCTTTTAACCTCGTGGTCGTGGGTTCGAG
CCCCACGGAGTGCG
>LSEYMOURIATCC30220_LSEY_0007_1_V
GCGCGGTTGGTCTAGGTGGTTATGACGTCGCTTTAACACGGCGAAGGTCTCGGGTTCGAG
TCCCGAACTGCGTA
>TBRUCEITREU927_TB927_07_V5-1_22_D
TTCTCGGTAGTATAGT-GGTTAGTATACCCGCCTGTCACGCGGGTGA-CCCGGGTTCAAT
TCCCGGCCGGGAAG
>LINFANTUMJPCM5_LINJ-34_84_V
GCGCGGTTGGTCTAGGTGGTTATGACGTCGCTTTAACACGGCGAAGGTCTCGGGTTCGAG
TCCCGAACTGCGTA
>LARABICALEM1108_LARLEM1108_23_54_G
GCAATTGTGGTCCAAC-GGTTAAGATCCCCGCCTTCCAAGCGGGTGA-CCCGGGTTCGAC
TCCCGGCAATTGCA
>LSEYMOURIATCC30220_LSEY_0007_2_A
GGGGATGTAGCTCAGATGGT-AGAGCGACCGCTTAGCATGCGGTAGGTATTGGGATCGAT
ACCCAACTTCTCCA
>TBRUCEITREU927_TB927_07_V5-1_24_A
GGGGATGTAGCTCAGATGGT-AGAGCGCCCGCTTAGCATGCGGGAGGTATTGGGATCGAT
ACCCAACTTCTCCA
>LINFANTUMJPCM5_LINJ-34_85_I
GCTCTCATAGCTCAGTCGGTTAGAGCGTGGGTCTAATAAGCCCAAGGTCACAGGTTCGAC
CCCTGTTGGGAGCA
>LARABICALEM1108_LARLEM1108_23_55_W
GGGGGCTTAGCTCAGT-GGT-AGAGCATTGGATTCCAAATCCAGGGGTCGTAGGTTCAAT
CCCTGCAGCTCTCA
>LSEYMOURIATCC30220_LSEY_0009_3_V
GCGATGGTCGTCTAGT-GGTTAGGACATTCGCCTCACACGCGAGAGATCGCGGGTTCAAT
CCCCGCCCGTCGTA
>TBRUCEITREU927_TB927_07_V5-1_25_K
GCCCTTCTAGCTCAGTCGGT-AGAGCGCACGGCTCTTAACCGTGTGGTCGTGGGTTCGAG
CCCCACGGGGGGTG
>LINFANTUMJPCM5_LINJ-34_86_M
GCGAGCGTAGCGCAGTCGGC-AGCGCGTGGGTCTCATAATCCCAAGGTCGTGAGTTCGAT
CCTCACCGGTCGCA
>LARABICALEM1108_LARLEM1108_24_58_P
GGCCGCTTGGTCTAGT-GGT-ATGATTCCCGCTTCGGGTGCGGGAGGTCAGGGGTTCAAT
TCCCCTAGCGGCCC
>LSEYMOURIATCC30220_LSEY_0009_4_T
GGCCGCTTAGCACAGT-GGC-AGTGCACCACTCTCGTAAAGTGGGGGTCGCGAGTTCGAT
TCTCGCAGTGGCCT
>TBRUCEITREU927_TB927_07_V5-1_26_A
GGGCGTGTAGCTCAGT-GGT-AGAGCATCCGTTTCGCATACGGAAGGCCTAGGGTTTGAT
CCCCTACTCGTCCA
>LINFANTUMJPCM5_LINJ-36_91_G
GCGCAGTTGGTCTAGT-GGT-AGAATTCTCGCCTGCCACGCGGGAGG-CCCGGGTTCGAT
TCCCGGACTGCGCA
>LARABICALEM1108_LARLEM1108_24_60_L
GCTGGGGTTCCCGAGTTGGTCAAGGGGTGAGACTTAAGTTCTCATGT-CGTGGGTTCGAA
CCCCACCTCCAGCA
>LSEYMOURIATCC30220_LSEY_0018_5_E
TCCGGTGTGGTATAGT-GGATAGAACAAGCGGCTCTCACCCGCTAGA-CCCGGGTTCGAT
CCCCGGCACCGGAA
>TBRUCEITREU927_TB927_07_V5-1_27_G
GCGCAGTTGGTCTAGT-GGT-AGAATTCTCGCCTGCCACGCGGGAGG-CCCGGGTTCGAT
TCCCGGACTGCGCA
>LINFANTUMJPCM5_LINJ-36_92_T
GGCTGCTTAGCTCAAT-GGC-AGAGCGCCGTCCTAGTAAGACGGAGGTCAGGGGTTCGAT
CCCCCTAGCGGCCT
>LARABICALEM1108_LARLEM1108_24_61_I
GCTCTCATAGCTCAGTCGGTTAGAGCGTGGGTCTAATAAGCCCAAGGTCACAGGTTCGAC
CCCTGTTGGGAGCA
>LSEYMOURIATCC30220_LSEY_0029_8_I
GCTCTCATAGCTCAGTCGGTTAGAGCGTGGGTCTAATAAGCCCAAGGTCACAGGTTCGAC
CCCTGTTGGGAGCA
>TBRUCEITREU927_TB927_08_V5-1_28_C
GGATTCATAGCTCAGT-GGT-AGAGCATTCGGCTGCAGTCCGAATGGTCCCCGGTTCAAA
CCCGGGTGGGTCCT
>LINFANTUMJPCM5_LINJ-36_93_G
GCGCAGTTGGTCTAGT-GGT-AGAATTCTCGCCTGCCACGCGGGAGG-CCCGGGTTCGAT
TCCCGGACTGCGCA
>LARABICALEM1108_LARLEM1108_24_62_I
GCTCTCATAGCTCAGTCGGTTAGAGCGTGGGTCTAATAAGCCCAAGGTCACAGGTTCGAC
CCCTGTTGGGAGCA
>LSEYMOURIATCC30220_LSEY_0029_9_L
GCTGGGGTTCCCGAGTTGGTCAAGGGGTGAGACTTAAGTTCTCATGT-CGTGGGTTCGAA
CCCCACCTCCAGCA
>TBRUCEITREU927_TB927_08_V5-1_29_C
GGATTCATAGCTCAGT-GGT-AGAGCATTCGGCTGCAGTCCGAATGGTCCCCGGTTCAAA
CCCGGGTGGGTCCT
>LINFANTUMJPCM5_LINJ-36_94_P
GGTCCAGTGGTCTAGT-GGC-ATGATTCTCCCTTAGGGTGGGAGAGGTCCCGGGTTCAAT
TCCCGGCTGGACCC
>LARABICALEM1108_LARLEM1108_24_63_D
TTCTCGGTAGTATAGT-GGTTAGTATACCCGCCTGTCACGCGGGTGA-CCCGGGTTCAAT
TCCCGGCCGGGAAG
>LSEYMOURIATCC30220_LSEY_0029_10_I
GCTCTCATAGCTCAGTCGGTTAGAGCGTGGGTCTAATAAGCCCAAGGTCACAGGTTCGAC
CCCTGTTGGGAGCA
>TBRUCEITREU927_TB927_08_V5-1_30_R
GTCCGTGTGGCTCAAT-GGA-AGAGCATCTGACTACGGATCAGAGGGTTGCAGGTTCGAA
TCCTGTCACGGATG
>LINFANTUMJPCM5_LINJ-36_97_C
GGATTCATAGCTCAGT-GGT-AGAGCATTCGGCTGCAGTCCGAATGGTCCCCGGTTCAAA
CCCGGGTGGGTCCT
>LARABICALEM1108_LARLEM1108_30_68_T
GGCCGCTTAGCACAGT-GGC-AGTGCACCACTCTCGTAAAGTGGGGGTCGCGAGTTCGAT
TCTCGCAGTGGCCT
>LSEYMOURIATCC30220_LSEY_0039_13_I
GCTCTCATAGCTCAGTCGGTTAGAGCGTGGGTCTAATAAGCCCAAGGTCACAGGTTCGAC
CCCTGTTGGGAGCA
>TBRUCEITREU927_TB927_08_V5-1_31_I
GCTCCTATAGCTCAGTCGGTTAGAGCGTGGGTCTAATAAGCCCAAGGTCACAGGTTCGAC
CCCTGTTGGGAGCA
>LINFANTUMJPCM5_LINJ-36_99_X
AGCACCGTAGCGCAGT-GGA-AGCGCGATGGGCTCATAACCCATAGGTCGTTGGATCGAA
ACCAATCGGTGCTA
>LARABICALEM1108_LARLEM1108_31_70_F
GCCGCGATAGCTCAGTTGGG-AGAGCGTCAGACTGAAGATCTGAAGGTCCCTGGTTCGAT
CCCGGGTCGCGGCA
>LSEYMOURIATCC30220_LSEY_0043_14_A
GGGCGTATAGCTCAGT-GGT-AGAGCGTCCGTTTCGCATACGGAAGGCCTAGGGTTCGAT
CCCCTATTCGTCCA
>TBRUCEITREU927_TB927_08_V5-1_35_I
GCTCCTATAGCTCAGTCGGTTAGAGCGTGGGTCTAATAAGCCCAAGGTCACAGGTTCGAC
CCCTGTTGGGAGCA
>LINFANTUMJPCM5_LINJ-36_100_P
GGTCGTTTGGTCTAGT-GGT-ATGATTCCTGTTTTGGGTACAGGAGGTCACGGGTTCAAT
TCCCGTAACGACCC
>LARABICALEM1108_LARLEM1108_31_72_A
GGGGATGTAGCTCAGATGGT-AGAGCGACCGCTTAGCATGCGGTAGGTATTGGGATCGAT
ACCCAACTTCTCCA
>LSEYMOURIATCC30220_LSEY_0043_15_P
GGCCGCTTGGTCTAGT-GGT-ATGATTCCCGCTTCGGGTGCGGGAGGTCAGGGGTTCAAT
TCCCCTAGCGGCCC
>TBRUCEITREU927_TB927_08_V5-1_37_N
TCCTCCCTGGCGCAGTCGGC-AGCGCGTTAGGCTGTTAACCTACAGGTCGTTGGTTCGAA
TCCAACGGGAGGAG
>LINFANTUMJPCM5_LINJ-36_101_Y
CCTTCTGTAGCTCAATTGGT-AGAGCATGTGACTGTAGATCACAGGGTCGCTGGTTCGAT
TCCGGCCGGAAGGA
>LARABICALEM1108_LARLEM1108_33_74_R
GCCCTTGTAGCCTAAT-GGATATGGCGTTTGCTTCCTAAGCAAAAGGTTGCGGGTTCGAG
TCCCGCCAGGGGTA
>LSEYMOURIATCC30220_LSEY_0051_17_X
AGCACCGTAGCGCAGG-GGA-AGCGCGATGGGCTCATAACCCATAGGTCGTTGGATCGAA
ACCAATCGGTGCTA
>TBRUCEITREU927_TB927_08_V5-1_38_W
GGGGGCTTAGCTCAGT-GGT-AGAGCATTGGATTCCAAATCCAGGGGTCGCAGGTTCAAT
CCCTGCAGTCCTCA
>LINFANTUMJPCM5_LINJ-36_102_T
GGCTGCTTAGCTCAAT-GGC-AGAGCGCCGTCCTAGTAAGACGGAGGTCAGGGGTTCGAT
CCCCCTAGCGGCCT
>LARABICALEM1108_LARLEM1108_33_75_R
GCTCCAGTGGCCTAAT-GGATAAGGCTTTGGACTTCTAATCCAAAGATTGCGGGTTCGAA
TCCCGCCTGGAGTA
>LSEYMOURIATCC30220_LSEY_0053_22_R
GTCCGTGTGGCTCAAT-GGA-AGAGCATCTGACTACGGATCAGAGGGTTGCAGGTTCGAA
TCCTGTCACGGATG
>TBRUCEITREU927_TB927_08_V5-1_42_K
GCCCTTCTAGCTCAGTCGGT-AGAGCGCACGGCTCTTAACCGTGTGGTCGTGGGTTCGAG
CCCCACGGGGGGTG
>LINFANTUMJPCM5_LINJ-36_103_T
GGCTGCTTAGCTCAAT-GGC-AGAGCGCCGTCCTAGTAAGACGGAGGTCAGGGGTTCGAT
CCCCCTAGCGGCCT
>LARABICALEM1108_LARLEM1108_33_76_A
GGGCGTGTAGCTCAGT-GGT-AGAGCGCCTGTTTTGCATACAGGAGGCCTAGGGTTCAAA
CCCCTACTCGTCCA
>LSEYMOURIATCC30220_LSEY_0053_24_T
GGCCGCTTAGCACAGT-GGC-AGTGCACTGGTCTTGTAAACCAGGGGTCCCGAGTTCAAT
TCTCGGAGTGGCCT
>TBRUCEITREU927_TB927_08_V5-1_43_G
GCAATCGTGGTCCAAC-GGTTAAGATTTCCGCCTTCCAAGCGGGAGA-CCCGGGTTCGAC
TCCCGGCGATTGCA
>LINFANTUMJPCM5_LINJ-36_104_Y
CCTTCTGTAGCTCAATTGGT-AGAGCATGTGACTGTAGATCACAGGGTCGCTGGTTCGAT
TCCGGCCGGAAGGA
>LARABICALEM1108_LARLEM1108_34_77_N
TCCTCCCTGGCGCAGTCGGC-AGCGCGTTAGGCTGTTAACCTACAGGTCGTTGGTTCGAA
TCCAACGGGAGGAG
>LSEYMOURIATCC30220_LSEY_0053_25_R
GGCCTCTTGGCGCAAT-GGA-AGCGCATCAGACTTCGGATCTGAGGGTTGCAGGTTCGAG
TCCTGCAGGGGTCG
>TBRUCEITREU927_TB927_08_V5-1_45_T
GGCCTCGTAGCACAGT-GGC-AGTGCACTGGTCTTGTAAACCAGGGGTCCCGAGTTCAAT
TCTCGGCGGGGCCT
>LMAJORFRIEDLIN_LMJF-03_2_K
GCATTCCTAGCTCAGTCGGT-AGAGCGCACGGCTCTTAACCGTGTGGTCGTGGGTTCGAT
CCCCACGGAGTGCG
>LARABICALEM1108_LARLEM1108_34_78_Y
CCTTCTGTAGCTCAATTGGT-AGAGCATGTGACTGTAGATCACAGGGTCGCTGGTTCGAT
TCCGGCCGGAAGGA
>LSEYMOURIATCC30220_LSEY_0053_26_W
GGGGGCTTAGCTCAGT-GGT-AGAGCATTGGATTCCAAATCCAGGGGTCGCAGGTTCAAT
CCCTGCAGTCCTCA
>TBRUCEITREU927_TB927_08_V5-1_46_R
GGTCTCGTGGCGCAAT-GGA-AGCGCATCAGACTTCGGATCTGAGGGTTGCAGGTTCGAG
TCCTGCCGGGATCG
>LMAJORFRIEDLIN_LMJF-05_5_R
GTCCGTGTGGCTCAAT-GGA-AGAGCATCTGACTACGGATCAGAGGGTTGCAGGTTCGAA
TCCTGTCACGGATG
>LARABICALEM1108_LARLEM1108_34_79_T
GGCCGCTTAGCACAGT-GGC-AGTGCACCACTCTCGTAAAGTGGGGGTCGCGAGTTCGAT
TCTCGCAGTGGCCT
>LSEYMOURIATCC30220_LSEY_0053_27_K
GCATTCCTAGCTCAGTTGGT-AGAGCGCGTGGCTTTTAACCTCGTGGTCGTGGGTTCGAG
CCCCACGGAATGCG
>TBRUCEITREU927_TB927_08_V5-1_47_K
GCCCTTCTAGCTCAGTCGGT-AGAGCGCACGGCTCTTAACCGTGTGGTCGTGGGTTCGAG
CCCCACGGGGGGTG
>LMAJORFRIEDLIN_LMJF-07_8_R
GTCCGTGTGGCTCAAT-GGA-AGAGCATCTGACTACGGATCAGAGGGTTGCAGGTTCGAA
TCCTGTCACGGATG
>LARABICALEM1108_LARLEM1108_34_80_P
GGCCGCTTGGTCTAGT-GGT-ATGATTCCCGCTTCGGGTGCGGGAGGTCAGGGGTTCAAT
TCCCCTAGCGGCCC
>LSEYMOURIATCC30220_LSEY_0053_28_G
GCAATTGTGGTCCAAC-GGTTAAGATCCCCGCCTTCCAAGCGGGTGA-CCCGGGTTCGAC
TCCCGGCAATTGCA
>TBRUCEITREU927_TB927_08_V5-1_48_R
GTCCGTGTGGCTCAAT-GGA-AGAGCATCTGACTACGGATCAGAGGGTTGCAGGTTCGAA
TCCTGTCACGGATG
>LMAJORFRIEDLIN_LMJF-09_9_X
AGCACCGTAGCGCAGT-GGA-AGCGCGATGGGCTCATAACCCATAGGTCGTTGGATCGAA
ACCAATCGGTGCTA
>LARABICALEM1108_LARLEM1108_34_81_N
TCCTCCCTGGCGCAGTCGGC-AGCGCGTTAGGCTGTTAACCTACAGGTCGTTGGTTCGAA
TCCAACGGGAGGAG
>LSEYMOURIATCC30220_LSEY_0055_29_C
GGATTCATAGCTCAGT-GGT-AGAGCATTCGGCTGCAGTCCGAATGGTCCCCGGTTCAAA
CCCGGGTGGGTCCT
>TBRUCEITREU927_TB927_09_V5-1_49_G
GCGCAGTTGGTCTAGT-GGT-AGAATTCTCGCCTGCCACGCGGGAGG-CCCGGGTTCGAT
TCCCGGACTGCGCA
>LMAJORFRIEDLIN_LMJF-09_11_V
GCGATGGTCGTCTAGT-GGTTAGGACATTCGCCTCACACGCGAGAGATCGCGGGTTCAAT
CCCCGCCCGTCGTA
>LARABICALEM1108_LARLEM1108_36_83_G
GCGCAGTTGGTCTAGT-GGT-AGAATTCTCGCCTGCCACGCGGGAGG-CCCGGGTTCGAT
TCCCGGACTGCGCA
>LSEYMOURIATCC30220_LSEY_0069_31_R
GTCCGTGTGGCTCAAT-GGA-AGAGCATCTGACTACGGATCAGAGGGTTGCAGGTTCGAA
TCCTGTCACGGATG
>TBRUCEITREU927_TB927_10_V5-1_52_G
GCGCAGTTGGTCTAGT-GGT-AGAATTCTCGCCTGCCACGCGGGAGG-CCCGGGTTCGAT
TCCCGGACTGCGCA
>LMAJORFRIEDLIN_LMJF-09_13_F
GCCGCGATAGCTCAGTTGGG-AGAGCGTCAGACTGAAGATCTGAAGGTCCCTGGTTCGAT
CCCGGGTCGCGGCA
>LARABICALEM1108_LARLEM1108_36_84_T
GGCTGCTTAGCTCAAT-GGC-AGAGCGCCGTCCTAGTAAGACGGAGGTCAGGGGTTCGAT
CCCCCTAGCGGCCT
>LSEYMOURIATCC30220_LSEY_0073_32_E
TCCGGTGTGGTATAGT-GGATAGAACAAGCGGCTCTCACCCGCTAGA-CCCGGGTTCGAT
CCCCGGCACCGGAA
>TBRUCEITREU927_TB927_10_V5-1_53_P
GGCCCAGTGGTCTAGT-GGC-ATGATTCTCCCTTAGGGTGGGAGAGGTCCCGGGTTCAAT
TCCCGGCTGGGCCC
>LMAJORFRIEDLIN_LMJF-09_14_E
TCCGATGTAGTATAAC-GGTTAGAACACCTGGCTTTCACCCAGGAGA-TCCGGGTTCGAT
TCCCGGTATCGGAG
>LARABICALEM1108_LARLEM1108_36_85_G
GCGCAGTTGGTCTAGT-GGT-AGAATTCTCGCCTGCCACGCGGGAGG-CCCGGGTTCGAT
TCCCGGACTGCGCA
>LSEYMOURIATCC30220_LSEY_0073_33_A
GGGCGTATAGCTCAGT-GGT-AGAGCGCCTGTTTTGCATACAGGAGGACTAGGGTTCAAT
CCCCTATACGTCCA
>TBRUCEITREU927_TB927_10_V5-1_54_T
GGCCGCTTAGCTCAAT-GGC-AGAGCGCCGTCCTAGTAAGACGGAGGTCGGGGGTTCGAT
CCCCCCAGTGGCCT
>LMAJORFRIEDLIN_LMJF-09_15_V
GCGATGGTCGTCTAGT-GGTTAGGACATTCGCCTCACACGCGAGAGATCGCGGGTTCAAT
CCCCGCCCGTCGTA
>LARABICALEM1108_LARLEM1108_36_86_P
GGTCCAGTGGTCTAGT-GGC-ATGATTCTCCCTTAGGGTGGGAGAGGTCCCGGGTTCAAT
TCCCGGCTGGACCC
>LSEYMOURIATCC30220_LSEY_0073_34_R
GCTCCAGTGGCCTAAT-GGATAAGGCTTTGGACTTCTAATCCAAAGATTGCGGGTTCGAG
TCCCGCCTGGAGTA
>TBRUCEITREU927_TB927_10_V5-1_56_X
AGCACCGTGGCGCAGG-GGA-AGCGCGATGGGCTCATAACCCATAGGACGTTGGATCGAA
ACCAACCGGTGCTA
>LMAJORFRIEDLIN_LMJF-09_16_R
GACGTTGTGGCGCAAT-GGA-AGCGCGTCGGATTCCGGATCCGAAGGTTGTGGGTTCGAC
CCCCATCAGCGTTG
>LARABICALEM1108_LARLEM1108_36_90_C
GGATTCATAGCTCAGT-GGT-AGAGCATTCGGCTGCAGTCCGAATGGTCCCCGGTTCAAA
CCCGGGTGGGTCCT
>LSEYMOURIATCC30220_LSEY_0073_35_R
GCTCTTGTAGCCTAAT-GGATATGGCGTTTGCTTCCTAAGCAAAAGGTTGCGGGTTCGAG
TCCCGCCAGGAGTA
>TBRUCEITREU927_TB927_10_V5-1_57_P
GGCCGTTTGGTCTAGT-GGT-ATGATTCCTGCTTTGGGTGCAGGAGGTCACGGGTTCAAT
TCCCGTAACGGCCC
>LMAJORFRIEDLIN_LMJF-10_18_K
GCATTCCTAGCTCAGTCGGT-AGAGCGCACGGCTCTTAACCGTGTGGTCGTGGGTTCGAT
CCCCACGGAGTGCG
>LARABICALEM1108_LARLEM1108_36_92_X
AGCACCGTAGCGCAGT-GGA-AGCGCGATGGGCTCATAACCCATAGGTCGTTGGATCGAA
ACCAATCGGTGCTA
>LSEYMOURIATCC30220_LSEY_0077_36_M
GCGAGCGTAGCGCAGTCGGC-AGCGCGTGGGTCTCATAATCCCAAGGTCGTGAGTTCGAT
CCTCACCGGTCGCA
>TBRUCEITREU927_TB927_10_V5-1_58_N
TCCTCCCTGGCGCAGTCGGC-AGCGCGTTAGGCTGTTAACCTACAGGTCGTTGGTTCGAA
TCCAACGGGAGGAG
>LMAJORFRIEDLIN_LMJF-10_19_G
GCGCAGTTGGTCTAGT-GGT-AGAATTCTCGCCTGCCACGCGGGAGG-CCCGGGTTCGAT
TCCCGGACTGCGCA
>LARABICALEM1108_LARLEM1108_36_93_P
GGTCGTTTGGTCTAGT-GGT-ATGATTCCTGTTTTGGGTACAGGAGGTCACGGGTTCAAT
TCCCGTAACGACCC
>LSEYMOURIATCC30220_LSEY_0099_38_M
GCGAGTGTAGCGCAGTCGGC-AGCGCGTGGGTCTCATAATCCCAAGGTCGTGAGTTCGAT
CCTCACCAGTCGCA
>TBRUCEITREU927_TB927_10_V5-1_59_A
GGGCGTGTAGCTCAGT-GGT-AGAGCGCCTGTTTTGCATACAGGAGGCCTAGGGTTCAAA
CCCCTACTCGTCCA
>LMAJORFRIEDLIN_LMJF-10_20_N
TCCTCCCTGGCGCAGTCGGC-AGCGCGTTAGGCTGTTAACCTACAGGTCGTTGGTTCGAA
TCCAACGGGAGGAG
>LARABICALEM1108_LARLEM1108_36_94_Y
CCTTCTGTAGCTCAATTGGT-AGAGCATGTGACTGTAGATCACAGGGTCGCTGGTTCGAT
TCCGGCCGGAAGGA
>LSEYMOURIATCC30220_LSEY_0099_39_R
GTCCGTGTGGCTCAAT-GGA-AGAGCATCTGACTACGGATCAGAGGGTTGCAGGTTCGAA
TCCTGTCACGGATG
>TBRUCEITREU927_TB927_10_V5-1_60_R
GCTCCAGTGGCCTAAT-GGATATGGCTTTGGACTTCTAATCCAAAGGTTGCGGGTTCGAG
TCCCGTCTGGAGTA
>LMAJORFRIEDLIN_LMJF-11_22_A
GGGCGTGTAGCTCAGT-GGT-AGAGCGTCCGTTTCGCATACGGAAGGCCTAGGGTTCGAT
CCCCTACTCGTCCA
>LARABICALEM1108_LARLEM1108_36_95_T
GGCTGCTTAGCTCAAT-GGC-AGAGCGCCGTCCTAGTAAGACGGAGGTCAGGGGTTCGAT
CCCCCTAGCGGCCT
>LSEYMOURIATCC30220_LSEY_0104_40_P
GGTCGTTTGGTCTAGT-GGT-ATGATTCCTGTTTTGGGTACAGGAGGTCACGGGTTCAAT
TCCCGTAACGACCC
>TBRUCEITREU927_TB927_10_V5-1_61_K
GCCTTCCTAGCTCAGT-GGT-AGAGCGCACGGCTTTTAACCGTGTGGTCGTGGGTTCGAT
CCCCACGGAAGGCG
>LMAJORFRIEDLIN_LMJF-11_23_G
GCGCCGCTGGTCTAGT-GGC-ATGATGGTACCCTCCCAAGGTATTGA-CCCGGGTTCGAT
TCCCGGGCGGCGCA
>LARABICALEM1108_LARLEM1108_36_96_T
GGCTGCTTAGCTCAAT-GGC-AGAGCGCCGTCCTAGTAAGACGGAGGTCAGGGGTTCGAT
CCCCCTAGCGGCCT
>LSEYMOURIATCC30220_LSEY_0104_41_X
AGCACCGTAGCGCAGG-GGA-AGCGCGATGGGCTCATAACCCATAGGTCGTTGGATCGAA
ACCAATCGGTGCTA
>TBRUCEITREU927_TB927_10_V5-1_62_R
GCCCCCGTAGCCCAAT-GGATAAGGCGTTCGCTTCCTAAGCGAAAGATTGCGGGTTCGAG
TCCCGCCGGAGGTA
>LMAJORFRIEDLIN_LMJF-11_24_A
GGGCGTGTAGCTCAGT-GGT-AGAGCGTCCGTTTCGCATACGGAAGGCCTAGGGTTCGAT
CCCCTACTCGTCCA
>LARABICALEM1108_LARLEM1108_36_97_Y
CCTTCTGTAGCTCAATTGGT-AGAGCATGTGACTGTAGATCACAGGGTCGCTGGTTCGAT
TCCGGCCGGAAGGA
>LSEYMOURIATCC30220_LSEY_0104_43_C
GGATTCATAGCTCAGT-GGT-AGAGCATTCGGCTGCAGTCCGAATGGTCCCCGGTTCAAA
CCCGGGTGGGTCCT
>TBRUCEITREU927_TB927_11_BIN_V5-1_71_V
GTTTCCGTAGTGTAGT-GGTTATCACGTTCGCCTAACATGCAAAAGGTCCCCAGTTCAAA
ACCAGGCGGAAACA
>LMAJORFRIEDLIN_LMJF-11_26_M
GCGAGCGTAGCGCAGTCGGC-AGCGCGTGGGTCTCATAATCCCAAGGTCGTGAGTTCGAT
CCTCACCGGTCGCA
>LARABICALEM1108_LARLEM1108_SCAF000107_101_M
GCGAGCGTAGCGCAGTCGGC-AGCGCGTGGGTCTCATAATCCCAAGGTCGTGAGTTCGAT
CCTCACCGGTCGCA
>LSEYMOURIATCC30220_LSEY_0106_44_P
GGTCCAGTGGTCTAGT-GGC-ATGATTCTCCCTTAGGGTGGGAGAGGTCCCGGGTTCAAT
TCCCGGCTGGACCC
>TBRUCEITREU927_TB927_11_BIN_V5-1_72_R
GTCCGTGTGGCTCAAT-GGA-AGAGCATCTGACTACGGATCAGAGGGTTGCAGGTTCGAA
TCCTGTCACGGATG
>LMAJORFRIEDLIN_LMJF-11_27_R
GTCCGTGTGGCTCAAT-GGA-AGAGCATCTGACTACGGATCAGAGGGTTGCAGGTTCGAA
TCCTGTCACGGATG
>LARABICALEM1108_LARLEM1108_SCAF000107_102_I
GCTCTCATAGCTCAGTCGGTTAGAGCGTGGGTCTAATAAGCCCAAGGTCACAGGTTCGAC
CCCTGTTGGGAGCA
>LSEYMOURIATCC30220_LSEY_0106_45_G
GCGCAGTTGGTCTAGT-GGT-AGAATTCTCGCCTGCCACGCGGGAGG-CCCGGGTTCGAT
TCCCGGACTGCGCA
>TBRUCEITREU927_TB927_11_BIN_V5-1_73_R
GCGCCCGTAGCTCAGCTGGATAGAGCGCTGCCCTCCGGAGGCAGAGGTCTCAGGTTCGAA
TCCTGTCGGGCGCA
>LMAJORFRIEDLIN_LMJF-15_30_D
TTCTCGGTAGTATAGT-GGTTAGTATACCCGCCTGTCACGCGGGTGA-CCCGGGTTCAAT
TCCCGGCCGGGAAG
>LARABICALEM1108_LARLEM1108_SCAF000107_103_V
GCGCGGTTGGTCTAGGTGGTTATGACGTCGCTTTAACACGGCGAAGGTCTCGGGTTCGAG
TCCCGAACTGCGTA
>LSEYMOURIATCC30220_LSEY_0106_46_T
GGCTGCTTAGCTCAAT-GGC-AGAGCGCCGTCCTAGTAAGACGGAGGTCACGGGTTCGAT
CCCCGTAGCGGCCT
>TBRUCEITREU927_TB927_11_BIN_V5-1_76_P
CGGCGAGTAGCGCAGCTGGT-AGCGCAACTGGTTTGGGACCAGTGGGTCGGAGGTTCGAA
TCCTCTCTCGCCGA
>LMAJORFRIEDLIN_LMJF-15_31_E
TCCGATGTGGTATAGT-GGATAGAACAAGCGGCTCTCACCCGCTAGA-CCCGGGTTCGAT
CCCCGGCATCGGAA
>LBRAZILIENSISMHOMBR75M2903_LBRM2903_05_1_R
GTCCGTGTGGCTCAAT-GGA-AGAGCATCTGACTACGGATCAGAGGGTTGCAGGTTCGAA
TCCTGTCACGGATG
>LSEYMOURIATCC30220_LSEY_0106_47_T
GGCTGCTTAGCTCAAT-GGC-AGAGCGCCGTCCTAGTAAGACGGAGGTCACGGGTTCGAT
CCCCGTAGCGGCCT
>TBRUCEITREU927_TB927_11_V5-1_77_G
GCGCCGTTGGTCTAGT-GGC-ATGATGGTACCCTCCCAAGGTATTGA-CCCGGGTTCGAT
TCCCGGACGGCGCA
>LMAJORFRIEDLIN_LMJF-17_34_D
TTCTCGGTAGTATAGT-GGTTAGTATACCCGCCTGTCACGCGGGTGA-CCCGGGTTCAAT
TCCCGGCCGGGAAG
>LBRAZILIENSISMHOMBR75M2903_LBRM2903_07_4_R
GTCCGTGTGGCTCAAT-GGA-AGAGCATCTGACTACGGATCAGAGGGTTGCAGGTTCGAA
TCCTGTCACGGATG
>LSEYMOURIATCC30220_LSEY_0106_48_G
GCGCAGTTGGTCTAGT-GGT-AGAATTCTCGCCTGCCACGCGGGAGG-CCCGGGTTCGAT
TCCCGGACTGCGCA
>TBRUCEITREU927_TB927_11_V5-1_79_E
TCCGGTATAGTATAAC-GGTTAGAACATCTGGCTTTCACCCAGAAGA-TCCGGGTTCGAT
TCCCGGTACCGGAA
>LMAJORFRIEDLIN_LMJF-17_36_A
GGGGATGTAGCTCAGATGGT-AGAGCGACCGCTTAGCATGCGGTAGGTATTGGGATCGAT
ACCCAACTTCTCCA
>LBRAZILIENSISMHOMBR75M2903_LBRM2903_09_5_X
AGCACCGTAGCGCAGT-GGA-AGCGCGATGGGCTCATAACCCATAGGTCGTTGGATCGAA
ACCAATCGGTGCTA
>LSEYMOURIATCC30220_LSEY_0109_49_N
TCCTCCCTGGCGCAGTCGGC-AGCGCGTTAGGCTGTTAACCTACAGGTCGTTGGTTCGAA
TCCAACGGGAGGAG
>TBRUCEITREU927_TB927_11_V5-1_80_F
GCCGCGATAGCTCAGTTGGG-AGAGCGTCAGACTGAAGATCTGAAGGTCCCTGGTTCGAT
CCCGGGTCGCGGCA
>LMAJORFRIEDLIN_LMJF-21_43_P
GGTCCAGTGGTCTAGT-GGC-ATGATTCTCCCTTAGGGTGGGAGAGGTCCCGGGTTCAAT
TCCCGGCTGGACCC
>LBRAZILIENSISMHOMBR75M2903_LBRM2903_09_7_V
GCGATGGTCGTCTAGT-GGTTAGGACATTCGCCTCACACGCGAGAGATCGCGGGTTCAAT
CCCCGCCCGTCGTA
>LSEYMOURIATCC30220_LSEY_0109_50_G
GCGCAGTTGGTCTAGT-GGT-AGAATTCTCGCCTGCCACGCGGGAGG-CCCGGGTTCGAT
TCCCGGACTGCGCA
>TBRUCEITREU927_TB927_11_V5-1_81_A
GGGCGTGTAGCTCAGT-GGT-AGAGCGTCCGTTTCGCATACGGAAGGCCTAGGGTTCGAT
CCCCTACTCGTCCA
>LMAJORFRIEDLIN_LMJF-21_44_V
GCGCGGTTGGTCTAGGTGGTTATGACGTCGCTTTAACACGGCGAAGGTCTCGGGTTCGAG
TCCCGAACTGCGTA
>LBRAZILIENSISMHOMBR75M2903_LBRM2903_09_9_E
TCCGATGTAGTATAAC-GGTTAGAACACCTGGCTTTCACCCAGGAGA-TCCGGGTTCGAT
TCCCGGTATCGGAG
>LSEYMOURIATCC30220_LSEY_0109_51_K
GCATTCCTAGCTCAGTCGGT-AGAGCGCACGGCTCTTAACCGTGTGGTCGTGGGTTCGAT
CCCCACGGAGTGCG
>TBRUCEITREU927_TB927_11_V5-1_82_R
GACGTTGTGGCGCAAT-GGA-AGCGCGTCGGATTCCGGATCCGAAGGTTGCGGGTTCGAC
CCCCGTCAGCGTTG
>LMAJORFRIEDLIN_LMJF-21_45_K
GCATTCCTAGCTCAGTCGGT-AGAGCGCACGGCTCTTAACCGTGTGGTCGTGGGTTCGAT
CCCCACGGAGTGCG
>LBRAZILIENSISMHOMBR75M2903_LBRM2903_09_10_V
GCGATGGTCGTCTAGT-GGTTAGGACATTCGCCTCACACGCGAGAGATCGCGGGTTCAAT
CCCCGCCCGTCGTA
>LSEYMOURIATCC30220_LSEY_0130_53_V
GCGCGGTTGGTCTAGGTGGTTATGACGTCGCTTTAACACGGCGAAGGTCTCGGGTTCGAG
TCCCGAACTGCGTA
>TBRUCEITREU927_TB927_11_V5-1_83_F
GCCGCGATAGCTCAGTTGGG-AGAGCGTCAGACTGAAGATCTGAAGGTCCCTGGTTCGAT
CCCGGGTCGCGGCA
>LMAJORFRIEDLIN_LMJF-23_53_R
GTCCGTGTGGCTCAAT-GGA-AGAGCATCTGACTACGGATCAGAGGGTTGCAGGTTCGAA
TCCTGTCACGGATG
>LBRAZILIENSISMHOMBR75M2903_LBRM2903_09_11_R
GACGTTGTGGCGCAAT-GGA-AGCGCGTCGGATTCCGGATCCGAAGGTTGTGGGTTCGAC
CCCCATCAGCGTTG
>LSEYMOURIATCC30220_LSEY_0130_54_Y
CCTTCTGTAGCTCAATTGGT-AGAGCATGTGACTGTAGATCACAGGGTCGCTGGTTCGAT
TCCGGCCGGAAGGA
>TCONGOLENSEIL3000_T-CONGO_BIN_CONTIG_1071_1_Y
CCTTCTGTAGCTCAATTGGT-AGAGCATGTGACTGTAGATCACAGGGTCGCTGGTTCGAT
TCCGGCCGGAAGGA
>LMAJORFRIEDLIN_LMJF-23_55_T
GGCCGCTTAGCACAGT-GGC-AGTGCACTGGTCTTGTAAACCAGGGGTCCCGAGTTCAAT
TCTCGGAGTGGCCT
>LBRAZILIENSISMHOMBR75M2903_LBRM2903_10_14_K
GCATTCCTAGCTCAGTCGGT-AGAGCGCACGGCTCTTAACCGTGTGGTCGTGGGTTCGAT
CCCCACGGAGTGCG
>LSEYMOURIATCC30220_LSEY_0130_55_I
GCTCTCATAGCTCAGTCGGTTAGAGCGTGGGTCTAATAAGCCCAAGGTCACAGGTTCGAC
CCCTGTTGGGAGCA
>TCONGOLENSEIL3000_T-CONGO_BIN_CONTIG_1071_2_T
GGCCGCTTAGCACAGT-GGC-AGTGCACCACTCTCGTAAAGTGGGGGTCGCGAGTTCGAT
TCTCGCAGTGGCCT
>LMAJORFRIEDLIN_LMJF-23_56_R
GGCCTCTTGGCGCAAT-GGA-AGCGCATCAGACTTCGGATCTGAGGGTTGCAGGTTCGAG
TCCTGCAGGGGTCG
>LBRAZILIENSISMHOMBR75M2903_LBRM2903_10_15_N
TCCTCCCTGGCGCAGTCGGC-AGCGCGTTAGGCTGTTAACCTACAGGTCGTTGGTTCGAA
TCCAACGGGAGGAG
>LSEYMOURIATCC30220_LSEY_0130_56_M
GCGAGTGTAGCGCAGTCGGC-AGCGCGTGGGTCTCATAATCCCAAGGTCGTGAGTTCGAT
CCTCACCAGTCGCA
>TCONGOLENSEIL3000_T-CONGO_BIN_CONTIG_1174_5_A
GGGCGTGTAGCTCAGT-GGT-AGAGCGTCCGTTTCGCATACGGAAGGCCTAGGGTTCGAT
CCCCTACTCGTCCA
>LMAJORFRIEDLIN_LMJF-23_57_K
GCACTCCTAGCTCAGTTGGT-AGAGCGCGTGGCTTTTAACCTCGTGGTCGTGGGTTCGAG
CCCCACGGAGTGCG
>LBRAZILIENSISMHOMBR75M2903_LBRM2903_11_17_A
GGGCGTGTAGCTCAGT-GGT-AGAGCGTCCGTTTCGCATACGGAAGGCCTAGGGTTCGAT
CCCCTACTCGTCCA
>LSEYMOURIATCC30220_LSEY_0168_60_E
TCCGGTGTGGTATAGT-GGATAGAACAAGCGGCTCTCACCCGCTAGA-CCCGGGTTCGAT
CCCCGGCACCGGAA
>TCONGOLENSEIL3000_T-CONGO_BIN_CONTIG_1174_6_R
GACGTTGTGGCGCAAT-GGA-AGCGCGTCGGATTCCGGATCCGAAGGTTGCGGGTTCGAC
CCCCGTCAGCGTTG
>LMAJORFRIEDLIN_LMJF-23_58_G
GCAATTGTGGTCCAAC-GGTTAAGATCCCCGCCTTCCAAGCGGGTGA-CCCGGGTTCGAC
TCCCGGCAATTGCA
>LBRAZILIENSISMHOMBR75M2903_LBRM2903_11_18_M
GCGAGCGTAGCGCAGTCGGC-AGCGCGTGGGTCTCATAATCCCAAGGTCGTGAGTTCGAT
CCTCACCGGTCGCA
>LSEYMOURIATCC30220_LSEY_0168_61_G
GCGCAGTTGGTCTAGT-GGT-AGAATTCTCGCCTGCCACGCGGGAGG-CCCGGGTTCGAT
TCCCGGACTGCGCA
>TCONGOLENSEIL3000_T-CONGO_BIN_CONTIG_1174_7_F
GCCGCGATAGCTCAGTTGGG-AGAGCGTCAGACTGAAGATCTGAAGGTCCCTGGTTCGAT
CCCGGGTCGCGGCA
>LMAJORFRIEDLIN_LMJF-23_59_W
GGGGGCTTAGCTCAGT-GGT-AGAGCATTGGATTCCAAATCCAGGGGTCGTAGGTTCAAT
CCCTGCAGCTCTCA
>LBRAZILIENSISMHOMBR75M2903_LBRM2903_11_19_R
GTCCGTGTGGCTCAAT-GGA-AGAGCATCTGACTACGGATCAGAGGGTTGCAGGTTCGAA
TCCTGTCACGGATG
>LSEYMOURIATCC30220_LSEY_0169_62_R
GTCCGTGTGGCTCAAT-GGA-AGAGCATCTGACTACGGATCAGAGGGTTGCAGGTTCGAA
TCCTGTCACGGATG
>TCONGOLENSEIL3000_T-CONGO_BIN_CONTIG_1248_10_G
GCGCAGTTGGTCTAGT-GGT-AGAATTCTCGCCTGCCACGCGGGAGG-CCCGGGTTCGAT
TCCCGGACTGCGCA
>LMAJORFRIEDLIN_LMJF-24_61_P
GGCCGCTTGGTCTAGT-GGT-ATGATTCCCGCTTCGGGTGCGGGAGGTCAGGGGTTCAAT
TCCCCTAGCGGCCC
>LBRAZILIENSISMHOMBR75M2903_LBRM2903_11_21_A
GGGCGTGTAGCTCAGT-GGT-AGAGCGTCCGTTTCGCATACGGAAGGCCTAGGGTTCGAT
CCCCTACTCGTCCA
>LSEYMOURIATCC30220_LSEY_0202_63_A
GGGGATGTAGCTCAGATGGT-AGAGCGACCGCTTAGCATGCGGTAGGTATTGGGATCGAT
ACCCAACTTCTCCA
>TCONGOLENSEIL3000_T-CONGO_BIN_CONTIG_1321_11_V
GCGATGGTCGTCTAGT-GGTTAGGACATTCGCCTCACACGCGAGAGATCGCGGGTTCGAT
CCCCGCCCGTCGTA
>LMAJORFRIEDLIN_LMJF-24_63_L
GCTGGGGTTCCCGAGTTGGTCAAGGGGTGAGACTTAAGTTCTCATGT-CGTGGGTTCGAA
CCCCACCTCCAGCA
>LBRAZILIENSISMHOMBR75M2903_LBRM2903_11_22_G
GCGCCGCTGGTCTAGT-GGC-ATGATGGTACCCTCCCAAGGTATTGA-CCCGGGTTCGAT
TCCCGGGCGGCGCA
>LSEYMOURIATCC30220_LSEY_0210_65_F
GCCGCGATAGCTCAGTTGGG-AGAGCGTCAGACTGAAGATCTGAAGGTCCCTGGTTCGAT
CCCGGGTCGCGGCA
>TCONGOLENSEIL3000_T-CONGO_BIN_CONTIG_1495_17_G
GCGCCGTTGGTCTAGT-GGC-ATGATGGTACCCTCCCAAGGTATTGA-CCCGGGTTCGAT
TCCCGGACGGCGCA
>LMAJORFRIEDLIN_LMJF-24_64_I
GCTCTCATAGCTCAGTCGGTTAGAGCGTGGGTCTAATAAGCCCAAGGTCACAGGTTCGAC
CCCTGTTGGGAGCA
>LBRAZILIENSISMHOMBR75M2903_LBRM2903_11_25_A
GGGCGTGTAGCTCAGT-GGT-AGAGCGTCCGTTTCGCATACGGAAGGCCTAGGGTTCGAT
CCCCTACTCGTCCA
>LSEYMOURIATCC30220_LSEY_0298_68_E
TCCGATGTAGTATAAC-GGTTAGAACACCTGGCTTTCACCCAGGAGA-TCCGGGTTCGAT
TCCCGGTATCGGAG
>TCONGOLENSEIL3000_T-CONGO_BIN_CONTIG_1586_19_V
GCGATGGTCGTCTAGT-GGTTAGGACATTCGCCTCACACGCGAGAGATCGCGGGTTCGAT
CCCCGCCCGTCGTA
>LMAJORFRIEDLIN_LMJF-24_65_I
GCTCTCATAGCTCAGTCGGTTAGAGCGTGGGTCTAATAAGCCCAAGGTCACAGGTTCGAC
CCCTGTTGGGAGCA
>LBRAZILIENSISMHOMBR75M2903_LBRM2903_15_27_D
TTCTCGGTAGTATAGT-GGTTAGTATACCCGCCTGTCACGCGGGTGA-CCCGGGTTCAAT
TCCCGGCCGGGAAG
>LSEYMOURIATCC30220_LSEY_0298_69_F
GCCGCGATAGCTCAGTTGGG-AGAGCGTCAGACTGAAGATCTGAAGGTCCCTGGTTCGAT
CCCGGGTCGCGGCA
>TCONGOLENSEIL3000_T-CONGO_BIN_CONTIG_162_21_E
TCCGGTATAGTATAAC-GGTTAGAACATCTGGCTTTCACCCAGAAGA-TCCGGGTTCGAT
TCCCGGTACCGGAA
>LMAJORFRIEDLIN_LMJF-24_66_D
TTCTCGGTAGTATAGT-GGTTAGTATACCCGCCTGTCACGCGGGTGA-CCCGGGTTCAAT
TCCCGGCCGGGAAG
>LBRAZILIENSISMHOMBR75M2903_LBRM2903_15_28_E
TCCGATGTGGTATAGT-GGATAGAACAAGCGGCTCTCACCCGCTAGA-CCCGGGTTCGAT
CCCCGGCATCGGAA
>LSEYMOURIATCC30220_LSEY_0298_71_V
GCGATGGTCGTCTAGT-GGTTAGGACATTCGCCTCACACGCGAGAGATCGCGGGTTCAAT
CCCCGCCCGTCGTA
>TCONGOLENSEIL3000_T-CONGO_BIN_CONTIG_162_22_F
GCCGCGATAGCTCAGTTGGG-AGAGCGTCAGACTGAAGATCTGAAGGTCCCTGGTTCGAT
CCCGGGTCGCGGCA
>LMAJORFRIEDLIN_LMJF-30_70_T
GGCCGCTTAGCACAGT-GGC-AGTGCACCACTCTCGTAAAGTGGGGGTCGCGAGTTCGAT
TCTCGCAGTGGCCT
>LBRAZILIENSISMHOMBR75M2903_LBRM2903_17_33_D
TTCTCGGTAGTATAGT-GGTTAGTATACCCGCCTGTCACGCGGGTGA-CCCGGGTTCAAT
TCCCGGCCGGGAAG
>LSEYMOURIATCC30220_LSEY_0305_72_D
TTCTCGGTAGTATAGT-GGTTAGTATACCCGCCTGTCACGCGGGTGA-CCCGGGTTCAAT
TCCCGGCCGGGAAG
>TCONGOLENSEIL3000_T-CONGO_BIN_CONTIG_1714_24_L
GCTGGGGTTCCCGAGTTGGTCAAGGGGTGAGACTTAAGTTCTCATGT-CGTGGGTTCGAA
CCCCACCCCCAGCA
>LMAJORFRIEDLIN_LMJF-31_72_F
GCCGCGATAGCTCAGTTGGG-AGAGCGTCAGACTGAAGATCTGAAGGTCCCTGGTTCGAT
CCCGGGTCGCGGCA
>LBRAZILIENSISMHOMBR75M2903_LBRM2903_17_35_A
GGGGATGTAGCTCAGATGGT-AGAGCGACCGCTTAGCATGCGGTAGGTATTGGGATCGAT
ACCCAACTTCTCCA
>LSEYMOURIATCC30220_LSEY_0305_74_A
GGGGATGTAGCTCAGATGGT-AGAGCGACCGCTTAGCATGCGGTAGGTATTGGGATCGAT
ACCCAACTTCTCCA
>TCONGOLENSEIL3000_T-CONGO_BIN_CONTIG_1714_25_I
GCTCCTATAGCTCAGTCGGTTAGAGCGTGGGTCTAATAAGCCCAAGGTCACAGGTTCGAC
CCCTGTTGGGAGCA
>LMAJORFRIEDLIN_LMJF-31_74_A
GGGGATGTAGCTCAGATGGT-AGAGCGACCGCTTAGCATGCGGTAGGTATTGGGATCGAT
ACCCAACTTCTCCA
>LBRAZILIENSISMHOMBR75M2903_LBRM2903_20-1_37_N
TCCTCCCTGGCGCAGTCGGC-AGCGCGTTAGGCTGTTAACCTACAGGTCGTTGGTTCGAA
TCCAACGGGAGGAG
>LSEYMOURIATCC30220_LSEY_0315_75_R
GTCCGTGTGGCTCAAT-GGA-AGAGCATCTGACTACGGATCAGAGGGTTGCAGGTTCGAA
TCCTGTCACGGATG
>TCONGOLENSEIL3000_T-CONGO_BIN_CONTIG_1745_27_C
GGATTCATAGCTCAGT-GGT-AGAGCATTCGGCTGCAGTCCGAATGGTCCCCGGTTCAAA
CCCGGGTGGGTCCT
>LMAJORFRIEDLIN_LMJF-31_75_G
GCGCAGTTGGTCTAGT-GGT-AGAATTCTCGCCTGCCACGCGGGAGG-CCCGGGTTCGAT
TCCCGGACTGCGCA
>LBRAZILIENSISMHOMBR75M2903_LBRM2903_20-1_38_P
GGCCGCTTGGTCTAGT-GGT-ATGATTCCCGCTTCGGGTGCGGGAGGTCAGGGGTTCAAT
TCCCCTAGCGGCCC
>LSEYMOURIATCC30220_LSEY_0327_76_W
GGGGGCTTAGCTCAGT-GGT-AGAGCATTGGATTCCAAATCCAGGGGTCGCAGGTTCAAT
CCCTGCAGTCCTCA
>TCONGOLENSEIL3000_T-CONGO_BIN_CONTIG_1907_28_C
GGATTCATAGCTCAGT-GGT-AGAGCATTCGGCTGCAGTCCGAATGGTCCCCGGTTCAAA
CCCGGGTGGGTCCT
>LMAJORFRIEDLIN_LMJF-31_76_E
TCCGATGTGGTATAGT-GGATAGAACAAGCGGCTCTCACCCGCTAGA-CCCGGGTTCGAT
CCCCGGCATCGGAA
>LBRAZILIENSISMHOMBR75M2903_LBRM2903_20-1_39_T
GGCCGCTTAGCACAGT-GGC-AGTGCACCACTCTCGTAAAGTGGGGGTCGCGAGTTCGAT
TCTCGCAGTGGCCT
>LSEYMOURIATCC30220_LSEY_0340_77_E
TCCGATGTAGTATAAC-GGTTAGAACACCTGGCTTTCACCCAGGAGA-TCCGGGTTCGAT
TCCCGGTATCGGAG
>TCONGOLENSEIL3000_T-CONGO_BIN_CONTIG_2070_31_G
GCGCCGTTGGTCTAGT-GGC-ATGATGGTACCCTCCCAAGGTATTGA-CCCGGGTTCGAT
TCCCGGACGGCGCA
>LMAJORFRIEDLIN_LMJF-33_77_R
GCCCTTGTAGCCTAAT-GGATATGGCGTTTGCTTCCTAAGCAAAAGGTTGCGGGTTCGAG
TCCCGCCAGGGGTA
>LBRAZILIENSISMHOMBR75M2903_LBRM2903_20-1_40_Y
CCTTCTGTAGCTCAATTGGT-AGAGCATGTGACTGTAGATCACAGGGTCGCTGGTTCGAT
TCCGGCCGGAAGGA
>LSEYMOURIATCC30220_LSEY_0340_78_V
GCGATGGTCGTCTAGT-GGTTAGGACATTCGCCTCACACGCGAGAGATCGCGGGTTCAAT
CCCCGCCCGTCGTA
>TCONGOLENSEIL3000_T-CONGO_BIN_CONTIG_2441_33_ARAL
AGCGCG--GGTGG-AA-GGATAACGTGCCAGGTGTCCAACCTCGTGATCGTGGGTTCGAG
TCCCACTCGCGTTT
>LMAJORFRIEDLIN_LMJF-33_78_R
GCTCCAGTGGCCTAAC-GGATAAGGCTTTGGACTTCTAATCCAAAGATTGCGGGTTCGAA
TCCCGCCTGGAGTA
>LBRAZILIENSISMHOMBR75M2903_LBRM2903_20-1_41_N
TCCTCCCTGGCGCAGTCGGC-AGCGCGTTAGGCTGTTAACCTACAGGTCGTTGGTTCGAA
TCCAACGGGAGGAG
>LSEYMOURIATCC30220_LSEY_0340_79_R
GACGTTGTGGCGCAAT-GGA-AGCGCGTCGGATTCCGGATCCGAAGGTTGTGGGTTCGAC
CCCCATCAGCGTTG
>TCONGOLENSEIL3000_T-CONGO_BIN_CONTIG_253_34_W
GGGGGCTTAGCTCAGT-GGT-AGAGCATTGGATTCCAAATCCAGGGGTCGCAGGTTCAAT
CCCTGCAGTCCTCA
>LMAJORFRIEDLIN_LMJF-33_79_A
GGGCGTGTAGCTCAGT-GGT-AGAGCGCCTGTTTTGCATACAGGAGGCCTAGGGTTCAAA
CCCCTACTCGTCCA
>LBRAZILIENSISMHOMBR75M2903_LBRM2903_20-1_42_V
GCGCGGTTGGTCTAGGTGGTTATGACGTCGCTTTAACACGGCGAAGGTCTCGGGTTCGAG
TCCCGAACTGCGTA
>LSEYMOURIATCC30220_LSEY_0354_82_K
GCATTCCTAGCTCAGTCGGT-AGAGCGCACGGCTCTTAACCGTGTGGTCGTGGGTTCGAT
CCCCACGGAGTGCG
>TCONGOLENSEIL3000_T-CONGO_BIN_CONTIG_253_35_N
TCCTCCCTGGCGCAGTCGGC-AGCGCGTTAGGCTGTTAACCTACAGGTCGTTGGTTCGAA
TCCAACGGGAGGAG
>LMAJORFRIEDLIN_LMJF-34_83_N
TCCTCCCTGGCGCAGTCGGC-AGCGCGTTAGGCTGTTAACCTACAGGTCGTTGGTTCGAA
TCCAACGGGAGGAG
>LBRAZILIENSISMHOMBR75M2903_LBRM2903_20-1_43_I
GCTCTCATAGCTCAGTCGGTTAGAGCGTGGGTCTAATAAGCCCAAGGTCACAGGTTCGAC
CCCTGTTGGGAGCA
>LSEYMOURIATCC30220_LSEY_0360_83_P
GGCCGCTTGGTCTAGT-GGT-ATGATTCCCGCTTCGGGTGCGGGAGGTCAGGGGTTCAAT
TCCCCTAGCGGCCC
>TCONGOLENSEIL3000_T-CONGO_BIN_CONTIG_2629_36_P
GGCCGTTTGGTCTAGT-GGT-ATGATTCCTGTTTCGGGTACAGGAGGTCACGGGTTCAAT
TCCCGTAACGGCCC
>LMAJORFRIEDLIN_LMJF-34_84_Y
CCTTCTGTAGCTCAATTGGT-AGAGCATGTGACTGTAGATCACAGGGTCGCTGGTTCGAT
TCCGGCCGGAAGGA
>LBRAZILIENSISMHOMBR75M2903_LBRM2903_20-1_44_M
GCGAGCGTAGCGCAGTCGGC-AGCGCGTGGGTCTCATAATCCCAAGGTCGTGAGTTCGAT
CCTCACCGGTCGCA
>LSEYMOURIATCC30220_LSEY_0376_84_V
GCGATGGTCGTCTAGT-GGTTAGGACATTCGCCTCACACGCGAGAGATCGCGGGTTCAAT
CCCCGCCCGTCGTA
>TCONGOLENSEIL3000_T-CONGO_BIN_CONTIG_2630_37_T
GGCCGCTTAGCACAGT-GGC-AGTGCACCACTCTCGTAAAGTGGGGGTCGCGAGTTCGAT
TCTCGCAGTGGCCT
>LMAJORFRIEDLIN_LMJF-34_85_T
GGCCGCTTAGCACAGT-GGC-AGTGCACCACTCTCGTAAAGTGGGGGTCGCGAGTTCGAT
TCTCGCAGTGGCCT
>LBRAZILIENSISMHOMBR75M2903_LBRM2903_21_49_P
GGTCCAGTGGTCTAGT-GGC-ATGATTCTCCCTTAGGGTGGGAGAGGTCCCGGGTTCAAT
TCCCGGCTGGACCC
>LSEYMOURIATCC30220_LSEY_0387_86_P
GGTCCAGTGGTCTAGT-GGC-ATGATTCTCCCTTAGGGTGGGAGAGGTCCCGGGTTCAAT
TCCCGGCTGGACCC
>TCONGOLENSEIL3000_T-CONGO_BIN_CONTIG_2630_38_Y
CCTTCTGTAGCTCAATTGGT-AGAGCATGTGACTGTAGATCACAGGGTCGCTGGTTCGAT
TCCGGCCGGAAGGA
>LMAJORFRIEDLIN_LMJF-34_86_P
GGCCGCTTGGTCTAGT-GGT-ATGATTCCCGCTTCGGGTGCGGGAGGTCAGGGGTTCAAT
TCCCCTAGCGGCCC
>LBRAZILIENSISMHOMBR75M2903_LBRM2903_21_50_V
GCGCGGTTGGTCTAGGTGGTTATGACGTCGCTTTAACACGGCGAAGGTCTCGGGTTCGAG
TCCCGAACTGCGTA
>LSEYMOURIATCC30220_LSEY_0387_87_V
GCGCGGTTGGTCTAGGTGGTTATGACGTCGCTTTAACACGGCGAAGGTCTCGGGTTCGAG
TCCCGAACTGCGTA
>TCONGOLENSEIL3000_T-CONGO_BIN_CONTIG_2630_39_P
GGCCGTTTGGTCTAGT-GGT-ATGATTCCTGTTTCGGGTACAGGAGGTCACGGGTTCAAT
TCCCGTAACGGCCC
>LMAJORFRIEDLIN_LMJF-34_87_N
TCCTCCCTGGCGCAGTCGGC-AGCGCGTTAGGCTGTTAACCTACAGGTCGTTGGTTCGAA
TCCAACGGGAGGAG
>LBRAZILIENSISMHOMBR75M2903_LBRM2903_21_51_K
GCATTCCTAGCTCAGTCGGT-AGAGCGCACGGCTCTTAACCGTGTGGTCGTGGGTTCGAT
CCCCACGGAGTGCG
>LSEYMOURIATCC30220_LSEY_0387_88_K
GCATTCCTAGCTCAGTCGGT-AGAGCGCACGGCTCTTAACCGTGTGGTCGTGGGTTCGAT
CCCCACGGAGTGCG
>TCONGOLENSEIL3000_T-CONGO_BIN_CONTIG_2819_42_G
GCGCAGTTGGTCTAGT-GGT-AGAATTCTCGCCTGCCACGCGGGAGG-CCCGGGTTCGAT
TCCCGGACTGCGCA
>LMAJORFRIEDLIN_LMJF-34_88_V
GCGCGGTTGGTCTAGGTGGTTATGACGTCGCTTTAACACGGCGAAGGTCTCGGGTTCGAG
TCCCGAACTGCGTA
>LBRAZILIENSISMHOMBR75M2903_LBRM2903_23_55_R
GTCCGTGTGGCTCAAT-GGA-AGAGCATCTGACTACGGATCAGAGGGTTGCAGGTTCGAA
TCCTGTCACGGATG
>LSEYMOURIATCC30220_LSEY_0403_89_D
TTCTCGGTAGTATAGT-GGTTAGTATACCCGCCTGTCACGCGGGTGA-CCCGGGTTCAAT
TCCCGGCCGGGAAG
>TCONGOLENSEIL3000_T-CONGO_BIN_CONTIG_307_44_V
GCGCTGATGGTCTAGGTGGTTATGACGTCGCTTTAACACGGCGAAGGTCTCGGGTTCGAG
TCCCGATCGGCGTA
>LMAJORFRIEDLIN_LMJF-34_89_I
GCTCTCATAGCTCAGTCGGTTAGAGCGTGGGTCTAATAAGCCCAAGGTCACAGGTTCGAC
CCCTGTTGGGAGCA
>LBRAZILIENSISMHOMBR75M2903_LBRM2903_23_57_T
GGCCGCTTAGCACAGT-GGC-AGTGCATTGGTCTTGTAAACCAAGGGTCCCGAGTTCAAT
TCTCGGAGTGGCCT
>LSEYMOURIATCC30220_LSEY_0403_90_R
GTCCGTGTGGCTCAAT-GGA-AGAGCATCTGACTACGGATCAGAGGGTTGCAGGTTCGAA
TCCTGTCACGGATG
>TCONGOLENSEIL3000_T-CONGO_BIN_CONTIG_307_46_M
GCGAGCGTGGCGCAGTCGGC-AGCGCGTGGGTTTCATAATCCCAAGGTCGTGAGTTCGAG
CCTCACCGATCGCA
>LMAJORFRIEDLIN_LMJF-34_90_M
GCGAGCGTAGCGCAGTCGGC-AGCGCGTGGGTCTCATAATCCCAAGGTCGTGAGTTCGAT
CCTCACCGGTCGCA
>LBRAZILIENSISMHOMBR75M2903_LBRM2903_23_58_R
GGCCTCTTGGCGCAAT-GGA-AGCGCATCAGACTTCGGATCTGAGGGTTGCAGGTTCGAG
TCCTGCAGGGGTCG
>LSEYMOURIATCC30220_LSEY_0403_91_T
GGCTGCTTAGCTCAAT-GGC-AGAGCGCCGTCCTAGTAAGACGGAGGTCACGGGTTCGAT
CCCCGTAGCGGCCT
>TCONGOLENSEIL3000_T-CONGO_BIN_CONTIG_345_47_E
TCCGGTGTGGTATAGT-GGCTAGAACAAGCGGCTCTCACCCGCTAGA-CCCGGGTTCGAT
CCCCGGCACCGGAA
>LMAJORFRIEDLIN_LMJF-36_93_G
GCGCAGTTGGTCTAGT-GGT-AGAATTCTCGCCTGCCACGCGGGAGG-CCCGGGTTCGAT
TCCCGGACTGCGCA
>LBRAZILIENSISMHOMBR75M2903_LBRM2903_23_59_K
GCACTCCTAGCTCAGTTGGT-AGAGCGCGTGGCTTTTAACCTCGTGGTCGTGGGTTCGAG
CCCCACGGAGTGCG
>LSEYMOURIATCC30220_LSEY_0403_92_Y
CCTTCTGTAGCTCAATTGGT-AGAGCATGTGACTGTAGATCACAGGGTCGCTGGTTCGAT
TCCGGCCGGAAGGA
>TCONGOLENSEIL3000_T-CONGO_BIN_CONTIG_363_48_R
GTCCGTGTGGCTCAAC-GGA-AGAGCATCTGACTACGGATCAGAGGGTTGCAGGTTCGAA
TCCTGTCACGGATG
>LMAJORFRIEDLIN_LMJF-36_94_T
GGCTGCTTAGCTCAAT-GGC-AGAGCGCCGTCCTAGTAAGACGGAGGTCAGGGGTTCGAT
CCCCCTAGCGGCCT
>LBRAZILIENSISMHOMBR75M2903_LBRM2903_23_60_G
GCAATTGTGGTCCAAC-GGTTAAGATCCCCGCCTTCCAAGCGGGTGA-CCCGGGTTCGAC
TCCCGGCAATTGCA
>LSEYMOURIATCC30220_LSEY_0424_93_D
TTCTCGGTAGTATAGT-GGTTAGTATACCCGCCTGTCACGCGGGTGA-CCCGGGTTCAAT
TCCCGGCCGGGAAG
>TCONGOLENSEIL3000_T-CONGO_BIN_CONTIG_505_51_C
GGATTCATAGCTCAGT-GGT-AGAGCATTCGGCTGCAGTCCGAATGGTCCCCGGTTCAAA
CCCGGGTGGGTCCT
>LMAJORFRIEDLIN_LMJF-36_95_G
GCGCAGTTGGTCTAGT-GGT-AGAATTCTCGCCTGCCACGCGGGAGG-CCCGGGTTCGAT
TCCCGGACTGCGCA
>LBRAZILIENSISMHOMBR75M2903_LBRM2903_23_61_W
GGGGGCTTAGCTCAGT-GGT-AGAGCATTGGATTCCAAATCCAGGGGTCGCAGGTTCAAT
CCCTGCAGCTCTCA
>LSEYMOURIATCC30220_LSEY_0447_94_Y
CCTTCTGTAGCTCAATTGGT-AGAGCATGTGACTGTAGATCACAGGGTCGCTGGTTCGAT
TCCGGCCGGAAGGA
>TCONGOLENSEIL3000_T-CONGO_BIN_CONTIG_565_52_C
GGATTCATAGCTCAGT-GGT-AGAGCATTCGGCTGCAGTCCGAATGGTCCCCGGTTCAAA
CCCGGGTGGGTCCT
>LMAJORFRIEDLIN_LMJF-36_96_P
GGTCCAGTGGTCTAGT-GGC-ATGATTCTCCCTTAGGGTGGGAGAGGTCCCGGGTTCAAT
TCCCGGCTGGACCC
>LBRAZILIENSISMHOMBR75M2903_LBRM2903_24_62_P
GGCCGCTTGGTCTAGT-GGT-ATGATTCCCGCTTCGGGTGCGGGAGGTCAGGGGTTCAAT
TCCCCTAGCGGCCC
>LSEYMOURIATCC30220_LSEY_0447_95_T
GGCCGCTTAGCACAGT-GGC-AGTGCACCACTCTCGTAAAGTGGGGGTCGCGAGTTCGAT
TCTCGCAGTGGCCT
>TCONGOLENSEIL3000_T-CONGO_BIN_CONTIG_614_53_P
GGCCGTTTGGTCTAGT-GGT-ATGATTCCTGTTTCGGGTACAGGAGGTCACGGGTTCAAT
TCCCGTAACGGCCC
>LMAJORFRIEDLIN_LMJF-36_99_C
GGATTCATAGCTCAGT-GGT-AGAGCATTCGGCTGCAGTCCGAATGGTCCCCGGTTCAAA
CCCGGGTGGGTCCT
>LBRAZILIENSISMHOMBR75M2903_LBRM2903_24_65_L
GCTGGGGTTCCCGAGTTGGTCAAGGGGTGAGACTTAAGTTCTCATGT-CGTGGGTTCGAA
CCCCACCTCCAGCA
>LSEYMOURIATCC30220_LSEY_0447_96_P
GGCCGCTTGGTCTAGT-GGT-ATGATTCCCGCTTCGGGTGCGGGAGGTCAGGGGTTCAAT
TCCCCTAGCGGCCC
>TCONGOLENSEIL3000_T-CONGO_BIN_CONTIG_634_54_Y
CCTTCTGTAGCTCAATTGGT-AGAGCATGTGACTGTAGATCACAGGGTCGCTGGTTCGAT
TCCGGCCGGAAGGA
>LMAJORFRIEDLIN_LMJF-36_101_X
AGCACCGTAGCGCAGT-GGA-AGCGCGATGGGCTCATAACCCATAGGTCGTTGGATCGAA
ACCAATCGGTGCTA
>LBRAZILIENSISMHOMBR75M2903_LBRM2903_24_66_I
GCTCTCATAGCTCAGTCGGTTAGAGCGTGGGTCTAATAAGCCCAAGGTCACAGGTTCGAC
CCCTGTTGGGAGCA
>LSEYMOURIATCC30220_LSEY_0447_97_N
TCCTCCCTGGCGCAGTCGGC-AGCGCGTTAGGCTGTTAACCTACAGGTCGTTGGTTCGAA
TCCAACGGGAGGAG
>TCONGOLENSEIL3000_T-CONGO_BIN_CONTIG_634_55_T
GGCCGCTTAGCACAGT-GGC-AGTGCACCACTCTCGTAAAGTGGGGGTCGCGAGTTCGAT
TCTCGCAGTGGCCT
>LMAJORFRIEDLIN_LMJF-36_102_P
GGTCGTTTGGTCTAGT-GGT-ATGATTCCTGTTTTGGGTACAGGAGGTCACGGGTTCAAT
TCCCGTAACGACCC
>LBRAZILIENSISMHOMBR75M2903_LBRM2903_24_67_D
TTCTCGGTAGTATAGT-GGTTAGTATACCCGCCTGTCACGCGGGTGA-CCCGGGTTCAAT
TCCCGGCCGGGAAG
>LSEYMOURIATCC30220_LSEY_0447_98_N
TCCTCCCTGGCGCAGTCGGC-AGCGCGTTAGGCTGTTAACCTACAGGTCGTTGGTTCGAA
TCCAACGGGAGGAG
>TCONGOLENSEIL3000_T-CONGO_BIN_CONTIG_634_56_P
GGCCGTTTGGTCTAGT-GGT-ATGATTCCTGTTTCGGGTACAGGAGGTCACGGGTTCAAT
TCCCGTAACGGCCC
>LMAJORFRIEDLIN_LMJF-36_103_Y
CCTTCTGTAGCTCAATTGGT-AGAGCATGTGACTGTAGATCACAGGGTCGCTGGTTCGAT
TCCGGCCGGAAGGA
>LBRAZILIENSISMHOMBR75M2903_LBRM2903_30_70_T
GGCCGCTTAGCACAGT-GGC-AGTGCACCACTCTCGTAAAGTGGGGTTCGCGAGTTCGAT
TCTCGCAGTGGCCT
>LSEYMOURIATCC30220_LSEY_0649_102_A
GGGCGTATAGCTCAGT-GGT-AGAGCGTCCGTTTCGCATACGGAAGGCCTAGGGTTCGAT
CCCCTATTCGTCCA
>TCONGOLENSEIL3000_T-CONGO-PSCHR-10_58_G
GCGCAGTTGGTCTAGT-GGT-AGAATTCTCGCCTGCCACGCGGGAGG-CCCGGGTTCGAT
TCCCGGACTGCGCA
>LMAJORFRIEDLIN_LMJF-36_104_T
GGCTGCTTAGCTCAAT-GGC-AGAGCGCCGTCCTAGTAAGACGGAGGTCAGGGGTTCGAT
CCCCCTAGCGGCCT
>LBRAZILIENSISMHOMBR75M2903_LBRM2903_31_71_F
GCCGCGATAGCTCAGTTGGG-AGAGCGTCAGACTGAAGATCTGAAGGTCCCTGGTTCGAT
CCCGGGTCGCGGCA
>LSEYMOURIATCC30220_LSEY_0649_104_G
GCGCCGCTGGTCTAGT-GGC-ATGATGGTACCCTCCCAAGGTATTGA-CCCGGGTTCGAT
TCCCGGGCGGCGCA
>TCONGOLENSEIL3000_T-CONGO-PSCHR-10_59_T
GGCCGCTTAGCTCAAT-GGC-AGAGCGCCGTCCTAGTAAGACGGAGGTCGGGGGTTCGAT
CCCCCCAGTGGCCT
>LMAJORFRIEDLIN_LMJF-36_105_T
GGCTGCTTAGCTCAAT-GGC-AGAGCGCCGTCCTAGTAAGACGGAGGTCAGGGGTTCGAT
CCCCCTAGCGGCCT
>LBRAZILIENSISMHOMBR75M2903_LBRM2903_31_73_A
GGGGATGTAGCTCAGATGGT-AGAGCGACCGCTTAGCATGCGGTAGGTATTGGGATCGAT
ACCCAACTTCTCCA
>LSPMARLEM2494_LMARLEM2494_05_3_R
GTCCGTGTGGCTCAAT-GGA-AGAGCATCTGACTACGGATCAGAGGGTTGCAGGTTCGAA
TCCTGTCACGGATG
>TCONGOLENSEIL3000_T-CONGO-PSCHR-10_60_P
GGTCCAGTGGTCTAGT-GGC-ATGATTCTCCCTTAGGGTGGGAGAGGTCCCGGGTTCAAT
TCCCGGCTGGACCC
>LMAJORFRIEDLIN_LMJF-36_106_Y
CCTTCTGTAGCTCAATTGGT-AGAGCATGTGACTGTAGATCACAGGGTCGCTGGTTCGAT
TCCGGCCGGAAGGA
>LBRAZILIENSISMHOMBR75M2903_LBRM2903_31_76_G
GCGCAGTTGGTCTAGT-GGT-AGAATTCTCGCCTGCCACGCGGGAGG-CCCGGGTTCGAT
TCCCGGACTGCGCA
>LSPMARLEM2494_LMARLEM2494_07_5_R
GTCCGTGTGGCTCAAT-GGA-AGAGCATCTGACTACGGATCAGAGGGTTGCAGGTTCGAA
TCCTGTCACGGATG
>TCONGOLENSEIL3000_T-CONGO-PSCHR-10_62_X
AGCACCGTGGCGCAGG-GGA-AGCGCGATGGGCTCATAACCCATAGGACGTTGGATCGAA
ACCAACCGGTGCTA
>LMAJORFRIEDLIN_LMJF-36_107_ARAS
AAGTAGATGGATGAGCCAGTTACGTCTATCGCCTGCAAAGCGACTGTTCGGTGC--CGAG
G-CGTTTCTGCTGC
>LBRAZILIENSISMHOMBR75M2903_LBRM2903_31_77_E
TCCGATGTGGTATAGT-GGATAGAACAAGCGGCTCTCACCCGCTAGA-CCCGGGTTCGAT
CCCCGGCATCGGAA
>LSPMARLEM2494_LMARLEM2494_09_7_X
AGCACCGTAGCGCAGT-GGA-AGCGCGATGGGCTCATAACCCATAGGTCGTTGGATCGAA
ACCAATCGGTGCTA
>TCONGOLENSEIL3000_T-CONGO-PSCHR-10_63_P
GGCCGCTTGGTCTAGT-GGT-ATGATTCCTGCTTTGGGTGCAGGAGGTCACGGGTTCAAT
TCCCGTAGCGGCCC
>LMAJORLV39C5_LMJLV39_03_2_K
GCATTCCTAGCTCAGTCGGT-AGAGCGCACGGCTCTTAACCGTGTGGTCGTGGGTTCGAT
CCCCACGGAGTGCG
>LBRAZILIENSISMHOMBR75M2903_LBRM2903_33_80_K
GCATTCCTAGCTCAGTCGGT-AGAGCGCACGGCTCTTAACCGTGTGGTCGTGGGTTCGAT
CCCCACGGAGTGCG
>LSPMARLEM2494_LMARLEM2494_09_9_V
GCGATGGTCGTCTAGT-GGTTAGGACATTCGCCTCACACGCGAGAGATCGCGGGTTCAAT
CCCCGCCCGTCGTA
>TCONGOLENSEIL3000_T-CONGO-PSCHR-10_64_N
TCCTCCCTGGCGCAGTCGGC-AGCGCGTTAGGCTGTTAACCTACAGGTCGTTGGTTCGAA
TCCAACGGGAGGAG
>LMAJORLV39C5_LMJLV39_05_6_R
GTCCGTGTGGCTCAAT-GGA-AGAGCATCTGACTACGGATCAGAGGGTTGCAGGTTCGAA
TCCTGTCACGGATG
>LBRAZILIENSISMHOMBR75M2903_LBRM2903_33_81_ARAK
GCATTCCTAGCTCAGTCGGT-AGAGCGCACGGCTCTTAACCGTGTGGTCGTGGGTTCGAT
CCCCACGGAGTGCG
>LSPMARLEM2494_LMARLEM2494_09_11_F
GCCGCGATAGCTCAGTTGGG-AGAGCGTCAGACTGAAGATCTGAAGGTCCCTGGTTCGAT
CCCGGGTCGCGGCA
>TCONGOLENSEIL3000_T-CONGO-PSCHR-10_65_A
GGGCGTGTAGCTCAGT-GGT-AGAGCGCCTGTTTTGCATACAGGAGGCCTAGGGTTCGAT
CCCCTACTCGTCCA
>LMAJORLV39C5_LMJLV39_07_9_R
GTCCGTGTGGCTCAAT-GGA-AGAGCATCTGACTACGGATCAGAGGGTTGCAGGTTCGAA
TCCTGTCACGGATG
>LBRAZILIENSISMHOMBR75M2903_LBRM2903_33_82_R
GCCCTTGTAGCCTAAT-GGATATGGCGTTTGCTTCCTAAGCAAAAGGTTGCGGGTTCGAG
TCCCGCCAGGGGTA
>LSPMARLEM2494_LMARLEM2494_09_12_E
TCCGATGTAGTATAAC-GGTTAGAACACCTGGCTTTCACCCAGGAGA-TCCGGGTTCGAT
TCCCGGTATCGGAG
>TCONGOLENSEIL3000_T-CONGO-PSCHR-10_66_R
GCTCCAGTGGCCTAAT-GGATATGGCTTTGGACTTCTAATCCAAGGGTTGCGGGTTCGAG
TCCCGTCTGGAGTA
>LMAJORLV39C5_LMJLV39_09_10_X
AGCACCGTAGCGCAGT-GGA-AGCGCGATGGGCTCATAACCCATAGGTCGTTGGATCGAA
ACCAATCGGTGCTA
>LBRAZILIENSISMHOMBR75M2903_LBRM2903_33_83_R
GCTCCAGTGGCCTAAT-GGATAAGGCTTTGGACTTCTAATCCAAAGATTGCGGGTTCGAA
TCCCGCCTGGAGTA
>LSPMARLEM2494_LMARLEM2494_09_13_V
GCGATGGTCGTCTAGT-GGTTAGGACATTCGCCTCACACGCGAGAGATCGCGGGTTCAAT
CCCCGCCCGTCGTA
>TCONGOLENSEIL3000_T-CONGO-PSCHR-10_67_K
GCCTTCCTAGCTCAGT-GGT-AGAGCGCACGGCTTTTAACCGTGTGGTCGTGGGTTCGAT
CCCCACGGAAGGCG
>LMAJORLV39C5_LMJLV39_09_12_V
GCGATGGTCGTCTAGT-GGTTAGGACATTCGCCTCACACGCGAGAGATCGCGGGTTCAAT
CCCCGCCCGTCGTA
>LBRAZILIENSISMHOMBR75M2903_LBRM2903_33_84_A
GGGCGTGTAGCTCAGT-GGT-AGAGCGCCTGTTTTGCATACAGGAGGCCTAGGGTTCAAA
CCCCTACTCGTCCA
>LSPMARLEM2494_LMARLEM2494_09_14_R
GACGTTGTGGCGCAAT-GGA-AGCGCGTCGGATTCCGGATCCGAAGGTTGTGGGTTCGAC
CCCCATCAGCGTTG
>TCONGOLENSEIL3000_T-CONGO-PSCHR-10_68_R
GCCCCCGTAGCCCAAT-GGATAAGGCGTTCGCTTCCTAAGCGAAAGATTGCGGGTTCGAG
TCCCGCCGGAGGTA
>LMAJORLV39C5_LMJLV39_09_14_F
GCCGCGATAGCTCAGTTGGG-AGAGCGTCAGACTGAAGATCTGAAGGTCCCTGGTTCGAT
CCCGGGTCGCGGCA
>LBRAZILIENSISMHOMBR75M2903_LBRM2903_35_85_P
GGTCCAGTGGTCTAGT-GGC-ATGATTCTCCCTTAGGGTGGGAGAGGTCCCGGGTTCAAT
TCCCGGCTGGACCC
>LSPMARLEM2494_LMARLEM2494_10_17_N
TCCTCCCTGGCGCAGTCGGC-AGCGCGTTAGGCTGTTAACCTACAGGTCGTTGGTTCGAA
TCCAACGGGAGGAG
>TCONGOLENSEIL3000_T-CONGO-PSCHR-11_70_E
TCCGGTATAGTATAAC-GGTTAGAACATCTGGCTTTCACCCAGAAGA-TCCGGGTTCGAT
TCCCGGTACCGGAA
>LMAJORLV39C5_LMJLV39_09_15_E
TCCGATGTAGTATAAC-GGTTAGAACACCTGGCTTTCACCCAGGAGA-TCCGGGTTCGAT
TCCCGGTATCGGAG
>LBRAZILIENSISMHOMBR75M2903_LBRM2903_35_86_G
GCGCAGTTGGTCTAGT-GGT-AGAATTCTCGCCTGCCACGCGGGAGG-CCCGGGTTCGAT
TCCCGGACTGCGCA
>LSPMARLEM2494_LMARLEM2494_11_19_A
GGGCGTGTAGCTCAGT-GGT-AGAGCGTCCGTTTCGCATACGGAAGGCCTAGGGTTCGAT
CCCCTACTCGTCCA
>TCONGOLENSEIL3000_T-CONGO-PSCHR-11_71_F
GCCGCGATAGCTCAGTTGGG-AGAGCGTCAGACTGAAGATCTGAAGGTCCCTGGTTCGAT
CCCGGGTCGCGGCA
>LMAJORLV39C5_LMJLV39_09_16_V
GCGATGGTCGTCTAGT-GGTTAGGACATTCGCCTCACACGCGAGAGATCGCGGGTTCAAT
CCCCGCCCGTCGTA
>LBRAZILIENSISMHOMBR75M2903_LBRM2903_35_87_T
GGCTGCTTAGCTCAAT-GGC-AGAGCGCCGTCCTAGTAAGACGGAGGTCAGGGGTTCGAT
CCCCCTAGCGGCCT
>LSPMARLEM2494_LMARLEM2494_11_20_G
GCGCCGCTGGTCTAGT-GGC-ATGATGGTACCCTCCCAAGGTATTGA-CCCGGGTTCGAT
TCCCGGGCGGCGCA
>TCONGOLENSEIL3000_T-CONGO-PSCHR-4_74_V
GCGATGGTCGTCTAGT-GGTTAGGACATTCGCCTCACACGCGAGAGATCGCGGGTTCGAT
CCCCGCCCGTCGTA
>LMAJORLV39C5_LMJLV39_09_17_R
GACGTTGTGGCGCAAT-GGA-AGCGCGTCGGATTCCGGATCCGAAGGTTGTGGGTTCGAC
CCCCATCAGCGTTG
>LBRAZILIENSISMHOMBR75M2903_LBRM2903_35_88_T
GGCTGCTTAGCTCAAT-GGC-AGAGCGCCGTCCTAGTAAGACGGAGGTCAGGGGTTCGAT
CCCCCTAGCGGCCT
>LSPMARLEM2494_LMARLEM2494_11_21_A
GGGCGTGTAGCTCAGT-GGT-AGAGCGTCCGTTTCGCATACGGAAGGCCTAGGGTTCGAT
CCCCTACTCGTCCA
>TCONGOLENSEIL3000_T-CONGO-PSCHR-5_75_E
TCCGGTGTGGTATAGT-GGCTAGAACAAGCGGCTCTCACCCGCTAGA-CCCGGGTTCGAT
CCCCGGCACCGGAA
>LMAJORLV39C5_LMJLV39_10_19_K
GCATTCCTAGCTCAGTCGGT-AGAGCGCACGGCTCTTAACCGTGTGGTCGTGGGTTCGAT
CCCCACGGAGTGCG
>LBRAZILIENSISMHOMBR75M2903_LBRM2903_35_89_G
GCGCAGTTGGTCTAGT-GGT-AGAATTCTCGCCTGCCACGCGGGAGG-CCCGGGTTCGAT
TCCCGGACTGCGCA
>LSPMARLEM2494_LMARLEM2494_11_23_M
GCGAGCGTAGCGCAGTCGGC-AGCGCGTGGGTCTCATAATCCCAAGGTCGTGAGTTCGAT
CCTCACCGGTCGCA
>TCONGOLENSEIL3000_T-CONGO-PSCHR-8_78_I
GCTCCTATAGCTCAGTCGGTTAGAGCGTGGGTCTAATAAGCCCAAGGTCACAGGTTCGAC
CCCTGTTGGGAGCA
>LMAJORLV39C5_LMJLV39_10_20_G
GCGCAGTTGGTCTAGT-GGT-AGAATTCTCGCCTGCCACGCGGGAGG-CCCGGGTTCGAT
TCCCGGACTGCGCA
>LBRAZILIENSISMHOMBR75M2903_LBRM2903_35_90_C
GGATTCATAGCTCAGT-GGT-AGAGCATTCGGCTGCAGTCCGAATGGTCCCCGGTTCAAA
CCCGGGTGGGTCCT
>LSPMARLEM2494_LMARLEM2494_11_24_R
GTCCGTGTGGCTCAAT-GGA-AGAGCATCTGACTACGGATCAGAGGGTTGCAGGTTCGAA
TCCTGTCACGGATG
>TCONGOLENSEIL3000_T-CONGO-PSCHR-8_81_I
GCTCCTATAGCTCAGTCGGTTAGAGCGTGGGTCTAATAAGCCCAAGGTCACAGGTTCGAC
CCCTGTTGGGAGCA
>LMAJORLV39C5_LMJLV39_10_21_N
TCCTCCCTGGCGCAGTCGGC-AGCGCGTTAGGCTGTTAACCTACAGGTCGTTGGTTCGAA
TCCAACGGGAGGAG
>LBRAZILIENSISMHOMBR75M2903_LBRM2903_35_95_X
AGCACCGTAGCGCAGT-GGA-AGCGCGATGGGCTCATAACCCATAGGTCGTTGGATCGAA
ACCAATCGGTGCTA
>LSPMARLEM2494_LMARLEM2494_15_26_D
TTCTCGGTAGTATAGT-GGTTAGTATACCCGCCTGTCACGCGGGTGA-CCCGGGTTCAAT
TCCCGGCCGGGAAG
>TCONGOLENSEIL3000_T-CONGO-PSCHR-8_84_K
GCCCTTCTAGCTCAGTCGGT-AGAGCGCACGGCTCTTAACCGTGTGGTCGTGGGTTCGAG
CCCCACGGGGGGTG
>LMAJORLV39C5_LMJLV39_11_23_A
GGGCGTGTAGCTCAGT-GGT-AGAGCGTCCGTTTCGCATACGGAAGGCCTAGGGTTCGAT
CCCCTACTCGTCCA
>LBRAZILIENSISMHOMBR75M2903_LBRM2903_35_96_P
GGTCGTTTGGTCTAGT-GGT-ATGATTCCTGTTTTGGGTACAGGAGGTCACGGGTTCAAT
TCCCGTAACGACCC
>LSPMARLEM2494_LMARLEM2494_15_27_E
TCCGATGTGGTATAGT-GGATAGAACAAGCGGCTCTCACCCGCTAGA-CCCGGGTTCGAT
CCCCGGCATCGGAA
>TCONGOLENSEIL3000_T-CONGO-PSCHR-8_85_G
GCAACCGTGGTCCAAC-GGTCAAGATTTCCGCCTTCCAAGCGGGAGA-CCCGGGTTCGAC
TCCCGGCGGTTGCA
>LMAJORLV39C5_LMJLV39_11_24_M
GCGAGCGTAGCGCAGTCGGC-AGCGCGTGGGTCTCATAATCCCAAGGTCGTGAGTTCGAT
CCTCACCGGTCGCA
>LBRAZILIENSISMHOMBR75M2903_LBRM2903_35_98_T
GGCTGCTTAGCTCAAT-GGC-AGAGCGCCGTCCTAGTAAGACGGAGGTCAGGGGTTCGAT
CCCCCTAGCGGCCT
>LSPMARLEM2494_LMARLEM2494_17_29_D
TTCTCGGTAGTATAGT-GGTTAGTATACCCGCCTGTCACGCGGGTGA-CCCGGGTTCAAT
TCCCGGCCGGGAAG
>TCONGOLENSEIL3000_T-CONGO-PSCHR-8_87_T
GGCCTCGTAGCACAGT-GGC-AGTGCACTGGTCTTGTAAACCAGGGGTCCCGAGTTCAAT
TCTCGGCGGGGCCT
>LMAJORLV39C5_LMJLV39_11_25_R
GTCCGTGTGGCTCAAT-GGA-AGAGCATCTGACTACGGATCAGAGGGTTGCAGGTTCGAA
TCCTGTCACGGATG
>LBRAZILIENSISMHOMBR75M2903_LBRM2903_35_99_Y
CCTTCTGTAGCTCAATTGGT-AGAGCATGTGACTGTAGATCACAGGGTCGCTGGTTCGAT
TCCGGCCGGAAGGA
>LSPMARLEM2494_LMARLEM2494_17_31_A
GGGGATGTAGCTCAGATGGT-AGAGCGACCGCTTAGCATGCGGTAGGTATTGGGATCGAT
ACCCAACTTCTCCA
>TCONGOLENSEIL3000_T-CONGO-PSCHR-8_88_R
GGTCTCGTGGCGCAAT-GGA-AGCGCATCAGACTTCGGATCTGAGGGTTGCAGGTTCGAG
TCCTGCCGGGATCG
>LMAJORLV39C5_LMJLV39_15_28_D
TTCTCGGTAGTATAGT-GGTTAGTATACCCGCCTGTCACGCGGGTGA-CCCGGGTTCAAT
TCCCGGCCGGGAAG
>LBRAZILIENSISMHOMBR75M2903_LBRM2903_SCAF000478_102_F
GCCGCGATAGCTCAGTTGGG-AGAGCGTCAGACTGAAGATCTGAAGGTCCCTGGTTCGAT
CCCGGGTCGCGGCA
>LSPMARLEM2494_LMARLEM2494_21_36_P
GGTCCAGTGGTCTAGT-GGC-ATGATTCTCCCTTAGGGTGGGAGAGGTCCCGGGTTCAAT
TCCCGGCTGGACCC
>TCONGOLENSEIL3000_T-CONGO-PSCHR-8_89_K
GCCCTTCTAGCTCAGTCGGT-AGAGCGCACGGCTCTTAACCGTGTGGTCGTGGGTTCGAG
CCCCACGGGGGGTG
>LMAJORLV39C5_LMJLV39_15_29_E
TCCGATGTGGTATAGT-GGATAGAACAAGCGGCTCTCACCCGCTAGA-CCCGGGTTCGAT
CCCCGGCATCGGAA
>LBRAZILIENSISMHOMBR75M2904_LBRM-00_64_603897-607900_1_K
GCATTCCTAGCTCAGTCGGT-AGAGCGCACGGCTCTTAACCGTGTGGTCGTGGGTTCGAT
CCCCACGGAGTGCG
>LSPMARLEM2494_LMARLEM2494_21_37_V
GCGCGGTTGGTCTAGGTGGTTATGACGTCGCTTTAACACGGCGAAGGTCTCGGGTTCGAG
TCCCGAACTGCGTA
>TCONGOLENSEIL3000_T-CONGO-PSCHR-8_90_R
GTCCGTGTGGCTCAAC-GGA-AGAGCATCTGACTACGGATCAGAGGGTTGCAGGTTCGAA
TCCTGTCACGGATG
>LMAJORLV39C5_LMJLV39_17_32_D
TTCTCGGTAGTATAGT-GGTTAGTATACCCGCCTGTCACGCGGGTGA-CCCGGGTTCAAT
TCCCGGCCGGGAAG
>LBRAZILIENSISMHOMBR75M2904_LBRM-00_64_603897-607900_2_V
GCGCGGTTGGTCTAGGTGGTTATGACGTCGCTTTAACACGGCGAAGGTCTCGGGTTCGAG
TCCCGAACTGCGTA
>LSPMARLEM2494_LMARLEM2494_21_38_K
GCATTCCTAGCTCAGTCGGT-AGAGCGCACGGCTCTTAACCGTGTGGTCGTGGGTTCGAT
CCCCACGGAGTGCG
>TCRUZICLBRENERESMERALDO-LIKE_TCCHR17-S_3_D
TTCTCGGTAGTATAGT-GGTAAGTATACCCGCCTGTCACGCGGGTGA-CCCGGGTTCAAT
TCCCGGCCGGGAAG
>LMAJORLV39C5_LMJLV39_17_34_A
GGGGATGTAGCTCAGATGGT-AGAGCGACCGCTTAGCATGCGGTAGGTATTGGGATCGAT
ACCCAACTTCTCCA
>LBRAZILIENSISMHOMBR75M2904_LBRM-00_64_603897-607900_3_P
GGTCCAGTGGTCTAGT-GGC-ATGATTCTCCCTTAGGGTGGGAGAGGTCCCGGGTTCAAT
TCCCGGCTGGACCC
>LSPMARLEM2494_LMARLEM2494_23_42_R
GTCCGTGTGGCTCAAT-GGA-AGAGCATCTGACTACGGATCAGAGGGTTGCAGGTTCGAA
TCCTGTCACGGATG
>TCRUZICLBRENERESMERALDO-LIKE_TCCHR17-S_5_A
GGGGATGTAGCTCAGATGGT-AGAGTGCCCGCTTAGCATGCGGGAGGTATTGGGATCGAT
ACCCAACTTCTCCA
>LMAJORLV39C5_LMJLV39_21_41_P
GGTCCAGTGGTCTAGT-GGC-ATGATTCTCCCTTAGGGTGGGAGAGGTCCCGGGTTCAAT
TCCCGGCTGGACCC
>LBRAZILIENSISMHOMBR75M2904_LBRM-04_4_R
GTCCGTGTGGCTCAAT-GGA-AGAGCATCTGACTACGGATCAGAGGGTTGCAGGTTCGAA
TCCTGTCACGGATG
>LSPMARLEM2494_LMARLEM2494_23_44_T
GGCCGCTTAGCACAGT-GGC-AGTGCACTGGTCTTGTAAACCAGGGGTCCCGAGTTCAAT
TCTCGGAGTGGCCT
>TCRUZICLBRENERESMERALDO-LIKE_TCCHR22-S_12_K
GCCCTTCTAGCTCAGTCGGT-AGAGCGCACGGCTCTTAACCGTGTGGTCGTGGGTTCGAT
CCCCACGGGGGGTG
>LMAJORLV39C5_LMJLV39_21_42_V
GCGCGGTTGGTCTAGGTGGTTATGACGTCGCTTTAACACGGCGAAGGTCTCGGGTTCGAG
TCCCGAACTGCGTA
>LBRAZILIENSISMHOMBR75M2904_LBRM-05_6_R
GTCCGTGTGGCTCAAT-GGA-AGAGCATCTGACTACGGATCAGAGGGTTGCAGGTTCGAA
TCCTGTCACGGATG
>LSPMARLEM2494_LMARLEM2494_23_45_R
GGCCTCTTGGCGCAAT-GGA-AGCGCATCAGACTTCGGATCTGAGGGTTGCAGGTTCGAG
TCCTGCAGGGGTCG
>TCRUZICLBRENERESMERALDO-LIKE_TCCHR22-S_13_G
GCAATCGTGGTCCAAC-GGTTAAGATCCCCGCCTTCCAAGCGGGTGA-CCCGGGTTCGAC
TCCCGGCGATTGCA
>LMAJORLV39C5_LMJLV39_21_43_K
GCATTCCTAGCTCAGTCGGT-AGAGCGCACGGCTCTTAACCGTGTGGTCGTGGGTTCGAT
CCCCACGGAGTGCG
>LBRAZILIENSISMHOMBR75M2904_LBRM-09_9_X
AGCACCGTAGCGCAGT-GGA-AGCGCGATGGGCTCATAACCCATAGGTCGTTGGATCGAA
ACCAATCGGTGCTA
>LSPMARLEM2494_LMARLEM2494_23_46_K
GCACTTCTAGCTCAGTTGGT-AGAGCGCGTGGCTTTTAACCTCGTGGTCGTGGGTTCGAG
CCCCACGGAGTGCG
>TCRUZICLBRENERESMERALDO-LIKE_TCCHR22-S_15_T
GGCCTCGTAGCACAGT-GGC-AGTGCACTGGTCTTGTAAACCAGGGGTCCCGAGTTCAAT
TCTCGGCGGGGCCT
>LMAJORLV39C5_LMJLV39_23_51_R
GTCCGTGTGGCTCAAT-GGA-AGAGCATCTGACTACGGATCAGAGGGTTGCAGGTTCGAA
TCCTGTCACGGATG
>LBRAZILIENSISMHOMBR75M2904_LBRM-09_11_V
GCGATGGTCGTCTAGT-GGTTAGGACATTCGCCTCACACGCGAGAGATCGCGGGTTCAAT
CCCCGCCCGTCGTA
>LSPMARLEM2494_LMARLEM2494_23_47_G
GCAATTGTGGTCCAAC-GGTTAAGATCCCCGCCTTCCAAGCGGGTGA-CCCGGGTTCGAC
TCCCGGCAATTGCA
>TCRUZICLBRENERESMERALDO-LIKE_TCCHR22-S_16_R
GATCTCGTGGCGCAAT-GGA-AGCGCATCAGACTTCGGATCTGAGGGTTGCAGGTTCGAG
TCCTGCCGGGATCG
>LMAJORLV39C5_LMJLV39_23_53_T
GGCCGCTTAGCACAGT-GGC-AGTGCACTGGTCTTGTAAACCAGGGGTCCCGAGTTCAAT
TCTCGGAGTGGCCT
>LBRAZILIENSISMHOMBR75M2904_LBRM-09_13_E
TCCGATGTAGTATAAC-GGTTAGAACACCTGGCTTTCACCCAGGAGA-TCCGGGTTCGAT
TCCCGGTATCGGAG
>LSPMARLEM2494_LMARLEM2494_23_48_W
GGGGGCTTAGCTCAGT-GGT-AGAGCATTGGATTCCAAATCCAGGGGTCGTAGGTTCAAT
CCCTGCAGCTCTCA
>TCRUZICLBRENERESMERALDO-LIKE_TCCHR22-S_17_K
GCCCTTCTAGCTCAGTCGGT-AGAGCGCACGGCTCTTAACCGTGTGGTCGTGGGTTCGAT
CCCCACGGGGGGTG
>LMAJORLV39C5_LMJLV39_23_54_R
GGCCTCTTGGCGCAAT-GGA-AGCGCATCAGACTTCGGATCTGAGGGTTGCAGGTTCGAG
TCCTGCAGGGGTCG
>LBRAZILIENSISMHOMBR75M2904_LBRM-09_14_V
GCGATGGTCGTCTAGT-GGTTAGGACATTCGCCTCACACGCGAGAGATCGCGGGTTCAAT
CCCCGCCCGTCGTA
>LSPMARLEM2494_LMARLEM2494_24_50_P
GGCCGCTTGGTCTAGT-GGT-ATGATTCCCGCTTCGGGTGCGGGAGGTCAGGGGTTCAAT
TCCCCTAGCGGCCC
>TCRUZICLBRENERESMERALDO-LIKE_TCCHR22-S_18_R
GTCCGTGTGGCTCAAT-GGA-AGAGCATCTGACTACGGATCAGAGGGTTGCAGGTTCGAG
TCCTGTCACGGATG
>LMAJORLV39C5_LMJLV39_23_55_K
GCACTCCTAGCTCAGTTGGT-AGAGCGCGTGGCTTTTAACCTCGTGGTCGTGGGTTCGAG
CCCCACGGAGTGCG
>LBRAZILIENSISMHOMBR75M2904_LBRM-09_15_R
GACGTTGTGGCGCAAT-GGA-AGCGCGTCGGATTCCGGATCCGAAGGTTGTGGGTTCGAC
CCCCATCAGCGTTG
>LSPMARLEM2494_LMARLEM2494_24_52_L
GCTGGGGTTCCCGAGTTGGTCAAGGGGTGAGACTTAAGTTCTCATGT-CGTGGGTTCGAA
CCCCACCTCCAGCA
>TCRUZICLBRENERESMERALDO-LIKE_TCCHR22-S_20_W
GGGGGCTTAGCTCAGT-GGT-AGAGCATTGGATTCCAAATCCAGGGGTCGCAGGTTCAAT
CCCTGCAGTCCTCA
>LMAJORLV39C5_LMJLV39_23_56_G
GCAATTGTGGTCCAAC-GGTTAAGATCCCCGCCTTCCAAGCGGGTGA-CCCGGGTTCGAC
TCCCGGCAATTGCA
>LBRAZILIENSISMHOMBR75M2904_LBRM-10_18_K
GCATTCCTAGCTCAGTCGGT-AGAGCGCACGGCTCTTAACCGTGTGGTCGTGGGTTCGAT
CCCCACGGAGTGCG
>LSPMARLEM2494_LMARLEM2494_24_53_I
GCTCTCATAGCTCAGTCGGTTAGAGCGTGGGTCTAATAAGCCCAAGGTCACAGGTTCGAC
CCCTGTTGGGAGCA
>TCRUZICLBRENERESMERALDO-LIKE_TCCHR23-S_21_R
GTCCGTGTGGCTCAAT-GGA-AGAGCATCTGACTACGGATCAGAGGGTTGCAGGTTCGAA
TCCTGTCACGGATG
>LMAJORLV39C5_LMJLV39_23_57_W
GGGGGCTTAGCTCAGT-GGT-AGAGCATTGGATTCCAAATCCAGGGGTCGTAGGTTCAAT
CCCTGCAGCTCTCA
>LBRAZILIENSISMHOMBR75M2904_LBRM-10_19_N
TCCTCCCTGGCGCAGTCGGC-AGCGCGTTAGGCTGTTAACCTACAGGTCGTTGGTTCGAA
TCCAACGGGAGGAG
>LSPMARLEM2494_LMARLEM2494_24_54_D
TTCTCGGTAGTATAGT-GGTTAGTATACCCGCCTGTCACGCGGGTGA-CCCGGGTTCAAT
TCCCGGCCGGGAAG
>TCRUZICLBRENERESMERALDO-LIKE_TCCHR26-S_23_I
GCTCTCATAGCTCAGTCGGTTAGAGCGTGGGTCTAATAAGCCCAAGGTCACAGGTTCGAC
CCCTGTTGGGAGCA
>LMAJORLV39C5_LMJLV39_24_59_P
GGCCGCTTGGTCTAGT-GGT-ATGATTCCCGCTTCGGGTGCGGGAGGTCAGGGGTTCAAT
TCCCCTAGCGGCCC
>LBRAZILIENSISMHOMBR75M2904_LBRM-11_20_M
GCGAGCGTAGCGCAGTCGGC-AGCGCGTGGGTCTCATAATCCCAAGGTCGTGAGTTCGAT
CCTCACCGGTCGCA
>LSPMARLEM2494_LMARLEM2494_30_59_T
GGCCGCTTAGCACAGT-GGC-AGTGCACCACTCTCGTAAAGTGGGGGTCGCGAGTTCGAT
TCTCGCAGTGGCCT
>TCRUZICLBRENERESMERALDO-LIKE_TCCHR27-S_27_G
GCGCCGTTGGTCTAGT-GGC-ATGATGGTACCCTCCCAAGGTATTGA-CCCGGGTTCGAT
TCCCGGACGGCGCA
>LMAJORLV39C5_LMJLV39_24_61_L
GCTGGGGTTCCCGAGTTGGTCAAGGGGTGAGACTTAAGTTCTCATGT-CGTGGGTTCGAA
CCCCACCTCCAGCA
>LBRAZILIENSISMHOMBR75M2904_LBRM-11_21_R
GTCCGTGTGGCTCAAT-GGA-AGAGCATCTGACTACGGATCAGAGGGTTGCAGGTTCGAA
TCCTGTCACGGATG
>LSPMARLEM2494_LMARLEM2494_31_60_A
GGGGATGTAGCTCAGATGGT-AGAGCGACCGCTTAGCATGCGGTAGGTATTGGGATCGAT
ACCCAACTTCTCCA
>TCRUZICLBRENERESMERALDO-LIKE_TCCHR34-S_34_P
GGCCGCTTGGTCTAGT-GGT-ATGATTCCTGTTTCGGGTACAGGAGGTCACGGGTTCAAT
TCCCGTAGCGGCCC
>LMAJORLV39C5_LMJLV39_24_62_I
GCTCTCATAGCTCAGTCGGTTAGAGCGTGGGTCTAATAAGCCCAAGGTCACAGGTTCGAC
CCCTGTTGGGAGCA
>LBRAZILIENSISMHOMBR75M2904_LBRM-11_23_A
GGGCGTGTAGCTCAGT-GGT-AGAGCGTCCGTTTCGCATACGGAAGGCCTAGGGTTCGAT
CCCCTACTCGTCCA
>LSPMARLEM2494_LMARLEM2494_31_61_F
GCCGCGATAGCTCAGTTGGG-AGAGCGTCAGACTGAAGATCTGAAGGTCCCTGGTTCGAT
CCCGGGTCGCGGCA
>TCRUZICLBRENERESMERALDO-LIKE_TCCHR34-S_35_T
GGCCGCTTAGCACAGT-GGC-AGTGCACCACTCTCGTAAAGTGGGGGTCGCGAGTTCGAT
TCTCGCAGTGGCCT
>LMAJORLV39C5_LMJLV39_24_63_I
GCTCTCATAGCTCAGTCGGTTAGAGCGTGGGTCTAATAAGCCCAAGGTCACAGGTTCGAC
CCCTGTTGGGAGCA
>LBRAZILIENSISMHOMBR75M2904_LBRM-11_25_A
GGGCGTGTAGCTCAGT-GGT-AGAGCGTCCGTTTCGCATACGGAAGGCCTAGGGTTCGAT
CCCCTACTCGTCCA
>LSPMARLEM2494_LMARLEM2494_33_64_R
GCCCTTGTAGCCTAAT-GGATATGGCGTTTGCTTCCTAAGCAAAAGGTTGCGGGTTCGAG
TCCCGCCAGGGGTA
>TCRUZICLBRENERESMERALDO-LIKE_TCCHR34-S_36_N
TCCTCCCTGGCGCAGTCGGC-AGCGCGTTAGGCTGTTAACCTACAGGTCGTTGGTTCGAA
TCCAACGGGAGGAG
>LMAJORLV39C5_LMJLV39_24_64_D
TTCTCGGTAGTATAGT-GGTTAGTATACCCGCCTGTCACGCGGGTGA-CCCGGGTTCAAT
TCCCGGCCGGGAAG
>LBRAZILIENSISMHOMBR75M2904_LBRM-11_26_G
GCGCCGCTGGTCTAGT-GGC-ATGATGGTACCCTCCCAAGGTATTGA-CCCGGGTTCGAT
TCCCGGGCGGCGCA
>LSPMARLEM2494_LMARLEM2494_33_65_R
GCTCCAGTGGCCTAAT-GGATAAGGCTTTGGACTTCTAATCCAAAGATTGCGGGTTCGAA
TCCCGCCTGGAGTA
>TCRUZICLBRENERESMERALDO-LIKE_TCCHR34-S_39_M
GCGAGCATGGCGCAGTCGGC-AGCGCGTGGGTTTCATAATCCCAAGGTCGTGAGTTCGAG
CCTCACTGATCGCA
>LMAJORLV39C5_LMJLV39_30_69_T
GGCCGCTTAGCACAGT-GGC-AGTGCACCACTCTCGTAAAGTGGGGGTCGCGAGTTCGAT
TCTCGCAGTGGCCT
>LBRAZILIENSISMHOMBR75M2904_LBRM-15_28_D
TTCTCGGTAGTATAGT-GGTTAGTATACCCGCCTGTCACGCGGGTGA-CCCGGGTTCAAT
TCCCGGCCGGGAAG
>LSPMARLEM2494_LMARLEM2494_33_66_A
GGGCGTGTAGCTCAGC-GGT-AGAGCGCCTGTTTTGCATACAGGAGGCCTAGGGTTCAAT
CCCCTACTCGTCCA
>TCRUZICLBRENERESMERALDO-LIKE_TCCHR34-S_40_E
TCCGGTGTGGTATAGT-GGCTAGAACAAGCGGCTCTCACCCGCTAGA-CCCGGGTTCGAT
CCCCGGCATCGGAA
>LMAJORLV39C5_LMJLV39_31_70_F
GCCGCGATAGCTCAGTTGGG-AGAGCGTCAGACTGAAGATCTGAAGGTCCCTGGTTCGAT
CCCGGGTCGCGGCA
>TCRUZITULACL2_KB851533-1_114_K
GCCCTTCTAGCTCAGTCGGT-AGAGCGCACGGCTCTTAACCGTGTGGTCGTGGGTTCGAT
CCCCACGGGGGGTG
>LSPMARLEM2494_LMARLEM2494_33_68_K
GCATTCCTAGCTCAGTCGGT-AGAGCGCACGGCTCTTAACCGTGTGGTCGTGGGTTCGAT
CCCCACGGAGTGCG
>TCRUZICLBRENERESMERALDO-LIKE_TCCHR34-S_41_M
GCGAGCATGGCGCAGTCGGC-AGCGCGTGGGTTTCATAATCCCAAGGTCGTGAGTTCGAG
CCTCACTGATCGCA
>LMAJORLV39C5_LMJLV39_31_72_A
GGGGATGTAGCTCAGATGGT-AGAGCGACCGCTTAGCATGCGGTAGGTATTGGGATCGAT
ACCCAACTTCTCCA
>TCRUZITULACL2_KB851539-1_118_G
GCGCCGTTGGTCTAGT-GGC-ATGATGGTACCCTCCCAAGGTATTGA-CCCGGGTTCGAT
TCCCGGACGGCGCA
>LSPMARLEM2494_LMARLEM2494_34_69_N
TCCTCCCTGGCGCAGTCGGC-AGCGCGTTAGGCTGTTAACCTACAGGTCGTTGGTTCGAA
TCCAACGGGAGGAG
>TCRUZICLBRENERESMERALDO-LIKE_TCCHR34-S_42_Y
CCTTCTGTAGCTCAATTGGT-AGAGCATGTGACTGTAGATCACAGGGTCGCTGGTTCGAT
TCCGGCCGGAAGGA
>LMAJORLV39C5_LMJLV39_31_73_G
GCGCAGTTGGTCTAGT-GGT-AGAATTCTCGCCTGCCACGCGGGAGG-CCCGGGTTCGAT
TCCCGGACTGCGCA
>TCRUZITULACL2_KB851678-1_129_R
GTCCGTGTGGCTCAAT-GGA-AGAGCATCTGACTACGGATCAGAGGGTTGCAGGTTCGAG
TCCTGTCACGGATG
>LSPMARLEM2494_LMARLEM2494_34_70_Y
CCTTCTGTAGCTCAATTGGT-AGAGCATGTGACTGTAGATCACAGGGTCGCTGGTTCGAT
TCCGGCCGGAAGGA
>TCRUZICLBRENERESMERALDO-LIKE_TCCHR34-S_43_V
GCGCTGATGGTCTAGGTGGTTATGACGTCGCTTTAACACGGCGAAGGTCTCGGGTTCGAG
TCCCGATCGGCGTA
>LMAJORLV39C5_LMJLV39_31_74_E
TCCGATGTGGTATAGT-GGATAGAACAAGCGGCTCTCACCCGCTAGA-CCCGGGTTCGAT
CCCCGGCATCGGAA
>TCRUZITULACL2_KB851679-1_130_P
GGCCCAGTGGTCTAGT-GGC-ATGATTCTCCCTTAGGGTGGGAGAGGTCCCGGGTTCAAT
TCCCGGCTGGGCCC
>LSPMARLEM2494_LMARLEM2494_34_71_T
GGCCGCTTAGCACAGT-GGC-AGTGCACCACTCTCGTAAAGTGGGGGTCGCGAGTTCGAT
TCTCGCAGTGGCCT
>TCRUZICLBRENERESMERALDO-LIKE_TCCHR37-S_47_P
GGCCGCTTGGTCTAGT-GGT-ATGATTCCTGTTTTGGGTACAGGAGGTCACGGGTTCAAT
TCCCGTAGCGGCCC
>LMAJORLV39C5_LMJLV39_33_76_R
GCCCTTGTAGCCTAAT-GGATATGGCGTTTGCTTCCTAAGCAAAAGGTTGCGGGTTCGAG
TCCCGCCAGGGGTA
>TCRUZITULACL2_KB851704-1_132_X
AGCACCGTGGCGCAGT-GGA-AGCGCGATGGGCTCATAACCCATAGGACGTTGGATCGAA
ACCAACCGGTGCTA
>LSPMARLEM2494_LMARLEM2494_34_72_P
GGCCGCTTGGTCTAGT-GGT-ATGATTCCCGCTTCGGGTGCGGGAGGTCAGGGGTTCAAT
TCCCCTAGCGGCCC
>TCRUZICLBRENERESMERALDO-LIKE_TCCHR37-S_48_X
AGCACCGTGGCGCAGT-GGA-AGCGCGATGGGCTCATAACCCATAGGACGTTGGATCGAA
ACCAACCGGTGCTA
>LMAJORLV39C5_LMJLV39_33_77_R
GCTCCAGTGGCCTAAC-GGATAAGGCTTTGGACTTCTAATCCAAAGATTGCGGGTTCGAA
TCCCGCCTGGAGTA
>TCRUZITULACL2_KB851704-1_133_P
GGCCGCTTGGTCTAGT-GGT-ATGATTCCTGTTTTGGGTACAGGAGGTCACGGGTTCAAT
TCCCGTAGCGGCCC
>LSPMARLEM2494_LMARLEM2494_34_73_N
TCCTCCCTGGCGCAGTCGGC-AGCGCGTTAGGCTGTTAACCTACAGGTCGTTGGTTCGAA
TCCAACGGGAGGAG
>TCRUZICLBRENERESMERALDO-LIKE_TCCHR37-S_50_N
TCCTCCCTGGCGCAGTCGGC-AGCGCGTTAGGCTGTTAACCTACAGGTCGTTGGTTCGAA
TCCAACGGGAGGAG
>LMAJORLV39C5_LMJLV39_33_78_A
GGGCGTGTAGCTCAGT-GGT-AGAGCGCCTGTTTTGCATACAGGAGGCCTAGGGTTCAAA
CCCCTACTCGTCCA
>TCRUZITULACL2_KB851715-1_134_F
GCCGCGATAGCTCAGTTGGG-AGAGCGTCAGACTGAAGATCTGAAGGTCCCTGGTTCGAT
CCCGGGTCGCGGCA
>LSPMARLEM2494_LMARLEM2494_34_74_V
GCGCGGTTGGTCTAGGTGGTTATGACGTCGCTTTAACACGGCGAAGGTCTCGGGTTCGAG
TCCCGAACTGCGTA
>TCRUZICLBRENERESMERALDO-LIKE_TCCHR37-S_51_A
GGGCGTGTAGCTCAGT-GGT-AGAGCGCCTGTTTTGCATACAGGAGGCCTAGGGTTCAAA
CCCCTACTCGTCCA
>LMAJORLV39C5_LMJLV39_34_83_N
TCCTCCCTGGCGCAGTCGGC-AGCGCGTTAGGCTGTTAACCTACAGGTCGTTGGTTCGAA
TCCAACGGGAGGAG
>TCRUZITULACL2_KB851715-1_135_E
TCCGATATGGTATAAC-GGTTAGAACACCTGGCTTTCACCCAGGAGA-TCCGGGTTCGAT
TCCCGGTATCGGAA
>LSPMARLEM2494_LMARLEM2494_34_75_I
GCTCTCATAGCTCAGTCGGTTAGAGCGTGGGTCTAATAAGCCCAAGGTCACAGGTTCGAC
CCCTGTTGGGAGCA
>TCRUZICLBRENERESMERALDO-LIKE_TCCHR37-S_52_R
GCTCCAGTGGCCTAAT-GGATAAGGCTTTGGACTTCTAATCCAAGGATTGCGGGTTCGAG
TCCCGTCTGGAGTA
>LMAJORLV39C5_LMJLV39_34_84_Y
CCTTCTGTAGCTCAATTGGT-AGAGCATGTGACTGTAGATCACAGGGTCGCTGGTTCGAT
TCCGGCCGGAAGGA
>TCRUZITULACL2_KB851715-1_136_V
GCGATGGTCGTCTAGT-GGTTAGGACATTCGCCTCACACGCGAGAGATCGCGGGTTCGAT
CCCCGCCCGTCGTA
>LSPMARLEM2494_LMARLEM2494_34_76_M
GCGAGCGTAGCGCAGTCGGC-AGCGCGTGGGTCTCATAATCCCAAGGTCGTGAGTTCGAT
CCTCACCGGTCGCA
>TCRUZICLBRENERESMERALDO-LIKE_TCCHR37-S_53_K
GCCTTCCTAGCTCAGC-GGT-AGAGCGCACGGCTTTTAACCGTGTGGTCGTGGGTTCGAT
CCCCACGGATGGCG
>LMAJORLV39C5_LMJLV39_34_85_T
GGCCGCTTAGCACAGT-GGC-AGTGCACCACTCTCGTAAAGTGGGGGTCGCGAGTTCGAT
TCTCGCAGTGGCCT
>TCRUZITULACL2_KB851739-1_137_G
GCGCAGTTGGTCTAGT-GGT-AGAATTCTCGCCTGCCACGCGGGAGG-CCCGGGTTCGAT
TCCCGGACTGCGCA
>LSPMARLEM2494_LMARLEM2494_36_79_G
GCGCAGTTGGTCTAGT-GGT-AGAATTCTCGCCTGCCACGCGGGAGG-CCCGGGTTCGAT
TCCCGGACTGCGCA
>TCRUZICLBRENERESMERALDO-LIKE_TCCHR37-S_54_R
GCCCTCGTAGCCCAAT-GGATAAGGCGTTCGCTTCCTAAGCGAAAGATTGCGGGTTCGAG
TCCCGCCGAGGGTA
>LMAJORLV39C5_LMJLV39_34_86_P
GGCCGCTTGGTCTAGT-GGT-ATGATTCCCGCTTCGGGTGCGGGAGGTCAGGGGTTCAAT
TCCCCTAGCGGCCC
>TCRUZITULACL2_KB851777-1_138_A
GGGCGTGTAGCTCAGT-GGT-AGAGCGTCCGTTTCGCATACGGAAGGCCTAGGGTTCGAT
CCCCTACTCGTCCA
>LSPMARLEM2494_LMARLEM2494_36_80_T
GGCTGCTTAGCTCAAT-GGT-AGAGCGCCGTCCTAGTAAGACGGAGGTCAGGGGTTCGAT
CCCCCTAGCGGCCT
>TCRUZICLBRENERESMERALDO-LIKE_TCCHR39-S_55_C
GGATTCATAGCTCAGT-GGT-AGAGCATTCGGCTGCAGTCCGAATGGTCCCCGGTTCAAA
CCCGGGTGGGTCCT
>TCRUZITULACL2_KB851777-1_139_R
GACGTTGTGGCGCAAT-GGA-AGCGCGTCGGATTCCGGATCCGAAGGTTGCGGGTTCGAC
CCCCGTCAGCGTTT
>LSPMARLEM2494_LMARLEM2494_36_81_G
GCGCAGTTGGTCTAGT-GGT-AGAATTCTCGCCTGCCACGCGGGAGG-CCCGGGTTCGAT
TCCCGGACTGCGCA
>TCRUZICLBRENERESMERALDO-LIKE_TCCHR41-S_57_I
GCTCTCATAGCTCAGTCGGTTAGAGCGTGGGTCTAATAAGCCCAAGGTCACAGGTTCGAC
CCCTGTTGGGAGCA
>TCRUZITULACL2_KB851777-1_140_F
GCCGCGATAGCTCAGTTGGG-AGAGCGTCAGACTGAAGATCTGAAGGTCCCTGGTTCGAT
CCCGGGTCGCGGCA
>LSPMARLEM2494_LMARLEM2494_36_82_P
GGTCCAGTGGTCTAGT-GGC-ATGATTCTCCCTTAGGGTGGGAGAGGTCCCGGGTTCAAT
TCCCGGCTGGACCC
>TCRUZICLBRENERESMERALDO-LIKE_TCCHR41-S_58_F
GCCGCGATAGCTCAGTTGGG-AGAGCGTCAGACTGAAGATCTGAAGGTCCCTGGTTCGAT
CCCGGGTCGCGGCA
>TCRUZITULACL2_KB852025-1_144_I
GCTCTCATAGCTCAGTCGGTTAGAGCGTGGGTCTAATAAGCCCAAGGTCACAGGTTCGAC
CCCTGTTGGGAGCA
>LSPMARLEM2494_LMARLEM2494_36_85_C
GGATTCATAGCTCAGT-GGT-AGAGCATTCGGCTGCAGTCCGAATGGTCCCCGGTTCAAA
CCCGGGTGGGTCCT
>TCRUZICLBRENERESMERALDO-LIKE_TCCHR41-S_59_F
GCCGCGATAGCTCAGTTGGG-AGAGCGTCAGACTGAAGATCTGAAGGTCCCTGGTTCGAT
CCCGGGTCGCGGCA
>TCRUZITULACL2_KB852086-1_146_I
GCTCTCATAGCTCAGTCGGTTAGAGCGTGGGTCTAATAAGCCCAAGGTCACAGGTTCGAC
CCCTGTTGGGAGCA
>TCRUZICLBRENERESMERALDO-LIKE_TCCHR41-S_60_R
GACGTTGTGGCGCAAT-GGA-AGCGCGTCGGATTCCGGATCCGAAGGTTGCGGGTTCGAC
CCCCGTCAGCGTTG
>TCRUZITULACL2_KB852113-1_147_T
GGCCGCTTAGCACAGT-GGC-AGTGCACCACTCTCGTAAAGTGGGGGTCGCGAGTTCGAT
TCTCGCAGTGGCCT
>TCRUZICLBRENERESMERALDO-LIKE_TCCHR41-S_61_A
GGGCGTGTAGCTCAGT-GGT-AGAGCGTCCGTTTCGCATACGGAAGGCCTAGGGTTCGAT
CCCCTACTCGTCCA
>TCRUZITULACL2_KB852113-1_148_P
GGCCGCTTGGTCTAGT-GGT-ATGATTCCTGTTTCGGGTACAGGAGGTCACGGGTTCAAT
TCCCGTAGCGGCCC
>TCRUZICLBRENERESMERALDO-LIKE_TCCHR4-S_62_G
GCGCAGTTGGTCTAGT-GGT-AGAATTCTCGCCTGCCACGCGGGAGG-CCCGGGTTCGAT
TCCCGGACTGCGCA
>TCRUZITULACL2_KB852113-1_149_N
TCCTCCCTGGCGCAGTCGGC-AGCGCGTTAGGCTGTTAACCTACAGGTCGTTGGTTCGAA
TCCAACGGGAGGAG
>TCRUZICLBRENERESMERALDO-LIKE_TCCHR4-S_63_G
GCGCAGTTGGTCTAGT-GGT-AGAATTCTCGCCTGCCACGCGGGAGG-CCCGGGTTCGAT
TCCCGGACTGCGCA
>TCRUZITULACL2_KB852221-1_150_N
TCCTCCCTGGCGCAGTCGGC-AGCGCGTTAGGCTGTTAACCTACAGGTCGTTGGTTCGAA
TCCAACGGGAGGAG
>TCRUZICLBRENERESMERALDO-LIKE_TCCHR4-S_64_T
GGCCGCTTAGCTCAAT-GGC-AGAGCGCCGTCCTAGTAAGACGGAGGTCGGGGGTTCGAT
CCCCCCAGTGGCCT
>TCRUZITULACL2_KB852684-1_152_ARAF
GCCGCGATAGCTCAGTTGGG-AGAGCGTCAGACTGAAGATCTGAAGGTCCCTGGTTCGAT
CCCGGGTCGCGGCA
>TCRUZICLBRENERESMERALDO-LIKE_TCCHR8-S_65_P
GGCCCAGTGGTCTAGT-GGC-ATGATTCTCCCTTAGGGTGGGAGAGGTCCCGGGTTCAAT
TCCCGGCTGGGCCC
>TCRUZITULACL2_KB852684-1_153_R
GACGTTGTGGCGCAAT-GGA-AGCGCGTCGGATTCCGGATCCGAAGGTTGCGGGTTCGAC
CCCCGTCAGCGTTG
>TCRUZICLBRENERESMERALDO-LIKE_TCCHR9-S_66_E
TCCGGTGTGGTATAGT-GGCTAGAACAAGCGGCTCTCACCCGCTAGA-CCCGGGTTCGAT
CCCCGGCATCGGAA
>TCRUZITULACL2_KB852684-1_154_A
GGGCGTGTAGCTCAGT-GGT-AGAGCGTCCGTTTCGCATACGGAAGGCCTAGGGTTCGAT
CCCCTACTCGTCCA
>TCRUZICLBRENERNON-ESMERALDO-LIKE_TCCHR17-P_5_D
TTCTCGGTAGTATAGT-GGTAAGTATACCCGCCTGTCACGCGGGTGA-CCCGGGTTCAAT
TCCCGGCCGGGAAG
>TCRUZITULACL2_KB852687-1_156_N
TCCTCCCTGGCGCAGTCGGC-AGCGCGTTAGGCTGTTAACCTACAGGTCGTTGGTTCGAA
TCCAACGGGAGGAG
>TCRUZICLBRENERNON-ESMERALDO-LIKE_TCCHR17-P_7_A
GGGGATGTAGCTCAGATGGT-AGAGCGCCCGCTTAGCATGCGGGAGGTATTGGGATCGAT
ACCCAACTTCTCCA
>TCRUZITULACL2_KB852687-1_157_T
GGCCGCTTAGCACAGT-GGC-AGTGCACCACTCTCGTAAAGTGGGGGTCGCGAGTTCGAT
TCTCGCAGTGGCCT
>TCRUZICLBRENERNON-ESMERALDO-LIKE_TCCHR21-P_8_V
GCGCAGTTGGTCCAGT-GGG-AGAATTCCCGCATCACAAGCGGGAGG-CCCGGGTTCGAT
TCCCGGACTGCGCA
>TEVANSISTIB805_STIB805_CHR04_6_V
GCGATGGTCGTCTAGT-GGTTAGGACATTCGCCTCACACGCGAGAGATCGCGGGTTCGAT
CCCCGCCCGTCGTA
>TCRUZICLBRENERNON-ESMERALDO-LIKE_TCCHR22-P_13_K
GCCCTTCTAGCTCAGTCGGT-AGAGCGCACGGCTCTTAACCGTGTGGTCGTGGGTTCGAT
CCCCACGGGGGGTG
>TEVANSISTIB805_STIB805_CHR04_7_P
GGCCGTTTGGTCTAGT-GGC-ATGATTCCTGTTTCGGGTACAGGAGGCCGCGGGTTCGAT
TCCCGCAACGGCCC
>TCRUZICLBRENERNON-ESMERALDO-LIKE_TCCHR22-P_14_G
GCAATCGTGGTCCAAC-GGTTAAGATCCCCGCCTTCCAAGCGGGTGA-CCCGGGTTCGAC
TCCCGGCGATTGCA
>TEVANSISTIB805_STIB805_CHR04_8_T
GGCCGCTTAGCACAGT-GGC-AGTGCACCACTCTCGTAAAGTGGGGGTCGCGAGTTCGAT
TCTCGCAGTGGCCT
>TCRUZICLBRENERNON-ESMERALDO-LIKE_TCCHR22-P_16_T
GGCCTCGTAGCACAGT-GGC-AGTGCACTGGTCTTGTAAACCAGGGGTCCCGAGTTCAAT
TCTCGGCGGGGCCT
>TEVANSISTIB805_STIB805_CHR04_9_Y
CCTTCTGTAGCTCAATTGGT-AGAGCATGTGACTGTAGATCACAGGGTCGCTGGTTCGAT
TCCGGCCGGAAGGA
>TCRUZICLBRENERNON-ESMERALDO-LIKE_TCCHR22-P_17_R
GATCTCGTGGCGCAAT-GGA-AGCGCATCAGACTTCGGATCTGAGGGTTGCAGGTTCGAG
TCCTGCCGGGATCG
>TEVANSISTIB805_STIB805_CHR04_10_V
GCGCTGATGGTCTAGGTGGTTATGACGTCGCTTTAACACGGCGAAGGTCTCGGGTTCGAG
TCCCGATCGGCGTA
>TCRUZICLBRENERNON-ESMERALDO-LIKE_TCCHR22-P_18_K
GCCCTTCTAGCTCAGTCGGT-AGAGCGCACGGCTCTTAACCGTGTGGTCGTGGGTTCGAT
CCCCACGGGGGGTG
>TEVANSISTIB805_STIB805_CHR04_12_M
GCGAGCGTGGCGCAGTCGGC-AGCGCGTGGGTTTCATAATCCCAAGGTCGTGAGTTCGAG
CCTCACCGATCGCA
>TCRUZICLBRENERNON-ESMERALDO-LIKE_TCCHR22-P_19_R
GTCCGTGTGGCTCAAT-GGA-AGAGCATCTGACTACGGATCAGAGGGTTGCAGGTTCGAA
TCCTGTCACGGATG
>TEVANSISTIB805_STIB805_CHR04_13_E
TCCGGTGTGGTATAGT-GGCTAGAACAAGCGGCTCTCACCCGCTAGA-CCCGGGTTCGAT
CCCCGGCACCGGAA
>TCRUZICLBRENERNON-ESMERALDO-LIKE_TCCHR22-P_20_W
GGGGGCTTAGCTCAGT-GGT-AGAGCATTGGATTCCAAATCCAGGGGTCGCAGGTTCAAT
CCCTGCAGTCCTCA
>TEVANSISTIB805_STIB805_CHR04_14_M
GCGAGCGTGGCGCAGTCGGC-AGCGCGTGGGTTTCATAATCCCAAGGTCGTGAGTTCGAG
CCTCACCGATCGCA
>TCRUZICLBRENERNON-ESMERALDO-LIKE_TCCHR23-P_21_R
GTCCGTGTGGCTCAAT-GGA-AGAGCATCTGACTACGGATCAGAGGGTTGCAGGTTCGAG
TCCTGTCACGGATG
>TEVANSISTIB805_STIB805_CHR04_16_V
GCGCTGATGGTCTAGGTGGTTATGACGTCGCTTTAACACGGCGAAGGTCTCGGGTTCGAG
TCCCGATCGGCGTA
>TCRUZICLBRENERNON-ESMERALDO-LIKE_TCCHR26-P_25_I
GCTCTCATAGCTCAGTCGGTTAGAGCGTGGGTCTAATAAGCCCAAGGTCACAGGTTCGAC
CCCTGTTGGGAGCA
>TEVANSISTIB805_STIB805_CHR05_17_R
GTCCGTGTGGCTCAAT-GGA-AGAGCATCTGACTACGGATCAGAGGGTTGCAGGTTCGAA
TCCTGTCACGGATG
>TCRUZICLBRENERNON-ESMERALDO-LIKE_TCCHR27-P_28_G
GCGCCGTTGGTCTAGT-GGC-ATGATGGTACCCTCCCAAGGTATTGA-CCCGGGTTCGAT
TCCCGGACGGCGCA
>TEVANSISTIB805_STIB805_CHR05_18_E
TCCGGTGTGGTATAGT-GGCTAGAACAAGCGGCTCTCACCCGCTAGA-CCCGGGTTCGAT
CCCCGGCACCGGAA
>TCRUZICLBRENERNON-ESMERALDO-LIKE_TCCHR34-P_34_P
GGCCGCTTGGTCTAGT-GGT-ATGATTCCTGTTTCGGGTACAGGAGGTCACGGGTTCAAT
TCCCGTAGCGGCCC
>TEVANSISTIB805_STIB805_CHR07_19_A
GGGGATGTAGCTCAGATGGT-AGAGCGCCCGCTTAGCATGCGGGAGGTATTGGGATCGAT
ACCCAACTTCTCCA
>TCRUZICLBRENERNON-ESMERALDO-LIKE_TCCHR34-P_35_T
GGCCGCTTAGCACAGT-GGC-AGTGCACCACTCTCGTAAAGTGGGGGTCGCGAGTTCGAT
TCTCGCAGTGGCCT
>TEVANSISTIB805_STIB805_CHR07_21_D
TTCTCGGTAGTATAGT-GGTTAGTATACCCGCCTGTCACGCGGGTGA-CCCGGGTTCAAT
TCCCGGCCGGGAAG
>TCRUZICLBRENERNON-ESMERALDO-LIKE_TCCHR34-P_36_N
TCCTCCCTGGCGCAGTCGGC-AGCGCGTTAGGCTGTTAACCTACAGGTCGTTGGTTCGAA
TCCAACGGGAGGAG
>TEVANSISTIB805_STIB805_CHR07_22_D
TTCTCGGTAGTATAGT-GGTTAGTATACCCGCCTGTCACGCGGGTGA-CCCGGGTTCAAT
TCCCGGCCGGGAAG
>TCRUZICLBRENERNON-ESMERALDO-LIKE_TCCHR34-P_39_M
GCGAGCATGGCGCAGTCGGC-AGCGCGTGGGTTTCATAATCCCAAGGTCGTGAGTTCGAG
CCTCACTGATCGCA
>TEVANSISTIB805_STIB805_CHR07_24_A
GGGGATGTAGCTCAGATGGT-AGAGCGCCCGCTTAGCATGCGGGAGGTATTGGGATCGAT
ACCCAACTTCTCCA
>TCRUZICLBRENERNON-ESMERALDO-LIKE_TCCHR34-P_40_E
TCCGGTGTGGTATAGT-GGTTAGAACAAGCGGCTCTCACCCGCTAGA-CCCGGGTTCAAT
TCCCGGCATCGGAA
>TEVANSISTIB805_STIB805_CHR07_25_K
GCCCTTCTAGCTCAGTCGGT-AGAGCGCACGGCTCTTAACCGTGTGGTCGTGGGTTCGAG
CCCCACGGGGGGTG
>TCRUZICLBRENERNON-ESMERALDO-LIKE_TCCHR34-P_41_M
GCGAGCATGGCGCAGTCGGC-AGCGCGTGGGTTTCATAATCCCAAGGTCGTGAGTTCGAG
CCTCACTGATCGCA
>TEVANSISTIB805_STIB805_CHR07_26_A
GGGCGTGTAGCTCAGT-GGT-AGAGCATCCGTTTCGCATACGGAAGGCCTAGGGTTTGAT
CCCCTACTCGTCCA
>TCRUZICLBRENERNON-ESMERALDO-LIKE_TCCHR34-P_42_Y
CCTTCTGTAGCTCAATTGGT-AGAGCATGTGACTGTAGATCACAGGGTCGCTGGTTCGAT
TCCGGCCGGAAGGA
>TEVANSISTIB805_STIB805_CHR07_27_G
GCGCAGTTGGTCTAGT-GGT-AGAATTCTCGCCTGCCACGCGGGAGG-CCCGGGTTCGAT
TCCCGGACTGCGCA
>TCRUZICLBRENERNON-ESMERALDO-LIKE_TCCHR34-P_43_V
GCGCTGATGGTCTAGGTGGTTATGACGTCGCTTTAACACGGCGAAGGTCTCGGGTTCGAG
TCCCGATCGGCGTA
>TEVANSISTIB805_STIB805_CHR08_28_C
GGATTCATAGCTCAGT-GGT-AGAGCATTCGGCTGCAGTCCGAATGGTCCCCGGTTCAAA
CCCGGGTGGGTCCT
>TCRUZICLBRENERNON-ESMERALDO-LIKE_TCCHR37-P_45_P
GGCCGCTTGGTCTAGT-GGT-ATGATTCCTGTTTTGGGTACAGGAGGTCACGGGTTCAAT
TCCCGTAGCGGCCC
>TEVANSISTIB805_STIB805_CHR08_29_C
GGATTCATAGCTCAGT-GGT-AGAGCATTCGGCTGCAGTCCGAATGGTCCCCGGTTCAAA
CCCGGGTGGGTCCT
>TCRUZICLBRENERNON-ESMERALDO-LIKE_TCCHR37-P_46_X
AGCACCGTGGCGCAGT-GGA-AGCGCGATGGGCTCATAACCCATAGGACGTTGGATCGAA
ACCAACCGGTGCTA
>TEVANSISTIB805_STIB805_CHR08_30_R
GTCCGTGTGGCTCAAT-GGA-AGAGCATCTGACTACGGATCAGAGGGTTGCAGGTTCGAA
TCCTGTCACGGATG
>TCRUZICLBRENERNON-ESMERALDO-LIKE_TCCHR37-P_48_N
TCCTCCCTGGCGCAGTCGGC-AGCGCGTTAGGCTGTTAACCTACAGGTCGTTGGTTCGAA
TCCAACGGGAGGAG
>TEVANSISTIB805_STIB805_CHR08_31_I
GCTCCTATAGCTCAGTCGGTTAGAGCGTGGGTCTAATAAGCCCAAGGTCACAGGTTCGAC
CCCTGTTGGGAGCA
>TCRUZICLBRENERNON-ESMERALDO-LIKE_TCCHR37-P_49_A
GGGCGTGTAGCTCAGT-GGT-AGAGCGCCTGTTTTGCATACAGGAGGCCTAGGGTTCGAT
CCCCTACTCGTCCA
>TEVANSISTIB805_STIB805_CHR08_35_I
GCTCCTATAGCTCAGTCGGTTAGAGCGTGGGTCTAATAAGCCCAAGGTCACAGGTTCGAC
CCCTGTTGGGAGCA
>TCRUZICLBRENERNON-ESMERALDO-LIKE_TCCHR37-P_50_R
GCTCCAGTGGCCTAAT-GGATAAGGCTTTGGACTTCTAATCCAAGGATTGCGGGTTCGAG
TCCCGTCTGGAGTA
>TEVANSISTIB805_STIB805_CHR08_37_N
TCCTCCCTGGCGCAGTCGGC-AGCGCGTTAGGCTGTTAACCTACAGGTCGTTGGTTCGAA
TCCAACGGGAGGAG
>TCRUZICLBRENERNON-ESMERALDO-LIKE_TCCHR37-P_51_K
GCCTTCCTAGCTCAGC-GGT-AGAGCGCACGGCTTTTAACCGTGTGGTCGTGGGTTCGAT
CCCCACGGATGGCG
>TEVANSISTIB805_STIB805_CHR08_38_W
GGGGGCTTAGCTCAGT-GGT-AGAGCATTGGATTCCAAATCCAGGGGTCGCAGGTTCAAT
CCCTGCAGTCCTCA
>TCRUZICLBRENERNON-ESMERALDO-LIKE_TCCHR37-P_52_R
GCCCTCGTAGCCCAAT-GGATAAGGCGTTCGCTTCCTAAGCGAAAGATTGCGGGTTCGAG
TCCCGCCGAGGGTA
>TEVANSISTIB805_STIB805_CHR08_42_K
GCCCTTCTAGCTCAGTCGGT-AGAGCGCACGGCTCTTAACCGTGTGGTCGTGGGTTCGAG
CCCCACGGGGGGTG
>TCRUZICLBRENERNON-ESMERALDO-LIKE_TCCHR39-P_53_C
GGATTCATAGCTCAGT-GGT-AGAGCATTCGGCTGCAGTCCGAATGGTCCCCGGTTCAAA
CCCGGGTGGGTCCT
>TEVANSISTIB805_STIB805_CHR08_43_G
GCAATCGTGGTCCAAC-GGTTAAGATTTCCGCCTTCCAAGCGGGAGA-CCCGGGTTCGAC
TCCCGGCGATTGCA
>TCRUZICLBRENERNON-ESMERALDO-LIKE_TCCHR41-P_54_I
GCTCTCATAGCTCAGTCGGTTAGAGCGTGGGTCTAATAAGCCCAAGGTCACAGGTTCGAC
CCCTGTTGGGAGCA
>TEVANSISTIB805_STIB805_CHR08_45_T
GGCCTCGTAGCACAGT-GGC-AGTGCACTGGTCTTGTAAACCAGGGGTCCCGAGTTCAAT
TCTCGGCGGGGCCT
>TCRUZICLBRENERNON-ESMERALDO-LIKE_TCCHR41-P_55_V
GCGATGGTCGTCTAGT-GGTTAGGACATTCGCCTCACACGCGAGAGATCGCGGGTTCGAT
CCCCGCCCGTCGTA
>TEVANSISTIB805_STIB805_CHR08_46_R
GGTCTCGTGGCGCAAT-GGA-AGCGCATCAGACTTCGGATCTGAGGGTTGCAGGTTCGAG
TCCTGCCGGGATCG
>TCRUZICLBRENERNON-ESMERALDO-LIKE_TCCHR41-P_56_E
TCCGATATGGTATAAC-GGTTAGAACACCTGGCTTTCACCCAGGAGA-TCCGGGTTCGAT
TCCCGGTATCGGAA
>TEVANSISTIB805_STIB805_CHR08_47_K
GCCCTTCTAGCTCAGTCGGT-AGAGCGCACGGCTCTTAACCGTGTGGTCGTGGGTTCGAG
CCCCACGGGGGGTG
>TCRUZICLBRENERNON-ESMERALDO-LIKE_TCCHR41-P_57_F
GCCGCGATAGCTCAGTTGGG-AGAGCGTCAGACTGAAGATCTGAAGGTCCCTGGTTCGAT
CCCGGGTCGCGGCA
>TEVANSISTIB805_STIB805_CHR08_48_R
GTCCGTGTGGCTCAAT-GGA-AGAGCATCTGACTACGGATCAGAGGGTTGCAGGTTCGAA
TCCTGTCACGGATG
>TCRUZICLBRENERNON-ESMERALDO-LIKE_TCCHR41-P_58_F
GCCGCGATAGCTCAGTTGGG-AGAGCGTCAGACTGAAGATCTGAAGGTCCCTGGTTCGAT
CCCGGGTCGCGGCA
>TEVANSISTIB805_STIB805_CHR09_49_G
GCGCAGTTGGTCTAGT-GGT-AGAATTCTCGCCTGCCACGCGGGAGG-CCCGGGTTCGAT
TCCCGGACTGCGCA
>TCRUZICLBRENERNON-ESMERALDO-LIKE_TCCHR41-P_59_R
GACGTTGTGGCGCAAT-GGA-AGCGCGTCGGATTCCGGATCCGAAGGTTGCGGGTTCGAC
CCCCGTCAGCGTTG
>TEVANSISTIB805_STIB805_CHR10_52_G
GCGCAGTTGGTCTAGT-GGT-AGAATTCTCGCCTGCCACGCGGGAGG-CCCGGGTTCGAT
TCCCGGACTGCGCA
>TCRUZICLBRENERNON-ESMERALDO-LIKE_TCCHR41-P_60_A
GGGCGTGTAGCTCAGT-GGT-AGAGCGTCCGTTTCGCATACGGAAGGCCTAGGGTTCGAT
CCCCTACTCGTCCA
>TEVANSISTIB805_STIB805_CHR10_53_P
GGCCCAGTGGTCTAGT-GGC-ATGATTCTCCCTTAGGGTGGGAGAGGTCCCGGGTTCAAT
TCCCGGCTGGGCCC
>TCRUZICLBRENERNON-ESMERALDO-LIKE_TCCHR4-P_61_G
GCGCAGTTGGTCTAGT-GGT-AGAATTCTCGCCTGCCACGCGGGAGG-CCCGGGTTCGAT
TCCCGGACTGCGCA
>TEVANSISTIB805_STIB805_CHR10_54_T
GGCCGCTTAGCTCAAT-GGC-AGAGCGCCGTCCTAGTAAGACGGAGGTCGGGGGTTCGAT
CCCCCCAGTGGCCT
>TCRUZICLBRENERNON-ESMERALDO-LIKE_TCCHR4-P_62_G
GCGCAGTTGGTCTAGT-GGT-AGAATTCTCGCCTGCCACGCGGGAGG-CCCGGGTTCGAT
TCCCGGACTGCGCA
>TEVANSISTIB805_STIB805_CHR10_56_X
AGCACCGTGGCGCAGG-GGA-AGCGCGATGGGCTCATAACCCATAGGACGTTGGATCGAA
ACCAACCGGTGCTA
>TCRUZICLBRENERNON-ESMERALDO-LIKE_TCCHR4-P_63_T
GGCCGCTTAGCTCAAT-GGC-AGAGCGCCGTCCTAGTAAGACGGAGGTCGGGGGTTCGAT
CCCCCCAGTGGCCT
>TEVANSISTIB805_STIB805_CHR10_57_P
GGCCGTTTGGTCTAGT-GGT-ATGATTCCTGCTTTGGGTGCAGGAGGTCACGGGTTCAAT
TCCCGTAACGGCCC
>TCRUZICLBRENERNON-ESMERALDO-LIKE_TCCHR8-P_64_P
GGCCCAGTGGTCTAGT-GGC-ATGATTCTCCCTTAGGGTGGGAGAGGTCCCGGGTTCAAT
TCCCGGCTGGGCCC
>TEVANSISTIB805_STIB805_CHR10_58_N
TCCTCCCTGGCGCAGTCGGC-AGCGCGTTAGGCTGTTAACCTACAGGTCGTTGGTTCGAA
TCCAACGGGAGGAG
>TCRUZICLBRENERNON-ESMERALDO-LIKE_TCCHR9-P_65_E
TCCGGTGTGGTATAGT-GGCTAGAACAAGCGGCTCTCACCCGCTAGA-CCCGGGTTCGAT
CCCCGGCATCGGAA
>TEVANSISTIB805_STIB805_CHR10_59_A
GGGCGTGTAGCTCAGT-GGT-AGAGAGCCTGTTTTGCATACAGGAGGCCTAGGGTTCAAA
CCCCTACTCGTCCA
>TCRUZICRUZIDM28C_MBSY01000058_2_I
GCTCTCATAGCTCAGTCGGTTAGAGCGTGGGTCTAATAAGCCCAAGGTCACAGGTTCGAC
CCCTGTTGGGAGCA
>TEVANSISTIB805_STIB805_CHR10_60_R
GCTCCAGTGGCCTAAT-GGATATGGCTTTGGACTTCTAATCCAAAGGTTGCGGGTTCGAG
TCCCGTCTGGAGTA
>TCRUZICRUZIDM28C_MBSY01000093_4_W
GGGGGCTTAGCTCAGT-GGT-AGAGCATTGGATTCCAAATCCAGGGGTCGCAGGTTCAAT
CCCTGCAGTCCTCA
>TEVANSISTIB805_STIB805_CHR10_61_K
GCCTTCCTAGCTCAGT-GGT-AGAGCGCACGGCTTTTAACCGTGTGGTCGTGGGTTCGAT
CCCCACGGAAGGCG
>TCRUZICRUZIDM28C_MBSY01000093_8_K
GCCCTTCTAGCTCAGTCGGT-AGAGCGCACGGCTCTTAACCGTGTGGTCGTGGGTTCGAT
CCCCACGGGGGGTG
>TEVANSISTIB805_STIB805_CHR10_62_R
GCCCCCGTAGCCCAAT-GGATAAGGCGTTCGCTTCCTAAGCGAAAGATTGCGGGTTCGAG
TCCCGCCGGAGGTA
>TCRUZICRUZIDM28C_MBSY01000093_9_G
GCAATCGTGGTCCAAC-GGTTAAGATCCCCGCCTTCCAAGCGGGTGA-CCCGGGTTCGAC
TCCCGGCGATTGCA
>TEVANSISTIB805_STIB805_CHR11_01_64_G
GCGCCGTTGGTCTAGT-GGC-ATGATGGTACCCTCCCAAGGTATTGA-CCCGGGTTCGAT
TCCCGGACGGCGCA
>TCRUZICRUZIDM28C_MBSY01000093_11_T
GGCCTCGTAGCACAGT-GGC-AGTGCACTGGTCTTGTAAACCAGGGGTCCCGAGTTCAAT
TCTCGGCGGGGCCT
>TEVANSISTIB805_STIB805_CHR11_01_66_E
TCCGGTATAGTATAAC-GGTTAGAACATCTGGCTTTCACCCAGAAGA-TCCGGGTTCGAT
TCCCGGTACCGGAA
>TCRUZICRUZIDM28C_MBSY01000093_12_R
GATCTCGTGGCGCAAT-GGA-AGCGCATCAGACTTCGGATCTGAGGGTTGCAGGTTCGAG
TCCTGCCGGGATCG
>TEVANSISTIB805_STIB805_CHR11_01_67_F
GCCGCGATAGCTCAGTTGGG-AGAGCGTCAGACTGAAGATCTGAAGGTCCCTGGTTCGAT
CCCGGGTCGCGGCA
>TCRUZICRUZIDM28C_MBSY01000093_13_K
GCCCTTCTAGCTCAGTCGGT-AGAGCGCACGGCTCTTAACCGTGTGGTCGTGGGTTCGAT
CCCCACGGGGGGTG
>TEVANSISTIB805_STIB805_CHR11_01_68_A
GGGCGTGTAGCTCAGT-GGT-AGAGCGTCCGTTTCGCATACGGAAGGCCTAGGGTTCGAT
CCCCTACTCGTCCA
>TCRUZICRUZIDM28C_MBSY01000093_14_R
GTCCGTGTGGCTCAAT-GGA-AGAGCATCTGACTACGGATCAGAGGGTTGCAGGTTCGAA
TCCTGTCACGGATG
>TEVANSISTIB805_STIB805_CHR11_01_69_R
GACGTTGTGGCGCAAT-GGA-AGCGCGTCGGATTCCGGATCCGAAGGTTGCGGGTTCGAC
CCCCGTCAGCGTTG
>TCRUZICRUZIDM28C_MBSY01000094_15_F
GCCGCGATAGCTCAGTTGGG-AGAGCGTCAGACTGAAGATCTGAAGGTCCCTGGTTCGAT
CCCGGGTCGCGGCA
>TEVANSISTIB805_STIB805_CHR11_01_70_F
GCCGCGATAGCTCAGTTGGG-AGAGCGTCAGACTGAAGATCTGAAGGTCCCTGGTTCGAT
CCCGGGTCGCGGCA
>TCRUZICRUZIDM28C_MBSY01000094_16_R
GACGTTGTGGCGCAAT-GGA-AGCGCGTCGGATTCCGGATCCGAAGGTTGCGGGTTCGAC
CCCCGTCAGCGTTG
>TGRAYIANR4_JMRU01000020_1_D
TTCTCGGTAGTATAGT-GGTTAGTATACCCGCCTGTCACGCGGGTGA-CCCGGGTTCAAT
TCCCGGCCGGGAAG
>TCRUZICRUZIDM28C_MBSY01000094_17_A
GGGCGTGTAGCTCAGT-GGT-AGAGCGTCCGTTTCGCATACGGAAGGCCTAGGGTTCGAT
CCCCTACTCGTCCA
>TGRAYIANR4_JMRU01000020_3_V
GCGCTGATGGTCTAGGTGGTTATGACGTCGCTTTAACACGGCGAAGGTCTCGGGTTCGAG
TCCCGATCGGCGTA
>TCRUZICRUZIDM28C_MBSY01000110_18_R
GTCCGTGTGGCTCAAT-GGA-AGAGCATCTGACTACGGATCAGAGGGTTGCAGGTTCGAA
TCCTGTCACGGATG
>TGRAYIANR4_JMRU01000025_4_R
GTCCGTGTGGCTCAAT-GGA-AGAGCATCTGACTACGGATCAGAGGGTTGCAGGTTCGAA
TCCTGTCACGGATG
>TCRUZICRUZIDM28C_MBSY01000141_20_P
GGCCGCTTGGTCTAGT-GGT-ATGATTCCTGTTTCGGGTACAGGAGGTCACGGGTTCAAT
TCCCGTAGCGGCCC
>TGRAYIANR4_JMRU01000041_5_R
GTCCGTGTGGCTCAAT-GGA-AGAGCATCTGACTACGGATCAGAGGGTTGCAGGTTCGAA
TCCTGTCACGGATG
>TCRUZICRUZIDM28C_MBSY01000141_21_T
GGCCGCTTAGCACAGT-GGC-AGTGCACCACTCTCGTAAAGTGGGGGTCGCGAGTTCGAT
TCTCGCAGTGGCCT
>TGRAYIANR4_JMRU01000055_6_F
GCCGCGATAGCTCAGTTGGG-AGAGCGTCAGACTGAAGATCTGAAGGTCCCTGGTTCGAT
CCCGGGTCGCGGCA
>TCRUZICRUZIDM28C_MBSY01000141_22_N
TCCTCCCTGGCGCAGTCGGC-AGCGCGTTAGGCTGTTAACCTACAGGTCGTTGGTTCGAA
TCCAACGGGAGGAG
>TGRAYIANR4_JMRU01000074_8_X
AGCACCGTGGCGCAGT-GGA-AGCGCGATGGGCTCATAACCCATAGGTCGTTGGATCGAA
ACCAACCGGTGCTA
>TCRUZICRUZIDM28C_MBSY01000195_23_V
GCGATGGTCGTCTAGT-GGTTAGGACATTCGCCTCACACGCGAGAGATCGCGGGTTCGAT
CCCCGCCCGTCGTA
>TGRAYIANR4_JMRU01000074_9_P
GGCCGCTTGGTCTAGT-GGC-ATGATTCCTGTTTTGGGTACAGGAGGTCACGGGTTCGAT
TCCCGTAGCGGCCC
>TCRUZICRUZIDM28C_MBSY01000195_24_E
TCCGATATGGTATAAC-GGTTAGAACACCTGGCTTTCACCCAGGAGA-TCCGGGTTCGAT
TCCCGGTATCGGAA
>TGRAYIANR4_JMRU01000101_10_A
GGGCGTGTAGCTCAGT-GGT-AGAGCGTCCGTTTCGCATACGGAAGGCCTAGGGTTCGAT
CCCCTACTCGTCCA
>TCRUZICRUZIDM28C_MBSY01000195_25_F
GCCGCGATAGCTCAGTTGGG-AGAGCGTCAGACTGAAGATCTGAAGGTCCCTGGTTCGAT
CCCGGGTCGCGGCA
>TGRAYIANR4_JMRU01000139_12_K
GCCCTTCTAGCTCAGTCGGT-AGAGCGCACGGCTCTTAACCGTGTGGTCGTGGGTTCGAG
CCCCACGGGGGGTG
>TCRUZICRUZIDM28C_MBSY01000240_26_I
GCTCTCATAGCTCAGTCGGTTAGAGCGTGGGTCTAATAAGCCCAAGGTCACAGGTTCGAC
CCCTGTTGGGAGCA
>TGRAYIANR4_JMRU01000141_13_G
GCGCAGTTGGTCTAGT-GGT-AGAATTCTCGCCTGCCACGCGGGAGG-CCCGGGTTCGAT
TCCCGGACTGCGCA
>TCRUZICRUZIDM28C_MBSY01000247_30_P
GGCCCAGTGGTCTAGT-GGC-ATGATTCTCCCTTAGGGTGGGAGAGGTCCCGGGTTCAAT
TCCCGGCTGGGCCC
>TGRAYIANR4_JMRU01000141_14_T
GGCTGCTTAGCTCAAT-GGC-AGAGCGCCGTCCTAGTAAGACGGAGGTCGGGGGTTCGAT
CCCCCCAGTGGCCT
>TCRUZICRUZIDM28C_MBSY01000286_31_G
GCGCAGTTGGTCTAGT-GGT-AGAATTCTCGCCTGCCACGCGGGAGG-CCCGGGTTCGAT
TCCCGGACTGCGCA
>TGRAYIANR4_JMRU01000166_16_E
TCCGGTGTGGTATAGT-GGCTAGAACAAGCGGCTCTCACCCGCTAGA-CCCGGGTTCGAT
CCCCGGCACCGGAA
>TCRUZICRUZIDM28C_MBSY01000286_32_T
GGCCGCTTAGCTCAAT-GGC-AGAGCGCCGTCCTAGTAAGACGGAGGTCGGGGGTTCGAT
CCCCCCAGTGGCCT
>TGRAYIANR4_JMRU01000212_18_N
TCCTCCCTGGCGCAGTCGGC-AGCGCGTTAGGCTGTTAACCTACAGGTCGTTGGTTCGAA
TCCAACGGGAGGAG
>TCRUZICRUZIDM28C_MBSY01000286_33_G
GCGCAGTTGGTCTAGT-GGT-AGAATTCTCGCCTGCCACGCGGGAGG-CCCGGGTTCGAT
TCCCGGACTGCGCA
>TGRAYIANR4_JMRU01000237_19_P
GGCCGCTTGGTCTAGT-GGT-ATGATTCCTGTTTCGGGTACAGGAGGTCACGGGTTCAAT
TCCCGTAGCGGCCC
>TCRUZICRUZIDM28C_MBSY01000303_34_D
TTCTCGGTAGTATAGT-GGTAAGTATACCCGCCTGTCACGCGGGTGA-CCCGGGTTCAAT
TCCCGGCCGGGAAG
>TGRAYIANR4_JMRU01000237_20_T
GGCTGCTTAGCACAGT-GGC-AGTGCACCACTCTCGTAAAGTGGGGGTCGCGAGTTCGAT
TCTCGCAGTGGCCT
>TCRUZICRUZIDM28C_MBSY01000303_36_A
GGGGATGTAGCTCAGATGGT-AGAGCGCCCGCTTAGCATGCGGGAGGTATTGGGATCGAT
ACCCAACTTCTCCA
>TGRAYIANR4_JMRU01000237_21_Y
CCTTCTGTAGCTCAATTGGT-AGAGCATGTGACTGTAGATCACAGGGTCGCTGGTTCGAT
TCCGGCCGGAAGGA
>TCRUZICRUZIDM28C_MBSY01000545_40_R
GCCCTCGTAGCCTAAT-GGATAAGGCGTTCGCTTCCTAAGCGAAAGATTGCGGGTTCGAG
TCCCGCCGAGGGTA
>TGRAYIANR4_JMRU01000237_22_N
TCCTCCCTGGCGCAGTCGGC-AGCGCGTTAGGCTGTTAACCTACAGGTCGTTGGTTCGAA
TCCAACGGGAGGAG
>TCRUZICRUZIDM28C_MBSY01000545_41_K
GCCTTCCTAGCTCAGC-GGT-AGAGCGCACGGCTTTTAACCGTGTGGTCGTGGGTTCGAT
CCCCACGGATGGCG
>TGRAYIANR4_JMRU01000242_23_C
GGATTCATAGCTCAGT-GGT-AGAGCATTCGGCTGCAGTCCGAACGGTCCCCGGTTCAAA
CCCGGGTGGGTCCT
>TCRUZICRUZIDM28C_MBSY01000545_42_R
GCTCCAGTGGCCTAAT-GGATAAGGCTTTGGACTTCTAATCCAAGGATTGCGGGTTCGAG
TCCCGTCTGGAGTA
>TGRAYIANR4_JMRU01000257_24_D
TTCTCGGTAGTATAGT-GGTTAGTATACCCGCCTGTCACGCGGGTGA-CCCGGGTTCAAT
TCCCGGCCGGGAAG
>TCRUZICRUZIDM28C_MBSY01000545_43_A
GGGCGTGTAGCTCAGT-GGT-AGAGCGCCTGTTTTGCATACAGGAGGCCTAGGGTTCAAA
CCCCTACTCGTCCA
>TGRAYIANR4_JMRU01000290_25_A
GGGCGTGTAGCTCAGT-GGT-AGAGCGTCCGTTTCGCATACGGAAGGCCTAGGGTACGAT
CCCCTACTCGTCCA
>TCRUZICRUZIDM28C_MBSY01000545_44_N
TCCTCCCTGGCGCAGTCGGC-AGCGCGTTAGGCTGTTAACCTACAGGTCGTTGGTTCGAA
TCCAACGGGAGGAG
>TGRAYIANR4_JMRU01000296_26_P
GGCCGCTTGGTCTAGT-GGT-ATGATTCCTGTTTCGGGTACAGGAGGTCACGGGTTCAAT
TCCCGTAGCGGCCC
>TCRUZICRUZIDM28C_MBSY01000548_47_I
GCTCTCATAGCTCAGTCGGTTAGAGCGTGGGTCTAATAAGCCCAAGGTCACAGGTTCGAC
CCCTGTTGGGAGCA
>TGRAYIANR4_JMRU01000351_27_A
GGGCGTGTAGCTCAGT-GGT-AGAGCGTCCGTTTCGCATACGGAAGGCCTAGGGTTCGAT
CCCCTACTCGTCCA
>TCRUZICRUZIDM28C_MBSY01000551_49_X
AGCACCGTGGCGCAGT-GGA-AGCGCGATGGGCTCATAACCCATAGGACGTTGGATCGAA
ACCAACCGGTGCTA
>TGRAYIANR4_JMRU01000378_28_V
GCGATGGTCGTCTAGT-GGTTAGGACATTCGCCTCACACGCGAGAGATCGCGGGTTCGAT
CCCCGCCCGTCGTA
>TCRUZICRUZIDM28C_MBSY01000551_50_P
GGCCGCTTGGTCTAGT-GGT-ATGATTCCTGTTTTGGGTACAGGAGGTCACGGGTTCAAT
TCCCGTAGCGGCCC
>TGRAYIANR4_JMRU01000378_29_E
TCCGATATGGTATAAC-GGTTAGAACATCTGGCTTTCACCCAGAAGA-TCCGGGTTCGAT
TCCCGGTATCGGAA
>TCRUZICRUZIDM28C_MBSY01000577_59_G
GCGCCGTTGGTCTAGT-GGC-ATGATGGTACCCTCCCAAGGTATTGA-CCCGGGTTCGAT
TCCCGGACGGCGCA
>TGRAYIANR4_JMRU01000378_30_F
GCCGCGATAGCTCAGTTGGG-AGAGCGTCAGACTGAAGATCTGAAGGTCCCTGGTTCGAT
CCCGGGTCGCGGCA
>TCRUZICRUZIDM28C_MBSY01000581_60_E
TCCGGTGTGGTATAGT-GGCTAGAACAAGCGGCTCTCACCCGCTAGA-CCCGGGTTCGAT
CCCCGGCATCGGAA
>TGRAYIANR4_JMRU01000458_33_W
GGGGGCTTAGCTCAGT-GGT-AGAGCATTGGATTCCAAATCCAGGGGTCGCAGGTTCAAT
CCCTGCAGTCCTCA
>TCRUZICRUZIDM28C_MBSY01000595_62_C
GGATTCATAGCTCAGT-GGT-AGAGCATTCGGCTGCAGTCCGAATGGTCCCCGGTTCAAA
CCCGGGTGGGTCCT
>TGRAYIANR4_JMRU01000458_34_W
GGGGGCTTAGCTCAGT-GGT-AGAGCATTGGATTCCAAATCCAGGGGTCGCAGGTTCAAT
CCCTGCAGTCCTCA
>TCRUZICRUZIDM28C_MBSY01000607_66_W
GGGGGCTTAGCTCAGT-GGT-AGAGCATTGGATTCCAAATCCAGGGGTCGCAGGTTCAAT
CCCTGCAGTCCTCA
>TGRAYIANR4_JMRU01000458_35_N
TCCTCCCTGGCGCAGTCGGC-AGCGCGTTAGGCTGTTAACCTACAGGTCGTTGGTTCGAA
TCCAACGGGAGGAG
>TCRUZICRUZIDM28C_MBSY01000654_70_V
GCGATGGTCGTCTAGT-GGTTAGGACATTCGCCTCACACGCGAGAGATCGCGGGTTCGAT
CCCCGCCCGTCGTA
>TGRAYIANR4_JMRU01000458_36_N
TCCTCCCTGGCGCAGTCGGC-AGCGCGTTAGGCTGTTAACCTACAGGTCGTTGGTTCGAA
TCCAACGGGAGGAG
>TCRUZICRUZIDM28C_MBSY01000654_71_E
TCCGATATGGTATAAC-GGTTAGAACACCTGGCTTTCACCCAGGAGA-TCCGGGTTCGAT
TCCCGGTATCGGAA
>TGRAYIANR4_JMRU01000549_38_G
GCGCCGTTGGTCTAGT-GGC-ATGATGGTACCCTCCCAAGGTATTGA-CCCGGGTTCGAT
TCCCGGACGGCGCA
>TCRUZICRUZIDM28C_MBSY01000654_72_F
GCCGCGATAGCTCAGTTGGG-AGAGCGTCAGACTGAAGATCTGAAGGTCCCTGGTTCGAT
CCCGGGTCGCGGCA
>TGRAYIANR4_JMRU01000590_40_T
GGCTGCTTAGCACAGT-GGC-AGTGCACCACTCTCGTAAAGTGGGGGTCGCGAGTTCGAT
TCTCGCAGTGGCCT
>TCRUZICRUZIDM28C_MBSY01000672_76_M
GCGAGCATGGCGCAGTCGGC-AGCGCGTGGGTTTCATAATCCCAAGGTCGTGAGTTCGAG
CCTCACTGATCGCA
>TGRAYIANR4_JMRU01000620_41_V
GCGATGGTCGTCTAGT-GGTTAGGACATTCGCCTCACACGCGAGAGATCGCGGGTTCGAT
CCCCGCCCGTCGTA
>TCRUZICRUZIDM28C_MBSY01000672_77_E
TCCGGTGTGGTATAGT-GGTTAGAACAAGCGGCTCTCACCCGCTAGA-CCCGGGTTCAAT
TCCCGGCATCGGAA
>TGRAYIANR4_JMRU01000640_42_G
GCGCAGTTGGTCTAGT-GGT-AGAATTCTCGCCTGCCACGCGGGAGG-CCCGGGTTCGAT
TCCCGGACTGCGCA
>TCRUZICRUZIDM28C_MBSY01000672_78_M
GCGAGCATGGCGCAGTCGGC-AGCGCGTGGGTTTCATAATCCCAAGGTCGTGAGTTCGAG
CCTCACTGATCGCA
>TGRAYIANR4_JMRU01000676_43_E
TCCGGTGTGGTATAAT-GGCTAGAACAAGCGGCTCTCACCCGCTAGA-TCCGGGTTCGAT
CCCCGGCATCGGAA
>TCRUZICRUZIDM28C_MBSY01000672_79_Y
CCTTCTGTAGCTCAATTGGT-AGAGCATGTGACTGTAGATCACAGGGTCGCTGGTTCGAT
TCCGGCCGGAAGGA
>TGRAYIANR4_JMRU01000676_44_M
GCGAGCATGGCGCAGTCGGC-AGCGCGTGGGTTTCATAATCCCAAGGTCGTGAGTTCGAG
CCTCACTGATCGCA
>TCRUZICRUZIDM28C_MBSY01000672_80_V
GCGCTGATGGTCTAGGTGGTTATGACGTCGCTTTAACACGGCGAAGGTCTCGGGTTCGAG
TCCCGATCGGCGTA
>TGRAYIANR4_JMRU01000676_45_Y
CCTTCTGTAGCTCAATTGGT-AGAGCATGTGACTGTAGATCACAGGGTCGCTGGTTCGAT
TCCGGCCGGAAGGA
>TCRUZICRUZIDM28C_MBSY01000695_81_P
GGCCCAGTGGTCTAGT-GGC-ATGATTCTCCCTTAGGGTGGGAGAGGTCCCGGGTTCAAT
TCCCGGCTGGGCCC
>TGRAYIANR4_JMRU01000676_46_V
GCGCTGGTGGTCTAGGTGGTTATGACGTCGCTTTAACACGGCGAAGGTCTCGGGTTCGAG
TCCCGACCGGCGTA
>TCRUZICRUZIDM28C_MBSY01000701_82_P
GGCCCAGTGGTCTAGT-GGC-ATGATTCTCCCTTAGGGTGGGAGAGGTCCCGGGTTCAAT
TCCCGGCTGGGCCC
>TGRAYIANR4_JMRU01000696_47_R
GTCCGTGTGGCTCAAT-GGA-AGAGCATCTGACTACGGATCAGAGGGTTGCAGGTTCGAA
TCCTGTCACGGATG
>TCRUZICRUZIDM28C_MBSY01000719_85_P
GGCCGCTTGGTCTAGT-GGT-ATGATTCCTGTTTCGGGTACAGGAGGTCACGGGTTCAAT
TCCCGTAGCGGCCC
>TGRAYIANR4_JMRU01000724_49_R
GTCCGTGTGGCTCAAT-GGA-AGAGCATCTGACTACGGATCAGAGGGTTGCAGGTTCGAA
TCCTGTCACGGATG
>TCRUZICRUZIDM28C_MBSY01000719_86_T
GGCCGCTTAGCACAGT-GGC-AGTGCACCACTCTCGTAAAGTGGGGGTCGCGAGTTCGAT
TCTCGCAGTGGCCT
>TGRAYIANR4_JMRU01000724_50_K
GCCCTTCTAGCTCAGTCGGT-AGAGCGCACGGCTCTTAACCGTGTGGTCGTGGGTTCGAG
CCCCACGGGGGGTG
>TCRUZICRUZIDM28C_MBSY01000719_87_N
TCCTCCCTGGCGCAGCCGGC-AGCGCGTTAGGCTGTTAACCTACAGGTCGTTGGTTCGAA
TCCAACGGGAGGAG
>TGRAYIANR4_JMRU01000724_52_G
GCAATTGTGGTCTAAC-GGTCAAGATTCCCGCCTTCCAAGCGGGCGA-CCCGGGTTCGAC
TCCCGGCAATTGCA
>TCRUZICRUZIDM28C_MBSY01000731_88_A
GGGCGTGTAGCTCAGT-GGT-AGAGCGTCCGTTTCGCATACGGAAGGCCTAGGGTTCGAT
CCCCTACTCGTCCA
>TGRAYIANR4_JMRU01000724_54_T
GGCTCTGTAGCACAGT-GGC-AGTGCACTGGTCTTGTAAACCAGGGGTCCCGAGTTCAAT
TCTCGGCAGGGCCT
>TCRUZICRUZIDM28C_MBSY01000731_89_R
GACGTTGTGGCGCAAT-GGA-AGCGCGTCGGATTCCGGATCCGAAGGTTGCGGGTTCGAC
CCCCGTCAGCGTTG
>TGRAYIANR4_JMRU01000724_55_R
GATCTCGTGGCGCAAT-GGA-AGCGCATCAGACTTCGGATCTGAGGGTTGCAGGTTCGAG
TCCTGCCGGGATCG
>TCRUZICRUZIDM28C_MBSY01000731_90_F
GCCGCGATAGCTCAGTTGGG-AGAGCGTCAGACTGAAGATCTGAAGGTCCCTGGTTCGAT
CCCGGGTCGCGGCA
>TGRAYIANR4_JMRU01000724_56_K
GCCCTTCTAGCTCAGTCGGT-AGAGCGCACGGCTCTTAACCGTGTGGTCGTGGGTTCGAG
CCCCACGGGGGGTG
>TCRUZICRUZIDM28C_MBSY01000739_91_R
GTCCGTGTGGCTCAAT-GGA-AGAGCATCTGACTACGGATCAGAGGGTTGCAGGTTCGAA
TCCTGTCACGGATG
>TGRAYIANR4_JMRU01000724_57_K
GCCCTTCTAGCTCAGTCGGT-AGAGCGCACGGCTCTTAACCGTGTGGTCGTGGGTTCGAG
CCCCACGGGGGGTG
>TCRUZICRUZIDM28C_MBSY01000739_92_K
GCCCTTCTAGCTCAGTCGGT-AGAGCGCACGGCTCTTAACCGTGTGGTCGTGGGTTCGAT
CCCCACGGGGGGTG
>TGRAYIANR4_JMRU01000729_59_X
AGCACCGTGGCGCAGT-GGA-AGCGCGATGGGCTCATAACCCATAGGTCGTTGGATCGAA
ACCAACCGGTGCTA
>TCRUZICRUZIDM28C_MBSY01000739_93_R
GATCTCGTGGCGCAAT-GGA-AGCGCATCAGACTTCGGATCTGAGGGTTGCAGGTTCGAG
TCCTGCCGGGATCG
>TGRAYIANR4_JMRU01000736_60_G
GCGCAGTTGGTCTAGT-GGT-AGAATTCTCGCCTGCCACGCGGGAGG-CCCGGGTTCGAT
TCCCGGACTGCGCA
>TCRUZICRUZIDM28C_MBSY01000739_94_T
GGCCTCGTAGCACAGT-GGC-AGTGCACTGGTCTTGTAAACCAGGGGTCCCGAGTTCAAT
TCTCGGCGGGGCCT
>TGRAYIANR4_JMRU01000738_61_G
GCGCAGTTGGTCTAGT-GGT-AGAATTCTCGCCTGCCACGCGGGAGG-CCCGGGTTCGAT
TCCCGGACTGCGCA
>TCRUZICRUZIDM28C_MBSY01000739_96_G
GCAATCGTGGTCCAAC-GGTTAAGATCCCCGCCTTCCAAGCGGGTGA-CCCGGGTTCGAC
TCCCGGCGATTGCA
>TGRAYIANR4_JMRU01000754_63_M
GCGAGCATGGCGCAGTCGGC-AGCGCGTGGGTTTCATAATCCCAAGGTCGTGAGTTCGAG
CCTCACTGATCGCA
>TCRUZICRUZIDM28C_MBSY01000739_97_K
GCCCTTCTAGCTCAGTCGGT-AGAGCGCACGGCTCTTAACCGTGTGGTCGTGGGTTCGAT
CCCCACGGGGGGTG
>TGRAYIANR4_JMRU01000758_64_C
GGATTCATAGCTCAGT-GGT-AGAGCATTCGGCTGCAGTCCGAACGGTCCCCGGTTCAAA
CCCGGGTGGGTCCT
>TCRUZICRUZIDM28C_MBSY01000767_103_D
TTCTCGGTAGTATAGT-GGTAAGTATACCCGCCTGTCACGCGGGTGA-CCCGGGTTCAAT
TCCCGGCCGGGAAG
>TGRAYIANR4_JMRU01000811_67_E
TCCGGTGTGGTATAGT-GGCTAGAACAAGCGGCTCTCACCCGCTAGA-CCCGGGTTCGAT
CCCCGGCACCGGAA
>TCRUZICRUZIDM28C_MBSY01000767_105_A
GGGGATGTAGCTCAGATGGT-AGAGCGCCCGCTTAGCATGCGGGAGGTATTGGGATCGAT
ACCCAACTTCTCCA
>TGRAYIANR4_JMRU01000873_69_A
GGGCGTGTAGCTCAGT-GGT-AGAGCGTCCGTTTCGCATACGGAAGGCCTAGGGTTCGAT
CCCCTACTCGTCCA
>TCRUZICRUZIDM28C_MBSY01001016_108_A
GGGGATGTAGCTCAGATGGT-AGAGCGCCCGCTTAGCATGCGGGAGGTATTGGGATCGAT
ACCCAACTTCTCCA
>TGRAYIANR4_JMRU01000873_70_R
GACGTTGTGGCGCAAT-GGA-AGCGCGTCGGATTCCGGATCCGAAGGTTGCGGGTTCGAC
CCCCGTCAGCGTTG
>TCRUZICRUZIDM28C_MBSY01001016_109_D
TTCTCGGTAGTATAGT-GGTAAGTATACCCGCCTGTCACGCGGGTGA-CCCGGGTTCAAT
TCCCGGCCGGGAAG
>TGRAYIANR4_JMRU01000873_71_F
GCCGCGATAGCTCAGTTGGG-AGAGCGTCAGACTGAAGATCTGAAGGTCCCTGGTTCGAT
CCCGGGTCGCGGCA
>TCRUZIDM28C_AYLP01000010_2_C
GGATTCATAGCTCAGT-GGT-AGAGCATTCGGCTGCAGTCCGAATGGTCCCCGGTTCAAA
CCCGGGTGGGTCCT
>TGRAYIANR4_JMRU01001103_72_ARAI
GCTCTCATAGCTCAGTCGGTTAGAGCGTGGGTCTAATAAGCCCAAGGTCACAGGTTCGAC
CCCTGTTGGGAGCA
>TCRUZIDM28C_AYLP01000020_3_N
TCCTCCCTGGCGCAGTCGGC-AGCGCGTTAGGCTGTTAACCTACAGGTCGTTGGTTCGAA
TCCAACGGGAGGAG
>TGRAYIANR4_JMRU01001200_74_I
GCTCTCATAGCTCAGTCGGTTAGAGCGTGGGTCTAATAAGCCCAAGGTCACAGGTTCGAC
CCCTGTTGGGAGCA
>TCRUZIDM28C_AYLP01000028_4_M
GCGAGCATGGCGCAGTCGGC-AGCGCGTGGGTTTCATAATCCCAAGGTCGTGAGTTCGAG
CCTCACTGATCGCA
>TGRAYIANR4_JMRU01001200_77_L
GCTGGGGTTCCCGAGTTGGTCAAGGGGTGAGACTTAAGTTCTCATGT-CGTGGGTTCGAA
CCCCACCTCCAGCA
>TCRUZIDM28C_AYLP01000028_5_E
TCCGGTGTGGTATAGT-GGTTAGAACAAGCGGCTCTCACCCGCTAGA-CCCGGGTTCAAT
TCCCGGCATCGGAA
>TGRAYIANR4_JMRU01001200_78_I
GCTCTCATAGCTCAGTCGGTTAGAGCGTGGGTCTAATAAGCCCAAGGTCACAGGTTCGAC
CCCTGTTGGGAGCA
>TCRUZIDM28C_AYLP01000028_6_M
GCGAGCATGGCGCAGTCGGC-AGCGCGTGGGTTTCATAATCCCAAGGTCGTGAGTTCGAG
CCTCACTGATCGCA
>TGRAYIANR4_JMRU01001263_82_T
GGCTGCTTAGCACAGT-GGC-AGTGCACCACTCTCGTAAAGTGGGGGTCGCGAGTTCGAT
TCTCGCAGTGGCCT
>TCRUZIDM28C_AYLP01000043_9_G
GCGCAGTTGGTCTAGT-GGT-AGAATTCTCGCCTGCCACGCGGGAGG-CCCGGGTTCGAT
TCCCGGACTGCGCA
>TGRAYIANR4_JMRU01001523_85_T
GGCTGCTTAGCTCAAT-GGC-AGAGCGCCGTCCTAGTAAGACGGAGGTCGGGGGTTCGAT
CCCCCCAGTGGCCT
>TCRUZIDM28C_AYLP01000043_10_T
GGCCGCTTAGCTCAAT-GGC-AGAGCGCCGTCCTAGTAAGACGGAGGTCGGGGGTTCGAT
CCCCCCAGTGGCCT
>TGRAYIANR4_JMRU01001642_88_R
GTCCGTGTGGCTCAAT-GGA-AGAGCATCTGACTACGGATCAGAGGGTTGCAGGTTCGAA
TCCTGTCACGGATG
>TCRUZIDM28C_AYLP01000043_11_G
GCGCAGTTGGTCTAGT-GGT-AGAATTCTCGCCTGCCACGCGGGAGG-CCCGGGTTCGAT
TCCCGGACTGCGCA
>TGRAYIANR4_JMRU01001707_89_A
GGGGATGTAGCTCAGATGGT-AGAGCGCCCGCTTAGCATGCGGGAGGCATTGGGATCGAT
ACCCAACTTCTCCA
>TCRUZIDM28C_AYLP01000075_15_A
GGGCGTGTAGCTCAGT-GGT-AGAGCGCCTGTTTTGCATACAGGAGGCCTAGGGTTCAAA
CCCCTACTCGTCCA
>TGRAYIANR4_JMRU01001714_90_R
GCTCCAGTGGCCTAAT-GGATAAGGCTTTGGACTTCTAATCCAAAGATTGCGGGTTCGAG
TCCCGTCTGGAGTG
>TCRUZIDM28C_AYLP01000075_16_N
TCCTCCCTGGCGCAGTCGGC-AGCGCGTTAGGCTGTTAACCTACAGGTCGTTGGTTCGAA
TCCAACGGGAGGAG
>TGRAYIANR4_JMRU01001714_91_A
GGGCGTGTAGCTCAGT-GGT-AGAGCGCCCGTTTTGCATACGGGAGGCCTAGGGTTCAAA
CCCCTACTCGTCCA
>TCRUZIDM28C_AYLP01000078_19_I
GCTCTCATAGCTCAGTCGGTTAGAGCGTGGGTCTAATAAGCCCAAGGTCACAGGTTCGAC
CCCTGTTGGGAGCA
>TGRAYIANR4_JMRU01001714_92_R
GCCTCCGTAGCCTAAT-GGATAAGGCGTTTGCTTCCTAAGCAAAAGATTGCGGGTTCGAG
TCCCGCCGGGGGTA
>TCRUZIDM28C_AYLP01000108_24_X
AGCACCGTGGCGCAGT-GGA-AGCGCGATGGGCTCATAACCCATAGGACGTTGGATCGAA
ACCAACCGGTGCTA
>TGRAYIANR4_JMRU01001714_93_K
GCCTTCCTAGCTCAGC-GGT-AGAGCGCACGGCTTTTAACCGTGTGGTCGTGGGTTCGAT
CCCCACGGATGGCG
>TCRUZIDM28C_AYLP01000108_25_P
GGCCGCTTGGTCTAGT-GGT-ATGATTCCTGTTTTGGGTACAGGAGGTCACGGGTTCAAT
TCCCGTAGCGGCCC
>TGRAYIANR4_JMRU01001714_94_R
GCTCCAGTGGCCTAAT-GGATAAGGCTTTGGACTTCTAATCCAAAGATTGCGGGTTCGAG
TCCCGTCTGGAGTG
>TCRUZIDM28C_AYLP01000126_27_W
GGGGGCTTAGCTCAGT-GGT-AGAGCATTGGATTCCAAATCCAGGGGTCGCAGGTTCAAT
CCCTGCAGTCCTCA
>TGRAYIANR4_JMRU01001762_95_P
GGCCCAGTGGTCTAGT-GGC-ATGATTCTCCCTTAGGGTGGGAGAGGTCCCGGGTTCAAT
TCCCGGCTGGGCCC
>TCRUZIDM28C_AYLP01000135_28_R
GTCCGTGTGGCTCAAT-GGA-AGAGCATCTGACTACGGATCAGAGGGTTGCAGGTTCGAA
TCCTGTCACGGATG
>TGRAYIANR4_JMRU01001853_96_K
GCCCTTCTAGCTCAGTCGGT-AGAGCGCACGGCTCTTAACCGTGTGGTCGTGGGTTCGAG
CCCCACGGGGGGTG
>TCRUZIDM28C_AYLP01000135_29_K
GCCCTTCTAGCTCAGTCGGT-AGAGCGCACGGCTCTTAACCGTGTGGTCGTGGGTTCGAT
CCCCACGGGGGGTG
>TGRAYIANR4_JMRU01002687_103_R
GCCTCCGTAGCCTAAT-GGATAAGGCGTTTGCTTCCTAAGCAAAAGATTGCGGGTTCGAG
TCCCGCCGGGGGTA
>TCRUZIDM28C_AYLP01000135_30_R
GATCTCGTGGCGCAAT-GGA-AGCGCATCAGACTTCGGATCTGAGGGTTGCAGGTTCGAG
TCCTGCCGGGATCG
>TGRAYIANR4_JMRU01002687_104_K
GCCTTCCTAGCTCAGC-GGT-AGAGCGCACGGCTTTTAACCGTGTGGTCGTGGGTTCGAT
CCCCACGGATGGCG
>TCRUZIDM28C_AYLP01000135_31_T
GGCCTCGTAGCACAGT-GGC-AGTGCACTGGTCTTGTAAACCAGGGGTCCCGAGTTCAAT
TCTCGGCGGGGCCT
>TGRAYIANR4_JMRU01002687_105_R
GCTCCAGTGGCCTAAT-GGATAAGGCTTTGGACTTCTAATCCAAAGATTGCGGGTTCGAG
TCCCGTCTGGAGTG
>TCRUZIDM28C_AYLP01000135_33_G
GCAATCGTGGTCCAAC-GGTTAAGATCCCCGCCTTCCAAGCGGGTGA-CCCGGGTTCGAC
TCCCGGCGATTGCA
>TTHEILERIEDINBURGH_NBCO01000001_1_N
TCCTCCCTGGCGCAGTCGGC-AGCGCGTTAGGCTGTTAACCTACAGGTCGTTGGTTCGAA
TCCAACGGGAGGAG
>TCRUZIDM28C_AYLP01000135_34_K
GCCCTTCTAGCTCAGTCGGT-AGAGCGCACGGCTCTTAACCGTGTGGTCGTGGGTTCGAT
CCCCACGGGGGGTG
>TTHEILERIEDINBURGH_NBCO01000001_2_Y
CCTTCTGTAGCTCAATTGGT-AGAGCATGTGACTGTAGATCACAGGGTCGCTGGTTCGAT
TCCGGCCGGAAGGA
>TCRUZIDM28C_AYLP01000156_40_E
TCCGGTGTGGTATAGT-GGCTAGAACAAGCGGCTCTCACCCGCTAGA-CCCGGGTTCGAT
CCCCGGCATCGGAA
>TTHEILERIEDINBURGH_NBCO01000001_4_T
GGCTGCTTAGCACAGT-GGC-AGTGCACCACTCTCGTAAAGTGGGGGTCGCGAGTTCGAT
TCTCGCAGTGGCCT
>TCRUZIDM28C_AYLP01000345_41_D
TTCTCGGTAGTATAGT-GGTAAGTATACCCGCCTGTCACGCGGGTGA-CCCGGGTTCAAT
TCCCGGCCGGGAAG
>TTHEILERIEDINBURGH_NBCO01000001_5_P
GGCCGCTTGGTCTAGT-GGT-ATGATTCCTGTTTCGGGTACAGGAGGTCACGGGTTCAAT
TCCCGTAGCGGCCC
>TCRUZIDM28C_AYLP01000345_43_A
GGGGATGTAGCTCAGATGGT-AGAGCGCCCGCTTAGCATGCGGGAGGTATTGGGATCGAT
ACCCAACTTCTCCA
>TTHEILERIEDINBURGH_NBCO01000001_6_F
GCCGCTATAGCTCAGTTGGG-AGAGCGTCAGACTGAAGATCTGAAGGTCCCTGGTTCGAT
CCCGGGTGGCGGCA
>TCRUZIDM28C_AYLP01000485_44_I
GCTCTCATAGCTCAGTCGGTTAGAGCGTGGGTCTAATAAGCCCAAGGTCACAGGTTCGAC
CCCTGTTGGGAGCA
>TTHEILERIEDINBURGH_NBCO01000001_7_E
TCCGGTGTGGTATAGT-GGCTAGAACAAGCGGCTCTCACCCGCTAGA-CCCGGGTTCGAT
CCCCGGCATCGGAA
>TCRUZIDM28C_AYLP01000651_47_N
TCCTCCCTGGCGCAGCCGGC-AGCGCGTTAGGCTGTTAACCTACAGGTCGTTGGTTCGAA
TCCAACGGGAGGAG
>TTHEILERIEDINBURGH_NBCO01000001_8_V
GCGCTGGTGGTCTAGGTGGTTATGACGTCGCTTTAACACGGCGAAGGTCCCGGGTTCGAG
TCCCGGCCGGCGTA
>TCRUZIDM28C_AYLP01000706_48_A
GGGCGTGTAGCTCAGT-GGT-AGAGCGTCCGTTTCGCATACGGAAGGCCTAGGGTTCGAT
CCCCTACTCGTCCA
>TTHEILERIEDINBURGH_NBCO01000001_9_Y
CCTTCTGTAGCTCAATTGGT-AGAGCATGTGACTGTAGATCACAGGGTCGCTGGTTCGAT
TCCGGCCGGAAGGA
>TCRUZIDM28C_AYLP01000706_49_R
GACGTTGTGGCGCAAT-GGA-AGCGCGTCGGATTCCGGATCCGAAGGTTGCGGGTTCGAC
CCCCGTCAGCGTTG
>TTHEILERIEDINBURGH_NBCO01000001_10_M
GCGAGCGTGGCGCAGTCGGC-AGCGCGTGGGTTTCATAATCCCAAGGTCGTGAGTTCGAG
CCTCACCGATCGCA
>TCRUZIDM28C_AYLP01000721_50_V
GCGCTGATGGTCTAGGTGGTTATGACGTCGCTTTAACACGGCGAAGGTCTCGGGTTCGAG
TCCCGATCGGCGTA
>TTHEILERIEDINBURGH_NBCO01000001_11_E
TCCGGTGTGGTATAGT-GGCTAGAACAAGCGGCTCTCACCCGCTAGA-CCCGGGTTCGAT
CCCCGGCATCGGAA
>TCRUZIDM28C_AYLP01000721_51_Y
CCTTCTGTAGCTCAATTGGT-AGAGCATGTGACTGTAGATCACAGGGTCGCTGGTTCGAT
TCCGGCCGGAAGGA
>TTHEILERIEDINBURGH_NBCO01000001_12_M
GCGAGCGTGGCGCAGTCGGC-AGCGCGTGGGTTTCATAATCCCAAGGTCGTGAGTTCGAG
CCTCACCGATCGCA
>TCRUZIDM28C_AYLP01000940_52_D
TTCTCGGTAGTATAGT-GGTAAGTATACCCGCCTGTCACGCGGGTGA-CCCGGGTTCAAT
TCCCGGCCGGGAAG
>TTHEILERIEDINBURGH_NBCO01000001_15_M
GCGAGCGTGGCGCAGTCGGC-AGCGCGTGGGTTTCATAATCCCAAGGTCGTGAGTTCGAG
CCTCACCGATCGCA
>TCRUZIDM28C_AYLP01000940_54_A
GGGGATGTAGCTCAGATGGT-AGAGCGCCCGCTTAGCATGCGGGAGGTATTGGGATCGAT
ACCCAACTTCTCCA
>TTHEILERIEDINBURGH_NBCO01000002_19_G
GCGCAGTTGGTCTAGT-GGT-AGAATTCTCGCCTGCCACGCGGGAGG-CCCGGGTTCGAT
TCCCGGACTGCGCA
>TCRUZIDM28C_AYLP01001106_55_P
GGCCCAGTGGTCTAGT-GGC-ATGATTCTCCCTTAGGGTGGGAGAGGTCCCGGGTTCAAT
TCCCGGCTGGGCCC
>TTHEILERIEDINBURGH_NBCO01000002_21_T
GGCTCTGTAGCACAGT-GGC-AGTGCACTGGTCTTGTAAACCAGGGGTCCCGAGTTCAAT
TCTCGGCAGGGCCT
>TCRUZIDM28C_AYLP01001142_56_P
GGCCCAGTGGTCTAGT-GGC-ATGATTCTCCCTTAGGGTGGGAGAGGTCCCGGGTTCAAT
TCCCGGCTGGGCCC
>TTHEILERIEDINBURGH_NBCO01000002_22_K
GCCTTCCTAGCTCAGC-GGT-AGAGCGCACGGCTTTTAACCGTGTGGTCGTGGGTTCGAT
CCCCACGGATGGCG
>TCRUZIESMERALDO_ANOX01005365-1_2_W
GGGGGCTTAGCTCAGT-GGT-AGAGCATTGGATTCCAAATCCAGGGGTCGCAGGTTCAAT
CCCTGCAGTCCTCA
>TTHEILERIEDINBURGH_NBCO01000002_23_G
GCAATCGTGGTCCAAC-GGCTAAGATTTCCGCCTTCCAAGCGGAAGA-CCCGGGTTCGAC
TCCCGGCGATTGCA
>TCRUZIESMERALDO_ANOX01005763-1_4_A
GGGGATGTAGCTCAGATGGT-AGAGCGCCCGCTTAGCATGCGGGAGGTATTGGGATCGAT
ACCCAACTTCTCCA
>TTHEILERIEDINBURGH_NBCO01000003_24_V
GCGATGGTCGTCTAGT-GGTTAGGACATTCGCCTCACACGCGAGAGATCGCGGGTTCGAT
CCCCGCCCGTCGTG
>TCRUZIESMERALDO_ANOX01005839-1_5_C
GGATTCATAGCTCAGT-GGT-AGAGCATTCGGCTGCAGTCCGAATGGTCCCCGGTTCAAA
CCCGGGTGGGTCCT
>TTHEILERIEDINBURGH_NBCO01000003_26_A
GGGGATGTAGCTCAGATGGT-AGAGCGCCCGCTTAGCATGCGGGAGGTATTGGGATCGAT
ACCCAACTTCTCCA
>TCRUZIESMERALDO_ANOX01006018-1_7_D
TTCTCGGTAGTATAGT-GGTAAGTATACCCGCCTGTCACGCGGGTGA-CCCGGGTTCAAT
TCCCGGCCGGGAAG
>TTHEILERIEDINBURGH_NBCO01000004_27_G
GCGCAGTTGGTCTAGT-GGT-AGAATTCTCGCCTGCCACGCGGGAGG-CCCGGGTTCGAT
TCCCGGACTGCGCA
>TCRUZIESMERALDO_ANOX01006027-1_9_D
TTCTCGGTAGTATAGT-GGTAAGTATACCCGCCTGTCACGCGGGTGA-CCCGGGTTCAAT
TCCCGGCCGGGAAG
>TTHEILERIEDINBURGH_NBCO01000005_28_G
GCAATCGTGGTCCAAC-GGCTAAGATTTCCGCCTTCCAAGCGGAAGA-CCCGGGTTCGAC
TCCCGGCGATTGCA
>TCRUZIESMERALDO_ANOX01006121-1_10_C
GGATTCATAGCTCAGT-GGT-AGAGCATTCGGCTGCAGTCCGAATGGTCCCCGGTTCAAA
CCCGGGTGGGTCCT
>TTHEILERIEDINBURGH_NBCO01000005_29_C
GGATTCATAGCTCAGT-GGT-AGAGCGTTCGGCTGCAGTCCGAATGGTCCCCGGTTCAAA
CCCGGGTGGGTCCT
>TCRUZIESMERALDO_ANOX01006378-1_11_G
GCGGCAATAGCTCAGTTGGT-AGAGCACGACCTTGCCAAGGTCGGGGTCGCGAGTTCGAG
TCTCGTTTGCCGCT
>TTHEILERIEDINBURGH_NBCO01000005_31_X
AGCACCCTGGCGCAGT-GGA-AGCGCGATGGGCTCATAACCCATAGGTCGTTGGATCGAA
ACCAACCGGTGCTA
>TCRUZIESMERALDO_ANOX01013115-1_21_I
GCTCTCATAGCTCAGTCGGTTAGAGCGTGGGTCTAATAAGCCCAAGGTCACAGGTTCGAC
CCCTGTTGGGAGCA
>TTHEILERIEDINBURGH_NBCO01000007_32_ARAT
GGCCGCTTAGCACAGT-GGC-AGTGCACCACTCTCGTAAAGTGGGGGTCGCGAGTTCGAT
TCTCGCAGTGGCCT
>TCRUZIESMERALDO_ANOX01013135-1_23_I
GCTCTCATAGCTCAGTCGGTTAGAGCGTGGGTCTAATAAGCCCAAGGTCACAGGTTCGAC
CCCTGTTGGGAGCA
>TTHEILERIEDINBURGH_NBCO01000008_34_A
GGGCGTGTAGCTCAGT-GGT-AGAGCGCCTGTTTTGCATACAGGAGGCCTAGGGTTCAAT
CCCCTACTCGTCCA
>TCRUZIESMERALDO_ANOX01016374-1_24_E
TCCGGTGTGGTATAGT-GGCTAGAACAAGCGGCTCTCACCCGCTAGA-CCCGGGTTCGAT
CCCCGGCATCGGAA
>TTHEILERIEDINBURGH_NBCO01000008_35_A
GGGCGTGTAGCTCAGT-GGT-AGAGCGCCTGTTTTGCATACAGGAGGCCTAGGGTTCAAT
CCCCTACTCGTCCA
>TCRUZIESMERALDO_KB205166-1_25_V
GCGATGGTCGTCTAGT-GGTTAGGACATTCGCCTCACACGCGAGAGATCGCGGGTTCGAT
CCCCGCCCGTCGTA
>TTHEILERIEDINBURGH_NBCO01000008_36_R
GCTCCAGTGGCCTAAT-GGATAAGGCTTTGGACTTCTAATCCAAGGATTGCGGGTTCGAG
TCCCGTCTGGAGTA
>TCRUZIESMERALDO_KB205166-1_26_E
TCCGATATGGTATAAC-GGTTAGAACACCTGGCTTTCACCCAGGAGA-TCCGGGTTCGAT
TCCCGGTATCGGAA
>TTHEILERIEDINBURGH_NBCO01000008_37_K
GCCTTCCTAGCTCAGC-GGT-AGAGCGCACGGCTTTTAACCGTGTGGTCGTGGGTTCGAT
CCCCACGGATGGCG
>TCRUZIESMERALDO_KB205166-1_27_F
GCCGCGATAGCTCAGTTGGG-AGAGCGTCAGACTGAAGATCTGAAGGTCCCTGGTTCGAT
CCCGGGTCGCGGCA
>TTHEILERIEDINBURGH_NBCO01000008_38_R
GCCTCCGTGGCCTAAT-GGATATGGCACTCGCTTCCTAAGCGAGGGGTTGCGGGTTCGAG
TCCCGCCGGGGGTA
>TCRUZIESMERALDO_KB205185-1_29_P
GGCCCAGTGGTCTAGT-GGC-ATGATTCTCCCTTAGGGTGGGAGAGGTCCCGGGTTCAAT
TCCCGGCTGGGCCC
>TTHEILERIEDINBURGH_NBCO01000008_39_N
TCCTCCCTGGCGCAGTCGGC-AGCGCGTTAGGCTGTTAACCTACAGGTCGTTGGTTCGAA
TCCAACGGGAGGAG
>TCRUZIESMERALDO_KB205187-1_30_G
GCGCAGTTGGTCTAGT-GGT-AGAATTCTCGCCTGCCACGCGGGAGG-CCCGGGTTCGAT
TCCCGGACTGCGCA
>TTHEILERIEDINBURGH_NBCO01000008_40_N
TCCTCCCTGGCGCAGTCGGC-AGCGCGTTAGGCTGTTAACCTACAGGTCGTTGGTTCGAA
TCCAACGGGAGGAG
>TCRUZIESMERALDO_KB205213-1_31_V
GCGCAGTTGGTCCAGT-GGG-AGAATTCCCGCATCACAAGCGGGAGG-CCCGGGTTCGAT
TCCCGGACTGCGCA
>TTHEILERIEDINBURGH_NBCO01000008_41_N
TCCTCCCTGGCGCAGTCGGC-AGCGCGTTAGGCTGTTAACCTACAGGTCGTTGGTTCGAA
TCCAACGGGAGGAG
>TCRUZIESMERALDO_KB205228-1_32_N
TCCTCCCTGGCGCAGTCGGC-AGCGCGTTAGGCTGTTAACCTACAGGTCGTTGGTTCGAA
TCCAACGGGAGGAG
>TTHEILERIEDINBURGH_NBCO01000009_43_T
GGCCGCTTAGCTCAAT-GGC-AGAGCGCCGTCCTAGTAAGACGGAGGTTGGGGGTTCGAT
CCCCCCAGTGGCCT
>TCRUZIESMERALDO_KB205228-1_33_A
GGGCGTGTAGCTCAGT-GGT-AGAGCGCCTGTTTTGCATACAGGAGGCCTAGGGTTCAAA
CCCCTACTCGTCCA
>TTHEILERIEDINBURGH_NBCO01000010_46_R
GTCCGTGTGGCTCAAT-GGA-AGAGCATCTGACTACGGATCAGAGGGTTGCAGGTTCGAG
TCCTGTCACGGATG
>TCRUZIESMERALDO_KB205228-1_34_R
GCTCCAGTGGCCTAAT-GGATAAGGCTTTGGACTTCTAATCCAAGGATTGCGGGTTCGAG
TCCCGTCTGGAGTA
>TTHEILERIEDINBURGH_NBCO01000011_48_T
GGCTCTGTAGCACAGT-GGC-AGTGCACTGGTCTTGTAAACCAGGGGTCCCGAGTTCAAT
TCTCGGCAGGGCCT
>TCRUZIESMERALDO_KB205228-1_35_K
GCCTTCCTAGCTCAGC-GGT-AGAGCGCACGGCTTTTAACCGTGTGGTCGTGGGTTCGAT
CCCCACGGATGGCG
>TTHEILERIEDINBURGH_NBCO01000012_50_E
TCCGATATGGTATAAC-GGTTAGAACACCTGGCTTTCACCCAGGAGA-TCCGGGTTCGAT
TCCCGGTATCGGAG
>TCRUZIESMERALDO_KB205228-1_36_R
GCCCTCGTAGCCCAAT-GGATAAGGCGTTCGCTTCCTAAGCGAAAGATTGCGGGTTCGAG
TCCCGCCGAGGGTA
>TTHEILERIEDINBURGH_NBCO01000013_52_A
GGGCGTGTAGCTCAGT-GGT-AGAGCGTCCGTTTCGCATACGGAAGGCCTAGGGTTCGAT
CCCCTACTCGTCCA
>TCRUZIESMERALDO_KB205230-1_37_R
GTCCGTGTGGCTCAAT-GGA-AGAGCATCTGACTACGGATCAGAGGGTTGCAGGTTCGAA
TCCTGTCACGGATG
>TTHEILERIEDINBURGH_NBCO01000013_53_A
GGGCGTGTAGCTCAGT-GGT-AGAGCGTCCGTTTCGCATACGGAAGGCCTAGGGTTCGAT
CCCCTACTCGTCCA
>TCRUZIESMERALDO_KB205264-1_40_I
GCTCTCATAGCTCAGTCGGTTAGAGCGTGGGTCTAATAAGCCCAAGGTCACAGGTTCGAC
CCCTGTTGGGAGCA
>TTHEILERIEDINBURGH_NBCO01000013_54_N
TCCTCCCTGGCGCAGTCGGC-AGCGCGTTAGGCTGTTAACCTACAGGTCGTTGGTTCGAA
TCCAACGGGAGGAG
>TCRUZIESMERALDO_KB205273-1_43_G
GCGCCGTTGGTCTAGT-GGC-ATGATGGTACCCTCCCAAGGTATTGA-CCCGGGTTCGAT
TCCCGGACGGCGCA
>TTHEILERIEDINBURGH_NBCO01000013_55_W
GGGGGCTTAGCTCAGT-GGT-AGAGCATTGGATTCCAAATCCAGGGGTCGCAGGTTCAAT
CCCTGCAGTCCTCA
>TCRUZIESMERALDO_KB205283-1_45_P
GGCCGCTTGGTCTAGT-GGT-ATGATTCCTGTTTCGGGTACAGGAGGTCACGGGTTCAAT
TCCCGTAGCGGCCC
>TTHEILERIEDINBURGH_NBCO01000013_56_W
GGGGGCTTAGCTCAGT-GGT-AGAGCATTGGATTCCAAATCCAGGGGTCGCAGGTTCAAT
CCCTGCAGTCCTCA
>TCRUZIESMERALDO_KB205283-1_46_T
GGCCGCTTAGCACAGT-GGC-AGTGCACCACTCTCGTAAAGTGGGGGTCGCGAGTTCGAT
TCTCGCAGTGGCCT
>TTHEILERIEDINBURGH_NBCO01000013_58_R
GTCCGTGTGGCTCAAT-GGA-AGAGCATCTGACTACGGATCAGAGGGTTGCAGGTTCGAG
TCCTGTCACGGATG
>TCRUZIESMERALDO_KB205283-1_47_N
TCCTCCCTGGCGCAGTCGGC-AGCGCGTTAGGCTGTTAACCTACAGGTCGTTGGTTCGAA
TCCAACGGGAGGAG
>TTHEILERIEDINBURGH_NBCO01000013_59_T
GGCTCTGTAGCACAGT-GGC-AGTGCACTGGTCTTGTAAACCAGGGGTCCCGAGTTCAAT
TCTCGGCAGGGCCT
>TCRUZIESMERALDO_KB205377-1_51_A
GGGCGTGTAGCTCAGT-GGT-AGAGCGTCCGTTTCGCATACGGAAGGCCTAGGGTTCGAT
CCCCTACTCGTCCA
>TTHEILERIEDINBURGH_NBCO01000013_61_G
GCAATCGTGGTCCAAC-GGTCAAGATTTCCGCCTTCCAAGCGGAAGA-CCCGGGTTCGAC
TCCCGGCGATTGCA
>TCRUZIESMERALDO_KB205377-1_52_R
GACGTTGTGGCGCAAT-GGA-AGCGCGTCGGATTCCGGATCCGAAGGTTGCGGGTTCGAC
CCCCGTCAGCGTTG
>TTHEILERIEDINBURGH_NBCO01000013_62_K
GCCCTTCTAGCTCAGTCGGT-AGAGCGCACGGCTCTTAACCGTGTGGTCGTGGGTTCGAG
CCCCACGGAGGGTG
>TCRUZIESMERALDO_KB205377-1_53_F
GCCGCGATAGCTCAGTTGGG-AGAGCGTCAGACTGAAGATCTGAAGGTCCCTGGTTCGAT
CCCGGGTCGCGGCA
>TTHEILERIEDINBURGH_NBCO01000013_66_K
GCCCTTCTAGCTCAGTCGGT-AGAGCGCACGGCTCTTAACCGTGTGGTCGTGGGTTCGAG
CCCCACGGAGGGTG
>TCRUZIESMERALDO_KB205377-1_54_A
GGGCGTGTAGCTCAGT-GGT-AGAGCGTCCGTTTCGCATACGGAAGGCCTAGGGTTCGAT
CCCCTACTCGTCCA
>TTHEILERIEDINBURGH_NBCO01000013_67_K
GCCCTTCTAGCTCAGTCGGT-AGAGCGCACGGCTCTTAACCGTGTGGTCGTGGGTTCGAG
CCCCACGGAGGGTG
>TCRUZIESMERALDO_KB205377-1_55_R
GACGTTGTGGCGCAAT-GGA-AGCGCGTCGGATTCCGGATCCGAAGGTTGCGGGTTCGAC
CCCCGTCAGCGTTG
>TTHEILERIEDINBURGH_NBCO01000013_68_K
GCCCTTCTAGCTCAGTCGGT-AGAGCGCACGGCTCTTAACCGTGTGGTCGTGGGTTCGAG
CCCCACGGAGGGTG
>TCRUZIESMERALDO_KB205377-1_56_F
GCCGCGATAGCTCAGTTGGG-AGAGCGTCAGACTGAAGATCTGAAGGTCCCTGGTTCGAT
CCCGGGTCGCGGCA
>TTHEILERIEDINBURGH_NBCO01000015_71_I
GCTCCCATAGCTCAGTCGGTTAGAGCGTGGGTCTAATAAGCCCAAGGTCACAGGTTCGAC
CCCTGTTGGGAGCA
>TCRUZIESMERALDO_KB205393-1_57_I
GCTCTCATAGCTCAGTCGGTTAGAGCGTGGGTCTAATAAGCCCAAGGTCACAGGTTCGAC
CCCTGTTGGGAGCA
>TTHEILERIEDINBURGH_NBCO01000015_72_I
GCTCCTATAGCTCAGTCGGTTAGAGCGTGGGTCTAATAAGCCCAAGGTCACAGGTTCGAC
CCCTGTTGGGAGCA
>TCRUZIESMERALDO_KB205435-1_59_V
GCGCAGTTGGTCCAGT-GGG-AGAATTCCCGCATCACAAGCGGGAGG-CCCGGGTTCGAT
TCCCGGACTGCGCA
>TTHEILERIEDINBURGH_NBCO01000015_75_L
GCTGGGGTTCCCGAGTTGGTCAAGGGGTAAGACTTAAGTTCTTATGT-CGTGGGTTCGAA
CCCCACCCCCAGCA
>TCRUZIESMERALDO_KB205511-1_63_X
AGCACCGTGGCGCAGT-GGA-AGCGCGATGGGCTCATAACCCATAGGACGTTGGATCGAA
ACCAACCGGTGCTA
>TTHEILERIEDINBURGH_NBCO01000016_76_ARAR
GATCTCGTGGCGCAAT-GGA-AGCGCATCAGACTTCGGATCTGAGGGTTGCAGGTTCGAG
TCCTGCCGGGATCG
>TCRUZIESMERALDO_KB205511-1_64_P
GGCCGCTTGGTCTAGT-GGT-ATGATTCCTGTTTTGGGTACAGGAGGTCACGGGTTCAAT
TCCCGTAGCGGCCC
>TTHEILERIEDINBURGH_NBCO01000018_79_R
GATCTCGTGGCGCAAT-AGA-AGCGCATCAGACTTCGGATCTGAGGGTTGCAGGTTCGAG
TCCTGCCGGGATCG
>TCRUZIESMERALDO_KB205716-1_71_M
GCGAGCATGGCGCAGTCGGC-AGCGCGTGGGTTTCATAATCCCAAGGTCGTGAGTTCGAG
CCTCACTGATCGCA
>TTHEILERIEDINBURGH_NBCO01000019_81_A
GGGGATGTAGCTCAGATGGT-AGAGCGCCCGCTTAGCATGCGGGAGGTATTGGGATCGAT
ACCCAACTTCTCCA
>TCRUZIESMERALDO_KB205716-1_72_E
TCCGGTGTGGTATAGT-GGCTAGAACAAGCGGCTCTCACCCGCTAGA-CCCGGGTTCGAT
CCCCGGCATCGGAA
>TTHEILERIEDINBURGH_NBCO01000019_82_V
GCGATGGTCGTCTAGT-GGTTAGGACATTCGCCTCACACGCGAGAGATCGCGGGTTCGAT
CCCCGCCCGTCGTA
>TCRUZIESMERALDO_KB205716-1_73_M
GCGAGCATGGCGCAGTCGGC-AGCGCGTGGGTTTCATAATCCCAAGGTCGTGAGTTCGAG
CCTCACTGATCGCA
>TTHEILERIEDINBURGH_NBCO01000020_84_V
GCGCTGGTGGTCTAGGTGGTTATGACGTCGCTTTAACACGGCGAAGGTCTCGGGTTCGAG
TCCCGACCGGCGTA
>TCRUZIESMERALDO_KB205716-1_74_Y
CCTTCTGTAGCTCAATTGGT-AGAGCATGTGACTGTAGATCACAGGGTCGCTGGTTCGAT
TCCGGCCGGAAGGA
>TTHEILERIEDINBURGH_NBCO01000020_85_ARAA
GGGGATGTAGCTCAGATGGT-AGAGCGCCCGCTTAGCATGCGGGAGGTATTGGGATCGAT
ACCCAACTTCTCCA
>TCRUZIESMERALDO_KB205716-1_75_V
GCGCTGATGGTCTAGGTGGTTATGACGTCGCTTTAACACGGCGAAGGTCTCGGGTTCGAG
TCCCGATCGGCGTA
>TTHEILERIEDINBURGH_NBCO01000021_86_Y
CCTTCTGTAGCTCAATTGGT-AGAGCATGTGACTGTAGATCACAGGGTCGCTGGTTCGAT
TCCGGCCGGAAGGA
>TCRUZIESMERALDO_KB205753-1_76_G
GCGCAGTTGGTCTAGT-GGT-AGAATTCTCGCCTGCCACGCGGGAGG-CCCGGGTTCGAT
TCCCGGACTGCGCA
>TTHEILERIEDINBURGH_NBCO01000021_87_I
GCTCCTATAGCTCAGTCGGTTAGAGCGTGGGTCTAATAAGCCCAAGGTCACAGGTTCGAC
CCCTGTTGGGAGCA
>TCRUZIESMERALDO_KB205753-1_77_T
GGCCGCTTAGCTCAAT-GGC-AGAGCGCCGTCCTAGTAAGACGGAGGTCGGGGGTTCGAT
CCCCCCAGTGGCCT
>TTHEILERIEDINBURGH_NBCO01000021_88_P
GGCCGCTTGGTCTAGT-GGT-ATGATTCCTGTTTCGGGTACAGGAGGTCACGGGTTCAAT
TCCCGTAGCGGCCC
>TCRUZIESMERALDO_KB205774-1_82_K
GCCCTTCTAGCTCAGTCGGT-AGAGCGCACGGCTCTTAACCGTGTGGTCGTGGGTTCGAT
CCCCACGGGGGGTG
>TTHEILERIEDINBURGH_NBCO01000021_90_T
GGCCGCTTAGCTCAAT-GGC-AGAGCGCCGTCCTAGTAAGACGGAGGTCGGGGGTTCGAT
CCCCCCAGTGGCCT
>TCRUZIESMERALDO_KB205774-1_83_G
GCAATCGTGGTCCAAC-GGTTAAGATCCCCGCCTTCCAAGCGGGTGA-CCCGGGTTCGAC
TCCCGGCGATTGCA
>TTHEILERIEDINBURGH_NBCO01000021_91_V
GCGATGGTCGTCTAGT-GGTTAGGACATTCGCCTCACACGCGAGAGATCGCGGGTTCGAT
CCCCGCCCGTCGTA
>TCRUZIESMERALDO_KB205774-1_85_T
GGCCTCGTAGCACAGT-GGC-AGTGCACTGGTCTTGTAAACCAGGGGTCCCGAGTTCAAT
TCTCGGCGGGGCCT
>TTHEILERIEDINBURGH_NBCO01000021_92_I
GCTCTCATAGCTCAGTCGGTTAGAGCGTGGGTCTAATAAGCCCAAGGTCACAGGTTCGAC
CCCTGTTGGGAGCA
>TCRUZIESMERALDO_KB205774-1_86_R
GATCTCGTGGCGCAAT-GGA-AGCGCATCAGACTTCGGATCTGAGGGTTGCAGGTTCGAG
TCCTGCCGGGATCG
>TTHEILERIEDINBURGH_NBCO01000023_93_V
GCGCTGATGGTCTAGGTGGTTATGACGTCGCTTTAACACGGCGAAGGTCTCGGGTTTGAG
TCCCGATCGGCGTA
>TCRUZIESMERALDO_KB205774-1_87_K
GCCCTTCTAGCTCAGTCGGT-AGAGCGCACGGCTCTTAACCGTGTGGTCGTGGGTTCGAT
CCCCACGGGGGGTG
>TTHEILERIEDINBURGH_NBCO01000023_94_R
GTCCGTGTGGCTCAAT-GGA-AGAGCATCTGACTACGGATCAGAGGGTTGCAGGTTCGAG
TCCTGTCACGGATG
>TCRUZIESMERALDO_KB205774-1_88_R
GTCCGTGTGGCTCAAT-GGA-AGAGCATCTGACTACGGATCAGAGGGTTGCAGGTTCGAG
TCCTGTCACGGATG
>TTHEILERIEDINBURGH_NBCO01000024_95_G
GCGCCGTTGGTCTAGT-GGC-ATGATGGTACCCTCCCAAGGTATTGA-CCCGGGTTCGAT
TCCCGGACGGCGCA
>TCRUZIESMERALDO_KB205928-1_89_V
GCGCAGTTGGTCCAGT-GGG-AGAATTCCCGCATCACAAGCGGGAGG-CCCGGGTTCGAT
TCCCGGACTGCGCA
>TTHEILERIEDINBURGH_NBCO01000024_97_E
TCCGGTGTGGTATAGT-GGGTAGAACAAGCGGCTCTCACCCGCTAGA-CCCGGGTTCGAC
CCCCGGCATCGGAA
>TCRUZIJRCL4_AODP01004654-1_4_V
GCTCTCATAGCTCAGTCGGTTAGAGCGTGGGTCTAACAAGCCCAAGGTCACAGGTTCGAC
CCCTGTTGGGAGCA
>TTHEILERIEDINBURGH_NBCO01000024_98_Y
CCTTCTGTAGCTCAATTGGT-AGAGCATGTGACTGTAGATCACAGGGTCGCTGGTTCGAT
TCCGGCCGGAAGGA
>TCRUZIJRCL4_AODP01008205-1_6_I
GCTCTCATAGCTCAGTCGGTTAGAGCGTGGGTCTAATAAGCCCAAGGTCACAGGTTCGAC
CCCTGTTGGGAGCA
>TTHEILERIEDINBURGH_NBCO01000025_99_R
GTCCGTGTGGCTCAAT-GGA-AGAGCATCTGACTACGGATCAGAGGGTTGCAGGTTCGAG
TCCTGTCACGGATG
>TCRUZIJRCL4_AODP01010036-1_8_I
GCTCTCATAGCTCAGTCGGTTAGAGCGTGGGTCTAATAAGCCCAAGGTCACAGGTTCGAC
CCCTGTTGGGAGCA
>TTHEILERIEDINBURGH_NBCO01000025_100_R
GTCCGTGTGGCTCAAT-GGA-AGAGCATCTGACTACGGATCAGAGGGTTGCAGGTTCGAG
TCCTGTCACGGATG
>TCRUZIJRCL4_AODP01014375-1_10_E
TCCGGTGTGGTATAGT-GGTTAGAACAAGCGGCTCTCACCCGCTAGA-CCCGGGTTCAAT
TCCCGGCATCGGAA
>TTHEILERIEDINBURGH_NBCO01000025_101_G
GCAATCGTGGTCCAAC-GGCTAAGATTTCCGCCTTCCAAGCGGAAGA-CCCGGGTTCGAC
TCCCGGCGATTGCA
>TCRUZIJRCL4_AODP01014375-1_11_M
GCGAGCATGGCGCAGTCGGC-AGCGCGTGGGTTTCATAATCCCAAGGTCGTGAGTTCGAG
CCTCACTGATCGCA
>TTHEILERIEDINBURGH_NBCO01000025_102_M
GCGAGCATGGCGCAGTCGGC-AGCGCGTGGGTTTCATAATCCCAAGGTCGTGAGTTCGAG
CCTCACTGATCGCA
>TCRUZIJRCL4_AODP01014375-1_12_M
GCGAGCATGGCGCAGTCGGC-AGCGCGTGGGTTTCATAATCCCAAGGTCGTGAGTTCGAG
CCTCACTGATCGCA
>TTHEILERIEDINBURGH_NBCO01000026_103_V
GCGATGGTCGTCTAGT-GGTTAGGACATTCGCCTCACACGCGAGAGATCGCGGGTTCGAT
CCCCGCCCGTCGTA
>TCRUZIJRCL4_KB222877-1_14_P
GGCCGCTTGGTCTAGT-GGT-ATGATTCCTGTTTCGGGTACAGGAGGTCACGGGTTCAAT
TCCCGTAGCGGCCC
>TTHEILERIEDINBURGH_NBCO01000026_104_ARAT
GGCCGCTTAGCACAGT-GGC-AGTGCACCACTCTCGTAAAGTGGGGGTCGCGAGTTCGAT
TCTCGCAGTGGCCT
>TCRUZIJRCL4_KB222877-1_15_T
GGCCGCTTAGCACAGT-GGC-AGTGCACCACTCTCGTAAAGTGGGGGTCGCGAGTTCGAT
TCTCGCAGTGGCCT
>TTHEILERIEDINBURGH_NBCO01000026_105_ARAT
GGCCGCTTAGCACAGT-GGC-AGTGCACCACTCTCGTAAAGTGGGGGTCGCGAGTTCGAT
TCTCGCAGTGGCCT
>TCRUZIJRCL4_KB222877-1_16_N
TCCTCCCTGGCGCAGTCGGC-AGCGCGTTAGGCTGTTAACCTACAGGTCGTTGGTTCGAA
TCCAACGGGAGGAG
>TTHEILERIEDINBURGH_NBCO01000026_106_ARAF
GCCGCGATAGCTCAGTTGGG-AGAGCGTCAGACTGAAGATCTGAAGGTCCCTGGTTCGAT
CCCGGGTCGCGGCA
>TCRUZIJRCL4_KB222877-1_19_M
GCGAGCATGGCGCAGTCGGC-AGCGCGTGGGTTTCATAATCCCAAGGTCGTGAGTTCGAG
CCTCACTGATCGCA
>TTHEILERIEDINBURGH_NBCO01000026_107_F
GCCGCGATAGCTCAGTTGGG-AGAGCGTCAGACTGAAGATCTGAAGGTCCCTGGTTCGAT
CCCGGGTCGCGGCA
>TCRUZIJRCL4_KB222877-1_20_E
TCCGGTGTGGTATAGT-GGTTAGAACAAGCGGCTCTCACCCGCTAGA-CCCGGGTTCAAT
TCCCGGCATCGGAA
>TTHEILERIEDINBURGH_NBCO01000031_109_I
GCTCCTATAGCTCAGTCGGTTAGAGCGTGGGTCTAATAAGCCCAAGGTCACAGGTTCGAC
CCCTGTTGGGAGCA
>TCRUZIJRCL4_KB222877-1_21_M
GCGAGCATGGCGCAGTCGGC-AGCGCGTGGGTTTCATAATCCCAAGGTCGTGAGTTCGAG
CCTCACTGATCGCA
>TTHEILERIEDINBURGH_NBCO01000032_110_E
TCCGGTGTGGTATAGT-GGCTAGAACAAGCGGCTCTCACCCGCTAGA-CCCGGGTTCGAT
CCCCGGCATCGGAA
>TCRUZIJRCL4_KB222877-1_23_M
GCGAGCATGGCGCAGTCGGC-AGCGCGTGGGTTTCATAATCCCAAGGTCGTGAGTTCGAG
CCTCACTGATCGCA
>TTHEILERIEDINBURGH_NBCO01000033_113_V
GCGTGGGTGATCTAGT-GGTTATGATGTCTGCTTTACACGCAGAAGGTCGCGGGTTCGAA
CCCCGCCCCGCGTA
>TCRUZIJRCL4_KB222877-1_24_Y
CCTTCTGTAGCTCAATTGGT-AGAGCATGTGACTGTAGATCACAGGGTCGCTGGTTCGAT
TCCGGCCGGAAGGA
>TTHEILERIEDINBURGH_NBCO01000033_114_A
GGGCGTGTAGCTCAGT-GGT-AGAGCGCCTGTTTTGCATACAGGAGGCCTAGGGTTCAAT
CCCCTACTCGTCCA
>TCRUZIJRCL4_KB222877-1_25_V
GCGCTGATGGTCTAGGTGGTTATGATGTCGCTTTAACACGGCGAAGGTCTCGGGTTCGAG
TCCCGATCGGCGTA
>TTHEILERIEDINBURGH_NBCO01000033_115_ARAA
GGGCGTGTAGCTCAGT-GGT-AGAGCGCCTGTTTTGCATACAGGAGGCCCAGGGTTCAAT
CCCCTACTCGTCCA
>TCRUZIJRCL4_KB222886-1_29_C
GGATTCATAGCTCAGT-GGT-AGAGCATTCGGCTGCAGTCCGAATGGTCCCCGGTTCAAA
CCCGGGTGGGTCCT
>TTHEILERIEDINBURGH_NBCO01000033_116_L
GCTGGGGTTCCCGAGATGGTCAAGGGGTAAGACTTAAGTTCTTATGT-CGTGGGTTCGAA
CCCCACCACCAGCA
>TCRUZIJRCL4_KB222890-1_32_G
GCGCCGTTGGTCTAGT-GGC-ATGATGGTACCCTCCCAAGGTATTGA-CCCGGGTTCGAT
TCCCGGACGGCGCA
>TTHEILERIEDINBURGH_NBCO01000034_117_P
GGCCGCTTGGTCTAGT-GGT-ATGATTCCTGCTTTGGGTGCAGGAGGTCACGGGTTCAAT
TCCCGTAGCGGCCC
>TCRUZIJRCL4_KB222902-1_34_A
GGGCGTGTAGCTCAGT-GGT-AGAGCGTCCGTTTCGCATACGGAAGGCCTAGGGTTCGAT
CCCCTACTCGTCCA
>TTHEILERIEDINBURGH_NBCO01000034_118_X
AGCACCGTGGCGCAGT-GGA-AGCGCGATGGGCTCATAACCCATAGGTCGTTGGATCGAA
ACCAACCGGTGCTA
>TCRUZIJRCL4_KB222902-1_35_R
GACGTTGTGGCGCAAT-GGA-AGCGCGTCGGATTCCGGATCCGAAGGTTGCGGGTTCGAC
CCCCGTCAGCGTTG
>TTHEILERIEDINBURGH_NBCO01000035_120_P
GGCCCAGTGGTCTAGT-GGC-ATGATTCTCCCTTAGGGTGGGAGAGGTCCCGGGTTCAAT
TCCCGGCTGGGCCC
>TCRUZIJRCL4_KB222902-1_36_F
GCCGCGATAGCTCAGTTGGG-AGAGCGTCAGACTGAAGATCTGAAGGTCCCTGGTTCGAT
CCCGGGTCGCGGCA
>TTHEILERIEDINBURGH_NBCO01000035_121_P
GGCCCAGTGGTCTAGT-GGC-ATGATTCTCCCTTAGGGTGGGAGAGGTCCCGGGTTCAAT
TCCCGGCTGGGCCC
>TCRUZIJRCL4_KB222911-1_37_P
GGCCGCTTGGTCTAGT-GGT-ATGATTCCTGTTTTGGGTACAGGAGGTCACGGGTTCAAT
TCCCGTAGCGGCCC
>TTHEILERIEDINBURGH_NBCO01000035_122_K
GCCCTTCTAGCTCAGTCGGT-AGAGCGCACGGCTCTTAACCGTGTGGTCGTGGGTTCGAG
CCCCACGGAGGGTG
>TCRUZIJRCL4_KB222911-1_38_X
AGCACCGTGGCGCAGT-GGA-AGCGCGATGGGCTCATAACCCATAGGACGTTGGATCGAA
ACCAACCGGTGCTA
>TTHEILERIEDINBURGH_NBCO01000035_123_P
GGCCCAGTGGTCTAGT-GGC-ATGATTCTCCCTTAGGGTGGGAGAGGTCCCGGGTTCAAT
TCCCGGCTGGGCCC
>TCRUZIJRCL4_KB222923-1_43_G
GCGCAGTTGGTCTAGT-GGT-AGAATTCTCGCCTGCCACGCGGGAGG-CCCGGGTTCGAT
TCCCGGACTGCGCA
>TTHEILERIEDINBURGH_NBCO01000035_124_R
GTCCGTGTGGCTCAAT-GGA-AGAGCATCTGACTACGGATCAGAGGGTTGCAGGTTCGAG
TCCTGTCACGGATG
>TCRUZIJRCL4_KB222923-1_44_G
GCGCAGTTGGTCTAGT-GGT-AGAATTCTCGCCTGCCACGCGGGAGG-CCCGGGTTCGAT
TCCCGGACTGCGCA
>TTHEILERIEDINBURGH_NBCO01000035_125_A
GGGCGTGTAGCTCAGT-GGT-AGAGCGTCCGTTTCGCATACGGAAGGCCTAGGGTTCGAT
CCCCTACTCGTCCA
>TCRUZIJRCL4_KB222923-1_45_T
GGCCGCTTAGCTCAAT-GGC-AGAGCGCCGTCCTAGTAAGACGGAGGTCGGGGGTTCGAT
CCCCCCAGTGGCCT
>TTHEILERIEDINBURGH_NBCO01000037_126_G
GCGCAGTTGGTCTAGT-GGT-AGAATTCTCGCCTGCCACGCGGGAGG-CCCGGGTTCGAT
TCCCGGACTGCGCA
>TCRUZIJRCL4_KB222940-1_47_R
GTCCGTGTGGCTCAAT-GGA-AGAGCATCTGACTACGGATCAGAGGGTTGCAGGTTCGAA
TCCTGTCACGGATG
>TTHEILERIEDINBURGH_NBCO01000037_127_T
GGCCGCTTAGCTCAAT-GGC-AGAGCGCCGTCCTAGTAAGACGGAGGTCGGGGGTTCGAT
CCCCCCAGTGGCCT
>TCRUZIJRCL4_KB222940-1_48_R
GTCCGTGTGGCTCAAT-GGA-AGAGCATCTGACTACGGATCAGAGGGTTGCAGGTTCGAA
TCCTGTCACGGATG
>TTHEILERIEDINBURGH_NBCO01000038_128_F
GCCGCTATAGCTCAGTTGGG-AGAGCGTCAGACTGAAGATCTGAAGGTCCCTGGTTCGAT
CCCGGGTGGCGGCA
>TCRUZIJRCL4_KB222941-1_49_E
TCCGGTGTGGTATAGT-GGCTAGAACAAGCGGCTCTCACCCGCTAGA-CCCGGGTTCGAT
CCCCGGCATCGGAA
>TTHEILERIEDINBURGH_NBCO01000038_129_G
GCGCAGTTGGTCTAGT-GGT-AGAATTCTCGCCTGCCACGCGGGAGG-CCCGGGTTCGAT
TCCCGGACTGCGCA
>TCRUZIJRCL4_KB222958-1_51_P
GGCCCAGTGGTCTAGT-GGC-ATGATTCTCCCTTAGGGTGGGAGAGGTCCCGGGTTCAAT
TCCCGGCTGGGCCC
>TTHEILERIEDINBURGH_NBCO01000038_130_R
GTCCGTGTGGCTCAAT-GGA-AGAGCATCTGACTACGGATCAGAGGGTTGCAGGTTCGAG
TCCTGTCACGGATG
>TCRUZIJRCL4_KB222964-1_52_A
GGGGATGTAGCTCAGATGGT-AGAGCGCCCGCTTAGCATGCGGGAGGTATTGGGATCGAT
ACCCAACTTCTCCA
>TTHEILERIEDINBURGH_NBCO01000038_131_E
TCCGATATGGTATAAC-GGTTAGAACACCTGGCTTTCACCCAGGAGA-TCCGGGTTCGAT
TCCCGGTATCGGAG
>TCRUZIJRCL4_KB222964-1_54_D
TTCTCGGTAGTATAGT-GGTAAGTATACCCGCCTGTCACGCGGGTGA-CCCGGGTTCAAT
TCCCGGCCGGGAAG
>TTHEILERIEDINBURGH_NBCO01000046_134_F
GCCGCTATAGCTCAGTTGGG-AGAGCGTCAGACTGAAGATCTGAAGGTCCCTGGTTCGAT
CCCGGGTGGCGGCA
>TCRUZIJRCL4_KB222964-1_55_D
TTCTCGGTAGTATAGT-GGTAAGTATACCCGCCTGTCACGCGGGTGA-CCCGGGTTCAAT
TCCCGGCCGGGAAG
>TTHEILERIEDINBURGH_NBCO01000046_135_R
GACGTTGTGGCGCAAT-GGA-AGCGCGTCGGATTCCGGATCCGAAGGTTGCGGGTTCGAC
CCCCGTCAGCGTTG
>TCRUZIJRCL4_KB222965-1_56_N
TCCTCCCTGGCGCAGTCGGC-AGCGCGTTAGGCTGTTAACCTACAGGTCGTTGGTTCGAA
TCCAACGGGAGGAG
>TTHEILERIEDINBURGH_NBCO01000046_136_A
GGGCGTGTAGCTCAGT-GGT-AGAGCGTCCGTTTCGCATACGGAAGGCCTAGGGTTCGAT
CCCCTACTCGTCCA
>TCRUZIJRCL4_KB222965-1_57_A
GGGCGTGTAGCTCAGT-GGT-AGAGCGCCTGTTTTGCATACAGGAGGCCTAGGGTTCAAA
CCCCTACTCGTCCA
>TTHEILERIEDINBURGH_NBCO01000046_137_V
GCGATGGTCGTCTAGT-GGTTAGGACATTCGCCTCACACGCGAGAGATCGCGGGTTCGAT
CCCCGCCCGTCGTA
>TCRUZIJRCL4_KB222965-1_58_R
GCTCCAGTGGCCTAAT-GGATAAGGCTTTGGACTTCTAATCCAAGGATTGCGGGTTCGAG
TCCCGTCTGGAGTA
>TTHEILERIEDINBURGH_NBCO01000046_139_E
TCCGATATGGTATAAC-GGTTAGAACACCTGGCTTTCACCCAGGAGA-TCCGGGTTCGAT
TCCCGGTATCGGAA
>TCRUZIJRCL4_KB222965-1_59_K
GCCTTCCTAGCTCAGC-GGT-AGAGCGCACGGCTTTTAACCGTGTGGTCGTGGGTTCGAT
CCCCACGGATGGCG
>TTHEILERIEDINBURGH_NBCO01000046_140_F
GCCGCTATAGCTCAGTTGGG-AGAGCGTCAGACTGAAGATCTGAAGGTCCCTGGTTCGAT
CCCGGGTGGCGGCA
>TCRUZIJRCL4_KB222965-1_60_R
GCCCTCGTAGCCTAAT-GGATAAGGCGTTCGCTTCCTAAGCGAAAGATTGCGGGTTCGAG
TCCCGCCGAGGGTA
>TTHEILERIEDINBURGH_NBCO01000061_142_F
GCCGCGATAGCTCAGTTGGG-AGAGCGTCAGACTGAAGATCTGAAGGTCCCTGGTTCGAT
CCCGGGTCGCGGCA
>TCRUZIJRCL4_KB222968-1_61_V
GCGATGGTCGTCTAGT-GGTTAGGACATTCGCCTCACACGCGAGAGATCGCGGGTTCGAT
CCCCGCCCGTCGTA
>TTHEILERIEDINBURGH_NBCO01000061_143_F
GCCGCGATAGCTCAGTTGGG-AGAGCGTCAGACTGAAGATCTGAAGGTCCCTGGTTCGAT
CCCGGGTCGCGGCA
>TCRUZIJRCL4_KB222968-1_62_E
TCCGATATGGTATAAC-GGTTAGAACACCTGGCTTTCACCCAGGAGA-TCCGGGTTCGAT
TCCCGGTATCGGAA
>TTHEILERIEDINBURGH_NBCO01000061_144_F
GCCGCGATAGCTCAGTTGGG-AGAGCGTCAGACTGAAGATCTGAAGGTCCCTGGTTCGAT
CCCGGGTCGCGGCA
>TCRUZIJRCL4_KB222968-1_63_F
GCCGCGATAGCTCAGTTGGG-AGAGCGTCAGACTGAAGATCTGAAGGTCCCTGGTTCGAT
CCCGGGTCGCGGCA
>TTHEILERIEDINBURGH_NBCO01000071_146_F
GCCGCGATAGCTCAGTTGGG-AGAGCGTCAGACTGAAGATCTGAAGGTCCCTGGTTCGAT
CCCGGGTCGCGGCA
>TCRUZIJRCL4_KB222969-1_64_I
GCTCTCATAGCTCAGTCGGTTAGAGCGTGGGTCTAATAAGCCCAAGGTCACAGGTTCGAC
CCCTGTTGGGAGCA
>TTHEILERIEDINBURGH_NBCO01000071_147_F
GCCGCGATAGCTCAGTTGGG-AGAGCGTCAGACTGAAGATCTGAAGGTCCCTGGTTCGAT
CCCGGGTCGCGGCA
>TCRUZIJRCL4_KB222987-1_70_W
GGGGGCTTAGCTCAGT-GGT-AGAGCATTGGATTCCAAATCCAGGGGTCGCAGGTTCAAT
CCCTGCAGTCCTCA
>TTHEILERIEDINBURGH_NBCO01000071_148_F
GCCGCGATAGCTCAGTTGGG-AGAGCGTCAGACTGAAGATCTGAAGGTCCCTGGTTCGAT
CCCGGGTCGCGGCA
>TCRUZIJRCL4_KB223000-1_74_K
GCCCTTCTAGCTCAGTCGGT-AGAGCGCACGGCTCTTAACCGTGTGGTCGTGGGTTCGAT
CCCCACGGGGGGTG
>TTHEILERIEDINBURGH_NBCO01000072_149_X
AGCACCGTGGCGCAGT-GGA-AGCGCGATGGGCTCATAACCCATAGGTCGTTGGATCGAA
ACCAACCGGTGCTA
>TCRUZIJRCL4_KB223000-1_75_G
GCAATCGTGGTCCAAC-GGTTAAGATCCCCGCCTTCCAAGCGGGTGA-CCCGGGTTCGAC
TCCCGGCGATTGCA
>TTHEILERIEDINBURGH_NBCO01000075_150_E
TCCGGTGTGGTATAGT-GGCTAGAACAAGCGGTTCTCACCCGCTAGA-CCCGGGTTCGAT
CCCCGGCATCGGAA
>TCRUZIJRCL4_KB223000-1_77_T
GGCCTCGTAGCACAGT-GGC-AGTGCACTGGTCTTGTAAACCAGGGGTCCCGAGTTCAAT
TCTCGGCGGGGCCT
>TTHEILERIEDINBURGH_NBCO01000078_151_G
GCAATCGTGGTCCAAC-GGCTAAGATATCCGCCTTCCAAGCGGAAGA-CCCGGGTTCGAC
TCCCGGCGATTGCA
>TCRUZIJRCL4_KB223000-1_78_R
GATCTCGTGGCGCAAT-GGA-AGCGCATCAGACTTCGGATCTGAGGGTTGCAGGTTCGAG
TCCTGCCGGGATCG
>TTHEILERIEDINBURGH_NBCO01000087_152_F
GCCGCGATAGCTCAGTTGGG-AGAGCGTCAGACTGAAGATCTGAAGGTCCCTGGTTCGAT
CCCGGGTCGCGGCA
>TCRUZIJRCL4_KB223000-1_79_K
GCCCTTCTAGCTCAGTCGGT-AGAGCGCACGGCTCTTAACCGTGTGGTCGTGGGTTCGAT
CCCCACGGGGGGTG
>TTHEILERIEDINBURGH_NBCO01000087_153_F
GCCGCGATAGCTCAGTTGGG-AGAGCGTCAGACTGAAGATCTGAAGGTCCCTGGTTCGAT
CCCGGGTTGCGGCA
>TCRUZIJRCL4_KB223000-1_80_R
GTCCGTGTGGCTCAAT-GGA-AGAGCATCTGACTACGGATCAGAGGGTTGCAGGTTCGAA
TCCTGTCACGGATG
>TTHEILERIEDINBURGH_NBCO01000087_154_F
GCCGCGATAGCTCAGTTGGG-AGAGCGTCAGACTGAAGATCTGAAGGTCCCTGGTTCGAT
CCCGGGTCGCGGCA
>TCRUZIJRCL4_KB223192-1_83_V
GCGCTGATGGTCTAGGTGGTTATGACGTCGCTTTAACACGGCGAAGGTCTCGGGTTCGAG
TCCCGATCGGCGTA
>TTHEILERIEDINBURGH_NBCO01000088_155_E
TCCGGTGTGGTATAGT-GGCTAGAACAAGCGGCTCTCACCCGCTAGA-CCCGGGTTCGAT
CCCCGGCATCGGAA
>TCRUZIMARINKELLEIB7_TCMARK_CONTIG_1108_3_G
GCGCCGTTGGTCTAGT-GGC-ATGATGGTACCCTCCCAAGGTATTGA-CCCGGGTTCGAT
TCCCGGACGGCGCA
>TTHEILERIEDINBURGH_NBCO01000091_156_C
GGATTCATAGCTCAGT-GGT-AGAGCGTTCGGCTGCAGTCCGAATGGTCCCCGGTTCAAA
CCCGGGTGGGTCCT
>TCRUZIMARINKELLEIB7_TCMARK_CONTIG_1142_5_D
TTCTCGGTAGTATAGT-GGTAAGTATACCCGCCTGTCACGCGGGTGA-CCCGGGTTCAAT
TCCCGGCCGGGAAG
>TTHEILERIEDINBURGH_NBCO01000091_157_P
GGCCGCTTGGTCTAGT-GGT-ATGATTCCTGCTTTGGGTGCAGGAGGTCACGGGTTCAAT
TCCCGTAGCGGCCC
>TCRUZIMARINKELLEIB7_TCMARK_CONTIG_1761_9_P
GGCCGCTTGGTCTAGT-GGT-ATGATTCCTGTTTCGGGTACAGGAGGTCACGGGTTCAAT
TCCCGTAGCGGCCC
>TTHEILERIEDINBURGH_NBCO01000091_158_ARAC
GGATTCATAGCTCAGT-GGT-AGAGCGTTCGGCTGCAGTCCGAATGGTCCCCGGTTCAAA
CCCGGGTGGGTCCT
>TCRUZIMARINKELLEIB7_TCMARK_CONTIG_1761_10_T
GGCCGCTTAGCACAGT-GGC-AGTGCACCACTCTCGTAAAGTGGGGGTCGCGAGTTCGAT
TCTCGCAGTGGCCT
>TTHEILERIEDINBURGH_NBCO01000093_159_L
GCTGGGGTTCCCGAGTTGGTCAAGGGGTAAGACTTAAGTTCTTATGA-CGTGGGTTCGAA
CCCCACCCCCGGCA
>TCRUZIMARINKELLEIB7_TCMARK_CONTIG_1761_11_N
TCCTCCCTGGCGCAGTCGGC-AGCGCGTTAGGCTGTTAACCTACAGGTCGTTGGTTCGAA
TCCAACGGGAGGAG
>TTHEILERIEDINBURGH_NBCO01000101_160_E
TCCGGTGTGGTATAGT-GGCTAGAACAAGCGGCTCTCACCCGCTAGA-CCCGGGTTCGAT
CCCCGGCATCGGAA
>TCRUZIMARINKELLEIB7_TCMARK_CONTIG_1776_14_M
GCGAGCATGGCGCAGTCGGC-AGCGCGTGGGTTTCATAATCCCAAGGTCGTGAGTTCGAG
CCTCACTGATCGCA
>TTHEILERIEDINBURGH_NBCO01000101_161_R
GATCTCGTGGCGCAAT-GGA-AGCGCATCAGACTTCGGATCTGAGGGTTGCAGGTTCGAG
TCCTGCCGGGATCG
>TCRUZIMARINKELLEIB7_TCMARK_CONTIG_1863_19_P
GGCCGCTTGGTCTAGT-GGT-ATGATTCCTGTTTTGGGTACAGGAGGTCACGGGTTCAAT
TCCCGTAGCGGCCC
>TTHEILERIEDINBURGH_NBCO01000113_162_E
TCCGATATGGTATAAC-GGTTAGAACACCTGGCTTTCACCCAGGAGA-TCCGGGTTCGAT
TCCCGGTATCGGAA
>TCRUZIMARINKELLEIB7_TCMARK_CONTIG_1863_20_X
AGCACCGTGGCGCAGT-GGA-AGCGCGATGGGCTCATAACCCATAGGACGTTGGATCGAA
ACCAACCGGTGCTA
>TTHEILERIEDINBURGH_NBCO01000124_164_ARAE
TCCGGTGTGGTATAGT-GGCTAGAACAAGCGGCTCTCACCCGCTAGA-CCCGGGTTCGAT
CCCCGGCATCGGAA
>TCRUZIMARINKELLEIB7_TCMARK_CONTIG_1879_22_N
TCCTCCCTGGCGCAGTCGGC-AGCGCGTTAGGCTGTTAACCTACAGGTCGTTGGTTCGAA
TCCAACGGGAGGAG
>TVIVAXY486_TVY486_04_6_V
GCGCTGATGGTCTAGGTGGTTATGACGTCGCTTTAACACGGCGAAGGTCTCGGGTTCGAG
TCCCGATCGGCGTA
>TCRUZIMARINKELLEIB7_TCMARK_CONTIG_1879_23_R
GCCCTCGTAGCCCAAT-GGATAAGGCGTTCGCTTCCTAAGCGAAAGATTGCGGGTTCGAG
TCCCGCCGAGGGTA
>TVIVAXY486_TVY486_07_7_ARAG
GCGCAGTTGGTCTAGT-GGT-AGAATTCTCGCCTGCCACGCGGGAGG-CCCGGGTTCGAT
TCCCGGACTGCGCA
>TCRUZIMARINKELLEIB7_TCMARK_CONTIG_1969_24_F
GCCGCGATAGCTCAGTTGGG-AGAGCGTCAGACTGAAGATCTGAAGGTCCCTGGTTCGAT
CCCGGGTCGCGGCA
>TVIVAXY486_TVY486_08_9_R
GTCCGTGTGGCTCAAT-GGA-AGAGCATCTGACTACGGATCAGAGGGTTGCAGGTTCGAG
TCCTGTCACGGATG
>TCRUZIMARINKELLEIB7_TCMARK_CONTIG_1969_26_F
GCCGCGATAGCTCAGTTGGG-AGAGCGTCAGACTGAAGATCTGAAGGTCCCTGGTTCGAT
CCCGGGTCGCGGCA
>TVIVAXY486_TVY486_08_11_I
GCTCTCATAGCTCAGTCGGTTAGAGCGTGGGTCTAATAAGCCCAAGGTCACAGGTTCGAC
CCCTGTTGGGAGCA
>TCRUZIMARINKELLEIB7_TCMARK_CONTIG_1969_27_E
TCCGATATGGTATAAC-GGTCAGAACACCTGGCTTTCACCCAGGAGA-TCCGGGTTCGAT
TCCCGGTATCGGAA
>TVIVAXY486_TVY486_08_12_K
GCCCTTCTAGCTCAGTCGGT-AGAGCGCACGGCTCTTAACCGTGTGGTCGTGGGTTCGAG
CCCCACGGGGGGTG
>TCRUZIMARINKELLEIB7_TCMARK_CONTIG_1969_28_V
GCGATGGTCGTCTAGT-GGTTAGGACATTCGCCTCACACGCGAGAGATCGCGGGTTCGAT
CCCCGCCCGTCGTA
>TVIVAXY486_TVY486_08_13_G
GCAATCGTGGTCTAAC-GGTCAAGATTTCCGCCTTCCAAGCGGGAGA-CCCGGGTTCGAC
TCCCGGCGATTGCA
>TCRUZIMARINKELLEIB7_TCMARK_CONTIG_2170_29_C
GGATTCATAGCTCAGT-GGT-AGAGCATTCGGCTGCAGTCCGAATGGTCCCCGGTTCAAA
CCCGGGTGGGTCCT
>TVIVAXY486_TVY486_08_15_K
GCCCTTCTAGCTCAGTCGGT-AGAGCGCACGGCTCTTAACCGTGTGGTCGTGGGTTCGAG
CCCCACGGGGGGTG
>TCRUZIMARINKELLEIB7_TCMARK_CONTIG_2201_31_ARAG
GCGCAGTTGGTCTAGT-GGT-AGAATTCTCGCCTGCCACGCGGGAGG-CCCGGGTTCGAT
TCCCGGACTGCGCA
>TVIVAXY486_TVY486_08_16_R
GTCCGTGTGGCTCAAT-GGA-AGAGCATCTGACTACGGATCAGAGGGTTGCAGGTTCGAG
TCCTGTCACGGATG
>TCRUZIMARINKELLEIB7_TCMARK_CONTIG_2201_32_T
GGCCGCTTAGCTCAAT-GGC-AGAGCGCCGTCCTAGTAAGACGGAGGTCGGGGGTTCGAT
CCCCCCAGTGGCCT
>TVIVAXY486_TVY486_10_20_P
GGCCCAGTGGTCTAGT-GGC-ATGATTCTCCCTTAGGGTGGGAGAGGTCCCGGGTTCAAT
TCCCGGCTGGGCCC
>TCRUZIMARINKELLEIB7_TCMARK_CONTIG_2201_33_G
GCGCAGTTGGTCTAGT-GGT-AGAATTCTCGCCTGCCACGCGGGAGG-CCCGGGTTCGAT
TCCCGGACTGCGCA
>TVIVAXY486_TVY486_10_21_T
GGCCGCTTAGCTCAAT-GGC-AGAGCGCCGTCCTAGTAAGACGGAGGTCGGGGGTTCGAT
CCCCCCAGTGGCCT
>TCRUZIMARINKELLEIB7_TCMARK_CONTIG_2326_34_I
GCTCTCATAGCTCAGTCGGTTAGAGCGTGGGTCTAATAAGCCCAAGGTCACAGGTTCGAC
CCCTGTTGGGAGCA
>TVIVAXY486_TVY486_10_23_X
AGCACCGTGGCGCAGG-GGA-AGCGCGATGGGCTCATAACCCATAGGACGTTGGATCGAA
ACCAACCGGTGCTA
>TCRUZIMARINKELLEIB7_TCMARK_CONTIG_2769_35_P
GGCCCAGTGGTCTAGT-GGC-ATGATTCTCCCTTAGGGTGGGAGAGGTCCCGGGTTCAAT
TCCCGGCTGGGCCC
>TVIVAXY486_TVY486_10_24_P
GGCCGTTTGGTCTAGT-GGC-ATGATTCCTGCTTTGGGTGCAGGAGGTCACGGGTTCAAT
TCCCGTAACGGCCC
>TCRUZIMARINKELLEIB7_TCMARK_CONTIG_2838_36_E
TCCGGTGTGGTATAGT-GGCTAGAACAAGCGGCTCTCACCCGCTAGA-CCCGGGTTCGAT
CCCCGGCATCGGAA
>TVIVAXY486_TVY486_10_25_R
GCCCCCGTAGCCCAAT-GGATAAGGCGTTCGCTTCCTAAGCGAAAGATTGCGGGTTCGAG
TCCCGCCGGGGGTA
>TCRUZIMARINKELLEIB7_TCMARK_CONTIG_3490_45_I
GCTCTCATAGCTCAGTCGGTTAGAGCGTGGGTCTAATAAGCCCAAGGTCACAGGTTCGAC
CCCTGTTGGGAGCA
>TVIVAXY486_TVY486_10_26_W
GGGGGCTTAGCTCAGT-GGT-AGAGCATTGGATTCCAAATCCAAGGGTCGCAGGTTCAAT
CCCTGCAGTCCTCA
>TCRUZIMARINKELLEIB7_TCMARK_CONTIG_435_48_ARAD
TTCTCGGTAGTATAGT-GGTAAGTATACCCGCCTGTCACGCGGGTGA-CCCGGGTTCAAT
TCCCGGCCGGGAAG
>TVIVAXY486_TVY486_10_27_N
TCCTCCCTGGCGCAGTCGGC-AGCGCGTTAGGCTGTTAACCTACAGGTCGTTGGTTCGAA
TCCAACGGGAGGAG
>TCRUZIMARINKELLEIB7_TCMARK_CONTIG_435_50_A
GGGGATGTAGCTCAGATGGT-AGAGCGCCCGCTTAGCATGCGGGAGGTATTGGGATCGAT
ACCCAACTTCTCCA
>TVIVAXY486_TVY486_11_29_F
GCCGCTATAGCTCAGTTGGG-AGAGCGTCAGACTGAAGATCTGAAGGTCCCTGGTTCGAT
CCCGGGTGGCGGCA
>TCRUZIMARINKELLEIB7_TCMARK_CONTIG_5092_51_A
GGGCGTGTAGCTCAGT-GGT-AGAGCGTCCGTTTCGCATACGGAAGGCCTAGGGTTCGAT
CCCCTACTCGTCCA
>TVIVAXY486_TVY486_11_30_E
TCCGGTATAGTATAAC-GGTTAGAACATCTGGCTTTCACCCAGAAGA-TCCGGGTTCGAT
TCCCGGTACCGGAA
>TCRUZIMARINKELLEIB7_TCMARK_CONTIG_5092_52_R
GACGTTGTGGCGCAAT-GGA-AGCGCGTCGGATTCCGGATCCGAAGGTTGCGGGTTCGAC
CCCCGTCAGCGTTG
>TVIVAXY486_TVY486_11_31_A
GGGCGTGTAGCTCAGT-GGT-AGAGCGTCCGTTTCGCATACGGAAGGCCTAGGGTTCGAT
CCCCTACTCGTCCA
>TCRUZIMARINKELLEIB7_TCMARK_CONTIG_5092_53_F
GCCGCGATAGCTCAGTTGGG-AGAGCGTCAGACTGAAGATCTGAAGGTCCCTGGTTCGAT
CCCGGGTCGCGGCA
>TVIVAXY486_TVY486_11_32_R
GACGTTGTGGCGCAAT-GGA-AGCGCGTCGGATTCCGGATCCGAAGGTTGCGGGTTCGAC
CCCCGTCAGCGTTG
>TCRUZIMARINKELLEIB7_TCMARK_CONTIG_722_61_K
GCCCTTCTAGCTCAGTCGGT-AGAGCGCACGGCTCTTAACCGTGTGGTCGTGGGTTCGAT
CCCCACGGGGGGTG
>TVIVAXY486_TVY486_11_33_C
GGATTCATAGCTCAGC-GGT-AGAGCAATCGGCTGCAGTCCGATCGGTCCCCGGTTCAAT
TCCGGGTGGGTCCT
>TCRUZIMARINKELLEIB7_TCMARK_CONTIG_722_62_G
GCAATCGTGGTCCAAC-GGTTAAGATCCCCGCCTTCCAAGCGGGTGA-CCCGGGTTCGAC
TCCCGGCGATTGCA
>TVIVAXY486_TVY486_BIN_ARCHIVED_CONTIG_1160_34_G
GCGCCGTTGGTCTAGT-GGC-ATGATGGTACCCTCCCAAGGTATTGA-CCCGGGTTCGAT
TCCCGGACGGCGCA
>TCRUZIMARINKELLEIB7_TCMARK_CONTIG_722_64_T
GGCCTCGTAGCACAGT-GGC-AGTGCACTGGTCTTGTAAACCAGGGGTCCCGAGTTCAAT
TCTCGGCGGGGCCT
>TVIVAXY486_TVY486_BIN_ARCHIVED_CONTIG_1183_36_K
GCCCGGATAGCTCAGTTGGT-AGAGCATCAGACTTTTAATCTAAGGGTTGAGGGTTCAAG
TCCTTGTTTGGGTG
>TCRUZIMARINKELLEIB7_TCMARK_CONTIG_722_65_R
GATCTCGTGGCGCAAT-GGA-AGCGCATCAGACTTCGGATCTGAGGGTTGCAGGTTCGAG
TCCTGCCGGGATCG
>TVIVAXY486_TVY486_BIN_ARCHIVED_CONTIG_2815_40_R
GCTCCAGTGGCCTAAT-GGATATGGCTTTGGACTTCTAATCCAAGGGTTGCGGGTTCGAG
TCCCGTCTGGAGTG
>TCRUZIMARINKELLEIB7_TCMARK_CONTIG_722_66_K
GCCCTTCTAGCTCAGTCGGT-AGAGCGCACGGCTCTTAACCGTGTGGTCGTGGGTTCGAT
CCCCACGGGGGGTG
>TVIVAXY486_TVY486_BIN_ARCHIVED_CONTIG_29_43_M
GCGAGCGTGGCGCAGTCGGC-AGCGCGTGGGTTTCATAATCCCAAGGTCGTGAGTTCGAG
CCTCACCGGTCGCA
>TCRUZIMARINKELLEIB7_TCMARK_CONTIG_722_67_R
GTCCGTGTGGCTCAAT-GGA-AGAGCATCTGACTACGGATCAGAGGGTTGCAGGTTCGAG
TCCTGTCACGGATG
>TVIVAXY486_TVY486_BIN_ARCHIVED_CONTIG_29_45_E
TCCGGTGTGGTATAGT-GGCTAGAACAAGCGGCTCTCACCCGCTAGA-CCCGGGTTCGAT
CCCCGGCATCGGAA
>TCRUZIMARINKELLEIB7_TCMARK_CONTIG_727_68_ARAW
GGGGGCTTAGCTCAGT-GGT-AGAGCATTGGATTCCAAATCCAGGGGTCGCAGGTTCAAT
CCCTGCAGTCCTCA
>TVIVAXY486_TVY486_BIN_ARCHIVED_CONTIG_3062_46_V
GTTTCTGTAGTGTAGT-GGTCATCACGTTCGCCTAACACGCGAAAGGTCCTCGGTTCGAA
ACCGAGCAGAAACA
>TCRUZIMARINKELLEIB7_TCMARK_CONTIG_730_69_A
AGGCGTGTGGCTCAGT-GGT-AGAGCGTCCGTTTCGCACACGGAAGGCCCAGGGTTCGAT
CCCCTACTTGTCCA
>TVIVAXY486_TVY486_BIN_ARCHIVED_CONTIG_3413_51_K
GCCCGGATAGCTCAGTTGGT-AGAGCATCAGACTTTTAATCTAAGGGTTGAGGGTTCAAG
TCCTTGTTTGGGTG
>TCRUZIMARINKELLEIB7_TCMARK_CONTIG_737_70_R
GTCCGTGTGGCTCAAT-GGA-AGAGCATCTGACTACGGATCAGAGGGTTGCAGGTTCGAG
TCCTGTCACGGATG
>TVIVAXY486_TVY486_BIN_ARCHIVED_CONTIG_3672_52_V
GTTTCTGTAGTGTAGT-GGTTATCACGTTCGCCTCACACGCGAAAGGTCCCCAGTTCAAT
ACTGGGCGGAAACA
>TCRUZISYLVIOX10-1-2012_ADWP02000205_4_K
GCCCTTCTAGCTCAGTCGGT-AGAGCGCACGGCTCTTAACCGTGTGGTCGTGGGTTCGAT
CCCCACGGGGGGTG
>TVIVAXY486_TVY486_BIN_ARCHIVED_CONTIG_3855_54_C
GGATTCATAGCTCAGC-GGT-AGAGCAATCGGCTGCAGTCCGATCGGTCCCCGGTTCAAT
TCCGGGTGGGTCCT
>TCRUZISYLVIOX10-1-2012_ADWP02000205_5_G
GCAATCGTGGTCCAAC-GGTTAAGATCCCCGCCTTCCAAGCGGGTGA-CCCGGGTTCGAC
TCCCGGCGATTGCA
>TVIVAXY486_TVY486_BIN_ARCHIVED_CONTIG_4208_55_V
GTTTCCGTAGTGTAGT-GGTTATCACGTTCGCCTCACACGCGAAAGGTCCCCAGTTCGAA
ACTGGGCGGAAACA
>TCRUZISYLVIOX10-1-2012_ADWP02000205_7_T
GGCCTCGTAGCACAGT-GGC-AGTGCACTGGTCTTGTAAACCAGGGGTCCCGAGTTCAAT
TCTCGGCGGGGCCT
>TVIVAXY486_TVY486_BIN_ARCHIVED_CONTIG_4208_56_V
GTTTCTGTAGTGTAGT-GGTCATCACGTTCGCCTAACACGCGAAAGGTCCTCGGTTCGAA
ACCGAGCAGAAACA
>TCRUZISYLVIOX10-1-2012_ADWP02000205_8_R
GATCTCGTGGCGCAAT-GGA-AGCGCATCAGACTTCGGATCTGAGGGTTGCAGGTTCGAG
TCCTGCCGGGATCG
>TVIVAXY486_TVY486_BIN_ARCHIVED_CONTIG_4261_58_F
GCCGAAATAGCTCAGTTGGG-AGAGCGTTAGACTGAAGATCTAAAGGTCCCTGGTTCGAT
CCCGGGTTTCGGCA
>TCRUZISYLVIOX10-1-2012_ADWP02000206_9_R
GTCCGTGTGGCTCAAT-GGA-AGAGCATCTGACTACGGATCAGAGGGTTGCAGGTTCGAA
TCCTGTCACGGATG
>TVIVAXY486_TVY486_BIN_ARCHIVED_CONTIG_4261_59_I
GGCCGGTTAGCTCAGCTGGTTAGAGTGTGGTGCTAATAATGCCAAGGTCGTGGGTTCGAT
CCCCGTACTGGACA
>TCRUZISYLVIOX10-1-2012_ADWP02000367_11_W
GGGGGCTTAGCTCAGT-GGT-AGAGCATTGGATTCCAAATCCAGGGGTCGCAGGTTCAAT
CCCTGCAGTCCTCA
>TVIVAXY486_TVY486_BIN_ARCHIVED_CONTIG_4261_60_Q
GGTTCCATGGTGTAAT-GGCTAGCACTCTGGACTCTGAATCCAGCGA-TCCGAGTTCAAA
TCTCGGTGGGACCT
>TCRUZISYLVIOX10-1-2012_ADWP02000723_12_R
GTCCGTGTGGCTCAAT-GGA-AGAGCATCTGACTACGGATCAGAGGGTTGCAGGTTCGAA
TCCTGTCACGGATG
>TVIVAXY486_TVY486_BIN_ARCHIVED_CONTIG_4263_61_V
GTTTCCGTAGTGTAGT-GGTTATCACGTTCGCCTCACACGCGAAAGGTCCCCAGTTCGAA
ACTGGGCGAAAACA
>TCRUZISYLVIOX10-1-2012_ADWP02004204_16_E
TCCGGTGTGGTATAGT-GGCTAGAACAAGCGGCTCTCACCCGCTAGA-CCCGGGTTCGAT
CCCCGGCATCGGAA
>TVIVAXY486_TVY486_BIN_ARCHIVED_CONTIG_4271_63_V
GTTTCTGTAGTGTAGT-GGTCATCACGTTCGCCTAACACGCGAAAGGTCCTCGGTTCGAA
ACCGAGCAGAAACA
>TCRUZISYLVIOX10-1-2012_ADWP02004467_18_X
AGCACCGTGGCGCAGT-GGA-AGCGCGATGGGCTCATAACCCATAGGACGTTGGATCGAA
ACCAACCGGTGCTA
>TVIVAXY486_TVY486_BIN_ARCHIVED_CONTIG_4539_66_N
GTCTCTGTGGCTCAATAGGTTAGCGCGTTCGGCTGTTAACTGAAAGATTGGTGGTTCAAG
CCCACCCAGGGACG
>TCRUZISYLVIOX10-1-2012_ADWP02004640_19_C
GGATTCATAGCTCAGT-GGT-AGAGCATTCGGCTGCAGTCCGAATGGTCCCCGGTTCAAA
CCCGGGTGGGTCCT
>TVIVAXY486_TVY486_BIN_ARCHIVED_CONTIG_4539_67_E
TTCCATATGGTCTAGC-AGTCAGGATTCCTGATTTTCACCCAGGTGA-CCCGGGTTCGAC
TCCCGGTATGGGAA
>TCRUZISYLVIOX10-1-2012_ADWP02006284_21_I
GCTCTCATAGCTCAGTCGGTTAGAGCGTGGGTCTAATAAGCCCAAGGTCACAGGTTCGAC
CCCTGTTGGGAGCA
>TVIVAXY486_TVY486_BIN_ARCHIVED_CONTIG_4568_69_I
GGCTGGTTAGCTCAGCTGGTTAGAGTGTGGTGCTAATAATGCCAAGGTCGTGGGTTCGAT
CCCCGTACTGGACA
>TCRUZISYLVIOX10-1-2012_ADWP02006285_24_I
GCTCTCATAGCTCAGTCGGTTAGAGCGTGGGTCTAATAAGCCCAAGGTCACAGGTTCGAC
CCCTGTTGGGAGCA
>TVIVAXY486_TVY486_BIN_ARCHIVED_CONTIG_4568_70_Q
GGTTCCATGGTGTAAT-GGCTAGCACTCTGGACTCTGAATCCAGCGA-TCCGAGTTCAAA
TCTCGGTGGGACCT
>TCRUZISYLVIOX10-1-2012_ADWP02007135_28_G
GCGCCGTTGGTCTAGT-GGC-ATGATGGTACCCTCCCAAGGTATTGA-CCCGGGTTCGAT
TCCCGGACGGCGCA
>TVIVAXY486_TVY486_BIN_ARCHIVED_CONTIG_4568_71_Q
GGTTCCATGGTGTAAT-GGTTAGCACTCTGGACTCTGAATCCGGCGA-TCCGAATTCAAA
TCTCGGTGGGTCCT
>TCRUZISYLVIOX10-1-2012_ADWP02013683_34_P
GGCCGCTTGGTCTAGT-GGT-ATGATTCCTGTTTCGGGTACAGGAGGTCACGGGTTCAAT
TCCCGTAGCGGCCC
>TVIVAXY486_TVY486_BIN_ARCHIVED_CONTIG_4568_72_F
GCCGAAATAGCTCAGTTGGG-AGAGCGTTAGACTGAAGATCTAAAGGTCCCTGGTTCGAT
CCCGGGTTTCGGCA
>TCRUZISYLVIOX10-1-2012_ADWP02013683_35_T
GGCCGCTTAGCACAGT-GGC-AGTGCACCACTCTCGTAAAGTGGGGGTCGCGAGTTCGAT
TCTCGCAGTGGCCT
>TVIVAXY486_TVY486_BIN_ARCHIVED_CONTIG_5387_75_V
GTTTCTGTAGTGTAGT-GGTCATCACGTTTGCCTAACACGCGAAAGGTCCTCGGTTCGAA
ACCGAGCAGAAACA
>TCRUZISYLVIOX10-1-2012_ADWP02013683_36_N
TCCTCCCTGGCGCAGTCGGC-AGCGCGTTAGGCTGTTAACCTACAGGTCGTTGGTTCGAA
TCCAACGGGAGGAG
>TVIVAXY486_TVY486_BIN_ARCHIVED_CONTIG_5397_77_V
GTTTCCGTAGTGTAGT-GGTTATCACGTTCGCCTCACACGCGAAAGGTCCCCAGTTCGAA
ACTGGGCGGAAACA
>TCRUZISYLVIOX10-1-2012_ADWP02013766_39_M
GCGAGCATGGCGCAGTCGGC-AGCGCGTGGGTTTCATAATCCCAAGGTCGTGAGTTCGAG
CCTCACTGATCGCA
>TVIVAXY486_TVY486_BIN_ARCHIVED_CONTIG_5397_78_V
GTTTCTGTAGTGTAGT-GGTCATCACGTTCGCCTAACACGCGAAAGGTCCTCGGTTCGAA
ACCGAGCAGAAACA
>TCRUZISYLVIOX10-1-2012_ADWP02013766_40_E
TCCGGTGTGGTATAGT-GGTTAGAACAAGCGGCTCTCACCCGCTAGA-CCCGGGTTCAAT
TCCCGGCATCGGAA
>TVIVAXY486_TVY486_BIN_ARCHIVED_CONTIG_642_86_V
GTTTCTGTAGTGTAGT-GGTCATCACGTTTGCCTAACACGCGAAAGGTCCTCGGTTCGAA
ACCGAGCAGAAACA
>TCRUZISYLVIOX10-1-2012_ADWP02013766_41_M
GCGAGCATGGCGCAGTCGGC-AGCGCGTGGGTTTCATAATCCCAAGGTCGTGAGTTCGAG
CCTCACTGATCGCA
>TVIVAXY486_TVY486_BIN_ARCHIVED_CONTIG_6678_88_V
GTTTCCGTAGTGTAGT-GGTTATCACGTTCGCCTCACACGCGAAAGGTCCCCAGTTCGAA
ACTGGGCGGAAACA
>TCRUZISYLVIOX10-1-2012_ADWP02013766_42_Y
CCTTCTGTAGCTCAATTGGT-AGAGCATGTGACTGTAGATCACAGGGTCGCTGGTTCGAT
TCCGGCCGGAAGGA
>TVIVAXY486_TVY486_BIN_ARCHIVED_CONTIG_6678_89_V
GTTTCTGTAGTGTAGT-GGTCATCACGTTCGCCTAACACGCGAAAGGTCCTCGGTTCAAA
ACCGAGCAGAAACA
>TCRUZISYLVIOX10-1-2012_ADWP02013766_43_V
GCGCTGATGGTCTAGGTGGTTATGACGTCGCTTTAACACGGCGAAGGTCTCGGGTTCGAG
TCCCGATCGGCGTA
>TVIVAXY486_TVY486_BIN_ARCHIVED_CONTIG_7832_92_F
GTCGAAATAGCTCAGTTGGG-AGAGCGTTAGACTAAAGATCTAAAGGTCCCTGGTTCGAT
CCCGGGTTTAGGCA
>TCRUZISYLVIOX10-1-2012_ADWP02014245_46_X
AGCACCGTGGCGCAGT-GGA-AGCGCGATGGGCTCATAACCCATAGGACGTTGGATCGAA
ACCAACCGGTGCTA
>TVIVAXY486_TVY486_BIN_ARCHIVED_CONTIG_7832_93_I
GGCCGGTTAGCTCAGCTGGTTAGATCGTGGTGCTAATAACGCCAAGGTCGCGGGTTCGAT
CCCCGTACTGGCCA
>TCRUZISYLVIOX10-1-2012_ADWP02014245_48_P
GGCCGCTTGGTCTAGT-GGT-ATGATTCCTGTTTTGGGTACAGGAGGTCACGGGTTCAAT
TCCCGTAGCGGCCC
>TVIVAXY486_TVY486_BIN_ARCHIVED_CONTIG_7832_94_Q
GGTTCCATGGTGTAAT-GGTTAGCACTCTGGACTCTGAATCCGGCGA-TCCGAATTCAAA
TCTCGGTGGGTCCT
>TCRUZISYLVIOX10-1-2012_ADWP02014326_49_N
TCCTCCCTGGCGCAGTCGGC-AGCGCGTTAGGCTGTTAACCTACAGGTCGTTGGTTCGAA
TCCAACGGGAGGAG
>TVIVAXY486_TVY486_BIN_ARCHIVED_CONTIG_7832_95_F
GCCGAAATAACTCAGTTGGG-AGAACGTTAGACTGAAGATCTAAAGGTCCCTGGTTCGAT
CCCGGGTTTCGGCA
>TCRUZISYLVIOX10-1-2012_ADWP02014326_50_A
GGGCGTGTAGCTCAGT-GGT-AGAGCGCCTGTTTTGCATACAGGAGGCCTAGGGTTCAAA
CCCCTACTCGTCCA
>TVIVAXY486_TVY486_BIN_ARCHIVED_CONTIG_7832_96_I
GGCTGGTTAGCTCAGCTGGTTAGAGTGTGGTGCTAATAATGCCAAGGTCGTGGGTTCGAT
CCCCGTACTGGACA
>TCRUZISYLVIOX10-1-2012_ADWP02014326_51_R
GCTCCAGTGGCCTAAT-GGATAAGGCTTTGGACTTCTAATCCAAGGATTGCGGGTTCGAG
TCCCGTCCGGAGTA
>TVIVAXY486_TVY486_BIN_ARCHIVED_CONTIG_7832_97_Q
GGTTCCATGGTGTAAT-GGCTAGCACTCTGGACTCTGAATCCAGCGA-TCCGAGTTCAAA
TCTCGGTGGGACCT
>TCRUZISYLVIOX10-1-2012_ADWP02014326_52_K
GCCTTCCTAGCTCAGC-GGT-AGAGCGTACGGCTTTTAACCGTGTGGTCGTGGGTTCGAT
CCCCACGGATGGCG
>TVIVAXY486_TVY486_BIN_ARCHIVED_CONTIG_7832_98_I
GGCCGGTTAGCTCAGCTGGTTAGAGCGTGGTGCTAATAACGCCAAGGTCGCGGGTTCGAT
CCCCGTACTGGCCA
>TCRUZISYLVIOX10-1-2012_ADWP02014326_53_R
GCCCTCGTAGCCTAAT-GGATAAGGCGTTCGCTTCCTAAGCGAAAGATTGCGGGTTCGAG
TCCCGCCGAGGGTA
>TVIVAXY486_TVY486_BIN_ARCHIVED_CONTIG_8021_100_V
GCGATGGTCGTCTAGT-GGTTAGGACATTCGCCTCACACGCGAGAGATCGCGGGTTCGAT
CCCCGCCCGTCGTA
>TCRUZISYLVIOX10-1-2012_ADWP02014412_54_G
GCGCAGTTGGTCTAGT-GGT-AGAATTCTCGCCTGCCACGCGGGAGG-CCCGGGTTCGAT
TCCCGGACTGCGCA
>TVIVAXY486_TVY486_BIN_ARCHIVED_CONTIG_8224_101_D
TTCTCGGTAGTATAGT-GGTTAGTATACCCGCCTGTCACGCGGGTGA-CCCGGGTTCAAT
TCCCGGCCGGGAAG
>TCRUZISYLVIOX10-1-2012_ADWP02014418_55_G
GCGCAGTTGGTCTAGT-GGT-AGAATTCTCGCCTGCCACGCGGGAGG-CCCGGGTTCGAT
TCCCGGACTGCGCA
>TVIVAXY486_TVY486_BIN_ARCHIVED_CONTIG_8224_103_A
GGGGATGTAGCTCAGATGGT-AGAGCGCCCGCTTAGCATGCGGGAGGTATTGGGATCGAT
ACCCAACTTCTCCA
>TCRUZISYLVIOX10-1-2012_ADWP02014418_56_T
GGCCGCTTAGCTCAAT-GGC-AGAGCGCCGTCCTAGTAAGACGGAGGTCGGGGGTTCGAT
CCCCCCAGTGGCCT
>TVIVAXY486_TVY486_BIN_ARCHIVED_CONTIG_8227_105_I
GGCCGGTTAGCTCAGCTGGTTAGAGCGTGGTGCTAATAACGCCAAGGTCGCGGGTTCGAT
CCCCGTACTGGCCA
>TCRUZISYLVIOX10-1-2012_ADWP02015179_57_C
GGATTCATAGCTCAGT-GGT-AGAGCATTCGGCTGCAGTCCGAATGGTCCCCGGTTCAAA
CCCGGGTGGGTCCT
>TVIVAXY486_TVY486_BIN_ARCHIVED_CONTIG_975_108_R
GGTCTCGTGGCGCAAT-GGA-AGCGCATCAGACTTCGGATCTGAGGG-TGCAGGTTCGAG
CCCTGCCGGGATCG
>TCRUZISYLVIOX10-1-2012_ADWP02015348_58_T
GGCCGCTTAGCTCAAT-GGC-AGAGCGCCGTCCTAGTAAGACGGAGGTCGGGGGTTCGAT
CCCCCCAGTGGCCT
>HOMO_SAPIENS_TRNA-ALA-AGC-1-1
GGGGGTATAGCTCAGT-GGT-AGAGCGCGTGCTTAGCATGCACGAGGTCCTGGGTTCGAT
CCCCAGTACCTCCA
>TCRUZISYLVIOX10-1-2012_ADWP02015905_59_V
GCGATGGTCGTCTAGT-GGTTAGGACATTCGCCTCACACGCGAGAGATCGCGGGTTCGAT
CCCCGCCCGTCGTA
>HOMO_SAPIENS_TRNA-ALA-AGC-10-1
GGGGAATTAGCTCAAGTGGT-AGAGCGCTTGCTTAGCACGCAAGAGGTAGTGGGATCGAT
GCCCACATTCTCCA
>TCRUZISYLVIOX10-1-2012_ADWP02015905_60_E
TCCGATATGGTATAAC-GGTTAGAACACCTGGCTTTCACCCAGGAGA-TCCGGGTTCGAT
TCCCGGTATCGGAA
>HOMO_SAPIENS_TRNA-ALA-AGC-10-2
GGGGAATTAGCTCAAGTGGT-AGAGCGCTTGCTTAGCACGCAAGAGGTAGTGGGATCGAT
GCCCACATTCTCCA
>TCRUZISYLVIOX10-1-2012_ADWP02015905_61_F
GCCGCGATAGCTCAGTTGGG-AGAGCGTCAGACTGAAGATCTGAAGGTCCCTGGTTCGAT
CCCGGGTCGCGGCA
>HOMO_SAPIENS_TRNA-ALA-AGC-11-1
GGGGAATTAGCTCAAATGGT-AGAGCGCTCGCTTAGCATGCGAGAGGTAGCGGGATCGAT
GCCCGCATTCTCCA
>TCRUZISYLVIOX10-1-2012_ADWP02016208_62_R
GACGTTGTGGCGCAAT-GGA-AGCGCGTCGGATTCCGGATCCGAAGGTTGCGGGTTCGAC
CCCCGTCAGCGTTG
>HOMO_SAPIENS_TRNA-ALA-AGC-12-1
GGGGAATTAGCTCAAGTGGT-AGAGCGCTTGCTTAGCATGCAAGAGGTAGTGGGATCGAT
GCCCACATTCTCCA
>TCRUZISYLVIOX10-1-2012_ADWP02016208_63_A
GGGCGTGTAGCTCAGT-GGT-AGAGCGTCCGTTTCGCATACGGAAGGCCTAGGGTTCGAT
CCCCTACTCGTCCA
>HOMO_SAPIENS_TRNA-ALA-AGC-12-2
GGGGAATTAGCTCAAGTGGT-AGAGCGCTTGCTTAGCATGCAAGAGGTAGTGGGATCGAT
GCCCACATTCTCCA
>TCRUZISYLVIOX10-1-2012_ADWP02016913_64_I
GCTCTCATAGCTCAGTCGGTTAGAGCGTGGGTCTAATAAGCCCAAGGTCACAGGTTCGAC
CCCTGTTGGGAGCA
>HOMO_SAPIENS_TRNA-ALA-AGC-12-3
GGGGAATTAGCTCAAGTGGT-AGAGCGCTTGCTTAGCATGCAAGAGGTAGTGGGATCGAT
GCCCACATTCTCCA
>TCRUZISYLVIOX10-1-2012_ADWP02017214_65_P
GGCCCAGTGGTCTAGT-GGC-ATGATTCTCCCTTAGGGTGGGAGAGGTCCCGGGTTCAAT
TCCCGGCTGGGCCC
>HOMO_SAPIENS_TRNA-ALA-AGC-13-1
GGGGAATTAGCTCAAGCGGT-AGAGCGCTTGCTTAGCATGCAAGAGGTAGTGGGATCGAT
GCCCACATTCTCCA
>TCRUZISYLVIOX10-1-2012_ADWP02021287_72_D
TTCTCGGTAGTATAGT-GGTAAGTATACCCGCCTGTCACGCGGGTGA-CCCGGGTTCAAT
TCCCGGCCGGGAAG
>HOMO_SAPIENS_TRNA-ALA-AGC-13-2
GGGGAATTAGCTCAAGCGGT-AGAGCGCTTGCTTAGCATGCAAGAGGTAGTGGGATCGAT
GCCCACATTCTCCA
>TCRUZISYLVIOX10-1-2012_ADWP02021287_74_A
GGGGATGTAGCTCAGATGGT-AGAGCGCCCGCTTAGCATGCGGGAGGTATTGGGATCGAT
ACCCAACTTCTCCA
>HOMO_SAPIENS_TRNA-ALA-AGC-13-3
GGGGAATTAGCTCAAGCGGT-AGAGCGCTTGCTTAGCATGCAAGAGGTAGTGGGATCGAT
GCCCACATTCTCCA
>TCRUZISYLVIOX10-1-2012_ADWP02023024_77_E
TCCGGTGTGGTATAGT-GGCTAGAACAAGCGGCTCTCACCCGCTAGA-CCCGGGTTCGAT
CCCCGGCATCGGAA
>HOMO_SAPIENS_TRNA-ALA-AGC-14-1
GGGGAATTAGCTCAAGTGGT-AGAGCGCTTGCTTAGCATGCAAGAGGTAGTGGGATCAAT
GCCCACATTCTCCA
>TCRUZISYLVIOX10-1-2012_ADWP02024641_80_C
GGATTCATAGCTCAGT-GGT-AGAGCATTCGGCTGCAGTCCGAATGGTCCCCGGTTCAAA
CCCGGGTGGGTCCT
>HOMO_SAPIENS_TRNA-ALA-AGC-14-2
GGGGAATTAGCTCAAGTGGT-AGAGCGCTTGCTTAGCATGCAAGAGGTAGTGGGATCAAT
GCCCACATTCTCCA
>TCRUZISYLVIOX10-1_TCX10_CHR1_1_N
TCCTCCCTGGCGCAGTCGGC-AGCGCGTTAGGCTGTTAACCTACAGGTCGTTGGTTCGAA
TCCAACGGGAGGAG
>HOMO_SAPIENS_TRNA-ALA-AGC-15-1
GGGGAATTAGCTCAAGTGGT-AGAGCGCTCGCTTAGCATGCGAGAGGTAGTGGGATCGAT
GCCCGCATTCTCCA
>TCRUZISYLVIOX10-1_TCX10_CHR1_2_A
GGGCGTGTAGCTCAGT-GGT-AGAGCGCCTGTTTTGCATACAGGAGGCCTAGGGTTCAAA
CCCCTACTCGTCCA
>HOMO_SAPIENS_TRNA-ALA-AGC-16-1
GGGGAATTAGCCCAAGTGGT-AGAGCGCTTGCTTAGCATGCAAGAGGTAGTGGGATCGAT
GCCCACATTCTCCA
>TCRUZISYLVIOX10-1_TCX10_CHR1_3_R
GCTCCAGTGGCCTAAT-GGATAAGGCTTTGGACTTCTAATCCAAGGATTGCGGGTTCGAG
TCCCGTCTGGAGTA
>HOMO_SAPIENS_TRNA-ALA-AGC-2-1
GGGGGTGTAGCTCAGT-GGT-AGAGCGCGTGCTTAGCATGCACGAGGCCCCGGGTTCAAT
CCCCGGCACCTCCA
>TCRUZISYLVIOX10-1_TCX10_CHR1_4_K
GCCTTCCTAGCTCAGC-GGT-AGAGCGCACGGCTTTTAACCGTGTGGTCGTGGGTTCGAT
-CCCACGGATGGCG
>HOMO_SAPIENS_TRNA-ALA-AGC-2-2
GGGGGTGTAGCTCAGT-GGT-AGAGCGCGTGCTTAGCATGCACGAGGCCCCGGGTTCAAT
CCCCGGCACCTCCA
>TCRUZISYLVIOX10-1_TCX10_CHR1_5_R
GCCCTCGTAGCCTAAT-GGATAAGGCGTTCGCTTCCTAAGCGAAAGATTGCGGGTTCGAG
TCCCGCCGAGGGTA
>HOMO_SAPIENS_TRNA-ALA-AGC-24-1
GGGGAATTAGCTCAAGCGGT-AGAGCGCTTGCTTAGCATGCAAGAGGTAGCAGGATCGAT
GCCTGCATTCTCCA
>TCRUZISYLVIOX10-1_TCX10_CHR11_11_R
GTCCGTGTGGCTCAAT-GGA-AGAGCATCTGACTACGGATCAGAGGGTTGCAGGTTCGAA
TCCTGTCACGGATG
>HOMO_SAPIENS_TRNA-ALA-AGC-3-1
GGGGGTGTAGCTCAGT-GGT-AGAGCGCGTGCTTAGCATGTACGAGGTCCCGGGTTCAAT
CCCCGGCACCTCCA
>TCRUZISYLVIOX10-1_TCX10_CHR15_18_D
TTCTCGGTAGTATAGT-GGTAAGTATACCCGCCTGTCACGCGGGTGA-CCCGGGTTCAAT
TCCGCGCCGGGAAG
>HOMO_SAPIENS_TRNA-ALA-AGC-4-1
GGGGATGTAGCTCAGT-GGT-AGAGCGCATGCTTAGCATGCATGAGGTCCCGGGTTCGAT
CCCCAGCATCTCCA
>TCRUZISYLVIOX10-1_TCX10_CHR15_22_X
AGCACCGTGGCGCAGT-GGA-AGCGCGATGGGCTCATAACCCATAGGACGTTGGATCGAA
ACCAACCGGTGCTA
>HOMO_SAPIENS_TRNA-ALA-AGC-5-1
GGGGGTGTAGCTCAGT-GGT-AGAGCGCGTGCTTAGCATGCACGAGGCCCTGGGTTCAAT
CCCCAGCACCTCCA
>TCRUZISYLVIOX10-1_TCX10_CHR15_23_P
GGCCGCTTGGTCTAGT-GGT-ATGATTCCTGTTTTGGGTACAGGAGGTCACGGGTTCAAT
TCCCGTAGCGGCCC
>HOMO_SAPIENS_TRNA-ALA-AGC-6-1
GGGGGTATAGCTCAGC-GGT-AGAGCGCGTGCTTAGCATGCACGAGGTCCTGGGTTCAAT
CCCCAATACCTCCA
>TCRUZISYLVIOX10-1_TCX10_CHR16_25_E
TCCGGTGTGGTATAGT-GGCTAGAACAAGCGGCTCTCACCCGCTAGA-CCCGGGTTCGAT
CCCCGGCATCGGAA
>HOMO_SAPIENS_TRNA-ALA-AGC-7-1
GGGGGTGTAGCTCAGT-GGT-AGAGCGCGTGCTTAGCATGCACGAGGCCCCGGGTTCAAT
CCCCGGCACCTCCA
>TCRUZISYLVIOX10-1_TCX10_CHR21_29_I
GCTCTCATAGCTCAGTCGGTTAGAGCGTGGGTCTAATAAGCCCAAGGTCACAGGTTCGAC
CCCTGTTG-GAGCA
>HOMO_SAPIENS_TRNA-ALA-AGC-8-1
GGGGGATTAGCTCAAATGGT-AGAGCGCTCGCTTAGCATGCGAGAGGTAGCGGGATCGAT
GCCCGCATCCTCCA
>TCRUZISYLVIOX10-1_TCX10_CHR22_30_I
GCTCTCATAGCTCAGTCGGTTAGAGCGTGGGTCTAATAAGCCCAAGGTCACAGGTTCGAC
CCCTGTTGGGAGCA
>HOMO_SAPIENS_TRNA-ALA-AGC-8-2
GGGGGATTAGCTCAAATGGT-AGAGCGCTCGCTTAGCATGCGAGAGGTAGCGGGATCGAT
GCCCGCATCCTCCA
>TCRUZISYLVIOX10-1_TCX10_CHR24_31_F
GCCGCGATAGCTCAGTTGGG--AAGCGTCAGACTGAAGATCTGAAGG-TCCTGGTTCGAT
CCCGGGTCGCGGCA
>HOMO_SAPIENS_TRNA-ALA-AGC-9-1
GGGGAATTAGCTCAGGCGGT-AGAGCGCTCGCTTAGCATGCGAGAGGTAGCGGGATCGAC
GCCCGCATTCTCCA
>TCRUZISYLVIOX10-1_TCX10_CHR24_32_E
TCCGATATGGTATAAC-GGTTAGAACACCTGGCTTTCACCCAGGAGA-TCCGGGTTCGAT
TCCCGGTATCGGAA
>HOMO_SAPIENS_TRNA-ALA-AGC-9-2
GGGGAATTAGCTCAGGCGGT-AGAGCGCTCGCTTAGCATGCGAGAGGTAGCGGGATCGAC
GCCCGCATTCTCCA
>TCRUZISYLVIOX10-1_TCX10_CHR24_33_V
GCGATGGTCGTCTAGT-GGTTAGGACATTCGCCTCACACGCGAGAGATCGCGGGTTCGAT
CCCCGCCCGTCGTG
>HOMO_SAPIENS_TRNA-ALA-CGC-1-1
GGGGATGTAGCTCAGT-GGT-AGAGCGCATGCTTCGCATGTATGAGGTCCCGGGTTCGAT
CCCCGGCATCTCCA
>TCRUZISYLVIOX10-1_TCX10_CHR25_34_C
GGATTCATAGCTCAGT-GGT-AGAGCATTCGGCTGCAGTCCGAATGGTCCCCGGTTCAAA
CCCGGGTGGGTCCT
>HOMO_SAPIENS_TRNA-ALA-CGC-2-1
GGGGATGTAGCTCAGT-GGT-AGAGCGCATGCTTCGCATGTATGAGGCCCCGGGTTCGAT
CCCCGGCATCTCCA
>TCRUZISYLVIOX10-1_TCX10_CHR29_36_P
GGCCCAGTGGTCTAGT-GGC-ATGATTCTCCCTTAGGGTGGGAGAGGTCCCGGGTTCAAT
TCCCGGCTGGGCCC
>HOMO_SAPIENS_TRNA-ALA-CGC-3-1
GGGGATGTAGCTCAGT-GGT-AGAGCGCGCGCTTCGCATGTGTGAGGTCCCGGGTTCAAT
CCCCGGCATCTCCA
>TCRUZISYLVIOX10-1_TCX10_CHR31_39_I
GCTCTCATAGCTCAGTCGGTTAGAGCGTGGGTCTAATAAGCCCAAGGTCACAGGTTCGAC
CCCTGTTGGGAGCA
>HOMO_SAPIENS_TRNA-ALA-CGC-4-1
GGGGGTGTAGCTCAGT-GGT-AGAGCGCGTGCTTCGCATGTACGAGGCCCCGGGTTCGAC
CCCCGGCTCCTCCA
>TCRUZISYLVIOX10-1_TCX10_CHR32_42_A
GGGGATGTAGCTCAGATGGT-AGAGCGCCCGCTTAGCATGCGGGAGGTATTGGGATCGAT
ACCCAACTTCTCCA
>HOMO_SAPIENS_TRNA-ALA-TGC-1-1
GGGGGTGTAGCTCAGT-GGT-AGAGCGCATGCTTTGCATGTATGAGGTCCCGGGTTCGAT
CCCCGGCACCTCCA
>TCRUZISYLVIOX10-1_TCX10_CHR32_44_D
TTCTCGGTAGTATAGT-GGTAAGTATACCCGCCTGTCACGCGGGTGA-CCCGGGTTCAAT
TCCCGGCCGGGAAG
>HOMO_SAPIENS_TRNA-ALA-TGC-2-1
GGGGATGTAGCTCAGT-GGT-AGAGCGCATGCTTTGCATGTATGAGGTCCCGGGTTCGAT
CCCCGGCATCTCCA
>TCRUZISYLVIOX10-1_TCX10_CHR37_48_K
GCCCTTCTAGCTCAGTCGGT-AGAGCGCACGGCTCTTAACCGTGTGGTCGTGGGTTCGAT
CCCCACGGGGGGCT
>HOMO_SAPIENS_TRNA-ALA-TGC-3-1
GGGGATGTAGCTCAGT-GGT-AGAGCGCATGCTTTGCATGTATGAGGCCCCGGGTTCGAT
CCCCGGCATCTCCA
>TCRUZISYLVIOX10-1_TCX10_CHR37_49_G
GCAATCGTGGTCCAAC-GGTTAAGATCCCCGCCTTCCAAGCGGGTGA-CCCGGGTTCGAC
TCCCGGCGATTGCA
>HOMO_SAPIENS_TRNA-ALA-TGC-3-2
GGGGATGTAGCTCAGT-GGT-AGAGCGCATGCTTTGCATGTATGAGGCCCCGGGTTCGAT
CCCCGGCATCTCCA
>TCRUZISYLVIOX10-1_TCX10_CHR37_51_T
GGCCTCGTAGCACAGT-GGC-AGTGCACTGGTCTTGTAAACCAGGGGTCCCGAGTTCAAT
TCTCGGCGGGGCCT
>HOMO_SAPIENS_TRNA-ALA-TGC-4-1
GGGGATGTAGCTCAGT-GGT-AGAGCGCATGCTTTGCACGTATGAGGCCCCGGGTTCAAT
CCCCGGCATCTCCA
>TCRUZISYLVIOX10-1_TCX10_CHR37_52_R
GATCTCGTGGCGCAAT-GGA-AGCGCATCAGACTTCGGATCTGAGGGTTGCAGGTTCGAG
TCCTGCCGGGATCG
>HOMO_SAPIENS_TRNA-ALA-TGC-5-1
GGGGGTGTAGCTCAGT-GGT-AGAGCGCATGCTTTGCATGTATGAGGCCTCGGGTTCGAT
CCCCGACACCTCCA
>TCRUZISYLVIOX10-1_TCX10_CHR37_53_K
GCCCTTCTAGCTCAGTCGGT-AGAGCGCACGGCTCTTAACCGTGTGGTCGTGGGTTCGAT
CCCCACGGGGGGTT
>HOMO_SAPIENS_TRNA-ALA-TGC-6-1
GGGGGTGTAGCTCAGT-GGT-AGAGCACATGCTTTGCATGTGTGAGGCCCCGGGTTCGAT
CCCCGGCACCTCCA
>TCRUZISYLVIOX10-1_TCX10_CHR37_54_R
GTCCGTGTGGCTCAAT-GGA-AGAGCATCTGACTACGGATCAGAGGGTTGCAGGTTCGAA
TCCTGTCACGGATG
>HOMO_SAPIENS_TRNA-ALA-TGC-7-1
GGGGGTGTAGCTCAGT-GGT-AGAGCGCATGCTTTGCATGTATGAGG-CCTCGGTTCGAT
CCCCGACACCTCCA
>TCRUZISYLVIOX10-1_TCX10_CHR37_55_W
TGGGGCTTAGCTCAGT-GGT-AGAGCATTGGATTCCAAATCCAGGGGTCGCAGGTTCAAT
CCCTGCAGCCTCAA
>HOMO_SAPIENS_TRNA-ARG-ACG-1-1
GGGCCAGTGGCGCAAT-GGATAACGCGTCTGACTACGGATCAGAAGATTCCAGGTTCGAC
TCCTGGCTGGCTCG
>TCRUZISYLVIOX10-1_TCX10_CHR43_58_V
GCGCTGATGGTCTAGGTGGTTATGACGTCGCTTTAACACGGCGAAGGTCTCGGGTTCGAG
TCCCGATCGGCGTA
>HOMO_SAPIENS_TRNA-ARG-ACG-1-2
GGGCCAGTGGCGCAAT-GGATAACGCGTCTGACTACGGATCAGAAGATTCCAGGTTCGAC
TCCTGGCTGGCTCG
>TCRUZISYLVIOX10-1_TCX10_CHR43_59_Y
CCTTCTGTAGCTCAATTGGT-AGAGCATGTGACTGTAGATCACAGGGTCGCTGGTTCGAT
TCCGGCCGGAAGGA
[truncated: 37,151 more chars]
