# Supplementary material for: Targeting tRNA-synthetase interactions towards novel therapeutic discovery against eukaryotic pathogens
Source: PLoS Negl Trop Dis. 2020 Feb 27;14(2):e0007983. doi: 10.1371/journal.pntd.0007983 (PMC7046186; doi:10.1371/journal.pntd.0007983)
Supplement: S1 Code and Data — (TGZ) [file pntd.0007983.s052.tgz › KellyEtAl_PLoS_NTD_SOM/TriTrybDB_v41.Hadi-Nezhad_Ardell_Annotation_KellyEtAl19.fas]

>BayalaiB08-376_Baya_001_1|foundby=both|sourceOrg=BayalaiB08-376|sourceseq=Baya_001|tseidentity=Thr|araidentity=Thr|tseac=AGT|araac=(agt)|-|tsebegin=147913|tseend=147984|arabegin=147913|araend=147984|tsescore=71|arascore=117|tseintronbegin=0|tseintronend=0|araintronbegin=nointron|araintronend=nointron|
GGCTGCTTAGCTCAATGGCAGAGCGCCGTCCTAGTAAGACGGAGGtCAGGGGTTCGATCC
CCCTAGCGGCCT
>BayalaiB08-376_Baya_001_2|foundby=both|sourceOrg=BayalaiB08-376|sourceseq=Baya_001|tseidentity=Gly|araidentity=Gly|tseac=GCC|araac=(gcc)|-|tsebegin=148046|tseend=148116|arabegin=148046|araend=148116|tsescore=69|arascore=122|tseintronbegin=0|tseintronend=0|araintronbegin=nointron|araintronend=nointron|
GCGCAGTTGGTCTAGTGGTAGAATTCTCGCCTGCCACGCGGGAGGCCCGGGTTCGATTCC
CGGACTGCGCA
>BayalaiB08-376_Baya_001_3|foundby=both|sourceOrg=BayalaiB08-376|sourceseq=Baya_001|tseidentity=Ala|araidentity=Ala|tseac=AGC|araac=(agc)|+|tsebegin=212366|tseend=212438|arabegin=212366|araend=212438|tsescore=52|arascore=108|tseintronbegin=0|tseintronend=0|araintronbegin=nointron|araintronend=nointron|
GGGGATGTAGCTCAAATGGTAGAGCGACCGCTTAGCATGCGGTAGGtATTGGGATCGATA
CCCAACTTCTCCA
>BayalaiB08-376_Baya_001_4|foundby=both|sourceOrg=BayalaiB08-376|sourceseq=Baya_001|tseidentity=Ser|araidentity=Ser|tseac=AGA|araac=(aga)|-|tsebegin=212478|tseend=212558|arabegin=212478|araend=212558|tsescore=69|arascore=119|tseintronbegin=0|tseintronend=0|araintronbegin=nointron|araintronend=nointron|
GTCACCATACCCAAGTGGTtACGGGGACTGACTAGAAATCAGTTGCGATCTCGCGCGCAG
GTTCGAATCCTGCTGGTGACG
>BayalaiB08-376_Baya_002_5|foundby=both|sourceOrg=BayalaiB08-376|sourceseq=Baya_002|tseidentity=Lys|araidentity=Lys|tseac=CTT|araac=(ctt)|-|tsebegin=215631|tseend=215703|arabegin=215630|araend=215703|tsescore=86|arascore=124|tseintronbegin=0|tseintronend=0|araintronbegin=nointron|araintronend=nointron|
GCATTCCTAGCTCAGTCGGTAGAGCGCACGGCTCTTAACCGTGTGGtCGTGGGTTCGATC
CCCACGGAGTGCG
>BayalaiB08-376_Baya_002_6|foundby=both|sourceOrg=BayalaiB08-376|sourceseq=Baya_002|tseidentity=Lys|araidentity=Lys|tseac=CTT|araac=(ctt)|+|tsebegin=215775|tseend=215847|arabegin=215775|araend=215848|tsescore=86|arascore=124|tseintronbegin=0|tseintronend=0|araintronbegin=nointron|araintronend=nointron|
GCATTCCTAGCTCAGTCGGTAGAGCGCACGGCTCTTAACCGTGTGGtCGTGGGTTCGATC
CCCACGGAGTGCG
>BayalaiB08-376_Baya_002_7|foundby=both|sourceOrg=BayalaiB08-376|sourceseq=Baya_002|tseidentity=Thr|araidentity=Thr|tseac=CGT|araac=(cgt)|-|tsebegin=309140|tseend=309211|arabegin=309139|araend=309211|tsescore=70|arascore=121|tseintronbegin=0|tseintronend=0|araintronbegin=nointron|araintronend=nointron|
GGCCGCTTAGCACAGTGGCAGTGCACCACTCTCGTAAAGTGGGGGtCGCGAGTTCGATTC
TCGCAGTGGCCT
>BayalaiB08-376_Baya_017_9|foundby=both|sourceOrg=BayalaiB08-376|sourceseq=Baya_017|tseidentity=Pro|araidentity=Pro|tseac=AGG|araac=(agg)|+|tsebegin=7232|tseend=7303|arabegin=7232|araend=7303|tsescore=66|arascore=123|tseintronbegin=0|tseintronend=0|araintronbegin=nointron|araintronend=nointron|
GGTCCAGTGGTCTAGTGGCATGATTCTCCCTTAGGGTGGGAGAGGtCCCGGGTTCAATTC
CCGGCTGGACCC
>BayalaiB08-376_Baya_021_10|foundby=both|sourceOrg=BayalaiB08-376|sourceseq=Baya_021|tseidentity=Lys|araidentity=Lys|tseac=CTT|araac=(ctt)|+|tsebegin=68911|tseend=68983|arabegin=68911|araend=68984|tsescore=86|arascore=124|tseintronbegin=0|tseintronend=0|araintronbegin=nointron|araintronend=nointron|
GCATTCCTAGCTCAGTCGGTAGAGCGCACGGCTCTTAACCGTGTGGtCGTGGGTTCGATC
CCCACGGAGTGCG
>BayalaiB08-376_Baya_022_11|foundby=both|sourceOrg=BayalaiB08-376|sourceseq=Baya_022|tseidentity=Thr|araidentity=Thr|tseac=CGT|araac=(cgt)|+|tsebegin=56667|tseend=56738|arabegin=56667|araend=56738|tsescore=70|arascore=121|tseintronbegin=0|tseintronend=0|araintronbegin=nointron|araintronend=nointron|
GGCCGCTTAGCACAGTGGCAGTGCACCACTCTCGTAAAGTGGGGGtCGCGAGTTCGATTC
TCGCAGTGGCCT
>BayalaiB08-376_Baya_022_12|foundby=both|sourceOrg=BayalaiB08-376|sourceseq=Baya_022|tseidentity=Asn|araidentity=Asn|tseac=GTT|araac=(gtt)|+|tsebegin=56815|tseend=56887|arabegin=56815|araend=56888|tsescore=73|arascore=118|tseintronbegin=0|tseintronend=0|araintronbegin=nointron|araintronend=nointron|
TCCTCCCTGGCGCAGTCGGCAGCGCGTTAGGCTGTTAACCTACAGGtCGTTGGTTCGAAT
CCAACGGGAGGAG
>BayalaiB08-376_Baya_023_13|foundby=both|sourceOrg=BayalaiB08-376|sourceseq=Baya_023|tseidentity=Phe|araidentity=Phe|tseac=GAA|araac=(gaa)|+|tsebegin=107701|tseend=107773|arabegin=107701|araend=107773|tsescore=91|arascore=121|tseintronbegin=0|tseintronend=0|araintronbegin=nointron|araintronend=nointron|
GCCGCGATAGCTCAGTTGGGAGAGCGTCAGACTGAAGATCTGAAGGtCCCTGGTTCGATC
CCGGGTCGCGGCA
>BayalaiB08-376_Baya_023_14|foundby=both|sourceOrg=BayalaiB08-376|sourceseq=Baya_023|tseidentity=Ser|araidentity=Ser|tseac=AGA|araac=(aga)|-|tsebegin=107812|tseend=107892|arabegin=107810|araend=107893|tsescore=69|arascore=119|tseintronbegin=0|tseintronend=0|araintronbegin=nointron|araintronend=nointron|
GTCACCATACCCAAGTGGTtACGGGGACTGACTAGAAATCAGTTGCGATCTCGCGCGCAG
GTTCGAATCCTGCTGGTGACG
>BayalaiB08-376_Baya_023_15|foundby=both|sourceOrg=BayalaiB08-376|sourceseq=Baya_023|tseidentity=Ile|araidentity=Ile|tseac=AAT|araac=(aat)|-|tsebegin=107950|tseend=108023|arabegin=107949|araend=108023|tsescore=80|arascore=119|tseintronbegin=0|tseintronend=0|araintronbegin=nointron|araintronend=nointron|
GCTCTCATAGCTCAGTCGGTtAGAGCGTGGGTCTAATAAGCCCAAGGtCACAGGTTCGAC
CCCTGTTGGGAGCA
>BayalaiB08-376_Baya_024_16|foundby=both|sourceOrg=BayalaiB08-376|sourceseq=Baya_024|tseidentity=Lys|araidentity=Lys|tseac=CTT|araac=(ctt)|+|tsebegin=139|tseend=211|arabegin=139|araend=212|tsescore=86|arascore=124|tseintronbegin=0|tseintronend=0|araintronbegin=nointron|araintronend=nointron|
GCATTCCTAGCTCAGTCGGTAGAGCGCACGGCTCTTAACCGTGTGGtCGTGGGTTCGATC
CCCACGGAGTGCG
>BayalaiB08-376_Baya_025_17|foundby=both|sourceOrg=BayalaiB08-376|sourceseq=Baya_025|tseidentity=Ser|araidentity=Ser|tseac=GCT|araac=(gct)|+|tsebegin=125|tseend=205|arabegin=125|araend=205|tsescore=79|arascore=123|tseintronbegin=0|tseintronend=0|araintronbegin=nointron|araintronend=nointron|
GCAAACGTGGCCGAGTGGTtAAGGCGCCTGCCTGCTAAGCAGGTGTGATCTCACGCGAAG
GTTCGAACCCTTCCGTTTGCG
>BayalaiB08-376_Baya_029_19|foundby=both|sourceOrg=BayalaiB08-376|sourceseq=Baya_029|tseidentity=Leu|araidentity=Leu|tseac=CAG|araac=(cag)|-|tsebegin=122992|tseend=123074|arabegin=122992|araend=123074|tsescore=75|arascore=116|tseintronbegin=0|tseintronend=0|araintronbegin=nointron|araintronend=nointron|
GGCAAGATGGTCGAGTGGTccAAGACGTTACGTTCAGGTCGTAATCTCCCCTGGAGGCGT
GGGTTCAAACCCCACTCTTGTCA
>BayalaiB08-376_Baya_029_20|foundby=both|sourceOrg=BayalaiB08-376|sourceseq=Baya_029|tseidentity=iMet|araidentity=Met|tseac=CAT|araac=(cat)|+|tsebegin=123149|tseend=123220|arabegin=123149|araend=123220|tsescore=71|arascore=116|tseintronbegin=0|tseintronend=0|araintronbegin=nointron|araintronend=nointron|
AGCACCGTAGCGCAGTGGAAGCGCGATGGGCTCATAACCCATAGGtCGTTGGATCGAAAC
CAACCGGTGCTA
>BayalaiB08-376_Baya_059_23|foundby=both|sourceOrg=BayalaiB08-376|sourceseq=Baya_059|tseidentity=Gln|araidentity=Gln|tseac=CTG|araac=(ctg)|+|tsebegin=43650|tseend=43721|arabegin=43649|araend=43722|tsescore=66|arascore=118|tseintronbegin=0|tseintronend=0|araintronbegin=nointron|araintronend=nointron|
GCTCCTATAGTGTAGCGGTtATCACCTCGGACTCTGAATCCGATAaCCCTGGTTCAAGTC
CAGGTAGGAGTG
>BayalaiB08-376_Baya_059_24|foundby=both|sourceOrg=BayalaiB08-376|sourceseq=Baya_059|tseidentity=Pro|araidentity=Pro|tseac=CGG|araac=(cgg)|+|tsebegin=43776|tseend=43847|arabegin=43776|araend=43847|tsescore=73|arascore=124|tseintronbegin=0|tseintronend=0|araintronbegin=nointron|araintronend=nointron|
GGCCGCTTGGTCTAGTGGTATGATTCCCGCTTCGGGTGCGGGAGGtCACGGGTTCAATTC
CCGTAGCGGCCC
>BayalaiB08-376_Baya_059_25|foundby=both|sourceOrg=BayalaiB08-376|sourceseq=Baya_059|tseidentity=Leu|araidentity=Leu|tseac=TAA|araac=(taa)|+|tsebegin=43907|tseend=43988|arabegin=43907|araend=43988|tsescore=60|arascore=111|tseintronbegin=0|tseintronend=0|araintronbegin=nointron|araintronend=nointron|
GCTGGGGTTCCCGAGTTGGTcaAAGGGGTAAGACTTAAGTTCTTATGCGTGAGCTtCGTG
GGTTCGAACCCCACCTCCAGCA
>BayalaiB08-376_Baya_062_26|foundby=both|sourceOrg=BayalaiB08-376|sourceseq=Baya_062|tseidentity=Cys|araidentity=Cys|tseac=GCA|araac=(gca)|+|tsebegin=5414|tseend=5485|arabegin=5414|araend=5485|tsescore=77|arascore=122|tseintronbegin=0|tseintronend=0|araintronbegin=nointron|araintronend=nointron|
GGATTCATAGCTCAGTGGTAGAGCATTCGGCTGCAGTCCGAATGGtCCCCGGTTCAAACC
CGGGTGGGTCCT
>BayalaiB08-376_Baya_062_27|foundby=both|sourceOrg=BayalaiB08-376|sourceseq=Baya_062|tseidentity=Pro|araidentity=Pro|tseac=TGG|araac=(tgg)|-|tsebegin=5542|tseend=5613|arabegin=5542|araend=5613|tsescore=68|arascore=122|tseintronbegin=0|tseintronend=0|araintronbegin=nointron|araintronend=nointron|
GGTCGTTTGGTCTAGTGGTATGATTCCTGTTTTGGGTACAGGAGGtCACGGGTTCAATTC
CCGTAACGACCC
>BayalaiB08-376_Baya_065_28|foundby=both|sourceOrg=BayalaiB08-376|sourceseq=Baya_065|tseidentity=Ser|araidentity=Ser|tseac=TGA|araac=(tga)|+|tsebegin=100023|tseend=100103|arabegin=100023|araend=100103|tsescore=72|arascore=117|tseintronbegin=0|tseintronend=0|araintronbegin=nointron|araintronend=nointron|
GTCAGCATACCCAAGTGGTtACGGGGTTTGACTTGAAATCAAATGCGATCTCGCGCGCAG
GTTCGAACCCTGCTGCTGACG
>BayalaiB08-376_Baya_065_29|foundby=both|sourceOrg=BayalaiB08-376|sourceseq=Baya_065|tseidentity=Met|araidentity=Met|tseac=CAT|araac=(cat)|-|tsebegin=100170|tseend=100242|arabegin=100170|araend=100242|tsescore=70|arascore=113|tseintronbegin=0|tseintronend=0|araintronbegin=nointron|araintronend=nointron|
GCGAGCGTGGCGCAGTCGGCAGCGCGTGGGTTTCATAATCCCAAGGtCGTGAGTTCGAGC
CTCACCGATCGCA
>BayalaiB08-376_Baya_065_30|foundby=both|sourceOrg=BayalaiB08-376|sourceseq=Baya_065|tseidentity=Ile|araidentity=Ile|tseac=AAT|araac=(aat)|-|tsebegin=100309|tseend=100382|arabegin=100308|araend=100382|tsescore=80|arascore=119|tseintronbegin=0|tseintronend=0|araintronbegin=nointron|araintronend=nointron|
GCTCTCATAGCTCAGTCGGTtAGAGCGTGGGTCTAATAAGCCCAAGGtCACAGGTTCGAC
CCCTGTTGGGAGCA
>BayalaiB08-376_Baya_065_31|foundby=both|sourceOrg=BayalaiB08-376|sourceseq=Baya_065|tseidentity=Val|araidentity=Val|tseac=AAC|araac=(aac)|-|tsebegin=100439|tseend=100512|arabegin=100438|araend=100512|tsescore=61|arascore=118|tseintronbegin=0|tseintronend=0|araintronbegin=nointron|araintronend=nointron|
GCGCGGTTGGTCTAGGTGGTtATGACGTCGCTTTAACACGGCGAAGGtCTCGGGTTCGAG
TCCCGAACTGCGTA
>BayalaiB08-376_Baya_065_32|foundby=both|sourceOrg=BayalaiB08-376|sourceseq=Baya_065|tseidentity=Tyr|araidentity=Tyr|tseac=GTA|araac=(gta)|+|tsebegin=100589|tseend=100672|arabegin=100589|araend=100672|tsescore=72|arascore=108|tseintronbegin=100626|tseintronend=100636|araintronbegin=38|araintronend=49|
CCTTCTGTAGCTCAATTGGTAGAGCATGTGACTGTAGagctagcaggtATCACAGGGtCG
CTGGTTCGATTCCGGCCGGAAGGA
>BayalaiB08-376_Baya_065_33|foundby=both|sourceOrg=BayalaiB08-376|sourceseq=Baya_065|tseidentity=Leu|araidentity=Leu|tseac=TAG|araac=(tag)|-|tsebegin=99870|tseend=99949|arabegin=99870|araend=99949|tsescore=76|arascore=119|tseintronbegin=0|tseintronend=0|araintronbegin=nointron|araintronend=nointron|
GGCGGAGTGGCCGAGTGGTctAAGGCGCCAGATTTAGGCTCTGGTCTTTCGAGgCGTGGG
TTCGAACCCCACCTCCGTCA
>BayalaiB08-376_Baya_073_35|foundby=both|sourceOrg=BayalaiB08-376|sourceseq=Baya_073|tseidentity=Cys|araidentity=Cys|tseac=GCA|araac=(gca)|+|tsebegin=60906|tseend=60977|arabegin=60906|araend=60977|tsescore=77|arascore=122|tseintronbegin=0|tseintronend=0|araintronbegin=nointron|araintronend=nointron|
GGATTCATAGCTCAGTGGTAGAGCATTCGGCTGCAGTCCGAATGGtCCCCGGTTCAAACC
CGGGTGGGTCCT
>BayalaiB08-376_Baya_074_36|foundby=both|sourceOrg=BayalaiB08-376|sourceseq=Baya_074|tseidentity=Ser|araidentity=Ser|tseac=CGA|araac=(cga)|+|tsebegin=41864|tseend=41944|arabegin=41864|araend=41944|tsescore=65|arascore=118|tseintronbegin=0|tseintronend=0|araintronbegin=nointron|araintronend=nointron|
GTCACTATACCCAAGTGGTtACGGGGGTTGACTCGAAATCAACTGCGATCTCGCGCGCAG
GTTCGAATCCTGCTGGTGACG
>BayalaiB08-376_Baya_074_37|foundby=both|sourceOrg=BayalaiB08-376|sourceseq=Baya_074|tseidentity=Leu|araidentity=Leu|tseac=CAA|araac=(caa)|+|tsebegin=42003|tseend=42084|arabegin=42003|araend=42085|tsescore=77|arascore=117|tseintronbegin=0|tseintronend=0|araintronbegin=nointron|araintronend=nointron|
GGCAGGATGGCCGAGTGGTctAAGGCGGGAGACTCAAGTTCTCTTCTATTCGTAGGCGCG
GGTTCGAACCCCGCTCCTGTCA
>BayalaiB08-376_Baya_076_38|foundby=both|sourceOrg=BayalaiB08-376|sourceseq=Baya_076|tseidentity=Arg|araidentity=Arg|tseac=ACG|araac=(acg)|+|tsebegin=93160|tseend=93231|arabegin=93159|araend=93232|tsescore=72|arascore=119|tseintronbegin=0|tseintronend=0|araintronbegin=nointron|araintronend=nointron|
GTCCGTGTGGCTCAATGGAAGAGCATTTGACTACGGATCAAAGGGtTGCAGGTTCGAATC
CTGTCACGGATG
>BayalaiB08-376_Baya_077_39|foundby=both|sourceOrg=BayalaiB08-376|sourceseq=Baya_077|tseidentity=Ala|araidentity=Ala|tseac=CGC|araac=(cgc)|-|tsebegin=91164|tseend=91235|arabegin=91163|araend=91235|tsescore=73|arascore=119|tseintronbegin=0|tseintronend=0|araintronbegin=nointron|araintronend=nointron|
GGGCGTGTAGCTCAGTGGTAGAGCGTCCGTTTCGCATACGGAAGGcCTAGGGTTCGATCC
CCTACTCGTCCA
>BayalaiB08-376_Baya_077_40|foundby=both|sourceOrg=BayalaiB08-376|sourceseq=Baya_077|tseidentity=Gly|araidentity=Gly|tseac=CCC|araac=(ccc)|+|tsebegin=91398|tseend=91468|arabegin=91397|araend=91469|tsescore=73|arascore=121|tseintronbegin=0|tseintronend=0|araintronbegin=nointron|araintronend=nointron|
GCGCCGTTGGTCTAGTGGCATGATGGTACCCTCCCAAGGTATTGaCCCGGGTTCGATTCC
CGGACGGCGCA
>BayalaiB08-376_Baya_087_41|foundby=both|sourceOrg=BayalaiB08-376|sourceseq=Baya_087|tseidentity=SeC|araidentity=SeC|tseac=TCA|araac=(tca)|+|tsebegin=51747|tseend=51834|arabegin=51747|araend=51834|tsescore=110|arascore=110|tseintronbegin=0|tseintronend=0|araintronbegin=nointron|araintronend=nointron|
GCCACAATGACCTCAGCTGGTGCTGGGCGCGGGCTTCAAACCCGTGGGTGAGCTGCgCTC
ACAGCCGTTCGATTCGGCCTTTGTGGCG
>BayalaiB08-376_Baya_104_43|foundby=both|sourceOrg=BayalaiB08-376|sourceseq=Baya_104|tseidentity=Arg|araidentity=Arg|tseac=CCT|araac=(cct)|-|tsebegin=66987|tseend=67059|arabegin=66987|araend=67059|tsescore=62|arascore=119|tseintronbegin=0|tseintronend=0|araintronbegin=nointron|araintronend=nointron|
GCCCTTGTAGCCTAATGGAtAAGGCGTTTGCTTCCTAAGCAAAAAAtTGCGGGTTCGAGT
CCCGTCAGGGGTA
>BayalaiB08-376_Baya_104_44|foundby=both|sourceOrg=BayalaiB08-376|sourceseq=Baya_104|tseidentity=Lys|araidentity=Lys|tseac=TTT|araac=(ttt)|-|tsebegin=67116|tseend=67187|arabegin=67115|araend=67187|tsescore=88|arascore=126|tseintronbegin=0|tseintronend=0|araintronbegin=nointron|araintronend=nointron|
GCTGCCCTAGCTCAGTGGTAGAGCGCTCGGCTTTTAACCGAGTGGtCGTGGGTTCGACCC
CCACGGGCAGCG
>BayalaiB08-376_Baya_104_45|foundby=both|sourceOrg=BayalaiB08-376|sourceseq=Baya_104|tseidentity=Ala|araidentity=Ala|tseac=TGC|araac=(tgc)|-|tsebegin=67606|tseend=67677|arabegin=67605|araend=67678|tsescore=72|arascore=117|tseintronbegin=0|tseintronend=0|araintronbegin=nointron|araintronend=nointron|
GGGCGTGTAGCTCAGTGGTAGAGCGCCTGTTTTGCATACAGGAGGcCTAGGGTTCAATCC
CCTACTCGTCCA
>BayalaiB08-376_Baya_104_46|foundby=both|sourceOrg=BayalaiB08-376|sourceseq=Baya_104|tseidentity=Arg|araidentity=Arg|tseac=TCT|araac=(tct)|+|tsebegin=68252|tseend=68324|arabegin=68252|araend=68324|tsescore=71|arascore=124|tseintronbegin=0|tseintronend=0|araintronbegin=nointron|araintronend=nointron|
GCTCCAGTGGCCTAATGGAtAAGGCTTTGGACTTCTAATCCAAAGAtTGCGGGTTCGAGT
CCCGTCTGGAGTA
>BayalaiB08-376_Baya_104_47|foundby=both|sourceOrg=BayalaiB08-376|sourceseq=Baya_104|tseidentity=Glu|araidentity=Glu|tseac=CTC|araac=(ctc)|+|tsebegin=68382|tseend=68453|arabegin=68382|araend=68453|tsescore=65|arascore=118|tseintronbegin=0|tseintronend=0|araintronbegin=nointron|araintronend=nointron|
TCCGGTGTGGTATAGTGGCtAGAACAAGCGGCTCTCACCCGCTAGaCCCGGGTTCGATCC
CCGGCACCGGAA
>BayalaiB08-376_Baya_104_48|foundby=both|sourceOrg=BayalaiB08-376|sourceseq=Baya_104|tseidentity=Asn|araidentity=Asn|tseac=GTT|araac=(gtt)|-|tsebegin=68511|tseend=68583|arabegin=68511|araend=68583|tsescore=73|arascore=118|tseintronbegin=0|tseintronend=0|araintronbegin=nointron|araintronend=nointron|
TCCTCCCTGGCGCAGTCGGCAGCGCGTTAGGCTGTTAACCTACAGGtCGTTGGTTCGAAT
CCAACGGGAGGAG
>BayalaiB08-376_Baya_130_50|foundby=both|sourceOrg=BayalaiB08-376|sourceseq=Baya_130|tseidentity=Arg|araidentity=Arg|tseac=ACG|araac=(acg)|+|tsebegin=22348|tseend=22419|arabegin=22347|araend=22421|tsescore=72|arascore=119|tseintronbegin=0|tseintronend=0|araintronbegin=nointron|araintronend=nointron|
GTCCGTGTGGCTCAATGGAAGAGCATTTGACTACGGATCAAAGGGtTGCAGGTTCGAATC
CTGTCACGGATG
>BayalaiB08-376_Baya_162_52|foundby=both|sourceOrg=BayalaiB08-376|sourceseq=Baya_162|tseidentity=Ala|araidentity=Ala|tseac=AGC|araac=(agc)|+|tsebegin=133|tseend=205|arabegin=132|araend=206|tsescore=52|arascore=108|tseintronbegin=0|tseintronend=0|araintronbegin=nointron|araintronend=nointron|
GGGGATGTAGCTCAAATGGTAGAGCGACCGCTTAGCATGCGGTAGGtATTGGGATCGATA
CCCAACTTCTCCA
>BayalaiB08-376_Baya_168_53|foundby=both|sourceOrg=BayalaiB08-376|sourceseq=Baya_168|tseidentity=Leu|araidentity=Leu|tseac=CAG|araac=(cag)|-|tsebegin=154|tseend=236|arabegin=154|araend=236|tsescore=75|arascore=116|tseintronbegin=0|tseintronend=0|araintronbegin=nointron|araintronend=nointron|
GGCAAGATGGTCGAGTGGTctAAGACGTTACGTTCAGGTCGTAATCTCCCCTGGAGGCGT
GGGTTCAAACCCCACTCTTGTCA
>BayalaiB08-376_Baya_168_54|foundby=both|sourceOrg=BayalaiB08-376|sourceseq=Baya_168|tseidentity=iMet|araidentity=Met|tseac=CAT|araac=(cat)|+|tsebegin=310|tseend=381|arabegin=310|araend=381|tsescore=71|arascore=116|tseintronbegin=0|tseintronend=0|araintronbegin=nointron|araintronend=nointron|
AGCACCGTAGCGCAGTGGAAGCGCGATGGGCTCATAACCCATAGGtCGTTGGATCGAAAC
CAACCGGTGCTA
>BayalaiB08-376_Baya_178_55|foundby=both|sourceOrg=BayalaiB08-376|sourceseq=Baya_178|tseidentity=Gly|araidentity=Gly|tseac=GCC|araac=(gcc)|-|tsebegin=80|tseend=150|arabegin=80|araend=150|tsescore=69|arascore=122|tseintronbegin=0|tseintronend=0|araintronbegin=nointron|araintronend=nointron|
GCGCAGTTGGTCTAGTGGTAGAATTCTCGCCTGCCACGCGGGAGGCCCGGGTTCGATTCC
CGGACTGCGCA
>BayalaiB08-376_Baya_228_57|foundby=both|sourceOrg=BayalaiB08-376|sourceseq=Baya_228|tseidentity=Val|araidentity=Val|tseac=CAC|araac=(cac)|-|tsebegin=93|tseend=165|arabegin=92|araend=166|tsescore=66|arascore=113|tseintronbegin=0|tseintronend=0|araintronbegin=nointron|araintronend=nointron|
GCGATGGTCGTCTAGTGGTtAGGACATTCGCCTCACACGCGAGAGAtCGCGGGTTCGATC
CCCGCCCGTCGTA
>BayalaiB08-376_Baya_237_58|foundby=both|sourceOrg=BayalaiB08-376|sourceseq=Baya_237|tseidentity=Ile|araidentity=Ile|tseac=TAT|araac=(tat)|-|tsebegin=17791|tseend=17864|arabegin=17791|araend=17864|tsescore=76|arascore=118|tseintronbegin=0|tseintronend=0|araintronbegin=nointron|araintronend=nointron|
GCTCCTGTGGTCTAGTTGGTtAGGACGCTGGTCTTATGAACCGGATAtCGCGGGTTCGAG
CCCCGCCAGGAGCA
>BayalaiB08-376_Baya_237_59|foundby=both|sourceOrg=BayalaiB08-376|sourceseq=Baya_237|tseidentity=Thr|araidentity=Thr|tseac=TGT|araac=(tgt)|-|tsebegin=18258|tseend=18329|arabegin=18258|araend=18329|tsescore=72|arascore=120|tseintronbegin=0|tseintronend=0|araintronbegin=nointron|araintronend=nointron|
GGCCTCATAGCACAGTGGCAGTGCACTGGTCTTGTAAACCAGGGGtCCCGAGTTCAATTC
TCGGTGGGGCCT
>BayalaiB08-376_Baya_237_60|foundby=both|sourceOrg=BayalaiB08-376|sourceseq=Baya_237|tseidentity=Arg|araidentity=Arg|tseac=TCG|araac=(tcg)|+|tsebegin=18404|tseend=18475|arabegin=18403|araend=18476|tsescore=73|arascore=122|tseintronbegin=0|tseintronend=0|araintronbegin=nointron|araintronend=nointron|
GATCTCGTGGCGCAATGGAAGCGCATCAGACTTCGGATCTGAGGGtTGCAGGTTCGAGTC
CTGCCGGGATCG
>BayalaiB08-376_Baya_237_61|foundby=both|sourceOrg=BayalaiB08-376|sourceseq=Baya_237|tseidentity=Leu|araidentity=Leu|tseac=CAG|araac=(cag)|+|tsebegin=18532|tseend=18614|arabegin=18531|araend=18615|tsescore=75|arascore=116|tseintronbegin=0|tseintronend=0|araintronbegin=nointron|araintronend=nointron|
GGCAAGATGGTCGAGTGGTccAAGACGTTACGTTCAGGTCGTAATCTCCCCTGGAGGCGT
GGGTTCAAACCCCACTCTTGTCA
>BayalaiB08-376_Baya_237_62|foundby=both|sourceOrg=BayalaiB08-376|sourceseq=Baya_237|tseidentity=Gln|araidentity=Gln|tseac=TTG|araac=(ttg)|+|tsebegin=18670|tseend=18741|arabegin=18669|araend=18742|tsescore=77|arascore=124|tseintronbegin=0|tseintronend=0|araintronbegin=nointron|araintronend=nointron|
GGTCCTATAGTGTAGTGGTtAGCACAGTGGACTTTGAATCCATTAaCCCAGGTTCGAATC
CTGGTAGGACCA
>BayalaiB08-376_Baya_237_63|foundby=both|sourceOrg=BayalaiB08-376|sourceseq=Baya_237|tseidentity=Val|araidentity=Val|tseac=TAC|araac=(tac)|+|tsebegin=18798|tseend=18870|arabegin=18798|araend=18870|tsescore=71|arascore=111|tseintronbegin=0|tseintronend=0|araintronbegin=nointron|araintronend=nointron|
GCGTGGGTGATCTAGTGGTtATGATGTCTGCTTTACACGCAGAACGtCGCGGGTTCGAAC
CCCGCCCCGCGTA
>BayalaiB08-376_Baya_237_64|foundby=both|sourceOrg=BayalaiB08-376|sourceseq=Baya_237|tseidentity=Gly|araidentity=Gly|tseac=TCC|araac=(tcc)|-|tsebegin=18912|tseend=18983|arabegin=18911|araend=18983|tsescore=66|arascore=116|tseintronbegin=0|tseintronend=0|araintronbegin=nointron|araintronend=nointron|
GCAATTGTGGTCCAACGGTtAAGATCCCCGCCTTCCAAGCGGGTGaCCCGGGTTCGACTC
CCGGCAATTGCA
>BayalaiB08-376_Baya_237_65|foundby=both|sourceOrg=BayalaiB08-376|sourceseq=Baya_237|tseidentity=Trp|araidentity=Trp|tseac=CCA|araac=(cca)|+|tsebegin=19057|tseend=19128|arabegin=19057|araend=19128|tsescore=77|arascore=118|tseintronbegin=0|tseintronend=0|araintronbegin=nointron|araintronend=nointron|
GGGGGCTTAGCACAGTGGTAGTGCATTGGATTCCAAATCCAAGGGtCGCAGGTTCAATCC
CTGCAGTCCTCA
>BayalaiB08-376_Baya_237_66|foundby=both|sourceOrg=BayalaiB08-376|sourceseq=Baya_237|tseidentity=Arg|araidentity=Arg|tseac=ACG|araac=(acg)|-|tsebegin=19466|tseend=19537|arabegin=19464|araend=19538|tsescore=72|arascore=119|tseintronbegin=0|tseintronend=0|araintronbegin=nointron|araintronend=nointron|
GTCCGTGTGGCTCAATGGAAGAGCATTTGACTACGGATCAAAGGGtTGCAGGTTCGAATC
CTGTCACGGATG
>BayalaiB08-376_Baya_294_68|foundby=both|sourceOrg=BayalaiB08-376|sourceseq=Baya_294|tseidentity=Asp|araidentity=Asp|tseac=GTC|araac=(gtc)|+|tsebegin=9666|tseend=9737|arabegin=9666|araend=9738|tsescore=70|arascore=124|tseintronbegin=0|tseintronend=0|araintronbegin=nointron|araintronend=nointron|
TTCTCGGTAGTATAGTGGTtAGTATACCCGCCTGTCACGCGGGTGaCCCGGGTTCAATTC
CCGGCCGGGAAG
>BayalaiB08-376_Baya_294_69|foundby=both|sourceOrg=BayalaiB08-376|sourceseq=Baya_294|tseidentity=Asn|araidentity=Asn|tseac=GTT|araac=(gtt)|+|tsebegin=9795|tseend=9867|arabegin=9795|araend=9868|tsescore=73|arascore=118|tseintronbegin=0|tseintronend=0|araintronbegin=nointron|araintronend=nointron|
TCCTCCCTGGCGCAGTCGGCAGCGCGTTAGGCTGTTAACCTACAGGtCGTTGGTTCGAAT
CCAACGGGAGGAG
>BayalaiB08-376_Baya_294_70|foundby=both|sourceOrg=BayalaiB08-376|sourceseq=Baya_294|tseidentity=Glu|araidentity=Glu|tseac=CTC|araac=(ctc)|+|tsebegin=9923|tseend=9994|arabegin=9923|araend=9995|tsescore=65|arascore=118|tseintronbegin=0|tseintronend=0|araintronbegin=nointron|araintronend=nointron|
TCCGGTGTGGTATAGTGGCtAGAACAAGCGGCTCTCACCCGCTAGaCCCGGGTTCGATCC
CCGGCACCGGAA
>BayalaiB08-376_Baya_296_71|foundby=both|sourceOrg=BayalaiB08-376|sourceseq=Baya_296|tseidentity=Arg|araidentity=Arg|tseac=CCG|araac=(ccg)|-|tsebegin=1078|tseend=1149|arabegin=1077|araend=1149|tsescore=71|arascore=118|tseintronbegin=0|tseintronend=0|araintronbegin=nointron|araintronend=nointron|
GACGTTGTGGCGCAATGGAAGCGCGTTGGATTCCGGATCCAAAGGtTGCGGGTTCGAGCC
CCGTCAGCGTTA
>BayalaiB08-376_Baya_296_72|foundby=both|sourceOrg=BayalaiB08-376|sourceseq=Baya_296|tseidentity=Val|araidentity=Val|tseac=CAC|araac=(cac)|+|tsebegin=1221|tseend=1293|arabegin=1220|araend=1294|tsescore=66|arascore=113|tseintronbegin=0|tseintronend=0|araintronbegin=nointron|araintronend=nointron|
GCGATGGTCGTCTAGTGGTtAGGACATTCGCCTCACACGCGAGAGAtCGCGGGTTCGATC
CCCGCCCGTCGTA
>BayalaiB08-376_Baya_296_73|foundby=both|sourceOrg=BayalaiB08-376|sourceseq=Baya_296|tseidentity=His|araidentity=His|tseac=GTG|araac=(gtg)|+|tsebegin=1351|tseend=1421|arabegin=1351|araend=1421|tsescore=60|arascore=115|tseintronbegin=0|tseintronend=0|araintronbegin=nointron|araintronend=nointron|
GGGGAGATAGTTCAGTGGCAGAACATCAGATTGTGGCTCTGAATaCCCGGGTCCGATTCC
CGGTCTTCCCT
>BayalaiB08-376_Baya_296_74|foundby=both|sourceOrg=BayalaiB08-376|sourceseq=Baya_296|tseidentity=Glu|araidentity=Glu|tseac=TTC|araac=(ttc)|-|tsebegin=1473|tseend=1544|arabegin=1473|araend=1544|tsescore=62|arascore=117|tseintronbegin=0|tseintronend=0|araintronbegin=nointron|araintronend=nointron|
TCCGGTATAGTATAATGGTtAGAACACCTGGCTTTCACCCAGGAAaTCCGGGTTCGATCC
CCGGTACCGGAG
>BayalaiB08-376_Baya_297_75|foundby=both|sourceOrg=BayalaiB08-376|sourceseq=Baya_297|tseidentity=Glu|araidentity=Glu|tseac=CTC|araac=(ctc)|+|tsebegin=184|tseend=255|arabegin=183|araend=256|tsescore=65|arascore=118|tseintronbegin=0|tseintronend=0|araintronbegin=nointron|araintronend=nointron|
TCCGGTGTGGTATAGTGGCtAGAACAAGCGGCTCTCACCCGCTAGaCCCGGGTTCGATCC
CCGGCACCGGAA
>BayalaiB08-376_Baya_297_76|foundby=both|sourceOrg=BayalaiB08-376|sourceseq=Baya_297|tseidentity=Gly|araidentity=Gly|tseac=GCC|araac=(gcc)|+|tsebegin=60|tseend=130|arabegin=60|araend=130|tsescore=69|arascore=122|tseintronbegin=0|tseintronend=0|araintronbegin=nointron|araintronend=nointron|
GCGCAGTTGGTCTAGTGGTAGAATTCTCGCCTGCCACGCGGGAGGCCCGGGTTCGATTCC
CGGACTGCGCA
>BayalaiB08-376_Baya_300_77|foundby=both|sourceOrg=BayalaiB08-376|sourceseq=Baya_300|tseidentity=Trp|araidentity=Trp|tseac=CCA|araac=(cca)|+|tsebegin=109|tseend=180|arabegin=109|araend=180|tsescore=76|arascore=117|tseintronbegin=0|tseintronend=0|araintronbegin=nointron|araintronend=nointron|
GGGGGTTTAGCACAGTGGTAGTGCATTGGATTCCAAATCCAAGGGtCGCAGGTTCAATCC
CTGCAATCCTCA
>BayalaiB08-376_Baya_312_78|foundby=both|sourceOrg=BayalaiB08-376|sourceseq=Baya_312|tseidentity=Leu|araidentity=Leu|tseac=AAG|araac=(aag)|-|tsebegin=659|tseend=740|arabegin=659|araend=740|tsescore=76|arascore=116|tseintronbegin=0|tseintronend=0|araintronbegin=nointron|araintronend=nointron|
GGCGAGATGGTCGAGTGGTctAAGACGTTGGATTAAGGTTCCAATCCTTTCGAGGgCGTG
GGTTCAAACCCCACTCTCGTCA
>BayalaiB08-376_Baya_357_79|foundby=both|sourceOrg=BayalaiB08-376|sourceseq=Baya_357|tseidentity=His|araidentity=His|tseac=GTG|araac=(gtg)|+|tsebegin=83|tseend=153|arabegin=83|araend=153|tsescore=60|arascore=115|tseintronbegin=0|tseintronend=0|araintronbegin=nointron|araintronend=nointron|
GGGGAGATAGTTCAGTGGCAGAACATCAGATTGTGGCTCTGAATaCCCGGGTCCGATTCC
CGGTCTTCCCT
>CfasciculataCfCl_CfaC1_01_1|foundby=both|sourceOrg=CfasciculataCfCl|sourceseq=CfaC1_01|tseidentity=Trp|araidentity=Trp|tseac=CCA|araac=(cca)|+|tsebegin=181244|tseend=181315|arabegin=181244|araend=181315|tsescore=79|arascore=116|tseintronbegin=0|tseintronend=0|araintronbegin=nointron|araintronend=nointron|
GGGGGCTTAGCTCAGTGGTAGAGCATTGGATTCCAAATCCAGGGGtCGCAGGTTCAATCC
CTGCAGTCCTCA
>CfasciculataCfCl_CfaC1_01_2|foundby=both|sourceOrg=CfasciculataCfCl|sourceseq=CfaC1_01|tseidentity=Val|araidentity=Val|tseac=CAC|araac=(cac)|+|tsebegin=408538|tseend=408610|arabegin=408538|araend=408610|tsescore=65|arascore=112|tseintronbegin=0|tseintronend=0|araintronbegin=nointron|araintronend=nointron|
GCGATGGTCGTCTAGTGGTtAGGACATTCGCCTCACACGCGAGAGAtCGCGGGTTCAATC
CCCGCCCGTCGTA
>CfasciculataCfCl_CfaC1_02_4|foundby=both|sourceOrg=CfasciculataCfCl|sourceseq=CfaC1_02|tseidentity=Arg|araidentity=Arg|tseac=ACG|araac=(acg)|+|tsebegin=380166|tseend=380237|arabegin=380166|araend=380237|tsescore=72|arascore=120|tseintronbegin=0|tseintronend=0|araintronbegin=nointron|araintronend=nointron|
GTCCGTGTGGCTCAATGGAAGAGCATCTGACTACGGATCAGAGGGtTGCAGGTTCGAATC
CTGTCACGGATG
>CfasciculataCfCl_CfaC1_04_6|foundby=both|sourceOrg=CfasciculataCfCl|sourceseq=CfaC1_04|tseidentity=Lys|araidentity=Lys|tseac=CTT|araac=(ctt)|+|tsebegin=555731|tseend=555803|arabegin=555731|araend=555804|tsescore=86|arascore=124|tseintronbegin=0|tseintronend=0|araintronbegin=nointron|araintronend=nointron|
GCATTCCTAGCTCAGTCGGTAGAGCGCACGGCTCTTAACCGTGTGGtCGTGGGTTCGATC
CCCACGGAGTGCG
>CfasciculataCfCl_CfaC1_04_7|foundby=both|sourceOrg=CfasciculataCfCl|sourceseq=CfaC1_04|tseidentity=Gly|araidentity=Gly|tseac=GCC|araac=(gcc)|-|tsebegin=555856|tseend=555926|arabegin=555856|araend=555926|tsescore=69|arascore=122|tseintronbegin=0|tseintronend=0|araintronbegin=nointron|araintronend=nointron|
GCGCAGTTGGTCTAGTGGTAGAATTCTCGCCTGCCACGCGGGAGGCCCGGGTTCGATTCC
CGGACTGCGCA
>CfasciculataCfCl_CfaC1_04_8|foundby=both|sourceOrg=CfasciculataCfCl|sourceseq=CfaC1_04|tseidentity=Asn|araidentity=Asn|tseac=GTT|araac=(gtt)|-|tsebegin=555988|tseend=556060|arabegin=555987|araend=556060|tsescore=73|arascore=118|tseintronbegin=0|tseintronend=0|araintronbegin=nointron|araintronend=nointron|
TCCTCCCTGGCGCAGTCGGCAGCGCGTTAGGCTGTTAACCTACAGGtCGTTGGTTCGAAT
CCAACGGGAGGAG
>CfasciculataCfCl_CfaC1_05_10|foundby=both|sourceOrg=CfasciculataCfCl|sourceseq=CfaC1_05|tseidentity=iMet|araidentity=Met|tseac=CAT|araac=(cat)|+|tsebegin=279127|tseend=279198|arabegin=279127|araend=279198|tsescore=67|arascore=115|tseintronbegin=0|tseintronend=0|araintronbegin=nointron|araintronend=nointron|
AGCACCGTAGCGCAGTGGAAGCGCGATGGGCTCATAACCCATAGGtCGTTGGATCGAAAC
CAATCGGTGCTA
>CfasciculataCfCl_CfaC1_05_11|foundby=both|sourceOrg=CfasciculataCfCl|sourceseq=CfaC1_05|tseidentity=Leu|araidentity=Leu|tseac=CAG|araac=(cag)|+|tsebegin=279262|tseend=279344|arabegin=279262|araend=279345|tsescore=75|arascore=117|tseintronbegin=0|tseintronend=0|araintronbegin=nointron|araintronend=nointron|
GGCAAGATGGTCGAGTGGTccAAGACGTCACGTTCAGGTCGTGATCTCCCCTGGAGGCGT
GGGTTCAAACCCCACTCTTGTCA
>CfasciculataCfCl_CfaC1_05_12|foundby=both|sourceOrg=CfasciculataCfCl|sourceseq=CfaC1_05|tseidentity=Val|araidentity=Val|tseac=CAC|araac=(cac)|+|tsebegin=416364|tseend=416436|arabegin=416364|araend=416437|tsescore=65|arascore=112|tseintronbegin=0|tseintronend=0|araintronbegin=nointron|araintronend=nointron|
GCGATGGTCGTCTAGTGGTtAGGACATTCGCCTCACACGCGAGAGAtCGCGGGTTCAATC
CCCGCCCGTCGTA
>CfasciculataCfCl_CfaC1_05_13|foundby=both|sourceOrg=CfasciculataCfCl|sourceseq=CfaC1_05|tseidentity=His|araidentity=His|tseac=GTG|araac=(gtg)|+|tsebegin=416500|tseend=416570|arabegin=416500|araend=416571|tsescore=62|arascore=116|tseintronbegin=0|tseintronend=0|araintronbegin=nointron|araintronend=nointron|
GGGGAAATAGTTCAGTGGCAGAACATCAGATTGTGGCTCTGAATaCCCGGGTCCGATTCC
CGGTTTCCCCT
>CfasciculataCfCl_CfaC1_05_14|foundby=both|sourceOrg=CfasciculataCfCl|sourceseq=CfaC1_05|tseidentity=Phe|araidentity=Phe|tseac=GAA|araac=(gaa)|+|tsebegin=416631|tseend=416703|arabegin=416631|araend=416703|tsescore=91|arascore=121|tseintronbegin=0|tseintronend=0|araintronbegin=nointron|araintronend=nointron|
GCCGCGATAGCTCAGTTGGGAGAGCGTCAGACTGAAGATCTGAAGGtCCCTGGTTCGATC
CCGGGTCGCGGCA
>CfasciculataCfCl_CfaC1_05_15|foundby=both|sourceOrg=CfasciculataCfCl|sourceseq=CfaC1_05|tseidentity=Glu|araidentity=Glu|tseac=TTC|araac=(ttc)|-|tsebegin=438740|tseend=438811|arabegin=438739|araend=438812|tsescore=63|arascore=113|tseintronbegin=0|tseintronend=0|araintronbegin=nointron|araintronend=nointron|
TCCGATGTAGTATAACGGTtAGAACACCTGGCTTTCACCCAGGAGaCCCGGGTTCGATTC
CCGGTATCGGAG
>CfasciculataCfCl_CfaC1_05_16|foundby=both|sourceOrg=CfasciculataCfCl|sourceseq=CfaC1_05|tseidentity=Val|araidentity=Val|tseac=CAC|araac=(cac)|-|tsebegin=438874|tseend=438946|arabegin=438873|araend=438946|tsescore=65|arascore=112|tseintronbegin=0|tseintronend=0|araintronbegin=nointron|araintronend=nointron|
GCGATGGTCGTCTAGTGGTtAGGACATTCGCCTCACACGCGAGAGAtCGCGGGTTCAATC
CCCGCCCGTCGTA
>CfasciculataCfCl_CfaC1_05_17|foundby=both|sourceOrg=CfasciculataCfCl|sourceseq=CfaC1_05|tseidentity=Arg|araidentity=Arg|tseac=CCG|araac=(ccg)|+|tsebegin=439021|tseend=439092|arabegin=439021|araend=439093|tsescore=66|arascore=118|tseintronbegin=0|tseintronend=0|araintronbegin=nointron|araintronend=nointron|
GACGTTGTGGCGCAATGGAAGCGCGTCGGATTCCGGATCCGAAGGtTGTGGGTTCGACCC
CCATCAGCGTTG
>CfasciculataCfCl_CfaC1_05_18|foundby=both|sourceOrg=CfasciculataCfCl|sourceseq=CfaC1_05|tseidentity=His|araidentity=His|tseac=GTG|araac=(gtg)|+|tsebegin=439159|tseend=439229|arabegin=439159|araend=439230|tsescore=62|arascore=116|tseintronbegin=0|tseintronend=0|araintronbegin=nointron|araintronend=nointron|
GGGGAAATAGTTCAGTGGCAGAACATCAGATTGTGGCTCTGAATaCCCGGGTCCGATTCC
CGGTTTCCCCT
>CfasciculataCfCl_CfaC1_06_20|foundby=both|sourceOrg=CfasciculataCfCl|sourceseq=CfaC1_06|tseidentity=Ala|araidentity=Ala|tseac=AGC|araac=(agc)|+|tsebegin=244747|tseend=244819|arabegin=244746|araend=244821|tsescore=54|arascore=108|tseintronbegin=0|tseintronend=0|araintronbegin=nointron|araintronend=nointron|
GGGGATGTAGCTCAGATGGTAGAGCGACCGCTTAGCATGCGGTAGGtATTGGGATCGATA
CCCAACTTCTCCA
>CfasciculataCfCl_CfaC1_07_21|foundby=both|sourceOrg=CfasciculataCfCl|sourceseq=CfaC1_07|tseidentity=Lys|araidentity=Lys|tseac=CTT|araac=(ctt)|-|tsebegin=173343|tseend=173415|arabegin=173342|araend=173415|tsescore=86|arascore=124|tseintronbegin=0|tseintronend=0|araintronbegin=nointron|araintronend=nointron|
GCATTCCTAGCTCAGTCGGTAGAGCGCACGGCTCTTAACCGTGTGGtCGTGGGTTCGATC
CCCACGGAGTGCG
>CfasciculataCfCl_CfaC1_07_22|foundby=both|sourceOrg=CfasciculataCfCl|sourceseq=CfaC1_07|tseidentity=Leu|araidentity=Leu|tseac=AAG|araac=(aag)|-|tsebegin=173489|tseend=173570|arabegin=173488|araend=173570|tsescore=74|arascore=116|tseintronbegin=0|tseintronend=0|araintronbegin=nointron|araintronend=nointron|
GGTGAGATGGTCGAGTGGTctAAGACGTTGGATTAAGGTTCCAATCCTTTCGAGGgCGTG
GGTTCAAACCCCACTCTCATCA
>CfasciculataCfCl_CfaC1_07_23|foundby=both|sourceOrg=CfasciculataCfCl|sourceseq=CfaC1_07|tseidentity=Ala|araidentity=Ala|tseac=CGC|araac=(cgc)|+|tsebegin=173646|tseend=173717|arabegin=173646|araend=173718|tsescore=73|arascore=118|tseintronbegin=0|tseintronend=0|araintronbegin=nointron|araintronend=nointron|
GGGCGTATAGCTCAGTGGTAGAGCGTCCGTTTCGCATACGGAAGGcCTAGGGTTCGATCC
CCTATTCGTCCA
>CfasciculataCfCl_CfaC1_07_24|foundby=both|sourceOrg=CfasciculataCfCl|sourceseq=CfaC1_07|tseidentity=Gly|araidentity=Gly|tseac=CCC|araac=(ccc)|+|tsebegin=173778|tseend=173848|arabegin=173778|araend=173849|tsescore=72|arascore=122|tseintronbegin=0|tseintronend=0|araintronbegin=nointron|araintronend=nointron|
GCGCCGCTGGTCTAGTGGCATGATGGTACCCTCCCAAGGTATTGaCCCGGGTTCGATTCC
CGGGCGGCGCA
>CfasciculataCfCl_CfaC1_07_25|foundby=both|sourceOrg=CfasciculataCfCl|sourceseq=CfaC1_07|tseidentity=Ala|araidentity=Ala|tseac=CGC|araac=(cgc)|-|tsebegin=183429|tseend=183500|arabegin=183428|araend=183500|tsescore=73|arascore=118|tseintronbegin=0|tseintronend=0|araintronbegin=nointron|araintronend=nointron|
GGGCGTATAGCTCAGTGGTAGAGCGTCCGTTTCGCATACGGAAGGcCTAGGGTTCGATCC
CCTATTCGTCCA
>CfasciculataCfCl_CfaC1_07_26|foundby=both|sourceOrg=CfasciculataCfCl|sourceseq=CfaC1_07|tseidentity=Leu|araidentity=Leu|tseac=AAG|araac=(aag)|+|tsebegin=183575|tseend=183656|arabegin=183575|araend=183657|tsescore=74|arascore=116|tseintronbegin=0|tseintronend=0|araintronbegin=nointron|araintronend=nointron|
GGTGAGATGGTCGAGTGGTctAAGACGTTGGATTAAGGTTCCAATCCTTTCGAGGgCGTG
GGTTCAAACCCCACTCTCATCA
>CfasciculataCfCl_CfaC1_07_27|foundby=both|sourceOrg=CfasciculataCfCl|sourceseq=CfaC1_07|tseidentity=Met|araidentity=Met|tseac=CAT|araac=(cat)|-|tsebegin=414233|tseend=414305|arabegin=414233|araend=414305|tsescore=72|arascore=113|tseintronbegin=0|tseintronend=0|araintronbegin=nointron|araintronend=nointron|
GCGAGCGTAGCGCAGTCGGCAGCGCGTGGGTCTCATAATCCCAAGGtCGTGAGTTCGATC
CTCACCGGTCGCA
>CfasciculataCfCl_CfaC1_07_28|foundby=both|sourceOrg=CfasciculataCfCl|sourceseq=CfaC1_07|tseidentity=Arg|araidentity=Arg|tseac=ACG|araac=(acg)|+|tsebegin=414384|tseend=414455|arabegin=414384|araend=414455|tsescore=72|arascore=120|tseintronbegin=0|tseintronend=0|araintronbegin=nointron|araintronend=nointron|
GTCCGTGTGGCTCAATGGAAGAGCATCTGACTACGGATCAGAGGGtTGCAGGTTCGAATC
CTGTCACGGATG
>CfasciculataCfCl_CfaC1_08_30|foundby=both|sourceOrg=CfasciculataCfCl|sourceseq=CfaC1_08|tseidentity=Arg|araidentity=Arg|tseac=ACG|araac=(acg)|-|tsebegin=453246|tseend=453317|arabegin=453246|araend=453317|tsescore=72|arascore=120|tseintronbegin=0|tseintronend=0|araintronbegin=nointron|araintronend=nointron|
GTCCGTGTGGCTCAATGGAAGAGCATCTGACTACGGATCAGAGGGtTGCAGGTTCGAATC
CTGTCACGGATG
>CfasciculataCfCl_CfaC1_08_31|foundby=both|sourceOrg=CfasciculataCfCl|sourceseq=CfaC1_08|tseidentity=Arg|araidentity=Arg|tseac=ACG|araac=(acg)|-|tsebegin=465850|tseend=465921|arabegin=465850|araend=465921|tsescore=72|arascore=120|tseintronbegin=0|tseintronend=0|araintronbegin=nointron|araintronend=nointron|
GTCCGTGTGGCTCAATGGAAGAGCATCTGACTACGGATCAGAGGGtTGCAGGTTCGAATC
CTGTCACGGATG
>CfasciculataCfCl_CfaC1_09_32|foundby=both|sourceOrg=CfasciculataCfCl|sourceseq=CfaC1_09|tseidentity=Asp|araidentity=Asp|tseac=GTC|araac=(gtc)|-|tsebegin=322057|tseend=322128|arabegin=322056|araend=322128|tsescore=70|arascore=124|tseintronbegin=0|tseintronend=0|araintronbegin=nointron|araintronend=nointron|
TTCTCGGTAGTATAGTGGTtAGTATACCCGCCTGTCACGCGGGTGaCCCGGGTTCAATTC
CCGGCCGGGAAG
>CfasciculataCfCl_CfaC1_09_33|foundby=both|sourceOrg=CfasciculataCfCl|sourceseq=CfaC1_09|tseidentity=Ser|araidentity=Ser|tseac=GCT|araac=(gct)|+|tsebegin=322205|tseend=322285|arabegin=322205|araend=322285|tsescore=76|arascore=121|tseintronbegin=0|tseintronend=0|araintronbegin=nointron|araintronend=nointron|
GCAAATATGGCCGAGTGGTtAAGGCGCCTGCCTGCTAAGCAGGTGTGATCTCACGCGAAG
GTTCGAACCCTTCTGTTTGCG
>CfasciculataCfCl_CfaC1_09_34|foundby=both|sourceOrg=CfasciculataCfCl|sourceseq=CfaC1_09|tseidentity=Ala|araidentity=Ala|tseac=AGC|araac=(agc)|+|tsebegin=322346|tseend=322418|arabegin=322345|araend=322420|tsescore=54|arascore=108|tseintronbegin=0|tseintronend=0|araintronbegin=nointron|araintronend=nointron|
GGGGATGTAGCTCAGATGGTAGAGCGACCGCTTAGCATGCGGTAGGtATTGGGATCGATA
CCCAACTTCTCCA
>CfasciculataCfCl_CfaC1_10_37|foundby=both|sourceOrg=CfasciculataCfCl|sourceseq=CfaC1_10|tseidentity=Thr|araidentity=Thr|tseac=CGT|araac=(cgt)|+|tsebegin=561082|tseend=561153|arabegin=561082|araend=561153|tsescore=70|arascore=121|tseintronbegin=0|tseintronend=0|araintronbegin=nointron|araintronend=nointron|
GGCCGCTTAGCACAGTGGCAGTGCACCACTCTCGTAAAGTGGGGGtCGCGAGTTCGATTC
TCGCAGTGGCCT
>CfasciculataCfCl_CfaC1_11_38|foundby=both|sourceOrg=CfasciculataCfCl|sourceseq=CfaC1_11|tseidentity=Ala|araidentity=Ala|tseac=CGC|araac=(cgc)|-|tsebegin=284819|tseend=284890|arabegin=284818|araend=284890|tsescore=73|arascore=118|tseintronbegin=0|tseintronend=0|araintronbegin=nointron|araintronend=nointron|
GGGCGTATAGCTCAGTGGTAGAGCGTCCGTTTCGCATACGGAAGGcCTAGGGTTCGATCC
CCTATTCGTCCA
>CfasciculataCfCl_CfaC1_11_39|foundby=both|sourceOrg=CfasciculataCfCl|sourceseq=CfaC1_11|tseidentity=Pro|araidentity=Pro|tseac=CGG|araac=(cgg)|-|tsebegin=298933|tseend=299004|arabegin=298933|araend=299004|tsescore=70|arascore=124|tseintronbegin=0|tseintronend=0|araintronbegin=nointron|araintronend=nointron|
GGCCGCTTAGTCTAGTGGTATGATTCCCGCTTCGGGTGCGGGAGGtCAGGGGTTCAATTC
CCCTAGCGGCCC
>CfasciculataCfCl_CfaC1_12_40|foundby=both|sourceOrg=CfasciculataCfCl|sourceseq=CfaC1_12|tseidentity=Gln|araidentity=Gln|tseac=CTG|araac=(ctg)|-|tsebegin=484743|tseend=484814|arabegin=484741|araend=484815|tsescore=67|arascore=119|tseintronbegin=0|tseintronend=0|araintronbegin=nointron|araintronend=nointron|
GCTCCTATAGTGTAGCGGTtATCACCTCGGACTCTGAATCCGATAaCCCTGGTTCGAGTC
CAGGTAGGAGTG
>CfasciculataCfCl_CfaC1_13_42|foundby=both|sourceOrg=CfasciculataCfCl|sourceseq=CfaC1_13|tseidentity=Pro|araidentity=Pro|tseac=AGG|araac=(agg)|+|tsebegin=403195|tseend=403266|arabegin=403195|araend=403267|tsescore=66|arascore=123|tseintronbegin=0|tseintronend=0|araintronbegin=nointron|araintronend=nointron|
GGTCCAGTGGTCTAGTGGCATGATTCTCCCTTAGGGTGGGAGAGGtCCCGGGTTCAATTC
CCGGCTGGACCC
>CfasciculataCfCl_CfaC1_13_43|foundby=both|sourceOrg=CfasciculataCfCl|sourceseq=CfaC1_13|tseidentity=Val|araidentity=Val|tseac=AAC|araac=(aac)|+|tsebegin=403327|tseend=403400|arabegin=403327|araend=403401|tsescore=60|arascore=116|tseintronbegin=0|tseintronend=0|araintronbegin=nointron|araintronend=nointron|
GCGCGGTTGGTCTAGGTGGTtATGACGTCGCTTTAACACGGCGAAGGtCTCGGGTTCAAG
TCCCGAACTGCGTA
>CfasciculataCfCl_CfaC1_13_44|foundby=both|sourceOrg=CfasciculataCfCl|sourceseq=CfaC1_13|tseidentity=Lys|araidentity=Lys|tseac=CTT|araac=(ctt)|+|tsebegin=403461|tseend=403533|arabegin=403461|araend=403534|tsescore=86|arascore=124|tseintronbegin=0|tseintronend=0|araintronbegin=nointron|araintronend=nointron|
GCATTCCTAGCTCAGTCGGTAGAGCGCACGGCTCTTAACCGTGTGGtCGTGGGTTCGATC
CCCACGGAGTGCG
>CfasciculataCfCl_CfaC1_15_46|foundby=both|sourceOrg=CfasciculataCfCl|sourceseq=CfaC1_15|tseidentity=Lys|araidentity=Lys|tseac=CTT|araac=(ctt)|+|tsebegin=198177|tseend=198249|arabegin=198177|araend=198250|tsescore=86|arascore=124|tseintronbegin=0|tseintronend=0|araintronbegin=nointron|araintronend=nointron|
GCATTCCTAGCTCAGTCGGTAGAGCGCACGGCTCTTAACCGTGTGGtCGTGGGTTCGATC
CCCACGGAGTGCG
>CfasciculataCfCl_CfaC1_15_47|foundby=both|sourceOrg=CfasciculataCfCl|sourceseq=CfaC1_15|tseidentity=Ile|araidentity=Ile|tseac=TAT|araac=(tat)|+|tsebegin=235929|tseend=236002|arabegin=235929|araend=236002|tsescore=80|arascore=118|tseintronbegin=0|tseintronend=0|araintronbegin=nointron|araintronend=nointron|
GCTCTCGTGGTCTAGTTGGTcAGGACGCTGGTCTTATGAACCGGATGtCGCGGGTTCGAG
CCCCGCCGAGAGCA
>CfasciculataCfCl_CfaC1_15_48|foundby=both|sourceOrg=CfasciculataCfCl|sourceseq=CfaC1_15|tseidentity=Val|araidentity=Val|tseac=TAC|araac=(tac)|-|tsebegin=236046|tseend=236118|arabegin=236046|araend=236118|tsescore=71|arascore=111|tseintronbegin=0|tseintronend=0|araintronbegin=nointron|araintronend=nointron|
GCGTGGGTGATCTAGTGGTtATGATGTCTGCTTTACACGCAGAACGtCGCGGGTTCGAAC
CCCGCCCCGCGTA
>CfasciculataCfCl_CfaC1_15_49|foundby=both|sourceOrg=CfasciculataCfCl|sourceseq=CfaC1_15|tseidentity=Gln|araidentity=Gln|tseac=TTG|araac=(ttg)|-|tsebegin=236183|tseend=236254|arabegin=236182|araend=236254|tsescore=75|arascore=121|tseintronbegin=0|tseintronend=0|araintronbegin=nointron|araintronend=nointron|
GCTCCTATAGTGTAGTGGTtATCACTTTGGACTTTGAATCCGGAAaCCCAGGTTCGAATC
CTGGTAGGAGCA
>CfasciculataCfCl_CfaC1_15_50|foundby=both|sourceOrg=CfasciculataCfCl|sourceseq=CfaC1_15|tseidentity=Arg|araidentity=Arg|tseac=ACG|araac=(acg)|-|tsebegin=236315|tseend=236386|arabegin=236315|araend=236386|tsescore=72|arascore=120|tseintronbegin=0|tseintronend=0|araintronbegin=nointron|araintronend=nointron|
GTCCGTGTGGCTCAATGGAAGAGCATCTGACTACGGATCAGAGGGtTGCAGGTTCGAATC
CTGTCACGGATG
>CfasciculataCfCl_CfaC1_15_51|foundby=both|sourceOrg=CfasciculataCfCl|sourceseq=CfaC1_15|tseidentity=Leu|araidentity=Leu|tseac=CAG|araac=(cag)|+|tsebegin=236615|tseend=236697|arabegin=236615|araend=236698|tsescore=75|arascore=117|tseintronbegin=0|tseintronend=0|araintronbegin=nointron|araintronend=nointron|
GGCAAGATGGTCGAGTGGTccAAGACGTCACGTTCAGGTCGTGATCTCCCCTGGAGGCGT
GGGTTCAAACCCCACTCTTGTCA
>CfasciculataCfCl_CfaC1_15_52|foundby=both|sourceOrg=CfasciculataCfCl|sourceseq=CfaC1_15|tseidentity=Thr|araidentity=Thr|tseac=TGT|araac=(tgt)|-|tsebegin=236740|tseend=236811|arabegin=236739|araend=236812|tsescore=72|arascore=120|tseintronbegin=0|tseintronend=0|araintronbegin=nointron|araintronend=nointron|
GGCCGCTTAGCACAGTGGCAGTGCACTGGTCTTGTAAACCAGGGGtCCCGAGTTCAATTC
TCGGAGTGGCCT
>CfasciculataCfCl_CfaC1_15_53|foundby=both|sourceOrg=CfasciculataCfCl|sourceseq=CfaC1_15|tseidentity=Arg|araidentity=Arg|tseac=TCG|araac=(tcg)|+|tsebegin=236885|tseend=236956|arabegin=236884|araend=236957|tsescore=73|arascore=121|tseintronbegin=0|tseintronend=0|araintronbegin=nointron|araintronend=nointron|
GGCCTCTTGGCGCAATGGAAGCGCATCAGACTTCGGATCTGAGGGtTGCAGGTTCGAGTC
CTGCAGGGGTCG
>CfasciculataCfCl_CfaC1_15_54|foundby=both|sourceOrg=CfasciculataCfCl|sourceseq=CfaC1_15|tseidentity=Trp|araidentity=Trp|tseac=CCA|araac=(cca)|-|tsebegin=237013|tseend=237084|arabegin=237012|araend=237084|tsescore=79|arascore=116|tseintronbegin=0|tseintronend=0|araintronbegin=nointron|araintronend=nointron|
GGGGGCTTAGCTCAGTGGTAGAGCATTGGATTCCAAATCCAGGGGtCGCAGGTTCAATCC
CTGCAGTCCTCA
>CfasciculataCfCl_CfaC1_15_55|foundby=both|sourceOrg=CfasciculataCfCl|sourceseq=CfaC1_15|tseidentity=Lys|araidentity=Lys|tseac=TTT|araac=(ttt)|+|tsebegin=237385|tseend=237457|arabegin=237385|araend=237458|tsescore=84|arascore=122|tseintronbegin=0|tseintronend=0|araintronbegin=nointron|araintronend=nointron|
GCGCTCCTAGCTCAGTTGGTAGAGCGCGTGGCTTTTAACCTCGTGGtCGTGGGTTCGAGC
CCCACGGAGCGCG
>CfasciculataCfCl_CfaC1_15_56|foundby=both|sourceOrg=CfasciculataCfCl|sourceseq=CfaC1_15|tseidentity=Gly|araidentity=Gly|tseac=TCC|araac=(tcc)|+|tsebegin=237522|tseend=237593|arabegin=237522|araend=237593|tsescore=66|arascore=116|tseintronbegin=0|tseintronend=0|araintronbegin=nointron|araintronend=nointron|
GCAATTGTGGTCCAACGGTtAAGATCCCCGCCTTCCAAGCGGGTGaCCCGGGTTCGACTC
CCGGCAATTGCA
>CfasciculataCfCl_CfaC1_18_58|foundby=both|sourceOrg=CfasciculataCfCl|sourceseq=CfaC1_18|tseidentity=Ile|araidentity=Ile|tseac=AAT|araac=(aat)|+|tsebegin=501592|tseend=501665|arabegin=501592|araend=501666|tsescore=80|arascore=119|tseintronbegin=0|tseintronend=0|araintronbegin=nointron|araintronend=nointron|
GCTCTCATAGCTCAGTCGGTtAGAGCGTGGGTCTAATAAGCCCAAGGtCACAGGTTCGAC
CCCTGTTGGGAGCA
>CfasciculataCfCl_CfaC1_20_61|foundby=both|sourceOrg=CfasciculataCfCl|sourceseq=CfaC1_20|tseidentity=Leu|araidentity=Leu|tseac=CAA|araac=(caa)|-|tsebegin=793948|tseend=794029|arabegin=793947|araend=794029|tsescore=77|arascore=117|tseintronbegin=0|tseintronend=0|araintronbegin=nointron|araintronend=nointron|
GGCAGGATGGCCGAGTGGTctAAGGCGGGAGACTCAAGTTCTCTTCTATTCGTAGGCGCG
GGTTCGAACCCCGCTCCTGTCA
>CfasciculataCfCl_CfaC1_20_62|foundby=both|sourceOrg=CfasciculataCfCl|sourceseq=CfaC1_20|tseidentity=Ser|araidentity=Ser|tseac=CGA|araac=(cga)|-|tsebegin=794092|tseend=794172|arabegin=794092|araend=794172|tsescore=67|arascore=119|tseintronbegin=0|tseintronend=0|araintronbegin=nointron|araintronend=nointron|
GTCACCATACCCAAGTGGTtACGGGGGTTGACTCGAAATCAACTGCGATCTCGCGCGCAG
GTTCGAATCCTGCTGGTGACG
>CfasciculataCfCl_CfaC1_21_63|foundby=both|sourceOrg=CfasciculataCfCl|sourceseq=CfaC1_21|tseidentity=Pro|araidentity=Pro|tseac=CGG|araac=(cgg)|+|tsebegin=246705|tseend=246776|arabegin=246705|araend=246776|tsescore=70|arascore=124|tseintronbegin=0|tseintronend=0|araintronbegin=nointron|araintronend=nointron|
GGCCGCTTAGTCTAGTGGTATGATTCCCGCTTCGGGTGCGGGAGGtCAGGGGTTCAATTC
CCCTAGCGGCCC
>CfasciculataCfCl_CfaC1_22_66|foundby=both|sourceOrg=CfasciculataCfCl|sourceseq=CfaC1_22|tseidentity=Glu|araidentity=Glu|tseac=CTC|araac=(ctc)|-|tsebegin=1068413|tseend=1068484|arabegin=1068411|araend=1068485|tsescore=65|arascore=118|tseintronbegin=0|tseintronend=0|araintronbegin=nointron|araintronend=nointron|
TCCGATGTGGTATAGTGGAtAGAACAAGCGGCTCTCACCCGCTAGaCCCGGGTTCGATCC
CCGGCATCGGAA
>CfasciculataCfCl_CfaC1_22_67|foundby=both|sourceOrg=CfasciculataCfCl|sourceseq=CfaC1_22|tseidentity=SeC|araidentity=SeC|tseac=TCA|araac=(tca)|+|tsebegin=638034|tseend=638121|arabegin=638034|araend=638121|tsescore=124|arascore=108|tseintronbegin=0|tseintronend=0|araintronbegin=nointron|araintronend=nointron|
GCCGCGATGAGCTCAGCTGGTGCTGGGTGCGGGCTTCAAACCCGTAGGTGAGTTGCaCTC
ACAGCCGTTCGATTCGGCCTTCGTGGCG
>CfasciculataCfCl_CfaC1_23_68|foundby=both|sourceOrg=CfasciculataCfCl|sourceseq=CfaC1_23|tseidentity=Met|araidentity=Met|tseac=CAT|araac=(cat)|+|tsebegin=976089|tseend=976161|arabegin=976089|araend=976161|tsescore=72|arascore=113|tseintronbegin=0|tseintronend=0|araintronbegin=nointron|araintronend=nointron|
GCGAGCGTAGCGCAGTCGGCAGCGCGTGGGTCTCATAATCCCAAGGtCGTGAGTTCGATC
CTCACCGGTCGCA
>CfasciculataCfCl_CfaC1_24_69|foundby=both|sourceOrg=CfasciculataCfCl|sourceseq=CfaC1_24|tseidentity=Asp|araidentity=Asp|tseac=GTC|araac=(gtc)|+|tsebegin=1103407|tseend=1103478|arabegin=1103407|araend=1103479|tsescore=70|arascore=124|tseintronbegin=0|tseintronend=0|araintronbegin=nointron|araintronend=nointron|
TTCTCGGTAGTATAGTGGTtAGTATACCCGCCTGTCACGCGGGTGaCCCGGGTTCAATTC
CCGGCCGGGAAG
>CfasciculataCfCl_CfaC1_24_70|foundby=both|sourceOrg=CfasciculataCfCl|sourceseq=CfaC1_24|tseidentity=Glu|araidentity=Glu|tseac=CTC|araac=(ctc)|-|tsebegin=1103530|tseend=1103601|arabegin=1103528|araend=1103602|tsescore=65|arascore=118|tseintronbegin=0|tseintronend=0|araintronbegin=nointron|araintronend=nointron|
TCCGATGTGGTATAGTGGAtAGAACAAGCGGCTCTCACCCGCTAGaCCCGGGTTCGATCC
CCGGCATCGGAA
>CfasciculataCfCl_CfaC1_25_72|foundby=both|sourceOrg=CfasciculataCfCl|sourceseq=CfaC1_25|tseidentity=Gln|araidentity=Gln|tseac=CTG|araac=(ctg)|+|tsebegin=1231721|tseend=1231792|arabegin=1231720|araend=1231794|tsescore=67|arascore=119|tseintronbegin=0|tseintronend=0|araintronbegin=nointron|araintronend=nointron|
GCTCCTATAGTGTAGCGGTtATCACCTCGGACTCTGAATCCGATAaCCCTGGTTCGAGTC
CAGGTAGGAGTG
>CfasciculataCfCl_CfaC1_25_73|foundby=both|sourceOrg=CfasciculataCfCl|sourceseq=CfaC1_25|tseidentity=Ile|araidentity=Ile|tseac=AAT|araac=(aat)|-|tsebegin=1231842|tseend=1231915|arabegin=1231841|araend=1231915|tsescore=80|arascore=119|tseintronbegin=0|tseintronend=0|araintronbegin=nointron|araintronend=nointron|
GCTCTCATAGCTCAGTCGGTtAGAGCGTGGGTCTAATAAGCCCAAGGtCACAGGTTCGAC
CCCTGTTGGGAGCA
>CfasciculataCfCl_CfaC1_25_74|foundby=both|sourceOrg=CfasciculataCfCl|sourceseq=CfaC1_25|tseidentity=Leu|araidentity=Leu|tseac=TAA|araac=(taa)|-|tsebegin=1231990|tseend=1232071|arabegin=1231990|araend=1232071|tsescore=61|arascore=111|tseintronbegin=0|tseintronend=0|araintronbegin=nointron|araintronend=nointron|
GCTGGGGTTCCCGAGTTGGTcaAAGGGGTGAGACTTAAGTTCTCATGCGTGAGCTtCGTG
GGTTCGAACCCCACCTCCAGCA
>CfasciculataCfCl_CfaC1_25_75|foundby=both|sourceOrg=CfasciculataCfCl|sourceseq=CfaC1_25|tseidentity=Ile|araidentity=Ile|tseac=AAT|araac=(aat)|+|tsebegin=1232155|tseend=1232228|arabegin=1232155|araend=1232229|tsescore=75|arascore=117|tseintronbegin=0|tseintronend=0|araintronbegin=nointron|araintronend=nointron|
GCTCTCATAGCTCAGTCGGTtAGAGCGTGGGTCTAATAAGCCCAAGGtCACAGGTTCGAC
CCCTGTTGGGTGCA
>CfasciculataCfCl_CfaC1_25_76|foundby=both|sourceOrg=CfasciculataCfCl|sourceseq=CfaC1_25|tseidentity=Tyr|araidentity=Tyr|tseac=GTA|araac=(gta)|-|tsebegin=465871|tseend=465954|arabegin=465871|araend=465954|tsescore=72|arascore=108|tseintronbegin=465907|tseintronend=465917|araintronbegin=38|araintronend=49|
CCTTCTGTAGCTCAATTGGTAGAGCATGTGACTGTAGagttagcagatATCACAGGGtCG
CTGGTTCGATTCCGGCCGGAAGGA
>CfasciculataCfCl_CfaC1_25_77|foundby=both|sourceOrg=CfasciculataCfCl|sourceseq=CfaC1_25|tseidentity=Thr|araidentity=Thr|tseac=AGT|araac=(agt)|-|tsebegin=466024|tseend=466095|arabegin=466024|araend=466095|tsescore=73|arascore=117|tseintronbegin=0|tseintronend=0|araintronbegin=nointron|araintronend=nointron|
GGCTGCTTAGCTCAATGGCAGAGCGCCGTCCTAGTAAGACGGAGGtCACGGGTTCGATCC
CCGTAGCGGCCT
>CfasciculataCfCl_CfaC1_25_78|foundby=both|sourceOrg=CfasciculataCfCl|sourceseq=CfaC1_25|tseidentity=Arg|araidentity=Arg|tseac=ACG|araac=(acg)|-|tsebegin=466158|tseend=466229|arabegin=466158|araend=466229|tsescore=72|arascore=120|tseintronbegin=0|tseintronend=0|araintronbegin=nointron|araintronend=nointron|
GTCCGTGTGGCTCAATGGAAGAGCATCTGACTACGGATCAGAGGGtTGCAGGTTCGAATC
CTGTCACGGATG
>CfasciculataCfCl_CfaC1_25_79|foundby=both|sourceOrg=CfasciculataCfCl|sourceseq=CfaC1_25|tseidentity=Asp|araidentity=Asp|tseac=GTC|araac=(gtc)|-|tsebegin=466293|tseend=466364|arabegin=466292|araend=466364|tsescore=70|arascore=124|tseintronbegin=0|tseintronend=0|araintronbegin=nointron|araintronend=nointron|
TTCTCGGTAGTATAGTGGTtAGTATACCCGCCTGTCACGCGGGTGaCCCGGGTTCAATTC
CCGGCCGGGAAG
>CfasciculataCfCl_CfaC1_25_81|foundby=both|sourceOrg=CfasciculataCfCl|sourceseq=CfaC1_25|tseidentity=Gly|araidentity=Gly|tseac=GCC|araac=(gcc)|+|tsebegin=975256|tseend=975326|arabegin=975256|araend=975326|tsescore=69|arascore=122|tseintronbegin=0|tseintronend=0|araintronbegin=nointron|araintronend=nointron|
GCGCAGTTGGTCTAGTGGTAGAATTCTCGCCTGCCACGCGGGAGGCCCGGGTTCGATTCC
CGGACTGCGCA
>CfasciculataCfCl_CfaC1_25_82|foundby=both|sourceOrg=CfasciculataCfCl|sourceseq=CfaC1_25|tseidentity=Thr|araidentity=Thr|tseac=AGT|araac=(agt)|+|tsebegin=975390|tseend=975461|arabegin=975390|araend=975461|tsescore=73|arascore=117|tseintronbegin=0|tseintronend=0|araintronbegin=nointron|araintronend=nointron|
GGCTGCTTAGCTCAATGGCAGAGCGCCGTCCTAGTAAGACGGAGGtCACGGGTTCGATCC
CCGTAGCGGCCT
>CfasciculataCfCl_CfaC1_25_83|foundby=both|sourceOrg=CfasciculataCfCl|sourceseq=CfaC1_25|tseidentity=Thr|araidentity=Thr|tseac=AGT|araac=(agt)|-|tsebegin=976977|tseend=977048|arabegin=976977|araend=977048|tsescore=73|arascore=117|tseintronbegin=0|tseintronend=0|araintronbegin=nointron|araintronend=nointron|
GGCTGCTTAGCTCAATGGCAGAGCGCCGTCCTAGTAAGACGGAGGtCACGGGTTCGATCC
CCGTAGCGGCCT
>CfasciculataCfCl_CfaC1_25_84|foundby=both|sourceOrg=CfasciculataCfCl|sourceseq=CfaC1_25|tseidentity=Gly|araidentity=Gly|tseac=GCC|araac=(gcc)|-|tsebegin=977112|tseend=977182|arabegin=977112|araend=977182|tsescore=69|arascore=122|tseintronbegin=0|tseintronend=0|araintronbegin=nointron|araintronend=nointron|
GCGCAGTTGGTCTAGTGGTAGAATTCTCGCCTGCCACGCGGGAGGCCCGGGTTCGATTCC
CGGACTGCGCA
>CfasciculataCfCl_CfaC1_25_85|foundby=both|sourceOrg=CfasciculataCfCl|sourceseq=CfaC1_25|tseidentity=Pro|araidentity=Pro|tseac=AGG|araac=(agg)|+|tsebegin=977256|tseend=977327|arabegin=977256|araend=977328|tsescore=66|arascore=123|tseintronbegin=0|tseintronend=0|araintronbegin=nointron|araintronend=nointron|
GGTCCAGTGGTCTAGTGGCATGATTCTCCCTTAGGGTGGGAGAGGtCCCGGGTTCAATTC
CCGGCTGGACCC
>CfasciculataCfCl_CfaC1_26_86|foundby=both|sourceOrg=CfasciculataCfCl|sourceseq=CfaC1_26|tseidentity=Val|araidentity=Val|tseac=CAC|araac=(cac)|+|tsebegin=1051497|tseend=1051569|arabegin=1051497|araend=1051570|tsescore=65|arascore=112|tseintronbegin=0|tseintronend=0|araintronbegin=nointron|araintronend=nointron|
GCGATGGTCGTCTAGTGGTtAGGACATTCGCCTCACACGCGAGAGAtCGCGGGTTCAATC
CCCGCCCGTCGTA
>CfasciculataCfCl_CfaC1_26_87|foundby=both|sourceOrg=CfasciculataCfCl|sourceseq=CfaC1_26|tseidentity=Thr|araidentity=Thr|tseac=CGT|araac=(cgt)|-|tsebegin=1071896|tseend=1071967|arabegin=1071896|araend=1071967|tsescore=70|arascore=121|tseintronbegin=0|tseintronend=0|araintronbegin=nointron|araintronend=nointron|
GGCCGCTTAGCACAGTGGCAGTGCACCACTCTCGTAAAGTGGGGGtCGCGAGTTCGATTC
TCGCAGTGGCCT
>CfasciculataCfCl_CfaC1_26_89|foundby=both|sourceOrg=CfasciculataCfCl|sourceseq=CfaC1_26|tseidentity=Ser|araidentity=Ser|tseac=GCT|araac=(gct)|-|tsebegin=172254|tseend=172334|arabegin=172254|araend=172334|tsescore=76|arascore=121|tseintronbegin=0|tseintronend=0|araintronbegin=nointron|araintronend=nointron|
GCAAATATGGCCGAGTGGTtAAGGCGCCTGCCTGCTAAGCAGGTGTGATCTCACGCGAAG
GTTCGAACCCTTCTGTTTGCG
>CfasciculataCfCl_CfaC1_27_90|foundby=both|sourceOrg=CfasciculataCfCl|sourceseq=CfaC1_27|tseidentity=Asp|araidentity=Asp|tseac=GTC|araac=(gtc)|-|tsebegin=1019429|tseend=1019500|arabegin=1019428|araend=1019500|tsescore=70|arascore=124|tseintronbegin=0|tseintronend=0|araintronbegin=nointron|araintronend=nointron|
TTCTCGGTAGTATAGTGGTtAGTATACCCGCCTGTCACGCGGGTGaCCCGGGTTCAATTC
CCGGCCGGGAAG
>CfasciculataCfCl_CfaC1_27_91|foundby=both|sourceOrg=CfasciculataCfCl|sourceseq=CfaC1_27|tseidentity=Leu|araidentity=Leu|tseac=CAG|araac=(cag)|-|tsebegin=1212225|tseend=1212307|arabegin=1212224|araend=1212307|tsescore=75|arascore=117|tseintronbegin=0|tseintronend=0|araintronbegin=nointron|araintronend=nointron|
GGCAAGATGGTCGAGTGGTccAAGACGTCACGTTCAGGTCGTGATCTCCCCTGGAGGCGT
GGGTTCAAACCCCACTCTTGTCA
>CfasciculataCfCl_CfaC1_27_92|foundby=both|sourceOrg=CfasciculataCfCl|sourceseq=CfaC1_27|tseidentity=Phe|araidentity=Phe|tseac=GAA|araac=(gaa)|+|tsebegin=1794140|tseend=1794212|arabegin=1794140|araend=1794212|tsescore=91|arascore=121|tseintronbegin=0|tseintronend=0|araintronbegin=nointron|araintronend=nointron|
GCCGCGATAGCTCAGTTGGGAGAGCGTCAGACTGAAGATCTGAAGGtCCCTGGTTCGATC
CCGGGTCGCGGCA
>CfasciculataCfCl_CfaC1_27_93|foundby=both|sourceOrg=CfasciculataCfCl|sourceseq=CfaC1_27|tseidentity=Ser|araidentity=Ser|tseac=AGA|araac=(aga)|-|tsebegin=1794258|tseend=1794338|arabegin=1794257|araend=1794339|tsescore=68|arascore=120|tseintronbegin=0|tseintronend=0|araintronbegin=nointron|araintronend=nointron|
GACACCGTACCCAAGTGGTtACGGGGACTGACTAGAAATCAGTTGCGATCTCGCGCGCAG
GTTCGAATCCTGCCGGTGTCG
>CfasciculataCfCl_CfaC1_27_94|foundby=both|sourceOrg=CfasciculataCfCl|sourceseq=CfaC1_27|tseidentity=Ala|araidentity=Ala|tseac=AGC|araac=(agc)|-|tsebegin=249971|tseend=250043|arabegin=249971|araend=250043|tsescore=54|arascore=108|tseintronbegin=0|tseintronend=0|araintronbegin=nointron|araintronend=nointron|
GGGGATGTAGCTCAGATGGTAGAGCGACCGCTTAGCATGCGGTAGGtATTGGGATCGATA
CCCAACTTCTCCA
>CfasciculataCfCl_CfaC1_27_95|foundby=both|sourceOrg=CfasciculataCfCl|sourceseq=CfaC1_27|tseidentity=Val|araidentity=Val|tseac=AAC|araac=(aac)|-|tsebegin=305821|tseend=305894|arabegin=305820|araend=305894|tsescore=60|arascore=116|tseintronbegin=0|tseintronend=0|araintronbegin=nointron|araintronend=nointron|
GCGCGGTTGGTCTAGGTGGTtATGACGTCGCTTTAACACGGCGAAGGtCTCGGGTTCAAG
TCCCGAACTGCGTA
>CfasciculataCfCl_CfaC1_27_96|foundby=both|sourceOrg=CfasciculataCfCl|sourceseq=CfaC1_27|tseidentity=Gly|araidentity=Gly|tseac=GCC|araac=(gcc)|+|tsebegin=599231|tseend=599301|arabegin=599231|araend=599301|tsescore=69|arascore=122|tseintronbegin=0|tseintronend=0|araintronbegin=nointron|araintronend=nointron|
GCGCAGTTGGTCTAGTGGTAGAATTCTCGCCTGCCACGCGGGAGGCCCGGGTTCGATTCC
CGGACTGCGCA
>CfasciculataCfCl_CfaC1_27_97|foundby=both|sourceOrg=CfasciculataCfCl|sourceseq=CfaC1_27|tseidentity=Glu|araidentity=Glu|tseac=CTC|araac=(ctc)|-|tsebegin=599357|tseend=599428|arabegin=599355|araend=599429|tsescore=65|arascore=118|tseintronbegin=0|tseintronend=0|araintronbegin=nointron|araintronend=nointron|
TCCGATGTGGTATAGTGGAtAGAACAAGCGGCTCTCACCCGCTAGaCCCGGGTTCGATCC
CCGGCATCGGAA
>CfasciculataCfCl_CfaC1_27_99|foundby=both|sourceOrg=CfasciculataCfCl|sourceseq=CfaC1_27|tseidentity=Arg|araidentity=Arg|tseac=ACG|araac=(acg)|-|tsebegin=925718|tseend=925789|arabegin=925718|araend=925789|tsescore=72|arascore=120|tseintronbegin=0|tseintronend=0|araintronbegin=nointron|araintronend=nointron|
GTCCGTGTGGCTCAATGGAAGAGCATCTGACTACGGATCAGAGGGtTGCAGGTTCGAATC
CTGTCACGGATG
>CfasciculataCfCl_CfaC1_28_100|foundby=both|sourceOrg=CfasciculataCfCl|sourceseq=CfaC1_28|tseidentity=Gln|araidentity=Gln|tseac=CTG|araac=(ctg)|-|tsebegin=1188644|tseend=1188715|arabegin=1188642|araend=1188716|tsescore=67|arascore=119|tseintronbegin=0|tseintronend=0|araintronbegin=nointron|araintronend=nointron|
GCTCCTATAGTGTAGCGGTtATCACCTCGGACTCTGAATCCGATAaCCCTGGTTCGAGTC
CAGGTAGGAGTG
>CfasciculataCfCl_CfaC1_28_101|foundby=both|sourceOrg=CfasciculataCfCl|sourceseq=CfaC1_28|tseidentity=Ser|araidentity=Ser|tseac=CGA|araac=(cga)|+|tsebegin=1421960|tseend=1422040|arabegin=1421960|araend=1422040|tsescore=67|arascore=119|tseintronbegin=0|tseintronend=0|araintronbegin=nointron|araintronend=nointron|
GTCACCATACCCAAGTGGTtACGGGGGTTGACTCGAAATCAACTGCGATCTCGCGCGCAG
GTTCGAATCCTGCTGGTGACG
>CfasciculataCfCl_CfaC1_28_102|foundby=both|sourceOrg=CfasciculataCfCl|sourceseq=CfaC1_28|tseidentity=Arg|araidentity=Arg|tseac=CCT|araac=(cct)|-|tsebegin=158689|tseend=158761|arabegin=158687|araend=158761|tsescore=74|arascore=118|tseintronbegin=0|tseintronend=0|araintronbegin=nointron|araintronend=nointron|
GCTCTTGTAGCCTAATGGAtATGGCGTTTGCTTCCTAAGCAAAAGGtTGCGGGTTCGAGT
CCCGCCAGGAGTA
>CfasciculataCfCl_CfaC1_28_103|foundby=both|sourceOrg=CfasciculataCfCl|sourceseq=CfaC1_28|tseidentity=Arg|araidentity=Arg|tseac=TCT|araac=(tct)|-|tsebegin=158833|tseend=158905|arabegin=158832|araend=158905|tsescore=70|arascore=124|tseintronbegin=0|tseintronend=0|araintronbegin=nointron|araintronend=nointron|
GCTCTAGTGGCCTAATGGAtAAGGCTTTGGACTTCTAATCCAAAGAtTGCGGGTTCGAGT
CCCGCCTGGAGTG
>CfasciculataCfCl_CfaC1_28_104|foundby=both|sourceOrg=CfasciculataCfCl|sourceseq=CfaC1_28|tseidentity=Ala|araidentity=Ala|tseac=TGC|araac=(tgc)|+|tsebegin=158989|tseend=159060|arabegin=158989|araend=159061|tsescore=70|arascore=117|tseintronbegin=0|tseintronend=0|araintronbegin=nointron|araintronend=nointron|
GGGCGTGTAGCTCAGTGGTAGAGCGCCTGTTTTGCATACAGGAGGcCTAGGGTTCAACCC
CCTACTCGTCCA
>CfasciculataCfCl_CfaC1_28_105|foundby=both|sourceOrg=CfasciculataCfCl|sourceseq=CfaC1_28|tseidentity=Glu|araidentity=Glu|tseac=CTC|araac=(ctc)|+|tsebegin=159121|tseend=159192|arabegin=159120|araend=159194|tsescore=65|arascore=118|tseintronbegin=0|tseintronend=0|araintronbegin=nointron|araintronend=nointron|
TCCGATGTGGTATAGTGGAtAGAACAAGCGGCTCTCACCCGCTAGaCCCGGGTTCGATCC
CCGGCATCGGAA
>CfasciculataCfCl_CfaC1_28_107|foundby=both|sourceOrg=CfasciculataCfCl|sourceseq=CfaC1_28|tseidentity=Cys|araidentity=Cys|tseac=GCA|araac=(gca)|+|tsebegin=1962686|tseend=1962757|arabegin=1962686|araend=1962758|tsescore=72|arascore=122|tseintronbegin=0|tseintronend=0|araintronbegin=nointron|araintronend=nointron|
GGATTCATAGCTCAGTGGTAGAGCATTCGGCTGCAGTCCGAATGGtCTCCGGTTCAAACC
CGGATGGGTCCT
>CfasciculataCfCl_CfaC1_28_108|foundby=both|sourceOrg=CfasciculataCfCl|sourceseq=CfaC1_28|tseidentity=Leu|araidentity=Leu|tseac=AAG|araac=(aag)|-|tsebegin=1962812|tseend=1962893|arabegin=1962811|araend=1962893|tsescore=74|arascore=116|tseintronbegin=0|tseintronend=0|araintronbegin=nointron|araintronend=nointron|
GGTGAGATGGTCGAGTGGTctAAGACGTTGGATTAAGGTTCCAATCCTTTCGAGGgCGTG
GGTTCAAACCCCACTCTCATCA
>CfasciculataCfCl_CfaC1_28_109|foundby=both|sourceOrg=CfasciculataCfCl|sourceseq=CfaC1_28|tseidentity=iMet|araidentity=Met|tseac=CAT|araac=(cat)|-|tsebegin=1962954|tseend=1963025|arabegin=1962954|araend=1963025|tsescore=67|arascore=115|tseintronbegin=0|tseintronend=0|araintronbegin=nointron|araintronend=nointron|
AGCACCGTAGCGCAGTGGAAGCGCGATGGGCTCATAACCCATAGGtCGTTGGATCGAAAC
CAATCGGTGCTA
>CfasciculataCfCl_CfaC1_28_110|foundby=both|sourceOrg=CfasciculataCfCl|sourceseq=CfaC1_28|tseidentity=Pro|araidentity=Pro|tseac=TGG|araac=(tgg)|+|tsebegin=1963098|tseend=1963169|arabegin=1963098|araend=1963170|tsescore=68|arascore=122|tseintronbegin=0|tseintronend=0|araintronbegin=nointron|araintronend=nointron|
GGTCGTTTGGTCTAGTGGTATGATTCCTGTTTTGGGTACAGGAGGtCACGGGTTCAATTC
CCGTAACGACCC
>CfasciculataCfCl_CfaC1_28_111|foundby=both|sourceOrg=CfasciculataCfCl|sourceseq=CfaC1_28|tseidentity=Lys|araidentity=Lys|tseac=CTT|araac=(ctt)|-|tsebegin=527271|tseend=527343|arabegin=527270|araend=527343|tsescore=86|arascore=124|tseintronbegin=0|tseintronend=0|araintronbegin=nointron|araintronend=nointron|
GCATTCCTAGCTCAGTCGGTAGAGCGCACGGCTCTTAACCGTGTGGtCGTGGGTTCGATC
CCCACGGAGTGCG
>CfasciculataCfCl_CfaC1_29_112|foundby=both|sourceOrg=CfasciculataCfCl|sourceseq=CfaC1_29|tseidentity=Val|araidentity=Val|tseac=AAC|araac=(aac)|-|tsebegin=1114131|tseend=1114204|arabegin=1114130|araend=1114204|tsescore=60|arascore=116|tseintronbegin=0|tseintronend=0|araintronbegin=nointron|araintronend=nointron|
GCGCGGTTGGTCTAGGTGGTtATGACGTCGCTTTAACACGGCGAAGGtCTCGGGTTCAAG
TCCCGAACTGCGTA
>CfasciculataCfCl_CfaC1_29_113|foundby=both|sourceOrg=CfasciculataCfCl|sourceseq=CfaC1_29|tseidentity=Tyr|araidentity=Tyr|tseac=GTA|araac=(gta)|+|tsebegin=1114278|tseend=1114361|arabegin=1114278|araend=1114361|tsescore=72|arascore=108|tseintronbegin=1114315|tseintronend=1114325|araintronbegin=38|araintronend=49|
CCTTCTGTAGCTCAATTGGTAGAGCATGTGACTGTAGagttagcagatATCACAGGGtCG
CTGGTTCGATTCCGGCCGGAAGGA
>CfasciculataCfCl_CfaC1_29_114|foundby=both|sourceOrg=CfasciculataCfCl|sourceseq=CfaC1_29|tseidentity=Ile|araidentity=Ile|tseac=AAT|araac=(aat)|+|tsebegin=1114422|tseend=1114495|arabegin=1114422|araend=1114496|tsescore=80|arascore=119|tseintronbegin=0|tseintronend=0|araintronbegin=nointron|araintronend=nointron|
GCTCTCATAGCTCAGTCGGTtAGAGCGTGGGTCTAATAAGCCCAAGGtCACAGGTTCGAC
CCCTGTTGGGAGCA
>CfasciculataCfCl_CfaC1_29_115|foundby=both|sourceOrg=CfasciculataCfCl|sourceseq=CfaC1_29|tseidentity=Met|araidentity=Met|tseac=CAT|araac=(cat)|+|tsebegin=1114561|tseend=1114633|arabegin=1114561|araend=1114633|tsescore=72|arascore=113|tseintronbegin=0|tseintronend=0|araintronbegin=nointron|araintronend=nointron|
GCGAGCGTAGCGCAGTCGGCAGCGCGTGGGTCTCATAATCCCAAGGtCGTGAGTTCGATC
CTCACCGGTCGCA
>CfasciculataCfCl_CfaC1_29_116|foundby=both|sourceOrg=CfasciculataCfCl|sourceseq=CfaC1_29|tseidentity=Leu|araidentity=Leu|tseac=TAG|araac=(tag)|-|tsebegin=1114731|tseend=1114810|arabegin=1114731|araend=1114810|tsescore=76|arascore=119|tseintronbegin=0|tseintronend=0|araintronbegin=nointron|araintronend=nointron|
GGCGGAGTGGCCGAGTGGTctAAGGCGCCAGATTTAGGCTCTGGTCTTTCGAGgCGTGGG
TTCGAACCCCACCTCCGTCA
>CfasciculataCfCl_CfaC1_29_117|foundby=both|sourceOrg=CfasciculataCfCl|sourceseq=CfaC1_29|tseidentity=Ser|araidentity=Ser|tseac=TGA|araac=(tga)|+|tsebegin=1114884|tseend=1114964|arabegin=1114883|araend=1114965|tsescore=71|arascore=116|tseintronbegin=0|tseintronend=0|araintronbegin=nointron|araintronend=nointron|
GTCAACATACCCAAGTGGTtACGGGGTTTGACTTGAAATCAAATGCGATCTCGCGCGCAG
GTTCGAACCCTGCTGTTGACG
>CfasciculataCfCl_CfaC1_29_118|foundby=both|sourceOrg=CfasciculataCfCl|sourceseq=CfaC1_29|tseidentity=Asn|araidentity=Asn|tseac=GTT|araac=(gtt)|-|tsebegin=1874678|tseend=1874750|arabegin=1874677|araend=1874750|tsescore=73|arascore=118|tseintronbegin=0|tseintronend=0|araintronbegin=nointron|araintronend=nointron|
TCCTCCCTGGCGCAGTCGGCAGCGCGTTAGGCTGTTAACCTACAGGtCGTTGGTTCGAAT
CCAACGGGAGGAG
>CfasciculataCfCl_CfaC1_29_119|foundby=both|sourceOrg=CfasciculataCfCl|sourceseq=CfaC1_29|tseidentity=Tyr|araidentity=Tyr|tseac=GTA|araac=(gta)|-|tsebegin=1874812|tseend=1874895|arabegin=1874811|araend=1874895|tsescore=72|arascore=108|tseintronbegin=1874848|tseintronend=1874858|araintronbegin=38|araintronend=49|
CCTTCTGTAGCTCAATTGGTAGAGCATGTGACTGTAGagttagcagatATCACAGGGtCG
CTGGTTCGATTCCGGCCGGAAGGA
>CfasciculataCfCl_CfaC1_29_120|foundby=both|sourceOrg=CfasciculataCfCl|sourceseq=CfaC1_29|tseidentity=Thr|araidentity=Thr|tseac=CGT|araac=(cgt)|-|tsebegin=1874955|tseend=1875026|arabegin=1874955|araend=1875026|tsescore=70|arascore=121|tseintronbegin=0|tseintronend=0|araintronbegin=nointron|araintronend=nointron|
GGCCGCTTAGCACAGTGGCAGTGCACCACTCTCGTAAAGTGGGGGtCGCGAGTTCGATTC
TCGCAGTGGCCT
>CfasciculataCfCl_CfaC1_29_121|foundby=both|sourceOrg=CfasciculataCfCl|sourceseq=CfaC1_29|tseidentity=Pro|araidentity=Pro|tseac=CGG|araac=(cgg)|+|tsebegin=1875106|tseend=1875177|arabegin=1875106|araend=1875177|tsescore=70|arascore=124|tseintronbegin=0|tseintronend=0|araintronbegin=nointron|araintronend=nointron|
GGCCGCTTAGTCTAGTGGTATGATTCCCGCTTCGGGTGCGGGAGGtCAGGGGTTCAATTC
CCCTAGCGGCCC
>CfasciculataCfCl_CfaC1_29_122|foundby=both|sourceOrg=CfasciculataCfCl|sourceseq=CfaC1_29|tseidentity=Asn|araidentity=Asn|tseac=GTT|araac=(gtt)|+|tsebegin=1875237|tseend=1875309|arabegin=1875237|araend=1875310|tsescore=73|arascore=118|tseintronbegin=0|tseintronend=0|araintronbegin=nointron|araintronend=nointron|
TCCTCCCTGGCGCAGTCGGCAGCGCGTTAGGCTGTTAACCTACAGGtCGTTGGTTCGAAT
CCAACGGGAGGAG
>CfasciculataCfCl_CfaC1_30_133|foundby=both|sourceOrg=CfasciculataCfCl|sourceseq=CfaC1_30|tseidentity=Cys|araidentity=Cys|tseac=GCA|araac=(gca)|+|tsebegin=37711|tseend=37782|arabegin=37711|araend=37782|tsescore=72|arascore=122|tseintronbegin=0|tseintronend=0|araintronbegin=nointron|araintronend=nointron|
GGATTCATAGCTCAGTGGTAGAGCATTCGGCTGCAGTCCGAATGGtCTCCGGTTCAAACC
CGGATGGGTCCT
>CfasciculataCfCl_CfaC1_30_134|foundby=both|sourceOrg=CfasciculataCfCl|sourceseq=CfaC1_30|tseidentity=Arg|araidentity=Arg|tseac=ACG|araac=(acg)|+|tsebegin=600167|tseend=600238|arabegin=600166|araend=600241|tsescore=72|arascore=120|tseintronbegin=0|tseintronend=0|araintronbegin=nointron|araintronend=nointron|
GTCCGTGTGGCTCAATGGAAGAGCATCTGACTACGGATCAGAGGGtTGCAGGTTCGAATC
CTGTCACGGATG
>EmonterogeiiLV88_EmoLV88_03_1|foundby=both|sourceOrg=EmonterogeiiLV88|sourceseq=EmoLV88_03|tseidentity=Lys|araidentity=Lys|tseac=CTT|araac=(ctt)|+|tsebegin=226033|tseend=226105|arabegin=226033|araend=226106|tsescore=86|arascore=124|tseintronbegin=0|tseintronend=0|araintronbegin=nointron|araintronend=nointron|
GCATTCCTAGCTCAGTCGGTAGAGCGCACGGCTCTTAACCGTGTGGtCGTGGGTTCGATC
CCCACGGAGTGCG
>EmonterogeiiLV88_EmoLV88_03_2|foundby=both|sourceOrg=EmonterogeiiLV88|sourceseq=EmoLV88_03|tseidentity=Lys|araidentity=Lys|tseac=CTT|araac=(ctt)|+|tsebegin=226860|tseend=226932|arabegin=226860|araend=226933|tsescore=86|arascore=124|tseintronbegin=0|tseintronend=0|araintronbegin=nointron|araintronend=nointron|
GCATTCCTAGCTCAGTCGGTAGAGCGCACGGCTCTTAACCGTGTGGtCGTGGGTTCGATC
CCCACGGAGTGCG
>EmonterogeiiLV88_EmoLV88_05_3|foundby=both|sourceOrg=EmonterogeiiLV88|sourceseq=EmoLV88_05|tseidentity=Arg|araidentity=Arg|tseac=ACG|araac=(acg)|+|tsebegin=349359|tseend=349430|arabegin=349359|araend=349430|tsescore=72|arascore=120|tseintronbegin=0|tseintronend=0|araintronbegin=nointron|araintronend=nointron|
GTCCGTGTGGCTCAATGGAAGAGCATCTGACTACGGATCAGAGGGtTGCAGGTTCGAATC
CTGTCACGGATG
>EmonterogeiiLV88_EmoLV88_06_4|foundby=both|sourceOrg=EmonterogeiiLV88|sourceseq=EmoLV88_06|tseidentity=SeC|araidentity=SeC|tseac=TCA|araac=(tca)|-|tsebegin=64642|tseend=64729|arabegin=64642|araend=64729|tsescore=124|arascore=108|tseintronbegin=0|tseintronend=0|araintronbegin=nointron|araintronend=nointron|
GCCGCGATGAGCTCAGCTGGTGCTGGGTGCGGGCTTCAAACCCGTAGGTGAGTTGCtCTC
ACAGCCGTTCGATTCGGCCTTCGTGGCG
>EmonterogeiiLV88_EmoLV88_07_6|foundby=both|sourceOrg=EmonterogeiiLV88|sourceseq=EmoLV88_07|tseidentity=Arg|araidentity=Arg|tseac=ACG|araac=(acg)|-|tsebegin=386207|tseend=386278|arabegin=386205|araend=386279|tsescore=72|arascore=120|tseintronbegin=0|tseintronend=0|araintronbegin=nointron|araintronend=nointron|
GTCCGTGTGGCTCAATGGAAGAGCATCTGACTACGGATCAGAGGGtTGCAGGTTCGAATC
CTGTCACGGATG
>EmonterogeiiLV88_EmoLV88_09_7|foundby=both|sourceOrg=EmonterogeiiLV88|sourceseq=EmoLV88_09|tseidentity=iMet|araidentity=Met|tseac=CAT|araac=(cat)|+|tsebegin=258382|tseend=258453|arabegin=258382|araend=258453|tsescore=67|arascore=115|tseintronbegin=0|tseintronend=0|araintronbegin=nointron|araintronend=nointron|
AGCACCGTAGCGCAGTGGAAGCGCGATGGGCTCATAACCCATAGGtCGTTGGATCGAAAC
CAATCGGTGCTA
>EmonterogeiiLV88_EmoLV88_09_8|foundby=both|sourceOrg=EmonterogeiiLV88|sourceseq=EmoLV88_09|tseidentity=Leu|araidentity=Leu|tseac=CAG|araac=(cag)|+|tsebegin=258511|tseend=258593|arabegin=258510|araend=258594|tsescore=75|arascore=117|tseintronbegin=0|tseintronend=0|araintronbegin=nointron|araintronend=nointron|
GGCAAGATGGTCGAGTGGTctAAGACGTCACGTTCAGGTCGTGATCTCCCCTGGAGGCGT
GGGTTCAAACCCCACTCTTGTCA
>EmonterogeiiLV88_EmoLV88_09_9|foundby=both|sourceOrg=EmonterogeiiLV88|sourceseq=EmoLV88_09|tseidentity=Leu|araidentity=Leu|tseac=CAG|araac=(cag)|+|tsebegin=259740|tseend=259822|arabegin=259740|araend=259822|tsescore=75|arascore=117|tseintronbegin=0|tseintronend=0|araintronbegin=nointron|araintronend=nointron|
GGCAAGATGGTCGAGTGGTctAAGACGTCACGTTCAGGTCGTGATCTCCCCTGGAGGCGT
GGGTTCAAACCCCACTCTTGTCA
>EmonterogeiiLV88_EmoLV88_09_10|foundby=both|sourceOrg=EmonterogeiiLV88|sourceseq=EmoLV88_09|tseidentity=Leu|araidentity=Leu|tseac=CAG|araac=(cag)|+|tsebegin=260298|tseend=260380|arabegin=260298|araend=260380|tsescore=75|arascore=117|tseintronbegin=0|tseintronend=0|araintronbegin=nointron|araintronend=nointron|
GGCAAGATGGTCGAGTGGTctAAGACGTCACGTTCAGGTCGTGATCTCCCCTGGAGGCGT
GGGTTCAAACCCCACTCTTGTCA
>EmonterogeiiLV88_EmoLV88_09_11|foundby=both|sourceOrg=EmonterogeiiLV88|sourceseq=EmoLV88_09|tseidentity=Leu|araidentity=Leu|tseac=CAG|araac=(cag)|-|tsebegin=389737|tseend=389819|arabegin=389736|araend=389820|tsescore=75|arascore=117|tseintronbegin=0|tseintronend=0|araintronbegin=nointron|araintronend=nointron|
GGCAAGATGGTCGAGTGGTctAAGACGTCACGTTCAGGTCGTGATCTCCCCTGGAGGCGT
GGGTTCAAACCCCACTCTTGTCA
>EmonterogeiiLV88_EmoLV88_09_12|foundby=both|sourceOrg=EmonterogeiiLV88|sourceseq=EmoLV88_09|tseidentity=iMet|araidentity=Met|tseac=CAT|araac=(cat)|-|tsebegin=389877|tseend=389948|arabegin=389877|araend=389948|tsescore=67|arascore=115|tseintronbegin=0|tseintronend=0|araintronbegin=nointron|araintronend=nointron|
AGCACCGTAGCGCAGTGGAAGCGCGATGGGCTCATAACCCATAGGtCGTTGGATCGAAAC
CAATCGGTGCTA
>EmonterogeiiLV88_EmoLV88_09_13|foundby=both|sourceOrg=EmonterogeiiLV88|sourceseq=EmoLV88_09|tseidentity=Val|araidentity=Val|tseac=CAC|araac=(cac)|+|tsebegin=391489|tseend=391561|arabegin=391489|araend=391562|tsescore=65|arascore=112|tseintronbegin=0|tseintronend=0|araintronbegin=nointron|araintronend=nointron|
GCGATGGTCGTCTAGTGGTtAGGACATTCGCCTCACACGCGAGAGAtCGCGGGTTCAATC
CCCGCCCGTCGTA
>EmonterogeiiLV88_EmoLV88_09_14|foundby=both|sourceOrg=EmonterogeiiLV88|sourceseq=EmoLV88_09|tseidentity=His|araidentity=His|tseac=GTG|araac=(gtg)|+|tsebegin=392583|tseend=392653|arabegin=392583|araend=392653|tsescore=62|arascore=116|tseintronbegin=0|tseintronend=0|araintronbegin=nointron|araintronend=nointron|
GGGGAAATAGTTCAGTGGCAGAACATCAGATTGTGGCTCTGAATaCCCGGGTCCGATTCC
CGGTTTCCCCT
>EmonterogeiiLV88_EmoLV88_09_15|foundby=both|sourceOrg=EmonterogeiiLV88|sourceseq=EmoLV88_09|tseidentity=Phe|araidentity=Phe|tseac=GAA|araac=(gaa)|-|tsebegin=392860|tseend=392932|arabegin=392860|araend=392932|tsescore=91|arascore=121|tseintronbegin=0|tseintronend=0|araintronbegin=nointron|araintronend=nointron|
GCCGCGATAGCTCAGTTGGGAGAGCGTCAGACTGAAGATCTGAAGGtCCCTGGTTCGATC
CCGGGTCGCGGCA
>EmonterogeiiLV88_EmoLV88_09_16|foundby=both|sourceOrg=EmonterogeiiLV88|sourceseq=EmoLV88_09|tseidentity=Glu|araidentity=Glu|tseac=TTC|araac=(ttc)|-|tsebegin=403841|tseend=403912|arabegin=403841|araend=403912|tsescore=61|arascore=118|tseintronbegin=0|tseintronend=0|araintronbegin=nointron|araintronend=nointron|
TCCGATGTAGTATAACGGTtAGAACACCTGGCTTTCACCCAGGAGaTCCGGGTTCGATTC
CCGGTATCGGAG
>EmonterogeiiLV88_EmoLV88_09_17|foundby=both|sourceOrg=EmonterogeiiLV88|sourceseq=EmoLV88_09|tseidentity=Val|araidentity=Val|tseac=CAC|araac=(cac)|-|tsebegin=404165|tseend=404237|arabegin=404164|araend=404237|tsescore=65|arascore=112|tseintronbegin=0|tseintronend=0|araintronbegin=nointron|araintronend=nointron|
GCGATGGTCGTCTAGTGGTtAGGACATTCGCCTCACACGCGAGAGAtCGCGGGTTCAATC
CCCGCCCGTCGTA
>EmonterogeiiLV88_EmoLV88_09_18|foundby=both|sourceOrg=EmonterogeiiLV88|sourceseq=EmoLV88_09|tseidentity=Arg|araidentity=Arg|tseac=CCG|araac=(ccg)|+|tsebegin=404311|tseend=404382|arabegin=404311|araend=404383|tsescore=66|arascore=118|tseintronbegin=0|tseintronend=0|araintronbegin=nointron|araintronend=nointron|
GACGTTGTGGCGCAATGGAAGCGCGTCGGATTCCGGATCCGAAGGtTGTGGGTTCGACCC
CCATCAGCGTTG
>EmonterogeiiLV88_EmoLV88_09_19|foundby=both|sourceOrg=EmonterogeiiLV88|sourceseq=EmoLV88_09|tseidentity=His|araidentity=His|tseac=GTG|araac=(gtg)|+|tsebegin=404447|tseend=404517|arabegin=404447|araend=404517|tsescore=62|arascore=116|tseintronbegin=0|tseintronend=0|araintronbegin=nointron|araintronend=nointron|
GGGGAAATAGTTCAGTGGCAGAACATCAGATTGTGGCTCTGAATaCCCGGGTCCGATTCC
CGGTTTCCCCT
>EmonterogeiiLV88_EmoLV88_10_20|foundby=both|sourceOrg=EmonterogeiiLV88|sourceseq=EmoLV88_10|tseidentity=Lys|araidentity=Lys|tseac=CTT|araac=(ctt)|+|tsebegin=290704|tseend=290776|arabegin=290704|araend=290777|tsescore=86|arascore=124|tseintronbegin=0|tseintronend=0|araintronbegin=nointron|araintronend=nointron|
GCATTCCTAGCTCAGTCGGTAGAGCGCACGGCTCTTAACCGTGTGGtCGTGGGTTCGATC
CCCACGGAGTGCG
>EmonterogeiiLV88_EmoLV88_10_21|foundby=both|sourceOrg=EmonterogeiiLV88|sourceseq=EmoLV88_10|tseidentity=Lys|araidentity=Lys|tseac=CTT|araac=(ctt)|+|tsebegin=291186|tseend=291258|arabegin=291186|araend=291259|tsescore=86|arascore=124|tseintronbegin=0|tseintronend=0|araintronbegin=nointron|araintronend=nointron|
GCATTCCTAGCTCAGTCGGTAGAGCGCACGGCTCTTAACCGTGTGGtCGTGGGTTCGATC
CCCACGGAGTGCG
>EmonterogeiiLV88_EmoLV88_10_22|foundby=both|sourceOrg=EmonterogeiiLV88|sourceseq=EmoLV88_10|tseidentity=Asn|araidentity=Asn|tseac=GTT|araac=(gtt)|-|tsebegin=291477|tseend=291549|arabegin=291477|araend=291549|tsescore=73|arascore=118|tseintronbegin=0|tseintronend=0|araintronbegin=nointron|araintronend=nointron|
TCCTCCCTGGCGCAGTCGGCAGCGCGTTAGGCTGTTAACCTACAGGtCGTTGGTTCGAAT
CCAACGGGAGGAG
>EmonterogeiiLV88_EmoLV88_11_23|foundby=both|sourceOrg=EmonterogeiiLV88|sourceseq=EmoLV88_11|tseidentity=Leu|araidentity=Leu|tseac=AAG|araac=(aag)|-|tsebegin=161481|tseend=161562|arabegin=161480|araend=161562|tsescore=74|arascore=116|tseintronbegin=0|tseintronend=0|araintronbegin=nointron|araintronend=nointron|
GGTGAGATGGTCGAGTGGTctAAGACGTTGGATTAAGGTTCCAATCCTTTCGAGGgCGTG
GGTTCAAACCCCACTCTCATCA
>EmonterogeiiLV88_EmoLV88_11_24|foundby=both|sourceOrg=EmonterogeiiLV88|sourceseq=EmoLV88_11|tseidentity=Ala|araidentity=Ala|tseac=CGC|araac=(cgc)|+|tsebegin=161638|tseend=161709|arabegin=161638|araend=161710|tsescore=73|arascore=119|tseintronbegin=0|tseintronend=0|araintronbegin=nointron|araintronend=nointron|
GGGCGTGTAGCTCAGTGGTAGAGCGTCCGTTTCGCATACGGAAGGcCTAGGGTTCGATCC
CCTACTCGTCCA
>EmonterogeiiLV88_EmoLV88_11_25|foundby=both|sourceOrg=EmonterogeiiLV88|sourceseq=EmoLV88_11|tseidentity=Gly|araidentity=Gly|tseac=CCC|araac=(ccc)|-|tsebegin=167654|tseend=167724|arabegin=167654|araend=167724|tsescore=72|arascore=122|tseintronbegin=0|tseintronend=0|araintronbegin=nointron|araintronend=nointron|
GCGCCGCTGGTCTAGTGGCATGATGGTACCCTCCCAAGGTATTGaCCCGGGTTCGATTCC
CGGGCGGCGCA
>EmonterogeiiLV88_EmoLV88_11_26|foundby=both|sourceOrg=EmonterogeiiLV88|sourceseq=EmoLV88_11|tseidentity=Ala|araidentity=Ala|tseac=CGC|araac=(cgc)|-|tsebegin=167781|tseend=167852|arabegin=167781|araend=167852|tsescore=73|arascore=119|tseintronbegin=0|tseintronend=0|araintronbegin=nointron|araintronend=nointron|
GGGCGTGTAGCTCAGTGGTAGAGCGTCCGTTTCGCATACGGAAGGcCTAGGGTTCGATCC
CCTACTCGTCCA
>EmonterogeiiLV88_EmoLV88_11_28|foundby=both|sourceOrg=EmonterogeiiLV88|sourceseq=EmoLV88_11|tseidentity=Ala|araidentity=Ala|tseac=CGC|araac=(cgc)|-|tsebegin=168700|tseend=168771|arabegin=168700|araend=168771|tsescore=73|arascore=119|tseintronbegin=0|tseintronend=0|araintronbegin=nointron|araintronend=nointron|
GGGCGTGTAGCTCAGTGGTAGAGCGTCCGTTTCGCATACGGAAGGcCTAGGGTTCGATCC
CCTACTCGTCCA
>EmonterogeiiLV88_EmoLV88_11_29|foundby=both|sourceOrg=EmonterogeiiLV88|sourceseq=EmoLV88_11|tseidentity=Met|araidentity=Met|tseac=CAT|araac=(cat)|-|tsebegin=378311|tseend=378383|arabegin=378311|araend=378383|tsescore=72|arascore=113|tseintronbegin=0|tseintronend=0|araintronbegin=nointron|araintronend=nointron|
GCGAGCGTAGCGCAGTCGGCAGCGCGTGGGTCTCATAATCCCAAGGtCGTGAGTTCGATC
CTCACCGGTCGCA
>EmonterogeiiLV88_EmoLV88_11_30|foundby=both|sourceOrg=EmonterogeiiLV88|sourceseq=EmoLV88_11|tseidentity=Arg|araidentity=Arg|tseac=ACG|araac=(acg)|+|tsebegin=378458|tseend=378529|arabegin=378458|araend=378529|tsescore=72|arascore=120|tseintronbegin=0|tseintronend=0|araintronbegin=nointron|araintronend=nointron|
GTCCGTGTGGCTCAATGGAAGAGCATCTGACTACGGATCAGAGGGtTGCAGGTTCGAATC
CTGTCACGGATG
>EmonterogeiiLV88_EmoLV88_15_31|foundby=both|sourceOrg=EmonterogeiiLV88|sourceseq=EmoLV88_15|tseidentity=Glu|araidentity=Glu|tseac=CTC|araac=(ctc)|+|tsebegin=269326|tseend=269397|arabegin=269325|araend=269398|tsescore=65|arascore=118|tseintronbegin=0|tseintronend=0|araintronbegin=nointron|araintronend=nointron|
TCCGATGTGGTATAGTGGAtAGAACAAGCGGCTCTCACCCGCTAGaCCCGGGTTCGATCC
CCGGCATCGGAA
>EmonterogeiiLV88_EmoLV88_15_32|foundby=both|sourceOrg=EmonterogeiiLV88|sourceseq=EmoLV88_15|tseidentity=Asp|araidentity=Asp|tseac=GTC|araac=(gtc)|-|tsebegin=269441|tseend=269512|arabegin=269440|araend=269512|tsescore=70|arascore=124|tseintronbegin=0|tseintronend=0|araintronbegin=nointron|araintronend=nointron|
TTCTCGGTAGTATAGTGGTtAGTATACCCGCCTGTCACGCGGGTGaCCCGGGTTCAATTC
CCGGCCGGGAAG
>EmonterogeiiLV88_EmoLV88_15_33|foundby=both|sourceOrg=EmonterogeiiLV88|sourceseq=EmoLV88_15|tseidentity=Glu|araidentity=Glu|tseac=CTC|araac=(ctc)|+|tsebegin=276441|tseend=276512|arabegin=276440|araend=276513|tsescore=65|arascore=118|tseintronbegin=0|tseintronend=0|araintronbegin=nointron|araintronend=nointron|
TCCGATGTGGTATAGTGGAtAGAACAAGCGGCTCTCACCCGCTAGaCCCGGGTTCGATCC
CCGGCATCGGAA
>EmonterogeiiLV88_EmoLV88_15_34|foundby=both|sourceOrg=EmonterogeiiLV88|sourceseq=EmoLV88_15|tseidentity=Asp|araidentity=Asp|tseac=GTC|araac=(gtc)|-|tsebegin=276556|tseend=276627|arabegin=276555|araend=276627|tsescore=70|arascore=124|tseintronbegin=0|tseintronend=0|araintronbegin=nointron|araintronend=nointron|
TTCTCGGTAGTATAGTGGTtAGTATACCCGCCTGTCACGCGGGTGaCCCGGGTTCAATTC
CCGGCCGGGAAG
>EmonterogeiiLV88_EmoLV88_16_35|foundby=both|sourceOrg=EmonterogeiiLV88|sourceseq=EmoLV88_16|tseidentity=Gln|araidentity=Gln|tseac=CTG|araac=(ctg)|-|tsebegin=417072|tseend=417143|arabegin=417070|araend=417144|tsescore=67|arascore=119|tseintronbegin=0|tseintronend=0|araintronbegin=nointron|araintronend=nointron|
GCTCCTATAGTGTAGCGGTtATCACCTCGGACTCTGAATCCGATAaCCCTGGTTCGAGTC
CAGGTAGGAGTG
>EmonterogeiiLV88_EmoLV88_17_37|foundby=both|sourceOrg=EmonterogeiiLV88|sourceseq=EmoLV88_17|tseidentity=Asp|araidentity=Asp|tseac=GTC|araac=(gtc)|-|tsebegin=274760|tseend=274831|arabegin=274759|araend=274831|tsescore=70|arascore=124|tseintronbegin=0|tseintronend=0|araintronbegin=nointron|araintronend=nointron|
TTCTCGGTAGTATAGTGGTtAGTATACCCGCCTGTCACGCGGGTGaCCCGGGTTCAATTC
CCGGCCGGGAAG
>EmonterogeiiLV88_EmoLV88_17_38|foundby=both|sourceOrg=EmonterogeiiLV88|sourceseq=EmoLV88_17|tseidentity=Ser|araidentity=Ser|tseac=GCT|araac=(gct)|+|tsebegin=274910|tseend=274990|arabegin=274910|araend=274990|tsescore=77|arascore=121|tseintronbegin=0|tseintronend=0|araintronbegin=nointron|araintronend=nointron|
GCAAATGTGGCCGAGTGGTtAAGGCGCCTGCCTGCTAAGCAGGTGTGATCTCACGCGAAG
GTTCGAACCCTTCCGTTTGCG
>EmonterogeiiLV88_EmoLV88_17_39|foundby=both|sourceOrg=EmonterogeiiLV88|sourceseq=EmoLV88_17|tseidentity=Ala|araidentity=Ala|tseac=AGC|araac=(agc)|+|tsebegin=275050|tseend=275122|arabegin=275050|araend=275122|tsescore=54|arascore=108|tseintronbegin=0|tseintronend=0|araintronbegin=nointron|araintronend=nointron|
GGGGATGTAGCTCAGATGGTAGAGCGACCGCTTAGCATGCGGTAGGtATTGGGATCGATA
CCCAACTTCTCCA
>EmonterogeiiLV88_EmoLV88_21_40|foundby=both|sourceOrg=EmonterogeiiLV88|sourceseq=EmoLV88_21|tseidentity=Ser|araidentity=Ser|tseac=GCT|araac=(gct)|-|tsebegin=149298|tseend=149378|arabegin=149298|araend=149378|tsescore=77|arascore=121|tseintronbegin=0|tseintronend=0|araintronbegin=nointron|araintronend=nointron|
GCAAATGTGGCCGAGTGGTtAAGGCGCCTGCCTGCTAAGCAGGTGTGATCTCACGCGAAG
GTTCGAACCCTTCCGTTTGCG
>EmonterogeiiLV88_EmoLV88_21_41|foundby=both|sourceOrg=EmonterogeiiLV88|sourceseq=EmoLV88_21|tseidentity=Ser|araidentity=Ser|tseac=GCT|araac=(gct)|-|tsebegin=149806|tseend=149886|arabegin=149806|araend=149886|tsescore=77|arascore=121|tseintronbegin=0|tseintronend=0|araintronbegin=nointron|araintronend=nointron|
GCAAATGTGGCCGAGTGGTtAAGGCGCCTGCCTGCTAAGCAGGTGTGATCTCACGCGAAG
GTTCGAACCCTTCCGTTTGCG
>EmonterogeiiLV88_EmoLV88_21_42|foundby=both|sourceOrg=EmonterogeiiLV88|sourceseq=EmoLV88_21|tseidentity=Pro|araidentity=Pro|tseac=AGG|araac=(agg)|+|tsebegin=429318|tseend=429389|arabegin=429318|araend=429389|tsescore=66|arascore=123|tseintronbegin=0|tseintronend=0|araintronbegin=nointron|araintronend=nointron|
GGTCCAGTGGTCTAGTGGCATGATTCTCCCTTAGGGTGGGAGAGGtCCCGGGTTCAATTC
CCGGCTGGACCC
>EmonterogeiiLV88_EmoLV88_21_43|foundby=both|sourceOrg=EmonterogeiiLV88|sourceseq=EmoLV88_21|tseidentity=Val|araidentity=Val|tseac=AAC|araac=(aac)|+|tsebegin=429496|tseend=429569|arabegin=429496|araend=429570|tsescore=60|arascore=116|tseintronbegin=0|tseintronend=0|araintronbegin=nointron|araintronend=nointron|
GCGCGGTTGGTCTAGGTGGTtATGACGTCGCTTTAACACGGCGAAGGtCTCGGGTTCAAG
TCCCGAACTGCGTA
>EmonterogeiiLV88_EmoLV88_21_44|foundby=both|sourceOrg=EmonterogeiiLV88|sourceseq=EmoLV88_21|tseidentity=Lys|araidentity=Lys|tseac=CTT|araac=(ctt)|+|tsebegin=429642|tseend=429714|arabegin=429642|araend=429715|tsescore=86|arascore=124|tseintronbegin=0|tseintronend=0|araintronbegin=nointron|araintronend=nointron|
GCATTCCTAGCTCAGTCGGTAGAGCGCACGGCTCTTAACCGTGTGGtCGTGGGTTCGATC
CCCACGGAGTGCG
>EmonterogeiiLV88_EmoLV88_23_45|foundby=both|sourceOrg=EmonterogeiiLV88|sourceseq=EmoLV88_23|tseidentity=Ile|araidentity=Ile|tseac=TAT|araac=(tat)|+|tsebegin=200434|tseend=200507|arabegin=200434|araend=200508|tsescore=77|arascore=118|tseintronbegin=0|tseintronend=0|araintronbegin=nointron|araintronend=nointron|
GCTCCCGTGGTCTAGTTGGTtAGGACGCTGGTCTTATGAACCGGATAtCGCGGGTTCGAG
CCCCGCCGGGAGCA
>EmonterogeiiLV88_EmoLV88_23_46|foundby=both|sourceOrg=EmonterogeiiLV88|sourceseq=EmoLV88_23|tseidentity=Val|araidentity=Val|tseac=TAC|araac=(tac)|-|tsebegin=200560|tseend=200632|arabegin=200560|araend=200632|tsescore=71|arascore=111|tseintronbegin=0|tseintronend=0|araintronbegin=nointron|araintronend=nointron|
GCGTGGGTGATCTAGTGGTtATGATGTCTGCTTTACACGCAGAACGtCGCGGGTTCGAAC
CCCGCCCCGCGTA
>EmonterogeiiLV88_EmoLV88_23_47|foundby=both|sourceOrg=EmonterogeiiLV88|sourceseq=EmoLV88_23|tseidentity=Gln|araidentity=Gln|tseac=TTG|araac=(ttg)|-|tsebegin=200693|tseend=200764|arabegin=200692|araend=200764|tsescore=77|arascore=124|tseintronbegin=0|tseintronend=0|araintronbegin=nointron|araintronend=nointron|
GGTCCTATAGTGTAGCGGTtATCACTTCGGACTTTGAATCCGAAAaCCCAGGTTCGAATC
CTGGTAGGACCA
>EmonterogeiiLV88_EmoLV88_23_48|foundby=both|sourceOrg=EmonterogeiiLV88|sourceseq=EmoLV88_23|tseidentity=Leu|araidentity=Leu|tseac=CAG|araac=(cag)|-|tsebegin=202477|tseend=202559|arabegin=202476|araend=202559|tsescore=75|arascore=117|tseintronbegin=0|tseintronend=0|araintronbegin=nointron|araintronend=nointron|
GGCAAGATGGTCGAGTGGTctAAGACGTCACGTTCAGGTCGTGATCTCCCCTGGAGGCGT
GGGTTCAAACCCCACTCTTGTCA
>EmonterogeiiLV88_EmoLV88_23_49|foundby=both|sourceOrg=EmonterogeiiLV88|sourceseq=EmoLV88_23|tseidentity=Thr|araidentity=Thr|tseac=TGT|araac=(tgt)|-|tsebegin=202628|tseend=202699|arabegin=202628|araend=202699|tsescore=72|arascore=120|tseintronbegin=0|tseintronend=0|araintronbegin=nointron|araintronend=nointron|
GGCCGCTTAGCACAGTGGCAGTGCACTGGTCTTGTAAACCAGGGGtCCCGAGTTCAATTC
TCGGAGTGGCCT
>EmonterogeiiLV88_EmoLV88_23_50|foundby=both|sourceOrg=EmonterogeiiLV88|sourceseq=EmoLV88_23|tseidentity=Arg|araidentity=Arg|tseac=TCG|araac=(tcg)|+|tsebegin=202771|tseend=202842|arabegin=202771|araend=202842|tsescore=73|arascore=121|tseintronbegin=0|tseintronend=0|araintronbegin=nointron|araintronend=nointron|
GGCCTCTTGGCGCAATGGAAGCGCATCAGACTTCGGATCTGAGGGtTGCAGGTTCGAGTC
CTGCAGGGGTCG
>EmonterogeiiLV88_EmoLV88_23_51|foundby=both|sourceOrg=EmonterogeiiLV88|sourceseq=EmoLV88_23|tseidentity=Lys|araidentity=Lys|tseac=TTT|araac=(ttt)|+|tsebegin=203209|tseend=203281|arabegin=203209|araend=203282|tsescore=89|arascore=125|tseintronbegin=0|tseintronend=0|araintronbegin=nointron|araintronend=nointron|
GCACTCCTAGCTCAGTTGGTAGAGCGCGAGGCTTTTAACCTCGTGGtCGTGGGTTCGAGC
CCCACGGAGTGCG
>EmonterogeiiLV88_EmoLV88_23_52|foundby=both|sourceOrg=EmonterogeiiLV88|sourceseq=EmoLV88_23|tseidentity=Gly|araidentity=Gly|tseac=TCC|araac=(tcc)|-|tsebegin=203344|tseend=203415|arabegin=203343|araend=203415|tsescore=66|arascore=116|tseintronbegin=0|tseintronend=0|araintronbegin=nointron|araintronend=nointron|
GCAATTGTGGTCCAACGGTtAAGATCCCCGCCTTCCAAGCGGGTGaCCCGGGTTCGACTC
CCGGCAATTGCA
>EmonterogeiiLV88_EmoLV88_23_53|foundby=both|sourceOrg=EmonterogeiiLV88|sourceseq=EmoLV88_23|tseidentity=Trp|araidentity=Trp|tseac=CCA|araac=(cca)|+|tsebegin=203494|tseend=203565|arabegin=203494|araend=203565|tsescore=81|arascore=118|tseintronbegin=0|tseintronend=0|araintronbegin=nointron|araintronend=nointron|
GGGGGCTTAGCTCAGTGGTAGAGCATTGGATTCCAAATCCAAGGGtCGCAGGTTCAATCC
CTGCAGTCCTCA
>EmonterogeiiLV88_EmoLV88_24_55|foundby=tse|sourceOrg=EmonterogeiiLV88|sourceseq=EmoLV88_24|tseidentity=Ile|araidentity=notfound|tseac=AAT|araac=notfound|+|tsebegin=493371|tseend=493441|arabegin=-1|araend=-1|tsescore=58|arascore=-1|tseintronbegin=0|tseintronend=0|araintronbegin=notfound|araintronend=notfound|ContainsN
NnnATAGCTCAGTCGGTtAGAGCGTGGGTCTAATAAGCCCAAGGtCACAGGTTCGACCCC
TGTTGGGAGCA
>EmonterogeiiLV88_EmoLV88_24_57|foundby=both|sourceOrg=EmonterogeiiLV88|sourceseq=EmoLV88_24|tseidentity=Gln|araidentity=Gln|tseac=CTG|araac=(ctg)|+|tsebegin=492493|tseend=492564|arabegin=492492|araend=492566|tsescore=67|arascore=119|tseintronbegin=0|tseintronend=0|araintronbegin=nointron|araintronend=nointron|
GCTCCTATAGTGTAGCGGTtATCACCTCGGACTCTGAATCCGATAaCCCTGGTTCGAGTC
CAGGTAGGAGTG
>EmonterogeiiLV88_EmoLV88_24_58|foundby=both|sourceOrg=EmonterogeiiLV88|sourceseq=EmoLV88_24|tseidentity=Leu|araidentity=Leu|tseac=TAA|araac=(taa)|-|tsebegin=492712|tseend=492793|arabegin=492712|araend=492793|tsescore=61|arascore=111|tseintronbegin=0|tseintronend=0|araintronbegin=nointron|araintronend=nointron|
GCTGGGGTTCCCGAGTTGGTcaAAGGGGTGAGACTTAAGTTCTCATGCGTGAGCTtCGTG
GGTTCGAACCCCACCTCCAGCA
>EmonterogeiiLV88_EmoLV88_24_59|foundby=both|sourceOrg=EmonterogeiiLV88|sourceseq=EmoLV88_24|tseidentity=Ile|araidentity=Ile|tseac=AAT|araac=(aat)|+|tsebegin=492870|tseend=492943|arabegin=492870|araend=492944|tsescore=80|arascore=119|tseintronbegin=0|tseintronend=0|araintronbegin=nointron|araintronend=nointron|
GCTCTCATAGCTCAGTCGGTtAGAGCGTGGGTCTAATAAGCCCAAGGtCACAGGTTCGAC
CCCTGTTGGGAGCA
>EmonterogeiiLV88_EmoLV88_24_60|foundby=both|sourceOrg=EmonterogeiiLV88|sourceseq=EmoLV88_24|tseidentity=Ile|araidentity=Ile|tseac=AAT|araac=(aat)|-|tsebegin=493903|tseend=493976|arabegin=493902|araend=493976|tsescore=80|arascore=119|tseintronbegin=0|tseintronend=0|araintronbegin=nointron|araintronend=nointron|
GCTCTCATAGCTCAGTCGGTtAGAGCGTGGGTCTAATAAGCCCAAGGtCACAGGTTCGAC
CCCTGTTGGGAGCA
>EmonterogeiiLV88_EmoLV88_24_61|foundby=both|sourceOrg=EmonterogeiiLV88|sourceseq=EmoLV88_24|tseidentity=Ile|araidentity=Ile|tseac=AAT|araac=(aat)|-|tsebegin=494213|tseend=494286|arabegin=494212|araend=494286|tsescore=80|arascore=119|tseintronbegin=0|tseintronend=0|araintronbegin=nointron|araintronend=nointron|
GCTCTCATAGCTCAGTCGGTtAGAGCGTGGGTCTAATAAGCCCAAGGtCACAGGTTCGAC
CCCTGTTGGGAGCA
>EmonterogeiiLV88_EmoLV88_24_62|foundby=both|sourceOrg=EmonterogeiiLV88|sourceseq=EmoLV88_24|tseidentity=Ile|araidentity=Ile|tseac=AAT|araac=(aat)|+|tsebegin=494421|tseend=494494|arabegin=494421|araend=494495|tsescore=80|arascore=119|tseintronbegin=0|tseintronend=0|araintronbegin=nointron|araintronend=nointron|
GCTCTCATAGCTCAGTCGGTtAGAGCGTGGGTCTAATAAGCCCAAGGtCACAGGTTCGAC
CCCTGTTGGGAGCA
>EmonterogeiiLV88_EmoLV88_24_63|foundby=both|sourceOrg=EmonterogeiiLV88|sourceseq=EmoLV88_24|tseidentity=Asp|araidentity=Asp|tseac=GTC|araac=(gtc)|-|tsebegin=550701|tseend=550772|arabegin=550700|araend=550772|tsescore=70|arascore=124|tseintronbegin=0|tseintronend=0|araintronbegin=nointron|araintronend=nointron|
TTCTCGGTAGTATAGTGGTtAGTATACCCGCCTGTCACGCGGGTGaCCCGGGTTCAATTC
CCGGCCGGGAAG
>EmonterogeiiLV88_EmoLV88_24_64|foundby=both|sourceOrg=EmonterogeiiLV88|sourceseq=EmoLV88_24|tseidentity=Pro|araidentity=Pro|tseac=CGG|araac=(cgg)|+|tsebegin=55347|tseend=55418|arabegin=55347|araend=55419|tsescore=70|arascore=124|tseintronbegin=0|tseintronend=0|araintronbegin=nointron|araintronend=nointron|
GGCCGCTTGGTCTAGTGGTATGATTCCCGCTTCGGGTGCGGGAGGtCAGGGGTTCAATTC
CCCTAGCGGCCC
>EmonterogeiiLV88_EmoLV88_26_66|foundby=both|sourceOrg=EmonterogeiiLV88|sourceseq=EmoLV88_26|tseidentity=Ala|araidentity=Ala|tseac=CGC|araac=(cgc)|+|tsebegin=1032373|tseend=1032444|arabegin=1032372|araend=1032445|tsescore=68|arascore=117|tseintronbegin=0|tseintronend=0|araintronbegin=nointron|araintronend=nointron|
GGGCGTGTAGCTCAGTGGTAGAGCGTCCGTTTCGCATACGGAAGGtCTAGGGTTCGATCC
CCTACCCGTCCA
>EmonterogeiiLV88_EmoLV88_30_67|foundby=both|sourceOrg=EmonterogeiiLV88|sourceseq=EmoLV88_30|tseidentity=Thr|araidentity=Thr|tseac=CGT|araac=(cgt)|-|tsebegin=825120|tseend=825191|arabegin=825120|araend=825191|tsescore=70|arascore=121|tseintronbegin=0|tseintronend=0|araintronbegin=nointron|araintronend=nointron|
GGCCGCTTAGCACAGTGGCAGTGCACCACTCTCGTAAAGTGGGGGtCGCGAGTTCGATTC
TCGCAGTGGCCT
>EmonterogeiiLV88_EmoLV88_31_68|foundby=both|sourceOrg=EmonterogeiiLV88|sourceseq=EmoLV88_31|tseidentity=Trp|araidentity=Trp|tseac=CCA|araac=(cca)|-|tsebegin=1186947|tseend=1187018|arabegin=1186946|araend=1187018|tsescore=81|arascore=118|tseintronbegin=0|tseintronend=0|araintronbegin=nointron|araintronend=nointron|
GGGGGCTTAGCTCAGTGGTAGAGCATTGGATTCCAAATCCAAGGGtCGCAGGTTCAATCC
CTGCAGTCCTCA
>EmonterogeiiLV88_EmoLV88_31_69|foundby=both|sourceOrg=EmonterogeiiLV88|sourceseq=EmoLV88_31|tseidentity=Phe|araidentity=Phe|tseac=GAA|araac=(gaa)|+|tsebegin=1203453|tseend=1203525|arabegin=1203453|araend=1203525|tsescore=91|arascore=121|tseintronbegin=0|tseintronend=0|araintronbegin=nointron|araintronend=nointron|
GCCGCGATAGCTCAGTTGGGAGAGCGTCAGACTGAAGATCTGAAGGtCCCTGGTTCGATC
CCGGGTCGCGGCA
>EmonterogeiiLV88_EmoLV88_31_70|foundby=both|sourceOrg=EmonterogeiiLV88|sourceseq=EmoLV88_31|tseidentity=Ser|araidentity=Ser|tseac=AGA|araac=(aga)|-|tsebegin=1203578|tseend=1203658|arabegin=1203577|araend=1203658|tsescore=66|arascore=118|tseintronbegin=0|tseintronend=0|araintronbegin=nointron|araintronend=nointron|
GTCACCATACCCAAGTGGTtACGGGGACTGACTAGAAATCAGTTGCGATCTCGCGCGTAG
GTTCGAATCCTGCTGGTGACG
>EmonterogeiiLV88_EmoLV88_31_71|foundby=both|sourceOrg=EmonterogeiiLV88|sourceseq=EmoLV88_31|tseidentity=Ala|araidentity=Ala|tseac=AGC|araac=(agc)|+|tsebegin=191018|tseend=191090|arabegin=191018|araend=191090|tsescore=54|arascore=108|tseintronbegin=0|tseintronend=0|araintronbegin=nointron|araintronend=nointron|
GGGGATGTAGCTCAGATGGTAGAGCGACCGCTTAGCATGCGGTAGGtATTGGGATCGATA
CCCAACTTCTCCA
>EmonterogeiiLV88_EmoLV88_31_72|foundby=both|sourceOrg=EmonterogeiiLV88|sourceseq=EmoLV88_31|tseidentity=Gly|araidentity=Gly|tseac=GCC|araac=(gcc)|+|tsebegin=409190|tseend=409260|arabegin=409190|araend=409260|tsescore=69|arascore=122|tseintronbegin=0|tseintronend=0|araintronbegin=nointron|araintronend=nointron|
GCGCAGTTGGTCTAGTGGTAGAATTCTCGCCTGCCACGCGGGAGGCCCGGGTTCGATTCC
CGGACTGCGCA
>EmonterogeiiLV88_EmoLV88_31_73|foundby=both|sourceOrg=EmonterogeiiLV88|sourceseq=EmoLV88_31|tseidentity=Glu|araidentity=Glu|tseac=CTC|araac=(ctc)|-|tsebegin=409303|tseend=409374|arabegin=409303|araend=409374|tsescore=65|arascore=118|tseintronbegin=0|tseintronend=0|araintronbegin=nointron|araintronend=nointron|
TCCGATGTGGTATAGTGGAtAGAACAAGCGGCTCTCACCCGCTAGaCCCGGGTTCGATCC
CCGGCATCGGAA
>EmonterogeiiLV88_EmoLV88_33_74|foundby=both|sourceOrg=EmonterogeiiLV88|sourceseq=EmoLV88_33|tseidentity=Arg|araidentity=Arg|tseac=CCT|araac=(cct)|-|tsebegin=114711|tseend=114783|arabegin=114710|araend=114783|tsescore=76|arascore=118|tseintronbegin=0|tseintronend=0|araintronbegin=nointron|araintronend=nointron|
GCCCTTGTAGCCTAATGGAtATGGCGTTTGCTTCCTAAGCAAAAGGtTGCGGGTTCGAGT
CCCGCCAGGGGTA
>EmonterogeiiLV88_EmoLV88_33_75|foundby=both|sourceOrg=EmonterogeiiLV88|sourceseq=EmoLV88_33|tseidentity=Arg|araidentity=Arg|tseac=TCT|araac=(tct)|-|tsebegin=114841|tseend=114913|arabegin=114840|araend=114913|tsescore=74|arascore=125|tseintronbegin=0|tseintronend=0|araintronbegin=nointron|araintronend=nointron|
GCTCCAGTGGCCTAATGGAtAAGGCTTTGGACTTCTAATCCAAAGAtTGCGGGTTCGAGT
CCCGCCTGGAGTA
>EmonterogeiiLV88_EmoLV88_33_76|foundby=both|sourceOrg=EmonterogeiiLV88|sourceseq=EmoLV88_33|tseidentity=Ala|araidentity=Ala|tseac=TGC|araac=(tgc)|+|tsebegin=114992|tseend=115063|arabegin=114991|araend=115064|tsescore=72|arascore=117|tseintronbegin=0|tseintronend=0|araintronbegin=nointron|araintronend=nointron|
GGGCGTGTAGCTCAGTGGTAGAGCGCCTGTTTTGCATACAGGAGGcCTAGGGTTCAATCC
CCTACTCGTCCA
>EmonterogeiiLV88_EmoLV88_33_77|foundby=both|sourceOrg=EmonterogeiiLV88|sourceseq=EmoLV88_33|tseidentity=Ser|araidentity=Ser|tseac=CGA|araac=(cga)|+|tsebegin=442439|tseend=442519|arabegin=442439|araend=442519|tsescore=67|arascore=119|tseintronbegin=0|tseintronend=0|araintronbegin=nointron|araintronend=nointron|
GTCACCATACCCAAGTGGTtACGGGGGTTGACTCGAAATCAACTGCGATCTCGCGCGCAG
GTTCGAATCCTGCTGGTGACG
>EmonterogeiiLV88_EmoLV88_34_78|foundby=both|sourceOrg=EmonterogeiiLV88|sourceseq=EmoLV88_34|tseidentity=Asn|araidentity=Asn|tseac=GTT|araac=(gtt)|-|tsebegin=1246073|tseend=1246145|arabegin=1246072|araend=1246145|tsescore=73|arascore=118|tseintronbegin=0|tseintronend=0|araintronbegin=nointron|araintronend=nointron|
TCCTCCCTGGCGCAGTCGGCAGCGCGTTAGGCTGTTAACCTACAGGtCGTTGGTTCGAAT
CCAACGGGAGGAG
>EmonterogeiiLV88_EmoLV88_34_79|foundby=both|sourceOrg=EmonterogeiiLV88|sourceseq=EmoLV88_34|tseidentity=Tyr|araidentity=Tyr|tseac=GTA|araac=(gta)|-|tsebegin=1246230|tseend=1246313|arabegin=1246230|araend=1246313|tsescore=72|arascore=108|tseintronbegin=1246266|tseintronend=1246276|araintronbegin=38|araintronend=49|
CCTTCTGTAGCTCAATTGGTAGAGCATGTGACTGTAGagttagcaggtATCACAGGGtCG
CTGGTTCGATTCCGGCCGGAAGGA
>EmonterogeiiLV88_EmoLV88_34_80|foundby=both|sourceOrg=EmonterogeiiLV88|sourceseq=EmoLV88_34|tseidentity=Thr|araidentity=Thr|tseac=CGT|araac=(cgt)|-|tsebegin=1246371|tseend=1246442|arabegin=1246371|araend=1246442|tsescore=70|arascore=121|tseintronbegin=0|tseintronend=0|araintronbegin=nointron|araintronend=nointron|
GGCCGCTTAGCACAGTGGCAGTGCACCACTCTCGTAAAGTGGGGGtCGCGAGTTCGATTC
TCGCAGTGGCCT
>EmonterogeiiLV88_EmoLV88_34_81|foundby=both|sourceOrg=EmonterogeiiLV88|sourceseq=EmoLV88_34|tseidentity=Pro|araidentity=Pro|tseac=CGG|araac=(cgg)|+|tsebegin=1246520|tseend=1246591|arabegin=1246520|araend=1246591|tsescore=70|arascore=124|tseintronbegin=0|tseintronend=0|araintronbegin=nointron|araintronend=nointron|
GGCCGCTTGGTCTAGTGGTATGATTCCCGCTTCGGGTGCGGGAGGtCAGGGGTTCAATTC
CCCTAGCGGCCC
>EmonterogeiiLV88_EmoLV88_34_82|foundby=both|sourceOrg=EmonterogeiiLV88|sourceseq=EmoLV88_34|tseidentity=Asn|araidentity=Asn|tseac=GTT|araac=(gtt)|+|tsebegin=1246651|tseend=1246723|arabegin=1246651|araend=1246724|tsescore=73|arascore=118|tseintronbegin=0|tseintronend=0|araintronbegin=nointron|araintronend=nointron|
TCCTCCCTGGCGCAGTCGGCAGCGCGTTAGGCTGTTAACCTACAGGtCGTTGGTTCGAAT
CCAACGGGAGGAG
>EmonterogeiiLV88_EmoLV88_34_83|foundby=both|sourceOrg=EmonterogeiiLV88|sourceseq=EmoLV88_34|tseidentity=Val|araidentity=Val|tseac=AAC|araac=(aac)|-|tsebegin=422212|tseend=422285|arabegin=422211|araend=422285|tsescore=60|arascore=116|tseintronbegin=0|tseintronend=0|araintronbegin=nointron|araintronend=nointron|
GCGCGGTTGGTCTAGGTGGTtATGACGTCGCTTTAACACGGCGAAGGtCTCGGGTTCAAG
TCCCGAACTGCGTA
>EmonterogeiiLV88_EmoLV88_34_84|foundby=both|sourceOrg=EmonterogeiiLV88|sourceseq=EmoLV88_34|tseidentity=Tyr|araidentity=Tyr|tseac=GTA|araac=(gta)|+|tsebegin=422502|tseend=422585|arabegin=422502|araend=422585|tsescore=72|arascore=108|tseintronbegin=422539|tseintronend=422549|araintronbegin=38|araintronend=49|
CCTTCTGTAGCTCAATTGGTAGAGCATGTGACTGTAGaattagcaggtATCACAGGGtCG
CTGGTTCGATTCCGGCCGGAAGGA
>EmonterogeiiLV88_EmoLV88_34_85|foundby=both|sourceOrg=EmonterogeiiLV88|sourceseq=EmoLV88_34|tseidentity=Ile|araidentity=Ile|tseac=AAT|araac=(aat)|+|tsebegin=422646|tseend=422719|arabegin=422646|araend=422720|tsescore=80|arascore=119|tseintronbegin=0|tseintronend=0|araintronbegin=nointron|araintronend=nointron|
GCTCTCATAGCTCAGTCGGTtAGAGCGTGGGTCTAATAAGCCCAAGGtCACAGGTTCGAC
CCCTGTTGGGAGCA
>EmonterogeiiLV88_EmoLV88_34_86|foundby=both|sourceOrg=EmonterogeiiLV88|sourceseq=EmoLV88_34|tseidentity=Met|araidentity=Met|tseac=CAT|araac=(cat)|+|tsebegin=422782|tseend=422854|arabegin=422781|araend=422855|tsescore=72|arascore=113|tseintronbegin=0|tseintronend=0|araintronbegin=nointron|araintronend=nointron|
GCGAGCGTAGCGCAGTCGGCAGCGCGTGGGTCTCATAATCCCAAGGtCGTGAGTTCGATC
CTCACCGGTCGCA
>EmonterogeiiLV88_EmoLV88_34_87|foundby=both|sourceOrg=EmonterogeiiLV88|sourceseq=EmoLV88_34|tseidentity=Leu|araidentity=Leu|tseac=TAG|araac=(tag)|-|tsebegin=422897|tseend=422976|arabegin=422897|araend=422976|tsescore=76|arascore=119|tseintronbegin=0|tseintronend=0|araintronbegin=nointron|araintronend=nointron|
GGCGGAGTGGCCGAGTGGTctAAGGCGCCAGATTTAGGCTCTGGTCTTTCGAGgCGTGGG
TTCGAACCCCACCTCCGTCA
>EmonterogeiiLV88_EmoLV88_34_88|foundby=both|sourceOrg=EmonterogeiiLV88|sourceseq=EmoLV88_34|tseidentity=Ser|araidentity=Ser|tseac=TGA|araac=(tga)|+|tsebegin=423048|tseend=423128|arabegin=423048|araend=423128|tsescore=72|arascore=117|tseintronbegin=0|tseintronend=0|araintronbegin=nointron|araintronend=nointron|
GTCAGCATACCCAAGTGGTtACGGGGTTTGACTTGAAATCAAATGCGATCTCGCGCGCAG
GTTCGAACCCTGCTGCTGACG
>EmonterogeiiLV88_EmoLV88_36_89|foundby=both|sourceOrg=EmonterogeiiLV88|sourceseq=EmoLV88_36|tseidentity=Thr|araidentity=Thr|tseac=AGT|araac=(agt)|-|tsebegin=1034644|tseend=1034715|arabegin=1034644|araend=1034715|tsescore=71|arascore=117|tseintronbegin=0|tseintronend=0|araintronbegin=nointron|araintronend=nointron|
GGCTGCTTAGCTCAATGGCAGAGCGCCGTCCTAGTAAGACGGAGGtCAGGGGTTCGATCC
CCCTAGCGGCCT
>EmonterogeiiLV88_EmoLV88_36_90|foundby=both|sourceOrg=EmonterogeiiLV88|sourceseq=EmoLV88_36|tseidentity=Gly|araidentity=Gly|tseac=GCC|araac=(gcc)|-|tsebegin=1034773|tseend=1034843|arabegin=1034772|araend=1034843|tsescore=69|arascore=122|tseintronbegin=0|tseintronend=0|araintronbegin=nointron|araintronend=nointron|
GCGCAGTTGGTCTAGTGGTAGAATTCTCGCCTGCCACGCGGGAGGCCCGGGTTCGATTCC
CGGACTGCGCA
>EmonterogeiiLV88_EmoLV88_36_91|foundby=both|sourceOrg=EmonterogeiiLV88|sourceseq=EmoLV88_36|tseidentity=Thr|araidentity=Thr|tseac=AGT|araac=(agt)|-|tsebegin=1037342|tseend=1037413|arabegin=1037342|araend=1037413|tsescore=71|arascore=117|tseintronbegin=0|tseintronend=0|araintronbegin=nointron|araintronend=nointron|
GGCTGCTTAGCTCAATGGCAGAGCGCCGTCCTAGTAAGACGGAGGtCAGGGGTTCGATCC
CCCTAGCGGCCT
>EmonterogeiiLV88_EmoLV88_36_92|foundby=both|sourceOrg=EmonterogeiiLV88|sourceseq=EmoLV88_36|tseidentity=Gly|araidentity=Gly|tseac=GCC|araac=(gcc)|-|tsebegin=1037471|tseend=1037541|arabegin=1037470|araend=1037541|tsescore=69|arascore=122|tseintronbegin=0|tseintronend=0|araintronbegin=nointron|araintronend=nointron|
GCGCAGTTGGTCTAGTGGTAGAATTCTCGCCTGCCACGCGGGAGGCCCGGGTTCGATTCC
CGGACTGCGCA
>EmonterogeiiLV88_EmoLV88_36_93|foundby=both|sourceOrg=EmonterogeiiLV88|sourceseq=EmoLV88_36|tseidentity=Pro|araidentity=Pro|tseac=AGG|araac=(agg)|+|tsebegin=1037614|tseend=1037685|arabegin=1037614|araend=1037685|tsescore=66|arascore=123|tseintronbegin=0|tseintronend=0|araintronbegin=nointron|araintronend=nointron|
GGTCCAGTGGTCTAGTGGCATGATTCTCCCTTAGGGTGGGAGAGGtCCCGGGTTCAATTC
CCGGCTGGACCC
>EmonterogeiiLV88_EmoLV88_36_94|foundby=both|sourceOrg=EmonterogeiiLV88|sourceseq=EmoLV88_36|tseidentity=Gln|araidentity=Gln|tseac=CTG|araac=(ctg)|-|tsebegin=1624068|tseend=1624139|arabegin=1624067|araend=1624140|tsescore=67|arascore=119|tseintronbegin=0|tseintronend=0|araintronbegin=nointron|araintronend=nointron|
GCTCCTATAGTGTAGCGGTtATCACCTCGGACTCTGAATCCGATAaCCCTGGTTCGAGTC
CAGGTAGGAGTG
>EmonterogeiiLV88_EmoLV88_36_95|foundby=both|sourceOrg=EmonterogeiiLV88|sourceseq=EmoLV88_36|tseidentity=Ser|araidentity=Ser|tseac=CGA|araac=(cga)|+|tsebegin=1886634|tseend=1886714|arabegin=1886633|araend=1886715|tsescore=67|arascore=119|tseintronbegin=0|tseintronend=0|araintronbegin=nointron|araintronend=nointron|
GTCACCATACCCAAGTGGTtACGGGGGTTGACTCGAAATCAACTGCGATCTCGCGCGCAG
GTTCGAATCCTGCTGGTGACG
>EmonterogeiiLV88_EmoLV88_36_96|foundby=both|sourceOrg=EmonterogeiiLV88|sourceseq=EmoLV88_36|tseidentity=Leu|araidentity=Leu|tseac=CAA|araac=(caa)|+|tsebegin=1886774|tseend=1886855|arabegin=1886774|araend=1886856|tsescore=77|arascore=117|tseintronbegin=0|tseintronend=0|araintronbegin=nointron|araintronend=nointron|
GGCAGGATGGCCGAGTGGTctAAGGCGGGAGACTCAAGTTCTCTTCTATTCGTAGGCGCG
GGTTCGAACCCCGCTCCTGTCA
>EmonterogeiiLV88_EmoLV88_36_97|foundby=both|sourceOrg=EmonterogeiiLV88|sourceseq=EmoLV88_36|tseidentity=Cys|araidentity=Cys|tseac=GCA|araac=(gca)|+|tsebegin=3524302|tseend=3524373|arabegin=3524302|araend=3524373|tsescore=77|arascore=122|tseintronbegin=0|tseintronend=0|araintronbegin=nointron|araintronend=nointron|
GGATTCATAGCTCAGTGGTAGAGCATTCGGCTGCAGTCCGAATGGtCCCCGGTTCAAACC
CGGGTGGGTCCT
>EmonterogeiiLV88_EmoLV88_36_98|foundby=both|sourceOrg=EmonterogeiiLV88|sourceseq=EmoLV88_36|tseidentity=Cys|araidentity=Cys|tseac=GCA|araac=(gca)|+|tsebegin=3527728|tseend=3527799|arabegin=3527728|araend=3527799|tsescore=77|arascore=122|tseintronbegin=0|tseintronend=0|araintronbegin=nointron|araintronend=nointron|
GGATTCATAGCTCAGTGGTAGAGCATTCGGCTGCAGTCCGAATGGtCCCCGGTTCAAACC
CGGGTGGGTCCT
>EmonterogeiiLV88_EmoLV88_36_99|foundby=both|sourceOrg=EmonterogeiiLV88|sourceseq=EmoLV88_36|tseidentity=Leu|araidentity=Leu|tseac=AAG|araac=(aag)|-|tsebegin=3529260|tseend=3529341|arabegin=3529259|araend=3529341|tsescore=74|arascore=116|tseintronbegin=0|tseintronend=0|araintronbegin=nointron|araintronend=nointron|
GGTGAGATGGTCGAGTGGTctAAGACGTTGGATTAAGGTTCCAATCCTTTCGAGGgCGTG
GGTTCAAACCCCACTCTCATCA
>EmonterogeiiLV88_EmoLV88_36_100|foundby=both|sourceOrg=EmonterogeiiLV88|sourceseq=EmoLV88_36|tseidentity=iMet|araidentity=Met|tseac=CAT|araac=(cat)|-|tsebegin=3529403|tseend=3529474|arabegin=3529403|araend=3529474|tsescore=67|arascore=115|tseintronbegin=0|tseintronend=0|araintronbegin=nointron|araintronend=nointron|
AGCACCGTAGCGCAGTGGAAGCGCGATGGGCTCATAACCCATAGGtCGTTGGATCGAAAC
CAATCGGTGCTA
>EmonterogeiiLV88_EmoLV88_36_101|foundby=both|sourceOrg=EmonterogeiiLV88|sourceseq=EmoLV88_36|tseidentity=Pro|araidentity=Pro|tseac=TGG|araac=(tgg)|+|tsebegin=3529547|tseend=3529618|arabegin=3529547|araend=3529618|tsescore=68|arascore=122|tseintronbegin=0|tseintronend=0|araintronbegin=nointron|araintronend=nointron|
GGTCGTTTGGTCTAGTGGTATGATTCCTGTTTTGGGTACAGGAGGtCACGGGTTCAATTC
CCGTAACGACCC
>EmonterogeiiLV88_EmoLV88_36_102|foundby=both|sourceOrg=EmonterogeiiLV88|sourceseq=EmoLV88_36|tseidentity=iMet|araidentity=Met|tseac=CAT|araac=(cat)|-|tsebegin=3529882|tseend=3529953|arabegin=3529882|araend=3529953|tsescore=67|arascore=115|tseintronbegin=0|tseintronend=0|araintronbegin=nointron|araintronend=nointron|
AGCACCGTAGCGCAGTGGAAGCGCGATGGGCTCATAACCCATAGGtCGTTGGATCGAAAC
CAATCGGTGCTA
>EmonterogeiiLV88_EmoLV88_36_103|foundby=both|sourceOrg=EmonterogeiiLV88|sourceseq=EmoLV88_36|tseidentity=Pro|araidentity=Pro|tseac=TGG|araac=(tgg)|+|tsebegin=3530026|tseend=3530097|arabegin=3530026|araend=3530097|tsescore=68|arascore=122|tseintronbegin=0|tseintronend=0|araintronbegin=nointron|araintronend=nointron|
GGTCGTTTGGTCTAGTGGTATGATTCCTGTTTTGGGTACAGGAGGtCACGGGTTCAATTC
CCGTAACGACCC
>EmonterogeiiLV88_EmoLV88_36_105|foundby=both|sourceOrg=EmonterogeiiLV88|sourceseq=EmoLV88_36|tseidentity=Thr|araidentity=Thr|tseac=AGT|araac=(agt)|+|tsebegin=483400|tseend=483471|arabegin=483400|araend=483471|tsescore=71|arascore=117|tseintronbegin=0|tseintronend=0|araintronbegin=nointron|araintronend=nointron|
GGCTGCTTAGCTCAATGGCAGAGCGCCGTCCTAGTAAGACGGAGGtCAGGGGTTCGATCC
CCCTAGCGGCCT
>EmonterogeiiLV88_EmoLV88_36_106|foundby=both|sourceOrg=EmonterogeiiLV88|sourceseq=EmoLV88_36|tseidentity=Tyr|araidentity=Tyr|tseac=GTA|araac=(gta)|+|tsebegin=483540|tseend=483623|arabegin=483540|araend=483624|tsescore=72|arascore=108|tseintronbegin=483577|tseintronend=483587|araintronbegin=38|araintronend=49|
CCTTCTGTAGCTCAATTGGTAGAGCATGTGACTGTAGagttagcaggtATCACAGGGtCG
CTGGTTCGATTCCGGCCGGAAGGA
>EmonterogeiiLV88_EMOLV88_SCAF000471_107|foundby=both|sourceOrg=EmonterogeiiLV88|sourceseq=EMOLV88_SCAF000471|tseidentity=Thr|araidentity=Thr|tseac=AGT|araac=(agt)|-|tsebegin=185|tseend=256|arabegin=185|araend=256|tsescore=71|arascore=117|tseintronbegin=0|tseintronend=0|araintronbegin=nointron|araintronend=nointron|
GGCTGCTTAGCTCAATGGCAGAGCGCCGTCCTAGTAAGACGGAGGtCAGGGGTTCGATCC
CCCTAGCGGCCT
>EmonterogeiiLV88_EMOLV88_SCAF000892_108|foundby=both|sourceOrg=EmonterogeiiLV88|sourceseq=EMOLV88_SCAF000892|tseidentity=Leu|araidentity=Leu|tseac=CAG|araac=(cag)|-|tsebegin=70|tseend=152|arabegin=70|araend=152|tsescore=75|arascore=117|tseintronbegin=0|tseintronend=0|araintronbegin=nointron|araintronend=nointron|
GGCAAGATGGTCGAGTGGTctAAGACGTCACGTTCAGGTCGTGATCTCCCCTGGAGGCGT
GGGTTCAAACCCCACTCTTGTCA
>EmonterogeiiLV88_EMOLV88_SCAF001534_109|foundby=both|sourceOrg=EmonterogeiiLV88|sourceseq=EMOLV88_SCAF001534|tseidentity=iMet|araidentity=Met|tseac=CAT|araac=(cat)|-|tsebegin=195|tseend=266|arabegin=195|araend=266|tsescore=67|arascore=115|tseintronbegin=0|tseintronend=0|araintronbegin=nointron|araintronend=nointron|
AGCACCGTAGCGCAGTGGAAGCGCGATGGGCTCATAACCCATAGGtCGTTGGATCGAAAC
CAATCGGTGCTA
>EmonterogeiiLV88_EMOLV88_SCAF001534_110|foundby=both|sourceOrg=EmonterogeiiLV88|sourceseq=EMOLV88_SCAF001534|tseidentity=Leu|araidentity=Leu|tseac=CAG|araac=(cag)|-|tsebegin=55|tseend=137|arabegin=54|araend=138|tsescore=75|arascore=117|tseintronbegin=0|tseintronend=0|araintronbegin=nointron|araintronend=nointron|
GGCAAGATGGTCGAGTGGTctAAGACGTCACGTTCAGGTCGTGATCTCCCCTGGAGGCGT
GGGTTCAAACCCCACTCTTGTCA
>EmonterogeiiLV88_EMOLV88_SCAF001713_112|foundby=both|sourceOrg=EmonterogeiiLV88|sourceseq=EMOLV88_SCAF001713|tseidentity=Arg|araidentity=Arg|tseac=ACG|araac=(acg)|+|tsebegin=1368|tseend=1439|arabegin=1368|araend=1439|tsescore=72|arascore=120|tseintronbegin=0|tseintronend=0|araintronbegin=nointron|araintronend=nointron|
GTCCGTGTGGCTCAATGGAAGAGCATCTGACTACGGATCAGAGGGtTGCAGGTTCGAATC
CTGTCACGGATG
>LaethiopicaL147_LaeL147_03_3|foundby=both|sourceOrg=LaethiopicaL147|sourceseq=LaeL147_03|tseidentity=Lys|araidentity=Lys|tseac=CTT|araac=(ctt)|+|tsebegin=253738|tseend=253810|arabegin=253738|araend=253811|tsescore=86|arascore=124|tseintronbegin=0|tseintronend=0|araintronbegin=nointron|araintronend=nointron|
GCATTCCTAGCTCAGTCGGTAGAGCGCACGGCTCTTAACCGTGTGGtCGTGGGTTCGATC
CCCACGGAGTGCG
>LaethiopicaL147_LaeL147_05_4|foundby=both|sourceOrg=LaethiopicaL147|sourceseq=LaeL147_05|tseidentity=Arg|araidentity=Arg|tseac=ACG|araac=(acg)|+|tsebegin=406486|tseend=406557|arabegin=406486|araend=406557|tsescore=72|arascore=120|tseintronbegin=0|tseintronend=0|araintronbegin=nointron|araintronend=nointron|
GTCCGTGTGGCTCAATGGAAGAGCATCTGACTACGGATCAGAGGGtTGCAGGTTCGAATC
CTGTCACGGATG
>LaethiopicaL147_LaeL147_06_7|foundby=both|sourceOrg=LaethiopicaL147|sourceseq=LaeL147_06|tseidentity=SeC|araidentity=SeC|tseac=TCA|araac=(tca)|-|tsebegin=60934|tseend=61021|arabegin=60934|araend=61021|tsescore=124|arascore=108|tseintronbegin=0|tseintronend=0|araintronbegin=nointron|araintronend=nointron|
GCCGCGATGAGCTCAGCTGGTGCTGGGTGCGGGCTTCAAACCCGTAGGTGAGTTGCtCTC
ACAGCCGTTCGATTCGGCCTTCGTGGCG
>LaethiopicaL147_LaeL147_07_9|foundby=both|sourceOrg=LaethiopicaL147|sourceseq=LaeL147_07|tseidentity=Arg|araidentity=Arg|tseac=ACG|araac=(acg)|-|tsebegin=370442|tseend=370513|arabegin=370442|araend=370513|tsescore=72|arascore=120|tseintronbegin=0|tseintronend=0|araintronbegin=nointron|araintronend=nointron|
GTCCGTGTGGCTCAATGGAAGAGCATCTGACTACGGATCAGAGGGtTGCAGGTTCGAATC
CTGTCACGGATG
>LaethiopicaL147_LaeL147_09_12|foundby=both|sourceOrg=LaethiopicaL147|sourceseq=LaeL147_09|tseidentity=iMet|araidentity=Met|tseac=CAT|araac=(cat)|+|tsebegin=262754|tseend=262825|arabegin=262754|araend=262825|tsescore=67|arascore=115|tseintronbegin=0|tseintronend=0|araintronbegin=nointron|araintronend=nointron|
AGCACCGTAGCGCAGTGGAAGCGCGATGGGCTCATAACCCATAGGtCGTTGGATCGAAAC
CAATCGGTGCTA
>LaethiopicaL147_LaeL147_09_13|foundby=both|sourceOrg=LaethiopicaL147|sourceseq=LaeL147_09|tseidentity=Leu|araidentity=Leu|tseac=CAG|araac=(cag)|+|tsebegin=262886|tseend=262968|arabegin=262886|araend=262969|tsescore=75|arascore=117|tseintronbegin=0|tseintronend=0|araintronbegin=nointron|araintronend=nointron|
GGCAAGATGGTCGAGTGGTctAAGACGTCACGTTCAGGTCGTGATCTCCCCTGGAGGCGT
GGGTTCAAACCCCACTCTTGTCA
>LaethiopicaL147_LaeL147_09_14|foundby=both|sourceOrg=LaethiopicaL147|sourceseq=LaeL147_09|tseidentity=Val|araidentity=Val|tseac=CAC|araac=(cac)|+|tsebegin=394793|tseend=394865|arabegin=394793|araend=394866|tsescore=65|arascore=112|tseintronbegin=0|tseintronend=0|araintronbegin=nointron|araintronend=nointron|
GCGATGGTCGTCTAGTGGTtAGGACATTCGCCTCACACGCGAGAGAtCGCGGGTTCAATC
CCCGCCCGTCGTA
>LaethiopicaL147_LaeL147_09_15|foundby=both|sourceOrg=LaethiopicaL147|sourceseq=LaeL147_09|tseidentity=His|araidentity=His|tseac=GTG|araac=(gtg)|+|tsebegin=395120|tseend=395190|arabegin=395120|araend=395191|tsescore=62|arascore=116|tseintronbegin=0|tseintronend=0|araintronbegin=nointron|araintronend=nointron|
GGGGAAATAGTTCAGTGGCAGAACATCAGATTGTGGCTCTGAATaCCCGGGTCCGATTCC
CGGTTTCCCCT
>LaethiopicaL147_LaeL147_09_16|foundby=both|sourceOrg=LaethiopicaL147|sourceseq=LaeL147_09|tseidentity=Phe|araidentity=Phe|tseac=GAA|araac=(gaa)|-|tsebegin=395372|tseend=395444|arabegin=395372|araend=395444|tsescore=91|arascore=121|tseintronbegin=0|tseintronend=0|araintronbegin=nointron|araintronend=nointron|
GCCGCGATAGCTCAGTTGGGAGAGCGTCAGACTGAAGATCTGAAGGtCCCTGGTTCGATC
CCGGGTCGCGGCA
>LaethiopicaL147_LaeL147_09_17|foundby=both|sourceOrg=LaethiopicaL147|sourceseq=LaeL147_09|tseidentity=Glu|araidentity=Glu|tseac=TTC|araac=(ttc)|-|tsebegin=407398|tseend=407469|arabegin=407398|araend=407469|tsescore=61|arascore=118|tseintronbegin=0|tseintronend=0|araintronbegin=nointron|araintronend=nointron|
TCCGATGTAGTATAACGGTtAGAACACCTGGCTTTCACCCAGGAGaTCCGGGTTCGATTC
CCGGTATCGGAG
>LaethiopicaL147_LaeL147_09_18|foundby=both|sourceOrg=LaethiopicaL147|sourceseq=LaeL147_09|tseidentity=Val|araidentity=Val|tseac=CAC|araac=(cac)|-|tsebegin=407709|tseend=407781|arabegin=407708|araend=407781|tsescore=65|arascore=112|tseintronbegin=0|tseintronend=0|araintronbegin=nointron|araintronend=nointron|
GCGATGGTCGTCTAGTGGTtAGGACATTCGCCTCACACGCGAGAGAtCGCGGGTTCAATC
CCCGCCCGTCGTA
>LaethiopicaL147_LaeL147_09_19|foundby=both|sourceOrg=LaethiopicaL147|sourceseq=LaeL147_09|tseidentity=Arg|araidentity=Arg|tseac=CCG|araac=(ccg)|+|tsebegin=407856|tseend=407927|arabegin=407856|araend=407928|tsescore=66|arascore=118|tseintronbegin=0|tseintronend=0|araintronbegin=nointron|araintronend=nointron|
GACGTTGTGGCGCAATGGAAGCGCGTCGGATTCCGGATCCGAAGGtTGTGGGTTCGACCC
CCATCAGCGTTG
>LaethiopicaL147_LaeL147_09_20|foundby=both|sourceOrg=LaethiopicaL147|sourceseq=LaeL147_09|tseidentity=His|araidentity=His|tseac=GTG|araac=(gtg)|+|tsebegin=407994|tseend=408064|arabegin=407994|araend=408065|tsescore=62|arascore=116|tseintronbegin=0|tseintronend=0|araintronbegin=nointron|araintronend=nointron|
GGGGAAATAGTTCAGTGGCAGAACATCAGATTGTGGCTCTGAATaCCCGGGTCCGATTCC
CGGTTTCCCCT
>LaethiopicaL147_LaeL147_10_21|foundby=both|sourceOrg=LaethiopicaL147|sourceseq=LaeL147_10|tseidentity=Lys|araidentity=Lys|tseac=CTT|araac=(ctt)|+|tsebegin=497973|tseend=498045|arabegin=497973|araend=498046|tsescore=86|arascore=124|tseintronbegin=0|tseintronend=0|araintronbegin=nointron|araintronend=nointron|
GCATTCCTAGCTCAGTCGGTAGAGCGCACGGCTCTTAACCGTGTGGtCGTGGGTTCGATC
CCCACGGAGTGCG
>LaethiopicaL147_LaeL147_10_22|foundby=both|sourceOrg=LaethiopicaL147|sourceseq=LaeL147_10|tseidentity=Gly|araidentity=Gly|tseac=GCC|araac=(gcc)|-|tsebegin=498086|tseend=498156|arabegin=498086|araend=498156|tsescore=69|arascore=122|tseintronbegin=0|tseintronend=0|araintronbegin=nointron|araintronend=nointron|
GCGCAGTTGGTCTAGTGGTAGAATTCTCGCCTGCCACGCGGGAGGCCCGGGTTCGATTCC
CGGACTGCGCA
>LaethiopicaL147_LaeL147_10_23|foundby=both|sourceOrg=LaethiopicaL147|sourceseq=LaeL147_10|tseidentity=Asn|araidentity=Asn|tseac=GTT|araac=(gtt)|-|tsebegin=498211|tseend=498283|arabegin=498210|araend=498283|tsescore=73|arascore=118|tseintronbegin=0|tseintronend=0|araintronbegin=nointron|araintronend=nointron|
TCCTCCCTGGCGCAGTCGGCAGCGCGTTAGGCTGTTAACCTACAGGtCGTTGGTTCGAAT
CCAACGGGAGGAG
>LaethiopicaL147_LaeL147_11_24|foundby=both|sourceOrg=LaethiopicaL147|sourceseq=LaeL147_11|tseidentity=Leu|araidentity=Leu|tseac=AAG|araac=(aag)|-|tsebegin=150001|tseend=150082|arabegin=150000|araend=150082|tsescore=74|arascore=116|tseintronbegin=0|tseintronend=0|araintronbegin=nointron|araintronend=nointron|
GGTGAGATGGTCGAGTGGTctAAGACGTTGGATTAAGGTTCCAATCCTTTCGAGGgCGTG
GGTTCAAACCCCACTCTCATCA
>LaethiopicaL147_LaeL147_11_25|foundby=both|sourceOrg=LaethiopicaL147|sourceseq=LaeL147_11|tseidentity=Ala|araidentity=Ala|tseac=CGC|araac=(cgc)|+|tsebegin=150156|tseend=150227|arabegin=150156|araend=150228|tsescore=72|arascore=117|tseintronbegin=0|tseintronend=0|araintronbegin=nointron|araintronend=nointron|
GGGCGTGTAGCTCAGTGGTAGAGCGTCCGTTTCGCATACGGAAGGcCTAGGGTTCAATCC
CCTACTCGTCCA
>LaethiopicaL147_LaeL147_11_26|foundby=both|sourceOrg=LaethiopicaL147|sourceseq=LaeL147_11|tseidentity=Gly|araidentity=Gly|tseac=CCC|araac=(ccc)|-|tsebegin=155687|tseend=155757|arabegin=155687|araend=155757|tsescore=72|arascore=122|tseintronbegin=0|tseintronend=0|araintronbegin=nointron|araintronend=nointron|
GCGCCGCTGGTCTAGTGGCATGATGGTACCCTCCCAAGGTATTGaCCCGGGTTCGATTCC
CGGGCGGCGCA
>LaethiopicaL147_LaeL147_11_27|foundby=both|sourceOrg=LaethiopicaL147|sourceseq=LaeL147_11|tseidentity=Ala|araidentity=Ala|tseac=CGC|araac=(cgc)|-|tsebegin=155819|tseend=155890|arabegin=155818|araend=155890|tsescore=72|arascore=117|tseintronbegin=0|tseintronend=0|araintronbegin=nointron|araintronend=nointron|
GGGCGTGTAGCTCAGTGGTAGAGCGTCCGTTTCGCATACGGAAGGcCTAGGGTTCAATCC
CCTACTCGTCCA
>LaethiopicaL147_LaeL147_11_28|foundby=both|sourceOrg=LaethiopicaL147|sourceseq=LaeL147_11|tseidentity=Met|araidentity=Met|tseac=CAT|araac=(cat)|-|tsebegin=363326|tseend=363398|arabegin=363326|araend=363398|tsescore=72|arascore=113|tseintronbegin=0|tseintronend=0|araintronbegin=nointron|araintronend=nointron|
GCGAGCGTAGCGCAGTCGGCAGCGCGTGGGTCTCATAATCCCAAGGtCGTGAGTTCGATC
CTCACCGGTCGCA
>LaethiopicaL147_LaeL147_11_29|foundby=both|sourceOrg=LaethiopicaL147|sourceseq=LaeL147_11|tseidentity=Arg|araidentity=Arg|tseac=ACG|araac=(acg)|+|tsebegin=363474|tseend=363545|arabegin=363473|araend=363547|tsescore=72|arascore=120|tseintronbegin=0|tseintronend=0|araintronbegin=nointron|araintronend=nointron|
GTCCGTGTGGCTCAATGGAAGAGCATCTGACTACGGATCAGAGGGtTGCAGGTTCGAATC
CTGTCACGGATG
>LaethiopicaL147_LaeL147_15_31|foundby=both|sourceOrg=LaethiopicaL147|sourceseq=LaeL147_15|tseidentity=Asp|araidentity=Asp|tseac=GTC|araac=(gtc)|+|tsebegin=287606|tseend=287677|arabegin=287606|araend=287678|tsescore=70|arascore=124|tseintronbegin=0|tseintronend=0|araintronbegin=nointron|araintronend=nointron|
TTCTCGGTAGTATAGTGGTtAGTATACCCGCCTGTCACGCGGGTGaCCCGGGTTCAATTC
CCGGCCGGGAAG
>LaethiopicaL147_LaeL147_15_32|foundby=both|sourceOrg=LaethiopicaL147|sourceseq=LaeL147_15|tseidentity=Glu|araidentity=Glu|tseac=CTC|araac=(ctc)|-|tsebegin=287718|tseend=287789|arabegin=287717|araend=287790|tsescore=65|arascore=118|tseintronbegin=0|tseintronend=0|araintronbegin=nointron|araintronend=nointron|
TCCGATGTGGTATAGTGGAtAGAACAAGCGGCTCTCACCCGCTAGaCCCGGGTTCGATCC
CCGGCATCGGAA
>LaethiopicaL147_LaeL147_16_33|foundby=both|sourceOrg=LaethiopicaL147|sourceseq=LaeL147_16|tseidentity=Gln|araidentity=Gln|tseac=CTG|araac=(ctg)|-|tsebegin=393514|tseend=393585|arabegin=393512|araend=393586|tsescore=67|arascore=119|tseintronbegin=0|tseintronend=0|araintronbegin=nointron|araintronend=nointron|
GCTCCTATAGTGTAGCGGTtATCACCTCGGACTCTGAATCCGATAaCCCTGGTTCGAGTC
CAGGTAGGAGTG
>LaethiopicaL147_LaeL147_17_34|foundby=both|sourceOrg=LaethiopicaL147|sourceseq=LaeL147_17|tseidentity=Asp|araidentity=Asp|tseac=GTC|araac=(gtc)|-|tsebegin=304472|tseend=304543|arabegin=304471|araend=304543|tsescore=70|arascore=124|tseintronbegin=0|tseintronend=0|araintronbegin=nointron|araintronend=nointron|
TTCTCGGTAGTATAGTGGTtAGTATACCCGCCTGTCACGCGGGTGaCCCGGGTTCAATTC
CCGGCCGGGAAG
>LaethiopicaL147_LaeL147_17_35|foundby=both|sourceOrg=LaethiopicaL147|sourceseq=LaeL147_17|tseidentity=Ser|araidentity=Ser|tseac=GCT|araac=(gct)|+|tsebegin=304620|tseend=304700|arabegin=304620|araend=304701|tsescore=77|arascore=121|tseintronbegin=0|tseintronend=0|araintronbegin=nointron|araintronend=nointron|
GCAAATGTGGCCGAGTGGTtAAGGCGCCTGCCTGCTAAGCAGGTGTGATCTCACGCGAAG
GTTCGAACCCTTCCGTTTGCG
>LaethiopicaL147_LaeL147_17_36|foundby=both|sourceOrg=LaethiopicaL147|sourceseq=LaeL147_17|tseidentity=Ala|araidentity=Ala|tseac=AGC|araac=(agc)|+|tsebegin=304761|tseend=304833|arabegin=304760|araend=304835|tsescore=54|arascore=108|tseintronbegin=0|tseintronend=0|araintronbegin=nointron|araintronend=nointron|
GGGGATGTAGCTCAGATGGTAGAGCGACCGCTTAGCATGCGGTAGGtATTGGGATCGATA
CCCAACTTCTCCA
>LaethiopicaL147_LaeL147_21_37|foundby=both|sourceOrg=LaethiopicaL147|sourceseq=LaeL147_21|tseidentity=Ser|araidentity=Ser|tseac=GCT|araac=(gct)|-|tsebegin=158901|tseend=158981|arabegin=158901|araend=158981|tsescore=79|arascore=123|tseintronbegin=0|tseintronend=0|araintronbegin=nointron|araintronend=nointron|
GCAAACGTGGCCGAGTGGTtAAGGCGCCTGCCTGCTAAGCAGGTGTGATCTCACGCGAAG
GTTCGAACCCTTCCGTTTGCG
>LaethiopicaL147_LaeL147_21_41|foundby=both|sourceOrg=LaethiopicaL147|sourceseq=LaeL147_21|tseidentity=Pro|araidentity=Pro|tseac=AGG|araac=(agg)|+|tsebegin=438389|tseend=438460|arabegin=438389|araend=438460|tsescore=66|arascore=123|tseintronbegin=0|tseintronend=0|araintronbegin=nointron|araintronend=nointron|
GGTCCAGTGGTCTAGTGGCATGATTCTCCCTTAGGGTGGGAGAGGtCCCGGGTTCAATTC
CCGGCTGGACCC
>LaethiopicaL147_LaeL147_21_42|foundby=both|sourceOrg=LaethiopicaL147|sourceseq=LaeL147_21|tseidentity=Val|araidentity=Val|tseac=AAC|araac=(aac)|+|tsebegin=438590|tseend=438663|arabegin=438590|araend=438664|tsescore=61|arascore=118|tseintronbegin=0|tseintronend=0|araintronbegin=nointron|araintronend=nointron|
GCGCGGTTGGTCTAGGTGGTtATGACGTCGCTTTAACACGGCGAAGGtCTCGGGTTCGAG
TCCCGAACTGCGTA
>LaethiopicaL147_LaeL147_21_43|foundby=both|sourceOrg=LaethiopicaL147|sourceseq=LaeL147_21|tseidentity=Lys|araidentity=Lys|tseac=CTT|araac=(ctt)|+|tsebegin=438727|tseend=438799|arabegin=438727|araend=438800|tsescore=86|arascore=124|tseintronbegin=0|tseintronend=0|araintronbegin=nointron|araintronend=nointron|
GCATTCCTAGCTCAGTCGGTAGAGCGCACGGCTCTTAACCGTGTGGtCGTGGGTTCGATC
CCCACGGAGTGCG
>LaethiopicaL147_LaeL147_23_45|foundby=both|sourceOrg=LaethiopicaL147|sourceseq=LaeL147_23|tseidentity=Ile|araidentity=Ile|tseac=TAT|araac=(tat)|+|tsebegin=244840|tseend=244913|arabegin=244840|araend=244913|tsescore=80|arascore=118|tseintronbegin=0|tseintronend=0|araintronbegin=nointron|araintronend=nointron|
GCTCCCGTGGTCTAGTTGGTtAGGACGCTGGTCTTATGAACCGGATGtCGCGGGTTCGAG
CCCCGCCGGGAGCA
>LaethiopicaL147_LaeL147_23_46|foundby=both|sourceOrg=LaethiopicaL147|sourceseq=LaeL147_23|tseidentity=Val|araidentity=Val|tseac=TAC|araac=(tac)|-|tsebegin=244959|tseend=245031|arabegin=244959|araend=245031|tsescore=71|arascore=111|tseintronbegin=0|tseintronend=0|araintronbegin=nointron|araintronend=nointron|
GCGTGGGTGATCTAGTGGTtATGATGTCTGCTTTACACGCAGAACGtCGCGGGTTCGAAC
CCCGCCCCGCGTA
>LaethiopicaL147_LaeL147_23_47|foundby=both|sourceOrg=LaethiopicaL147|sourceseq=LaeL147_23|tseidentity=Gln|araidentity=Gln|tseac=TTG|araac=(ttg)|-|tsebegin=245098|tseend=245169|arabegin=245098|araend=245169|tsescore=80|arascore=124|tseintronbegin=0|tseintronend=0|araintronbegin=nointron|araintronend=nointron|
GGTCCTATAGTGTAGTGGTtATCACTTCGGACTTTGAATCCGAAAaCCCAGGTTCGAATC
CTGGTAGGACCA
>LaethiopicaL147_LaeL147_23_48|foundby=both|sourceOrg=LaethiopicaL147|sourceseq=LaeL147_23|tseidentity=Arg|araidentity=Arg|tseac=ACG|araac=(acg)|-|tsebegin=245412|tseend=245483|arabegin=245411|araend=245484|tsescore=72|arascore=120|tseintronbegin=0|tseintronend=0|araintronbegin=nointron|araintronend=nointron|
GTCCGTGTGGCTCAATGGAAGAGCATCTGACTACGGATCAGAGGGtTGCAGGTTCGAATC
CTGTCACGGATG
>LaethiopicaL147_LaeL147_23_49|foundby=both|sourceOrg=LaethiopicaL147|sourceseq=LaeL147_23|tseidentity=Leu|araidentity=Leu|tseac=CAG|araac=(cag)|-|tsebegin=245706|tseend=245788|arabegin=245706|araend=245788|tsescore=75|arascore=117|tseintronbegin=0|tseintronend=0|araintronbegin=nointron|araintronend=nointron|
GGCAAGATGGTCGAGTGGTctAAGACGTCACGTTCAGGTCGTGATCTCCCCTGGAGGCGT
GGGTTCAAACCCCACTCTTGTCA
>LaethiopicaL147_LaeL147_23_50|foundby=both|sourceOrg=LaethiopicaL147|sourceseq=LaeL147_23|tseidentity=Thr|araidentity=Thr|tseac=TGT|araac=(tgt)|-|tsebegin=245850|tseend=245921|arabegin=245849|araend=245922|tsescore=72|arascore=120|tseintronbegin=0|tseintronend=0|araintronbegin=nointron|araintronend=nointron|
GGCCGCTTAGCACAGTGGCAGTGCACTGGTCTTGTAAACCAGGGGtCCCGAGTTCAATTC
TCGGAGTGGCCT
>LaethiopicaL147_LaeL147_23_51|foundby=both|sourceOrg=LaethiopicaL147|sourceseq=LaeL147_23|tseidentity=Arg|araidentity=Arg|tseac=TCG|araac=(tcg)|+|tsebegin=245994|tseend=246065|arabegin=245993|araend=246066|tsescore=73|arascore=121|tseintronbegin=0|tseintronend=0|araintronbegin=nointron|araintronend=nointron|
GGCCTCTTGGCGCAATGGAAGCGCATCAGACTTCGGATCTGAGGGtTGCAGGTTCGAGTC
CTGCAGGGGTCG
>LaethiopicaL147_LaeL147_23_52|foundby=both|sourceOrg=LaethiopicaL147|sourceseq=LaeL147_23|tseidentity=Lys|araidentity=Lys|tseac=TTT|araac=(ttt)|+|tsebegin=246365|tseend=246437|arabegin=246365|araend=246437|tsescore=82|arascore=120|tseintronbegin=0|tseintronend=0|araintronbegin=nointron|araintronend=nointron|
GCACTTCTAGCTCAGTTGGTAGAGCGCGTGGCTTTTAACCTCGTGGtCGTGGGTTCGAGC
CCCACGGAGTGCG
>LaethiopicaL147_LaeL147_23_53|foundby=both|sourceOrg=LaethiopicaL147|sourceseq=LaeL147_23|tseidentity=Gly|araidentity=Gly|tseac=TCC|araac=(tcc)|-|tsebegin=246477|tseend=246548|arabegin=246476|araend=246548|tsescore=66|arascore=116|tseintronbegin=0|tseintronend=0|araintronbegin=nointron|araintronend=nointron|
GCAATTGTGGTCCAACGGTtAAGATCCCCGCCTTCCAAGCGGGTGaCCCGGGTTCGACTC
CCGGCAATTGCA
>LaethiopicaL147_LaeL147_23_54|foundby=both|sourceOrg=LaethiopicaL147|sourceseq=LaeL147_23|tseidentity=Trp|araidentity=Trp|tseac=CCA|araac=(cca)|+|tsebegin=246624|tseend=246695|arabegin=246624|araend=246696|tsescore=74|arascore=115|tseintronbegin=0|tseintronend=0|araintronbegin=nointron|araintronend=nointron|
GGGGGCTTAGCTCAGTGGTAGAGCATTGGATTCCAAATCCAGGGGtCGTAGGTTCAATCC
CTGCAGCTCTCA
>LaethiopicaL147_LaeL147_24_56|foundby=both|sourceOrg=LaethiopicaL147|sourceseq=LaeL147_24|tseidentity=Pro|araidentity=Pro|tseac=CGG|araac=(cgg)|+|tsebegin=195258|tseend=195329|arabegin=195258|araend=195329|tsescore=70|arascore=124|tseintronbegin=0|tseintronend=0|araintronbegin=nointron|araintronend=nointron|
GGCCGCTTAGTCTAGTGGTATGATTCCCGCTTCGGGTGCGGGAGGtCAGGGGTTCAATTC
CCCTAGCGGCCC
>LaethiopicaL147_LaeL147_24_58|foundby=both|sourceOrg=LaethiopicaL147|sourceseq=LaeL147_24|tseidentity=Gln|araidentity=Gln|tseac=CTG|araac=(ctg)|+|tsebegin=619352|tseend=619423|arabegin=619351|araend=619425|tsescore=67|arascore=119|tseintronbegin=0|tseintronend=0|araintronbegin=nointron|araintronend=nointron|
GCTCCTATAGTGTAGCGGTtATCACCTCGGACTCTGAATCCGATAaCCCTGGTTCGAGTC
CAGGTAGGAGTG
>LaethiopicaL147_LaeL147_24_59|foundby=both|sourceOrg=LaethiopicaL147|sourceseq=LaeL147_24|tseidentity=Leu|araidentity=Leu|tseac=TAA|araac=(taa)|-|tsebegin=619638|tseend=619719|arabegin=619637|araend=619720|tsescore=62|arascore=111|tseintronbegin=0|tseintronend=0|araintronbegin=nointron|araintronend=nointron|
GCTGGGGTTCCCGAGTTGGTcaAAGGGGTGAGACTTAAGTTCTCATGCGCAAGCTtCGTG
GGTTCGAACCCCACCTCCAGCA
>LaethiopicaL147_LaeL147_24_60|foundby=both|sourceOrg=LaethiopicaL147|sourceseq=LaeL147_24|tseidentity=Ile|araidentity=Ile|tseac=AAT|araac=(aat)|+|tsebegin=619804|tseend=619877|arabegin=619804|araend=619878|tsescore=80|arascore=119|tseintronbegin=0|tseintronend=0|araintronbegin=nointron|araintronend=nointron|
GCTCTCATAGCTCAGTCGGTtAGAGCGTGGGTCTAATAAGCCCAAGGtCACAGGTTCGAC
CCCTGTTGGGAGCA
>LaethiopicaL147_LaeL147_24_61|foundby=both|sourceOrg=LaethiopicaL147|sourceseq=LaeL147_24|tseidentity=Ile|araidentity=Ile|tseac=AAT|araac=(aat)|+|tsebegin=621901|tseend=621974|arabegin=621901|araend=621975|tsescore=80|arascore=119|tseintronbegin=0|tseintronend=0|araintronbegin=nointron|araintronend=nointron|
GCTCTCATAGCTCAGTCGGTtAGAGCGTGGGTCTAATAAGCCCAAGGtCACAGGTTCGAC
CCCTGTTGGGAGCA
>LaethiopicaL147_LaeL147_24_62|foundby=both|sourceOrg=LaethiopicaL147|sourceseq=LaeL147_24|tseidentity=Asp|araidentity=Asp|tseac=GTC|araac=(gtc)|-|tsebegin=679300|tseend=679371|arabegin=679300|araend=679371|tsescore=70|arascore=124|tseintronbegin=0|tseintronend=0|araintronbegin=nointron|araintronend=nointron|
TTCTCGGTAGTATAGTGGTtAGTATACCCGCCTGTCACGCGGGTGaCCCGGGTTCAATTC
CCGGCCGGGAAG
>LaethiopicaL147_LaeL147_29_66|foundby=both|sourceOrg=LaethiopicaL147|sourceseq=LaeL147_29|tseidentity=Leu|araidentity=Leu|tseac=CAA|araac=(caa)|-|tsebegin=832242|tseend=832323|arabegin=832241|araend=832323|tsescore=77|arascore=117|tseintronbegin=0|tseintronend=0|araintronbegin=nointron|araintronend=nointron|
GGCAGGATGGCCGAGTGGTctAAGGCGGGAGACTCAAGTTCTCTTCTATTCGTAGGCGCG
GGTTCGAACCCCGCTCCTGTCA
>LaethiopicaL147_LaeL147_29_67|foundby=both|sourceOrg=LaethiopicaL147|sourceseq=LaeL147_29|tseidentity=Ser|araidentity=Ser|tseac=CGA|araac=(cga)|-|tsebegin=832381|tseend=832461|arabegin=832381|araend=832461|tsescore=67|arascore=119|tseintronbegin=0|tseintronend=0|araintronbegin=nointron|araintronend=nointron|
GTCACCATACCCAAGTGGTtACGGGGGTTGACTCGAAATCAACTGCGATCTCGCGCGCAG
GTTCGAATCCTGCTGGTGACG
>LaethiopicaL147_LaeL147_30_68|foundby=both|sourceOrg=LaethiopicaL147|sourceseq=LaeL147_30|tseidentity=Thr|araidentity=Thr|tseac=CGT|araac=(cgt)|-|tsebegin=759193|tseend=759264|arabegin=759193|araend=759264|tsescore=70|arascore=121|tseintronbegin=0|tseintronend=0|araintronbegin=nointron|araintronend=nointron|
GGCCGCTTAGCACAGTGGCAGTGCACCACTCTCGTAAAGTGGGGGtCGCGAGTTCGATTC
TCGCAGTGGCCT
>LaethiopicaL147_LaeL147_31_69|foundby=both|sourceOrg=LaethiopicaL147|sourceseq=LaeL147_31|tseidentity=Phe|araidentity=Phe|tseac=GAA|araac=(gaa)|+|tsebegin=1145617|tseend=1145689|arabegin=1145617|araend=1145689|tsescore=91|arascore=121|tseintronbegin=0|tseintronend=0|araintronbegin=nointron|araintronend=nointron|
GCCGCGATAGCTCAGTTGGGAGAGCGTCAGACTGAAGATCTGAAGGtCCCTGGTTCGATC
CCGGGTCGCGGCA
>LaethiopicaL147_LaeL147_31_70|foundby=both|sourceOrg=LaethiopicaL147|sourceseq=LaeL147_31|tseidentity=Ser|araidentity=Ser|tseac=AGA|araac=(aga)|-|tsebegin=1145746|tseend=1145826|arabegin=1145745|araend=1145826|tsescore=69|arascore=119|tseintronbegin=0|tseintronend=0|araintronbegin=nointron|araintronend=nointron|
GTCACCATACCCAAGTGGTtACGGGGACTGACTAGAAATCAGTTGCGATCTCGCGCGCAG
GTTCGAATCCTGCTGGTGACG
>LaethiopicaL147_LaeL147_31_71|foundby=both|sourceOrg=LaethiopicaL147|sourceseq=LaeL147_31|tseidentity=Ala|araidentity=Ala|tseac=AGC|araac=(agc)|+|tsebegin=173970|tseend=174042|arabegin=173970|araend=174042|tsescore=54|arascore=108|tseintronbegin=0|tseintronend=0|araintronbegin=nointron|araintronend=nointron|
GGGGATGTAGCTCAGATGGTAGAGCGACCGCTTAGCATGCGGTAGGtATTGGGATCGATA
CCCAACTTCTCCA
>LaethiopicaL147_LaeL147_31_72|foundby=both|sourceOrg=LaethiopicaL147|sourceseq=LaeL147_31|tseidentity=Gly|araidentity=Gly|tseac=GCC|araac=(gcc)|+|tsebegin=416013|tseend=416083|arabegin=416013|araend=416084|tsescore=69|arascore=122|tseintronbegin=0|tseintronend=0|araintronbegin=nointron|araintronend=nointron|
GCGCAGTTGGTCTAGTGGTAGAATTCTCGCCTGCCACGCGGGAGGCCCGGGTTCGATTCC
CGGACTGCGCA
>LaethiopicaL147_LaeL147_31_73|foundby=both|sourceOrg=LaethiopicaL147|sourceseq=LaeL147_31|tseidentity=Glu|araidentity=Glu|tseac=CTC|araac=(ctc)|-|tsebegin=416132|tseend=416203|arabegin=416131|araend=416204|tsescore=65|arascore=118|tseintronbegin=0|tseintronend=0|araintronbegin=nointron|araintronend=nointron|
TCCGATGTGGTATAGTGGAtAGAACAAGCGGCTCTCACCCGCTAGaCCCGGGTTCGATCC
CCGGCATCGGAA
>LaethiopicaL147_LaeL147_33_75|foundby=both|sourceOrg=LaethiopicaL147|sourceseq=LaeL147_33|tseidentity=Arg|araidentity=Arg|tseac=CCT|araac=(cct)|-|tsebegin=101085|tseend=101157|arabegin=101084|araend=101157|tsescore=76|arascore=118|tseintronbegin=0|tseintronend=0|araintronbegin=nointron|araintronend=nointron|
GCCCTTGTAGCCTAATGGAtATGGCGTTTGCTTCCTAAGCAAAAGGtTGCGGGTTCGAGT
CCCGCCAGGGGTA
>LaethiopicaL147_LaeL147_33_76|foundby=both|sourceOrg=LaethiopicaL147|sourceseq=LaeL147_33|tseidentity=Arg|araidentity=Arg|tseac=TCT|araac=(tct)|-|tsebegin=101218|tseend=101290|arabegin=101217|araend=101290|tsescore=72|arascore=125|tseintronbegin=0|tseintronend=0|araintronbegin=nointron|araintronend=nointron|
GCTCCAGTGGCCTAACGGAtAAGGCTTTGGACTTCTAATCCAAAGAtTGCGGGTTCGAAT
CCCGCCTGGAGTA
>LaethiopicaL147_LaeL147_33_77|foundby=both|sourceOrg=LaethiopicaL147|sourceseq=LaeL147_33|tseidentity=Ala|araidentity=Ala|tseac=TGC|araac=(tgc)|+|tsebegin=101366|tseend=101437|arabegin=101365|araend=101438|tsescore=72|arascore=117|tseintronbegin=0|tseintronend=0|araintronbegin=nointron|araintronend=nointron|
GGGCGTGTAGCTCAGTGGTAGAGCGCCTGTTTTGCATACAGGAGGcCTAGGGTTCAAACC
CCTACTCGTCCA
>LaethiopicaL147_LaeL147_34_79|foundby=both|sourceOrg=LaethiopicaL147|sourceseq=LaeL147_34|tseidentity=Asn|araidentity=Asn|tseac=GTT|araac=(gtt)|-|tsebegin=1330417|tseend=1330489|arabegin=1330416|araend=1330489|tsescore=73|arascore=118|tseintronbegin=0|tseintronend=0|araintronbegin=nointron|araintronend=nointron|
TCCTCCCTGGCGCAGTCGGCAGCGCGTTAGGCTGTTAACCTACAGGtCGTTGGTTCGAAT
CCAACGGGAGGAG
>LaethiopicaL147_LaeL147_34_80|foundby=both|sourceOrg=LaethiopicaL147|sourceseq=LaeL147_34|tseidentity=Pro|araidentity=Pro|tseac=CGG|araac=(cgg)|-|tsebegin=1330550|tseend=1330621|arabegin=1330550|araend=1330621|tsescore=70|arascore=124|tseintronbegin=0|tseintronend=0|araintronbegin=nointron|araintronend=nointron|
GGCCGCTTAGTCTAGTGGTATGATTCCCGCTTCGGGTGCGGGAGGtCAGGGGTTCAATTC
CCCTAGCGGCCC
>LaethiopicaL147_LaeL147_34_81|foundby=both|sourceOrg=LaethiopicaL147|sourceseq=LaeL147_34|tseidentity=Thr|araidentity=Thr|tseac=CGT|araac=(cgt)|+|tsebegin=1330705|tseend=1330776|arabegin=1330705|araend=1330776|tsescore=70|arascore=121|tseintronbegin=0|tseintronend=0|araintronbegin=nointron|araintronend=nointron|
GGCCGCTTAGCACAGTGGCAGTGCACCACTCTCGTAAAGTGGGGGtCGCGAGTTCGATTC
TCGCAGTGGCCT
>LaethiopicaL147_LaeL147_34_82|foundby=both|sourceOrg=LaethiopicaL147|sourceseq=LaeL147_34|tseidentity=Tyr|araidentity=Tyr|tseac=GTA|araac=(gta)|+|tsebegin=1330840|tseend=1330923|arabegin=1330840|araend=1330924|tsescore=72|arascore=108|tseintronbegin=1330877|tseintronend=1330887|araintronbegin=38|araintronend=49|
CCTTCTGTAGCTCAATTGGTAGAGCATGTGACTGTAGagtttgcaggtATCACAGGGtCG
CTGGTTCGATTCCGGCCGGAAGGA
>LaethiopicaL147_LaeL147_34_83|foundby=both|sourceOrg=LaethiopicaL147|sourceseq=LaeL147_34|tseidentity=Asn|araidentity=Asn|tseac=GTT|araac=(gtt)|+|tsebegin=1330982|tseend=1331054|arabegin=1330982|araend=1331055|tsescore=73|arascore=118|tseintronbegin=0|tseintronend=0|araintronbegin=nointron|araintronend=nointron|
TCCTCCCTGGCGCAGTCGGCAGCGCGTTAGGCTGTTAACCTACAGGtCGTTGGTTCGAAT
CCAACGGGAGGAG
>LaethiopicaL147_LaeL147_34_84|foundby=both|sourceOrg=LaethiopicaL147|sourceseq=LaeL147_34|tseidentity=Val|araidentity=Val|tseac=AAC|araac=(aac)|-|tsebegin=459476|tseend=459549|arabegin=459475|araend=459549|tsescore=61|arascore=118|tseintronbegin=0|tseintronend=0|araintronbegin=nointron|araintronend=nointron|
GCGCGGTTGGTCTAGGTGGTtATGACGTCGCTTTAACACGGCGAAGGtCTCGGGTTCGAG
TCCCGAACTGCGTA
>LaethiopicaL147_LaeL147_34_85|foundby=both|sourceOrg=LaethiopicaL147|sourceseq=LaeL147_34|tseidentity=Ile|araidentity=Ile|tseac=AAT|araac=(aat)|+|tsebegin=459789|tseend=459862|arabegin=459789|araend=459863|tsescore=80|arascore=119|tseintronbegin=0|tseintronend=0|araintronbegin=nointron|araintronend=nointron|
GCTCTCATAGCTCAGTCGGTtAGAGCGTGGGTCTAATAAGCCCAAGGtCACAGGTTCGAC
CCCTGTTGGGAGCA
>LaethiopicaL147_LaeL147_34_86|foundby=both|sourceOrg=LaethiopicaL147|sourceseq=LaeL147_34|tseidentity=Met|araidentity=Met|tseac=CAT|araac=(cat)|+|tsebegin=459924|tseend=459996|arabegin=459924|araend=459996|tsescore=72|arascore=113|tseintronbegin=0|tseintronend=0|araintronbegin=nointron|araintronend=nointron|
GCGAGCGTAGCGCAGTCGGCAGCGCGTGGGTCTCATAATCCCAAGGtCGTGAGTTCGATC
CTCACCGGTCGCA
>LaethiopicaL147_LaeL147_34_87|foundby=both|sourceOrg=LaethiopicaL147|sourceseq=LaeL147_34|tseidentity=Leu|araidentity=Leu|tseac=TAG|araac=(tag)|-|tsebegin=460032|tseend=460111|arabegin=460032|araend=460111|tsescore=76|arascore=119|tseintronbegin=0|tseintronend=0|araintronbegin=nointron|araintronend=nointron|
GGCGGAGTGGCCGAGTGGTctAAGGCGCCAGATTTAGGCTCTGGTCTTTCGAGgCGTGGG
TTCGAACCCCACCTCCGTCA
>LaethiopicaL147_LaeL147_34_88|foundby=both|sourceOrg=LaethiopicaL147|sourceseq=LaeL147_34|tseidentity=Ser|araidentity=Ser|tseac=TGA|araac=(tga)|+|tsebegin=460186|tseend=460266|arabegin=460186|araend=460266|tsescore=71|arascore=116|tseintronbegin=0|tseintronend=0|araintronbegin=nointron|araintronend=nointron|
GTCAACATACCCAAGTGGTtACGGGGTTTGACTTGAAATCAAATGCGATCTCGCGCGCAG
GTTCGAACCCTGCTGTTGACG
>LaethiopicaL147_LaeL147_36_91|foundby=both|sourceOrg=LaethiopicaL147|sourceseq=LaeL147_36|tseidentity=Gly|araidentity=Gly|tseac=GCC|araac=(gcc)|+|tsebegin=1032618|tseend=1032688|arabegin=1032618|araend=1032688|tsescore=69|arascore=122|tseintronbegin=0|tseintronend=0|araintronbegin=nointron|araintronend=nointron|
GCGCAGTTGGTCTAGTGGTAGAATTCTCGCCTGCCACGCGGGAGGCCCGGGTTCGATTCC
CGGACTGCGCA
>LaethiopicaL147_LaeL147_36_92|foundby=both|sourceOrg=LaethiopicaL147|sourceseq=LaeL147_36|tseidentity=Thr|araidentity=Thr|tseac=AGT|araac=(agt)|-|tsebegin=1033636|tseend=1033707|arabegin=1033636|araend=1033707|tsescore=71|arascore=117|tseintronbegin=0|tseintronend=0|araintronbegin=nointron|araintronend=nointron|
GGCTGCTTAGCTCAATGGCAGAGCGCCGTCCTAGTAAGACGGAGGtCAGGGGTTCGATCC
CCCTAGCGGCCT
>LaethiopicaL147_LaeL147_36_93|foundby=both|sourceOrg=LaethiopicaL147|sourceseq=LaeL147_36|tseidentity=Gly|araidentity=Gly|tseac=GCC|araac=(gcc)|-|tsebegin=1033770|tseend=1033840|arabegin=1033770|araend=1033840|tsescore=69|arascore=122|tseintronbegin=0|tseintronend=0|araintronbegin=nointron|araintronend=nointron|
GCGCAGTTGGTCTAGTGGTAGAATTCTCGCCTGCCACGCGGGAGGCCCGGGTTCGATTCC
CGGACTGCGCA
>LaethiopicaL147_LaeL147_36_94|foundby=both|sourceOrg=LaethiopicaL147|sourceseq=LaeL147_36|tseidentity=Pro|araidentity=Pro|tseac=AGG|araac=(agg)|+|tsebegin=1033914|tseend=1033985|arabegin=1033914|araend=1033985|tsescore=66|arascore=123|tseintronbegin=0|tseintronend=0|araintronbegin=nointron|araintronend=nointron|
GGTCCAGTGGTCTAGTGGCATGATTCTCCCTTAGGGTGGGAGAGGtCCCGGGTTCAATTC
CCGGCTGGACCC
>LaethiopicaL147_LaeL147_36_96|foundby=both|sourceOrg=LaethiopicaL147|sourceseq=LaeL147_36|tseidentity=Gln|araidentity=Gln|tseac=CTG|araac=(ctg)|-|tsebegin=1607780|tseend=1607851|arabegin=1607778|araend=1607852|tsescore=67|arascore=119|tseintronbegin=0|tseintronend=0|araintronbegin=nointron|araintronend=nointron|
GCTCCTATAGTGTAGCGGTtATCACCTCGGACTCTGAATCCGATAaCCCTGGTTCGAGTC
CAGGTAGGAGTG
>LaethiopicaL147_LaeL147_36_98|foundby=both|sourceOrg=LaethiopicaL147|sourceseq=LaeL147_36|tseidentity=Cys|araidentity=Cys|tseac=GCA|araac=(gca)|+|tsebegin=2464126|tseend=2464197|arabegin=2464126|araend=2464197|tsescore=77|arascore=122|tseintronbegin=0|tseintronend=0|araintronbegin=nointron|araintronend=nointron|
GGATTCATAGCTCAGTGGTAGAGCATTCGGCTGCAGTCCGAATGGtCCCCGGTTCAAACC
CGGGTGGGTCCT
>LaethiopicaL147_LaeL147_36_99|foundby=both|sourceOrg=LaethiopicaL147|sourceseq=LaeL147_36|tseidentity=Leu|araidentity=Leu|tseac=AAG|araac=(aag)|-|tsebegin=2464983|tseend=2465064|arabegin=2464982|araend=2465064|tsescore=74|arascore=116|tseintronbegin=0|tseintronend=0|araintronbegin=nointron|araintronend=nointron|
GGTGAGATGGTCGAGTGGTctAAGACGTTGGATTAAGGTTCCAATCCTTTCGAGGgCGTG
GGTTCAAACCCCACTCTCATCA
>LaethiopicaL147_LaeL147_36_100|foundby=both|sourceOrg=LaethiopicaL147|sourceseq=LaeL147_36|tseidentity=iMet|araidentity=Met|tseac=CAT|araac=(cat)|-|tsebegin=2465128|tseend=2465199|arabegin=2465128|araend=2465199|tsescore=67|arascore=115|tseintronbegin=0|tseintronend=0|araintronbegin=nointron|araintronend=nointron|
AGCACCGTAGCGCAGTGGAAGCGCGATGGGCTCATAACCCATAGGtCGTTGGATCGAAAC
CAATCGGTGCTA
>LaethiopicaL147_LaeL147_36_101|foundby=both|sourceOrg=LaethiopicaL147|sourceseq=LaeL147_36|tseidentity=Pro|araidentity=Pro|tseac=TGG|araac=(tgg)|+|tsebegin=2465274|tseend=2465345|arabegin=2465274|araend=2465346|tsescore=68|arascore=122|tseintronbegin=0|tseintronend=0|araintronbegin=nointron|araintronend=nointron|
GGTCGTTTGGTCTAGTGGTATGATTCCTGTTTTGGGTACAGGAGGtCACGGGTTCAATTC
CCGTAACGACCC
>LaethiopicaL147_LaeL147_36_102|foundby=both|sourceOrg=LaethiopicaL147|sourceseq=LaeL147_36|tseidentity=Tyr|araidentity=Tyr|tseac=GTA|araac=(gta)|-|tsebegin=486300|tseend=486383|arabegin=486299|araend=486383|tsescore=72|arascore=108|tseintronbegin=486336|tseintronend=486346|araintronbegin=38|araintronend=49|
CCTTCTGTAGCTCAATTGGTAGAGCATGTGACTGTAGagttcgcaggtATCACAGGGtCG
CTGGTTCGATTCCGGCCGGAAGGA
>LaethiopicaL147_LaeL147_36_103|foundby=both|sourceOrg=LaethiopicaL147|sourceseq=LaeL147_36|tseidentity=Thr|araidentity=Thr|tseac=AGT|araac=(agt)|-|tsebegin=486461|tseend=486532|arabegin=486460|araend=486532|tsescore=71|arascore=117|tseintronbegin=0|tseintronend=0|araintronbegin=nointron|araintronend=nointron|
GGCTGCTTAGCTCAATGGCAGAGCGCCGTCCTAGTAAGACGGAGGtCAGGGGTTCGATCC
CCCTAGCGGCCT
>LaethiopicaL147_LaeL147_36_104|foundby=both|sourceOrg=LaethiopicaL147|sourceseq=LaeL147_36|tseidentity=Thr|araidentity=Thr|tseac=AGT|araac=(agt)|+|tsebegin=487336|tseend=487407|arabegin=487336|araend=487408|tsescore=71|arascore=117|tseintronbegin=0|tseintronend=0|araintronbegin=nointron|araintronend=nointron|
GGCTGCTTAGCTCAATGGCAGAGCGCCGTCCTAGTAAGACGGAGGtCAGGGGTTCGATCC
CCCTAGCGGCCT
>LaethiopicaL147_LaeL147_36_105|foundby=both|sourceOrg=LaethiopicaL147|sourceseq=LaeL147_36|tseidentity=Tyr|araidentity=Tyr|tseac=GTA|araac=(gta)|+|tsebegin=487485|tseend=487568|arabegin=487485|araend=487569|tsescore=72|arascore=108|tseintronbegin=487522|tseintronend=487532|araintronbegin=38|araintronend=49|
CCTTCTGTAGCTCAATTGGTAGAGCATGTGACTGTAGagttcgcaggtATCACAGGGtCG
CTGGTTCGATTCCGGCCGGAAGGA
>LaethiopicaL147_LaeL147_36_106|foundby=ara|sourceOrg=LaethiopicaL147|sourceseq=LaeL147_36|tseidentity=notfound|araidentity=Ser|tseac=notfound|araac=(gct)|-|tsebegin=-1|tseend=-1|arabegin=914818|araend=914978|tsescore=-1|arascore=108|tseintronbegin=notfound|tseintronend=notfound|araintronbegin=34|araintronend=98|
aagtaggtggatgagccagttacgtctttcgcggatcgtctgcaactcctgcacaagctt
ctgctgcgcattcgcggctgtggaagcggcgctggcgctgctgtcgcggtggggcgaagc
gactgttgcacccagttcggtgccgaggccgtttctgctgc
>LamazonensisMHOMBR71973M2269_KE389431.1_1|foundby=both|sourceOrg=LamazonensisMHOMBR71973M2269|sourceseq=KE389431.1|tseidentity=Asn|araidentity=Asn|tseac=GTT|araac=(gtt)|-|tsebegin=1|tseend=73|arabegin=1|araend=73|tsescore=73|arascore=118|tseintronbegin=0|tseintronend=0|araintronbegin=nointron|araintronend=nointron|
TCCTCCCTGGCGCAGTCGGCAGCGCGTTAGGCTGTTAACCTACAGGtCGTTGGTTCGAAT
CCAACGGGAGGAG
>LamazonensisMHOMBR71973M2269_KE389615.1_3|foundby=both|sourceOrg=LamazonensisMHOMBR71973M2269|sourceseq=KE389615.1|tseidentity=Ser|araidentity=Ser|tseac=GCT|araac=(gct)|-|tsebegin=3234|tseend=3314|arabegin=3234|araend=3314|tsescore=79|arascore=123|tseintronbegin=0|tseintronend=0|araintronbegin=nointron|araintronend=nointron|
GCAAACGTGGCCGAGTGGTtAAGGCGCCTGCCTGCTAAGCAGGTGTGATCTCACGCGAAG
GTTCGAACCCTTCCGTTTGCG
>LamazonensisMHOMBR71973M2269_KE389651.1_4|foundby=both|sourceOrg=LamazonensisMHOMBR71973M2269|sourceseq=KE389651.1|tseidentity=Gln|araidentity=Gln|tseac=CTG|araac=(ctg)|-|tsebegin=51281|tseend=51352|arabegin=51279|araend=51353|tsescore=67|arascore=119|tseintronbegin=0|tseintronend=0|araintronbegin=nointron|araintronend=nointron|
GCTCCTATAGTGTAGCGGTtATCACCTCGGACTCTGAATCCGATAaCCCTGGTTCGAGTC
CAGGTAGGAGTG
>LamazonensisMHOMBR71973M2269_KE389748.1_5|foundby=both|sourceOrg=LamazonensisMHOMBR71973M2269|sourceseq=KE389748.1|tseidentity=Asp|araidentity=Asp|tseac=GTC|araac=(gtc)|-|tsebegin=4756|tseend=4827|arabegin=4754|araend=4827|tsescore=70|arascore=124|tseintronbegin=0|tseintronend=0|araintronbegin=nointron|araintronend=nointron|
TTCTCGGTAGTATAGTGGTtAGTATACCCGCCTGTCACGCGGGTGaCCCGGGTTCAATTC
CCGGCCGGGAAG
>LamazonensisMHOMBR71973M2269_KE389748.1_6|foundby=both|sourceOrg=LamazonensisMHOMBR71973M2269|sourceseq=KE389748.1|tseidentity=Ser|araidentity=Ser|tseac=GCT|araac=(gct)|+|tsebegin=4904|tseend=4984|arabegin=4904|araend=4984|tsescore=77|arascore=121|tseintronbegin=0|tseintronend=0|araintronbegin=nointron|araintronend=nointron|
GCAAATGTGGCCGAGTGGTtAAGGCGCCTGCCTGCTAAGCAGGTGTGATCTCACGCGAAG
GTTCGAACCCTTCCGTTTGCG
>LamazonensisMHOMBR71973M2269_KE389748.1_7|foundby=both|sourceOrg=LamazonensisMHOMBR71973M2269|sourceseq=KE389748.1|tseidentity=Ala|araidentity=Ala|tseac=AGC|araac=(agc)|+|tsebegin=5045|tseend=5117|arabegin=5044|araend=5119|tsescore=54|arascore=108|tseintronbegin=0|tseintronend=0|araintronbegin=nointron|araintronend=nointron|
GGGGATGTAGCTCAGATGGTAGAGCGACCGCTTAGCATGCGGTAGGtATTGGGATCGATA
CCCAACTTCTCCA
>LamazonensisMHOMBR71973M2269_KE389811.1_8|foundby=both|sourceOrg=LamazonensisMHOMBR71973M2269|sourceseq=KE389811.1|tseidentity=Trp|araidentity=Trp|tseac=CCA|araac=(cca)|-|tsebegin=14854|tseend=14925|arabegin=14854|araend=14925|tsescore=74|arascore=115|tseintronbegin=0|tseintronend=0|araintronbegin=nointron|araintronend=nointron|
GGGGGCTTAGCTCAGTGGTAGAGCATTGGATTCCAAATCCAGGGGtCGTAGGTTCAATCC
CTGCAGCTCTCA
>LamazonensisMHOMBR71973M2269_KE389811.1_9|foundby=both|sourceOrg=LamazonensisMHOMBR71973M2269|sourceseq=KE389811.1|tseidentity=Gly|araidentity=Gly|tseac=TCC|araac=(tcc)|+|tsebegin=15001|tseend=15072|arabegin=15001|araend=15073|tsescore=66|arascore=116|tseintronbegin=0|tseintronend=0|araintronbegin=nointron|araintronend=nointron|
GCAATTGTGGTCCAACGGTtAAGATCCCCGCCTTCCAAGCGGGTGaCCCGGGTTCGACTC
CCGGCAATTGCA
>LamazonensisMHOMBR71973M2269_KE389811.1_10|foundby=both|sourceOrg=LamazonensisMHOMBR71973M2269|sourceseq=KE389811.1|tseidentity=Lys|araidentity=Lys|tseac=TTT|araac=(ttt)|-|tsebegin=15112|tseend=15184|arabegin=15112|araend=15184|tsescore=82|arascore=120|tseintronbegin=0|tseintronend=0|araintronbegin=nointron|araintronend=nointron|
GCACTTCTAGCTCAGTTGGTAGAGCGCGTGGCTTTTAACCTCGTGGtCGTGGGTTCGAGC
CCCACGGAGTGCG
>LamazonensisMHOMBR71973M2269_KE389811.1_11|foundby=both|sourceOrg=LamazonensisMHOMBR71973M2269|sourceseq=KE389811.1|tseidentity=Arg|araidentity=Arg|tseac=TCG|araac=(tcg)|-|tsebegin=15503|tseend=15574|arabegin=15502|araend=15575|tsescore=73|arascore=121|tseintronbegin=0|tseintronend=0|araintronbegin=nointron|araintronend=nointron|
GGCCTCTTGGCGCAATGGAAGCGCATCAGACTTCGGATCTGAGGGtTGCAGGTTCGAGTC
CTGCAGGGGTCG
>LamazonensisMHOMBR71973M2269_KE389811.1_12|foundby=both|sourceOrg=LamazonensisMHOMBR71973M2269|sourceseq=KE389811.1|tseidentity=Thr|araidentity=Thr|tseac=TGT|araac=(tgt)|+|tsebegin=15647|tseend=15718|arabegin=15646|araend=15719|tsescore=72|arascore=120|tseintronbegin=0|tseintronend=0|araintronbegin=nointron|araintronend=nointron|
GGCCGCTTAGCACAGTGGCAGTGCACTGGTCTTGTAAACCAGGGGtCCCGAGTTCAATTC
TCGGAGTGGCCT
>LamazonensisMHOMBR71973M2269_KE389811.1_13|foundby=both|sourceOrg=LamazonensisMHOMBR71973M2269|sourceseq=KE389811.1|tseidentity=Leu|araidentity=Leu|tseac=CAG|araac=(cag)|+|tsebegin=15779|tseend=15861|arabegin=15779|araend=15861|tsescore=75|arascore=117|tseintronbegin=0|tseintronend=0|araintronbegin=nointron|araintronend=nointron|
GGCAAGATGGTCGAGTGGTctAAGACGTCACGTTCAGGTCGTGATCTCCCCTGGAGGCGT
GGGTTCAAACCCCACTCTTGTCA
>LamazonensisMHOMBR71973M2269_KE390138.1_16|foundby=both|sourceOrg=LamazonensisMHOMBR71973M2269|sourceseq=KE390138.1|tseidentity=His|araidentity=His|tseac=GTG|araac=(gtg)|-|tsebegin=3471|tseend=3541|arabegin=3470|araend=3541|tsescore=62|arascore=116|tseintronbegin=0|tseintronend=0|araintronbegin=nointron|araintronend=nointron|
GGGGAAATAGTTCAGTGGCAGAACATCAGATTGTGGCTCTGAATaCCCGGGTCCGATTCC
CGGTTTCCCCT
>LamazonensisMHOMBR71973M2269_KE390138.1_17|foundby=both|sourceOrg=LamazonensisMHOMBR71973M2269|sourceseq=KE390138.1|tseidentity=Arg|araidentity=Arg|tseac=CCG|araac=(ccg)|-|tsebegin=3606|tseend=3677|arabegin=3605|araend=3677|tsescore=66|arascore=118|tseintronbegin=0|tseintronend=0|araintronbegin=nointron|araintronend=nointron|
GACGTTGTGGCGCAATGGAAGCGCGTCGGATTCCGGATCCGAAGGtTGTGGGTTCGACCC
CCATCAGCGTTG
>LamazonensisMHOMBR71973M2269_KE390138.1_18|foundby=both|sourceOrg=LamazonensisMHOMBR71973M2269|sourceseq=KE390138.1|tseidentity=Val|araidentity=Val|tseac=CAC|araac=(cac)|+|tsebegin=3751|tseend=3823|arabegin=3752|araend=3823|tsescore=43|arascore=107|tseintronbegin=0|tseintronend=0|araintronbegin=nointron|araintronend=nointron|
TGCGATGgTCGTCTAGTGGTtAGGACATTCGCCTCACACGCGAGAGaTCGCGGTTCAATC
CCGCCCGTCGTAC
>LamazonensisMHOMBR71973M2269_KE390138.1_19|foundby=both|sourceOrg=LamazonensisMHOMBR71973M2269|sourceseq=KE390138.1|tseidentity=Glu|araidentity=Glu|tseac=TTC|araac=(ttc)|+|tsebegin=4059|tseend=4130|arabegin=4058|araend=4131|tsescore=61|arascore=118|tseintronbegin=0|tseintronend=0|araintronbegin=nointron|araintronend=nointron|
TCCGATGTAGTATAACGGTtAGAACACCTGGCTTTCACCCAGGAGaTCCGGGTTCGATTC
CCGGTATCGGAG
>LamazonensisMHOMBR71973M2269_KE390361.1_20|foundby=both|sourceOrg=LamazonensisMHOMBR71973M2269|sourceseq=KE390361.1|tseidentity=Val|araidentity=Val|tseac=AAC|araac=(aac)|-|tsebegin=3830|tseend=3903|arabegin=3829|araend=3903|tsescore=61|arascore=118|tseintronbegin=0|tseintronend=0|araintronbegin=nointron|araintronend=nointron|
GCGCGGTTGGTCTAGGTGGTtATGACGTCGCTTTAACACGGCGAAGGtCTCGGGTTCGAG
TCCCGAACTGCGTA
>LamazonensisMHOMBR71973M2269_KE390361.1_21|foundby=both|sourceOrg=LamazonensisMHOMBR71973M2269|sourceseq=KE390361.1|tseidentity=Ile|araidentity=Ile|tseac=AAT|araac=(aat)|+|tsebegin=4133|tseend=4206|arabegin=4133|araend=4207|tsescore=80|arascore=119|tseintronbegin=0|tseintronend=0|araintronbegin=nointron|araintronend=nointron|
GCTCTCATAGCTCAGTCGGTtAGAGCGTGGGTCTAATAAGCCCAAGGtCACAGGTTCGAC
CCCTGTTGGGAGCA
>LamazonensisMHOMBR71973M2269_KE390361.1_22|foundby=both|sourceOrg=LamazonensisMHOMBR71973M2269|sourceseq=KE390361.1|tseidentity=Met|araidentity=Met|tseac=CAT|araac=(cat)|+|tsebegin=4268|tseend=4340|arabegin=4268|araend=4342|tsescore=72|arascore=113|tseintronbegin=0|tseintronend=0|araintronbegin=nointron|araintronend=nointron|
GCGAGCGTAGCGCAGTCGGCAGCGCGTGGGTCTCATAATCCCAAGGtCGTGAGTTCGATC
CTCACCGGTCGCA
>LamazonensisMHOMBR71973M2269_KE390361.1_23|foundby=both|sourceOrg=LamazonensisMHOMBR71973M2269|sourceseq=KE390361.1|tseidentity=Leu|araidentity=Leu|tseac=TAG|araac=(tag)|-|tsebegin=4374|tseend=4453|arabegin=4374|araend=4453|tsescore=76|arascore=119|tseintronbegin=0|tseintronend=0|araintronbegin=nointron|araintronend=nointron|
GGCGGAGTGGCCGAGTGGTctAAGGCGCCAGATTTAGGCTCTGGTCTTTCGAGgCGTGGG
TTCGAACCCCACCTCCGTCA
>LamazonensisMHOMBR71973M2269_KE390361.1_24|foundby=both|sourceOrg=LamazonensisMHOMBR71973M2269|sourceseq=KE390361.1|tseidentity=Ser|araidentity=Ser|tseac=TGA|araac=(tga)|+|tsebegin=4528|tseend=4608|arabegin=4528|araend=4608|tsescore=71|arascore=116|tseintronbegin=0|tseintronend=0|araintronbegin=nointron|araintronend=nointron|
GTCAACATACCCAAGTGGTtACGGGGTTTGACTTGAAATCAAATGCGATCTCGCGCGCAG
GTTCGAACCCTGCTGTTGACG
>LamazonensisMHOMBR71973M2269_KE390640.1_28|foundby=both|sourceOrg=LamazonensisMHOMBR71973M2269|sourceseq=KE390640.1|tseidentity=Thr|araidentity=Thr|tseac=AGT|araac=(agt)|+|tsebegin=657|tseend=728|arabegin=657|araend=728|tsescore=71|arascore=117|tseintronbegin=0|tseintronend=0|araintronbegin=nointron|araintronend=nointron|
GGCTGCTTAGCTCAATGGCAGAGCGCCGTCCTAGTAAGACGGAGGtCAGGGGTTCGATCC
CCCTAGCGGCCT
>LamazonensisMHOMBR71973M2269_KE390640.1_29|foundby=both|sourceOrg=LamazonensisMHOMBR71973M2269|sourceseq=KE390640.1|tseidentity=Tyr|araidentity=Tyr|tseac=GTA|araac=(gta)|+|tsebegin=822|tseend=905|arabegin=822|araend=906|tsescore=72|arascore=108|tseintronbegin=859|tseintronend=869|araintronbegin=38|araintronend=49|
CCTTCTGTAGCTCAATTGGTAGAGCATGTGACTGTAGagttcgcaggtATCACAGGGtCG
CTGGTTCGATTCCGGCCGGAAGGA
>LamazonensisMHOMBR71973M2269_KE390692.1_31|foundby=both|sourceOrg=LamazonensisMHOMBR71973M2269|sourceseq=KE390692.1|tseidentity=Ala|araidentity=Ala|tseac=TGC|araac=(tgc)|-|tsebegin=6060|tseend=6131|arabegin=6059|araend=6131|tsescore=72|arascore=117|tseintronbegin=0|tseintronend=0|araintronbegin=nointron|araintronend=nointron|
GGGCGTGTAGCTCAGTGGTAGAGCGCCTGTTTTGCATACAGGAGGcCTAGGGTTCAAACC
CCTACTCGTCCA
>LamazonensisMHOMBR71973M2269_KE390692.1_32|foundby=both|sourceOrg=LamazonensisMHOMBR71973M2269|sourceseq=KE390692.1|tseidentity=Arg|araidentity=Arg|tseac=TCT|araac=(tct)|+|tsebegin=6207|tseend=6279|arabegin=6207|araend=6280|tsescore=75|arascore=125|tseintronbegin=0|tseintronend=0|araintronbegin=nointron|araintronend=nointron|
GCTCCAGTGGCCTAATGGAtAAGGCTTTGGACTTCTAATCCAAAGAtTGCGGGTTCGAAT
CCCGCCTGGAGTA
>LamazonensisMHOMBR71973M2269_KE390692.1_33|foundby=both|sourceOrg=LamazonensisMHOMBR71973M2269|sourceseq=KE390692.1|tseidentity=Arg|araidentity=Arg|tseac=CCT|araac=(cct)|+|tsebegin=6339|tseend=6411|arabegin=6339|araend=6412|tsescore=76|arascore=118|tseintronbegin=0|tseintronend=0|araintronbegin=nointron|araintronend=nointron|
GCCCTTGTAGCCTAATGGAtATGGCGTTTGCTTCCTAAGCAAAAGGtTGCGGGTTCGAGT
CCCGCCAGGGGTA
>LamazonensisMHOMBR71973M2269_KE390774.1_34|foundby=both|sourceOrg=LamazonensisMHOMBR71973M2269|sourceseq=KE390774.1|tseidentity=Ser|araidentity=Ser|tseac=AGA|araac=(aga)|+|tsebegin=149|tseend=229|arabegin=149|araend=230|tsescore=69|arascore=119|tseintronbegin=0|tseintronend=0|araintronbegin=nointron|araintronend=nointron|
GTCACCATACCCAAGTGGTtACGGGGACTGACTAGAAATCAGTTGCGATCTCGCGCGCAG
GTTCGAATCCTGCTGGTGACG
>LamazonensisMHOMBR71973M2269_KE390774.1_35|foundby=both|sourceOrg=LamazonensisMHOMBR71973M2269|sourceseq=KE390774.1|tseidentity=Phe|araidentity=Phe|tseac=GAA|araac=(gaa)|-|tsebegin=267|tseend=339|arabegin=267|araend=339|tsescore=91|arascore=121|tseintronbegin=0|tseintronend=0|araintronbegin=nointron|araintronend=nointron|
GCCGCGATAGCTCAGTTGGGAGAGCGTCAGACTGAAGATCTGAAGGtCCCTGGTTCGATC
CCGGGTCGCGGCA
>LamazonensisMHOMBR71973M2269_KE390886.1_36|foundby=both|sourceOrg=LamazonensisMHOMBR71973M2269|sourceseq=KE390886.1|tseidentity=Gln|araidentity=Gln|tseac=CTG|araac=(ctg)|+|tsebegin=4649|tseend=4720|arabegin=4648|araend=4722|tsescore=67|arascore=119|tseintronbegin=0|tseintronend=0|araintronbegin=nointron|araintronend=nointron|
GCTCCTATAGTGTAGCGGTtATCACCTCGGACTCTGAATCCGATAaCCCTGGTTCGAGTC
CAGGTAGGAGTG
>LamazonensisMHOMBR71973M2269_KE390886.1_37|foundby=both|sourceOrg=LamazonensisMHOMBR71973M2269|sourceseq=KE390886.1|tseidentity=Leu|araidentity=Leu|tseac=TAA|araac=(taa)|-|tsebegin=4959|tseend=5040|arabegin=4958|araend=5041|tsescore=62|arascore=111|tseintronbegin=0|tseintronend=0|araintronbegin=nointron|araintronend=nointron|
GCTGGGGTTCCCGAGTTGGTcaAAGGGGTGAGACTTAAGTTCTCATGCGCAAGCTtCGTG
GGTTCGAACCCCACCTCCAGCA
>LamazonensisMHOMBR71973M2269_KE390886.1_38|foundby=both|sourceOrg=LamazonensisMHOMBR71973M2269|sourceseq=KE390886.1|tseidentity=Ile|araidentity=Ile|tseac=AAT|araac=(aat)|+|tsebegin=5122|tseend=5195|arabegin=5122|araend=5196|tsescore=80|arascore=119|tseintronbegin=0|tseintronend=0|araintronbegin=nointron|araintronend=nointron|
GCTCTCATAGCTCAGTCGGTtAGAGCGTGGGTCTAATAAGCCCAAGGtCACAGGTTCGAC
CCCTGTTGGGAGCA
>LamazonensisMHOMBR71973M2269_KE390921.1_39|foundby=both|sourceOrg=LamazonensisMHOMBR71973M2269|sourceseq=KE390921.1|tseidentity=Val|araidentity=Val|tseac=CAC|araac=(cac)|+|tsebegin=30895|tseend=30967|arabegin=30895|araend=30968|tsescore=65|arascore=112|tseintronbegin=0|tseintronend=0|araintronbegin=nointron|araintronend=nointron|
GCGATGGTCGTCTAGTGGTtAGGACATTCGCCTCACACGCGAGAGAtCGCGGGTTCAATC
CCCGCCCGTCGTA
>LamazonensisMHOMBR71973M2269_KE390921.1_40|foundby=both|sourceOrg=LamazonensisMHOMBR71973M2269|sourceseq=KE390921.1|tseidentity=His|araidentity=His|tseac=GTG|araac=(gtg)|+|tsebegin=31237|tseend=31307|arabegin=31237|araend=31308|tsescore=62|arascore=116|tseintronbegin=0|tseintronend=0|araintronbegin=nointron|araintronend=nointron|
GGGGAAATAGTTCAGTGGCAGAACATCAGATTGTGGCTCTGAATaCCCGGGTCCGATTCC
CGGTTTCCCCT
>LamazonensisMHOMBR71973M2269_KE390921.1_41|foundby=both|sourceOrg=LamazonensisMHOMBR71973M2269|sourceseq=KE390921.1|tseidentity=Phe|araidentity=Phe|tseac=GAA|araac=(gaa)|-|tsebegin=31496|tseend=31568|arabegin=31496|araend=31568|tsescore=91|arascore=121|tseintronbegin=0|tseintronend=0|araintronbegin=nointron|araintronend=nointron|
GCCGCGATAGCTCAGTTGGGAGAGCGTCAGACTGAAGATCTGAAGGtCCCTGGTTCGATC
CCGGGTCGCGGCA
>LamazonensisMHOMBR71973M2269_KE390989.1_42|foundby=both|sourceOrg=LamazonensisMHOMBR71973M2269|sourceseq=KE390989.1|tseidentity=Ser|araidentity=Ser|tseac=CGA|araac=(cga)|+|tsebegin=360|tseend=440|arabegin=360|araend=440|tsescore=67|arascore=119|tseintronbegin=0|tseintronend=0|araintronbegin=nointron|araintronend=nointron|
GTCACCATACCCAAGTGGTtACGGGGGTTGACTCGAAATCAACTGCGATCTCGCGCGCAG
GTTCGAATCCTGCTGGTGACG
>LamazonensisMHOMBR71973M2269_KE390989.1_43|foundby=both|sourceOrg=LamazonensisMHOMBR71973M2269|sourceseq=KE390989.1|tseidentity=Leu|araidentity=Leu|tseac=CAA|araac=(caa)|+|tsebegin=496|tseend=577|arabegin=496|araend=578|tsescore=77|arascore=117|tseintronbegin=0|tseintronend=0|araintronbegin=nointron|araintronend=nointron|
GGCAGGATGGCCGAGTGGTctAAGGCGGGAGACTCAAGTTCTCTTCTATTCGTAGGCGCG
GGTTCGAACCCCGCTCCTGTCA
>LamazonensisMHOMBR71973M2269_KE390994.1_44|foundby=both|sourceOrg=LamazonensisMHOMBR71973M2269|sourceseq=KE390994.1|tseidentity=Arg|araidentity=Arg|tseac=ACG|araac=(acg)|+|tsebegin=1037|tseend=1108|arabegin=1036|araend=1109|tsescore=72|arascore=120|tseintronbegin=0|tseintronend=0|araintronbegin=nointron|araintronend=nointron|
GTCCGTGTGGCTCAATGGAAGAGCATCTGACTACGGATCAGAGGGtTGCAGGTTCGAATC
CTGTCACGGATG
>LamazonensisMHOMBR71973M2269_KE390994.1_45|foundby=both|sourceOrg=LamazonensisMHOMBR71973M2269|sourceseq=KE390994.1|tseidentity=Met|araidentity=Met|tseac=CAT|araac=(cat)|-|tsebegin=889|tseend=961|arabegin=888|araend=962|tsescore=72|arascore=113|tseintronbegin=0|tseintronend=0|araintronbegin=nointron|araintronend=nointron|
GCGAGCGTAGCGCAGTCGGCAGCGCGTGGGTCTCATAATCCCAAGGtCGTGAGTTCGATC
CTCACCGGTCGCA
>LamazonensisMHOMBR71973M2269_KE391011.1_46|foundby=both|sourceOrg=LamazonensisMHOMBR71973M2269|sourceseq=KE391011.1|tseidentity=Arg|araidentity=Arg|tseac=ACG|araac=(acg)|+|tsebegin=238|tseend=309|arabegin=238|araend=309|tsescore=72|arascore=120|tseintronbegin=0|tseintronend=0|araintronbegin=nointron|araintronend=nointron|
GTCCGTGTGGCTCAATGGAAGAGCATCTGACTACGGATCAGAGGGtTGCAGGTTCGAATC
CTGTCACGGATG
>LamazonensisMHOMBR71973M2269_KE391051.1_47|foundby=both|sourceOrg=LamazonensisMHOMBR71973M2269|sourceseq=KE391051.1|tseidentity=Gln|araidentity=Gln|tseac=TTG|araac=(ttg)|+|tsebegin=143|tseend=214|arabegin=142|araend=215|tsescore=80|arascore=124|tseintronbegin=0|tseintronend=0|araintronbegin=nointron|araintronend=nointron|
GGTCCTATAGTGTAGTGGTtATCACTTCGGACTTTGAATCCGAAAaCCCAGGTTCGAATC
CTGGTAGGACCA
>LamazonensisMHOMBR71973M2269_KE391051.1_48|foundby=both|sourceOrg=LamazonensisMHOMBR71973M2269|sourceseq=KE391051.1|tseidentity=Val|araidentity=Val|tseac=TAC|araac=(tac)|+|tsebegin=281|tseend=353|arabegin=281|araend=353|tsescore=71|arascore=111|tseintronbegin=0|tseintronend=0|araintronbegin=nointron|araintronend=nointron|
GCGTGGGTGATCTAGTGGTtATGATGTCTGCTTTACACGCAGAACGtCGCGGGTTCGAAC
CCCGCCCCGCGTA
>LamazonensisMHOMBR71973M2269_KE391051.1_49|foundby=both|sourceOrg=LamazonensisMHOMBR71973M2269|sourceseq=KE391051.1|tseidentity=Ile|araidentity=Ile|tseac=TAT|araac=(tat)|-|tsebegin=399|tseend=472|arabegin=399|araend=472|tsescore=80|arascore=118|tseintronbegin=0|tseintronend=0|araintronbegin=nointron|araintronend=nointron|
GCTCCCGTGGTCTAGTTGGTtAGGACGCTGGTCTTATGAACCGGATGtCGCGGGTTCGAG
CCCCGCCGGGAGCA
>LamazonensisMHOMBR71973M2269_KE391066.1_51|foundby=both|sourceOrg=LamazonensisMHOMBR71973M2269|sourceseq=KE391066.1|tseidentity=SeC|araidentity=SeC|tseac=TCA|araac=(tca)|-|tsebegin=25502|tseend=25589|arabegin=25502|araend=25589|tsescore=124|arascore=108|tseintronbegin=0|tseintronend=0|araintronbegin=nointron|araintronend=nointron|
GCCGCGATGAGCTCAGCTGGTGCTGGGTGCGGGCTTCAAACCCGTAGGTGAGTTGCtCTC
ACAGCCGTTCGATTCGGCCTTCGTGGCG
>LamazonensisMHOMBR71973M2269_KE391349.1_52|foundby=both|sourceOrg=LamazonensisMHOMBR71973M2269|sourceseq=KE391349.1|tseidentity=Arg|araidentity=Arg|tseac=ACG|araac=(acg)|+|tsebegin=3246|tseend=3317|arabegin=3246|araend=3317|tsescore=72|arascore=120|tseintronbegin=0|tseintronend=0|araintronbegin=nointron|araintronend=nointron|
GTCCGTGTGGCTCAATGGAAGAGCATCTGACTACGGATCAGAGGGtTGCAGGTTCGAATC
CTGTCACGGATG
>LamazonensisMHOMBR71973M2269_KE391395.1_53|foundby=both|sourceOrg=LamazonensisMHOMBR71973M2269|sourceseq=KE391395.1|tseidentity=iMet|araidentity=Met|tseac=CAT|araac=(cat)|+|tsebegin=4135|tseend=4206|arabegin=4135|araend=4206|tsescore=67|arascore=115|tseintronbegin=0|tseintronend=0|araintronbegin=nointron|araintronend=nointron|
AGCACCGTAGCGCAGTGGAAGCGCGATGGGCTCATAACCCATAGGtCGTTGGATCGAAAC
CAATCGGTGCTA
>LamazonensisMHOMBR71973M2269_KE391395.1_54|foundby=both|sourceOrg=LamazonensisMHOMBR71973M2269|sourceseq=KE391395.1|tseidentity=Leu|araidentity=Leu|tseac=CAG|araac=(cag)|+|tsebegin=4266|tseend=4348|arabegin=4266|araend=4349|tsescore=75|arascore=117|tseintronbegin=0|tseintronend=0|araintronbegin=nointron|araintronend=nointron|
GGCAAGATGGTCGAGTGGTctAAGACGTCACGTTCAGGTCGTGATCTCCCCTGGAGGCGT
GGGTTCAAACCCCACTCTTGTCA
>LamazonensisMHOMBR71973M2269_KE391455.1_55|foundby=both|sourceOrg=LamazonensisMHOMBR71973M2269|sourceseq=KE391455.1|tseidentity=Gln|araidentity=Gln|tseac=CTG|araac=(ctg)|+|tsebegin=2912|tseend=2983|arabegin=2911|araend=2985|tsescore=67|arascore=119|tseintronbegin=0|tseintronend=0|araintronbegin=nointron|araintronend=nointron|
GCTCCTATAGTGTAGCGGTtATCACCTCGGACTCTGAATCCGATAaCCCTGGTTCGAGTC
CAGGTAGGAGTG
>LamazonensisMHOMBR71973M2269_KE391476.1_56|foundby=both|sourceOrg=LamazonensisMHOMBR71973M2269|sourceseq=KE391476.1|tseidentity=Asp|araidentity=Asp|tseac=GTC|araac=(gtc)|+|tsebegin=287|tseend=358|arabegin=287|araend=358|tsescore=70|arascore=124|tseintronbegin=0|tseintronend=0|araintronbegin=nointron|araintronend=nointron|
TTCTCGGTAGTATAGTGGTtAGTATACCCGCCTGTCACGCGGGTGaCCCGGGTTCAATTC
CCGGCCGGGAAG
>LamazonensisMHOMBR71973M2269_KE391478.1_57|foundby=both|sourceOrg=LamazonensisMHOMBR71973M2269|sourceseq=KE391478.1|tseidentity=Gly|araidentity=Gly|tseac=GCC|araac=(gcc)|+|tsebegin=6064|tseend=6134|arabegin=6064|araend=6134|tsescore=69|arascore=122|tseintronbegin=0|tseintronend=0|araintronbegin=nointron|araintronend=nointron|
GCGCAGTTGGTCTAGTGGTAGAATTCTCGCCTGCCACGCGGGAGGCCCGGGTTCGATTCC
CGGACTGCGCA
>LamazonensisMHOMBR71973M2269_KE391478.1_58|foundby=both|sourceOrg=LamazonensisMHOMBR71973M2269|sourceseq=KE391478.1|tseidentity=Thr|araidentity=Thr|tseac=AGT|araac=(agt)|-|tsebegin=6410|tseend=6481|arabegin=6410|araend=6481|tsescore=71|arascore=117|tseintronbegin=0|tseintronend=0|araintronbegin=nointron|araintronend=nointron|
GGCTGCTTAGCTCAATGGCAGAGCGCCGTCCTAGTAAGACGGAGGtCAGGGGTTCGATCC
CCCTAGCGGCCT
>LamazonensisMHOMBR71973M2269_KE391478.1_59|foundby=both|sourceOrg=LamazonensisMHOMBR71973M2269|sourceseq=KE391478.1|tseidentity=Gly|araidentity=Gly|tseac=GCC|araac=(gcc)|-|tsebegin=6544|tseend=6614|arabegin=6544|araend=6614|tsescore=69|arascore=122|tseintronbegin=0|tseintronend=0|araintronbegin=nointron|araintronend=nointron|
GCGCAGTTGGTCTAGTGGTAGAATTCTCGCCTGCCACGCGGGAGGCCCGGGTTCGATTCC
CGGACTGCGCA
>LamazonensisMHOMBR71973M2269_KE391478.1_60|foundby=both|sourceOrg=LamazonensisMHOMBR71973M2269|sourceseq=KE391478.1|tseidentity=Pro|araidentity=Pro|tseac=AGG|araac=(agg)|+|tsebegin=6687|tseend=6758|arabegin=6687|araend=6758|tsescore=66|arascore=123|tseintronbegin=0|tseintronend=0|araintronbegin=nointron|araintronend=nointron|
GGTCCAGTGGTCTAGTGGCATGATTCTCCCTTAGGGTGGGAGAGGtCCCGGGTTCAATTC
CCGGCTGGACCC
>LamazonensisMHOMBR71973M2269_KE391478.1_61|foundby=both|sourceOrg=LamazonensisMHOMBR71973M2269|sourceseq=KE391478.1|tseidentity=Val|araidentity=Val|tseac=AAC|araac=(aac)|+|tsebegin=6907|tseend=6980|arabegin=6907|araend=6980|tsescore=61|arascore=118|tseintronbegin=0|tseintronend=0|araintronbegin=nointron|araintronend=nointron|
GCGCGGTTGGTCTAGGTGGTtATGACGTCGCTTTAACACGGCGAAGGtCTCGGGTTCGAG
TCCCGAACTGCGTA
>LamazonensisMHOMBR71973M2269_KE391478.1_62|foundby=both|sourceOrg=LamazonensisMHOMBR71973M2269|sourceseq=KE391478.1|tseidentity=Lys|araidentity=Lys|tseac=CTT|araac=(ctt)|+|tsebegin=7046|tseend=7118|arabegin=7046|araend=7119|tsescore=86|arascore=124|tseintronbegin=0|tseintronend=0|araintronbegin=nointron|araintronend=nointron|
GCATTCCTAGCTCAGTCGGTAGAGCGCACGGCTCTTAACCGTGTGGtCGTGGGTTCGATC
CCCACGGAGTGCG
>LamazonensisMHOMBR71973M2269_KE391501.1_63|foundby=both|sourceOrg=LamazonensisMHOMBR71973M2269|sourceseq=KE391501.1|tseidentity=Glu|araidentity=Glu|tseac=CTC|araac=(ctc)|-|tsebegin=35355|tseend=35426|arabegin=35354|araend=35427|tsescore=65|arascore=118|tseintronbegin=0|tseintronend=0|araintronbegin=nointron|araintronend=nointron|
TCCGATGTGGTATAGTGGAtAGAACAAGCGGCTCTCACCCGCTAGaCCCGGGTTCGATCC
CCGGCATCGGAA
>LamazonensisMHOMBR71973M2269_KE391573.1_67|foundby=both|sourceOrg=LamazonensisMHOMBR71973M2269|sourceseq=KE391573.1|tseidentity=Pro|araidentity=Pro|tseac=CGG|araac=(cgg)|-|tsebegin=15189|tseend=15260|arabegin=15189|araend=15260|tsescore=70|arascore=124|tseintronbegin=0|tseintronend=0|araintronbegin=nointron|araintronend=nointron|
GGCCGCTTAGTCTAGTGGTATGATTCCCGCTTCGGGTGCGGGAGGtCAGGGGTTCAATTC
CCCTAGCGGCCC
>LamazonensisMHOMBR71973M2269_KE391669.1_68|foundby=both|sourceOrg=LamazonensisMHOMBR71973M2269|sourceseq=KE391669.1|tseidentity=Asn|araidentity=Asn|tseac=GTT|araac=(gtt)|-|tsebegin=34199|tseend=34271|arabegin=34198|araend=34271|tsescore=73|arascore=118|tseintronbegin=0|tseintronend=0|araintronbegin=nointron|araintronend=nointron|
TCCTCCCTGGCGCAGTCGGCAGCGCGTTAGGCTGTTAACCTACAGGtCGTTGGTTCGAAT
CCAACGGGAGGAG
>LamazonensisMHOMBR71973M2269_KE391669.1_69|foundby=both|sourceOrg=LamazonensisMHOMBR71973M2269|sourceseq=KE391669.1|tseidentity=Tyr|araidentity=Tyr|tseac=GTA|araac=(gta)|-|tsebegin=34325|tseend=34408|arabegin=34325|araend=34408|tsescore=72|arascore=108|tseintronbegin=34361|tseintronend=34371|araintronbegin=38|araintronend=49|
CCTTCTGTAGCTCAATTGGTAGAGCATGTGACTGTAGagttcgcaggtATCACAGGGtCG
CTGGTTCGATTCCGGCCGGAAGGA
>LamazonensisMHOMBR71973M2269_KE391669.1_70|foundby=both|sourceOrg=LamazonensisMHOMBR71973M2269|sourceseq=KE391669.1|tseidentity=Thr|araidentity=Thr|tseac=CGT|araac=(cgt)|-|tsebegin=34472|tseend=34543|arabegin=34472|araend=34543|tsescore=70|arascore=121|tseintronbegin=0|tseintronend=0|araintronbegin=nointron|araintronend=nointron|
GGCCGCTTAGCACAGTGGCAGTGCACCACTCTCGTAAAGTGGGGGtCGCGAGTTCGATTC
TCGCAGTGGCCT
>LamazonensisMHOMBR71973M2269_KE391669.1_71|foundby=both|sourceOrg=LamazonensisMHOMBR71973M2269|sourceseq=KE391669.1|tseidentity=Pro|araidentity=Pro|tseac=CGG|araac=(cgg)|+|tsebegin=34628|tseend=34699|arabegin=34628|araend=34699|tsescore=70|arascore=124|tseintronbegin=0|tseintronend=0|araintronbegin=nointron|araintronend=nointron|
GGCCGCTTAGTCTAGTGGTATGATTCCCGCTTCGGGTGCGGGAGGtCAGGGGTTCAATTC
CCCTAGCGGCCC
>LamazonensisMHOMBR71973M2269_KE391669.1_72|foundby=both|sourceOrg=LamazonensisMHOMBR71973M2269|sourceseq=KE391669.1|tseidentity=Asn|araidentity=Asn|tseac=GTT|araac=(gtt)|+|tsebegin=34759|tseend=34831|arabegin=34759|araend=34832|tsescore=73|arascore=118|tseintronbegin=0|tseintronend=0|araintronbegin=nointron|araintronend=nointron|
TCCTCCCTGGCGCAGTCGGCAGCGCGTTAGGCTGTTAACCTACAGGtCGTTGGTTCGAAT
CCAACGGGAGGAG
>LamazonensisMHOMBR71973M2269_KE391699.1_73|foundby=both|sourceOrg=LamazonensisMHOMBR71973M2269|sourceseq=KE391699.1|tseidentity=Ala|araidentity=Ala|tseac=AGC|araac=(agc)|+|tsebegin=3644|tseend=3716|arabegin=3644|araend=3716|tsescore=54|arascore=108|tseintronbegin=0|tseintronend=0|araintronbegin=nointron|araintronend=nointron|
GGGGATGTAGCTCAGATGGTAGAGCGACCGCTTAGCATGCGGTAGGtATTGGGATCGATA
CCCAACTTCTCCA
>LamazonensisMHOMBR71973M2269_KE391949.1_74|foundby=both|sourceOrg=LamazonensisMHOMBR71973M2269|sourceseq=KE391949.1|tseidentity=Cys|araidentity=Cys|tseac=GCA|araac=(gca)|+|tsebegin=4044|tseend=4115|arabegin=4044|araend=4117|tsescore=77|arascore=122|tseintronbegin=0|tseintronend=0|araintronbegin=nointron|araintronend=nointron|
GGATTCATAGCTCAGTGGTAGAGCATTCGGCTGCAGTCCGAATGGtCCCCGGTTCAAACC
CGGGTGGGTCCT
>LamazonensisMHOMBR71973M2269_KE391949.1_75|foundby=both|sourceOrg=LamazonensisMHOMBR71973M2269|sourceseq=KE391949.1|tseidentity=Leu|araidentity=Leu|tseac=AAG|araac=(aag)|-|tsebegin=4907|tseend=4988|arabegin=4906|araend=4988|tsescore=74|arascore=116|tseintronbegin=0|tseintronend=0|araintronbegin=nointron|araintronend=nointron|
GGTGAGATGGTCGAGTGGTctAAGACGTTGGATTAAGGTTCCAATCCTTTCGAGGgCGTG
GGTTCAAACCCCACTCTCATCA
>LamazonensisMHOMBR71973M2269_KE391949.1_76|foundby=both|sourceOrg=LamazonensisMHOMBR71973M2269|sourceseq=KE391949.1|tseidentity=iMet|araidentity=Met|tseac=CAT|araac=(cat)|-|tsebegin=5052|tseend=5123|arabegin=5052|araend=5123|tsescore=67|arascore=115|tseintronbegin=0|tseintronend=0|araintronbegin=nointron|araintronend=nointron|
AGCACCGTAGCGCAGTGGAAGCGCGATGGGCTCATAACCCATAGGtCGTTGGATCGAAAC
CAATCGGTGCTA
>LamazonensisMHOMBR71973M2269_KE391949.1_77|foundby=both|sourceOrg=LamazonensisMHOMBR71973M2269|sourceseq=KE391949.1|tseidentity=Pro|araidentity=Pro|tseac=TGG|araac=(tgg)|+|tsebegin=5196|tseend=5267|arabegin=5196|araend=5268|tsescore=68|arascore=122|tseintronbegin=0|tseintronend=0|araintronbegin=nointron|araintronend=nointron|
GGTCGTTTGGTCTAGTGGTATGATTCCTGTTTTGGGTACAGGAGGtCACGGGTTCAATTC
CCGTAACGACCC
>LarabicaLEM1108_LarLEM1108_03_2|foundby=both|sourceOrg=LarabicaLEM1108|sourceseq=LarLEM1108_03|tseidentity=Lys|araidentity=Lys|tseac=CTT|araac=(ctt)|+|tsebegin=264666|tseend=264738|arabegin=264666|araend=264739|tsescore=83|arascore=124|tseintronbegin=0|tseintronend=0|araintronbegin=nointron|araintronend=nointron|
GCATTCCTAGCTCAGTCGGTAGAGCGCACGGCTCTTAACCGTGTGGtCGTGGGTTCGACC
CCCACGGAGTGCG
>LarabicaLEM1108_LarLEM1108_05_3|foundby=both|sourceOrg=LarabicaLEM1108|sourceseq=LarLEM1108_05|tseidentity=Arg|araidentity=Arg|tseac=ACG|araac=(acg)|+|tsebegin=352103|tseend=352174|arabegin=352103|araend=352174|tsescore=72|arascore=120|tseintronbegin=0|tseintronend=0|araintronbegin=nointron|araintronend=nointron|
GTCCGTGTGGCTCAATGGAAGAGCATCTGACTACGGATCAGAGGGtTGCAGGTTCGAATC
CTGTCACGGATG
>LarabicaLEM1108_LarLEM1108_06_5|foundby=both|sourceOrg=LarabicaLEM1108|sourceseq=LarLEM1108_06|tseidentity=SeC|araidentity=SeC|tseac=TCA|araac=(tca)|-|tsebegin=64105|tseend=64192|arabegin=64105|araend=64192|tsescore=124|arascore=108|tseintronbegin=0|tseintronend=0|araintronbegin=nointron|araintronend=nointron|
GCCGCGATGAGCTCAGCTGGTGCTGGGTGCGGGCTTCAAACCCGTAGGTGAGTTGCtCTC
ACAGCCGTTCGATTCGGCCTTCGTGGCG
>LarabicaLEM1108_LarLEM1108_07_6|foundby=both|sourceOrg=LarabicaLEM1108|sourceseq=LarLEM1108_07|tseidentity=Arg|araidentity=Arg|tseac=ACG|araac=(acg)|-|tsebegin=375161|tseend=375232|arabegin=375161|araend=375232|tsescore=72|arascore=120|tseintronbegin=0|tseintronend=0|araintronbegin=nointron|araintronend=nointron|
GTCCGTGTGGCTCAATGGAAGAGCATCTGACTACGGATCAGAGGGtTGCAGGTTCGAATC
CTGTCACGGATG
>LarabicaLEM1108_LarLEM1108_09_7|foundby=both|sourceOrg=LarabicaLEM1108|sourceseq=LarLEM1108_09|tseidentity=iMet|araidentity=Met|tseac=CAT|araac=(cat)|+|tsebegin=257834|tseend=257905|arabegin=257834|araend=257905|tsescore=67|arascore=115|tseintronbegin=0|tseintronend=0|araintronbegin=nointron|araintronend=nointron|
AGCACCGTAGCGCAGTGGAAGCGCGATGGGCTCATAACCCATAGGtCGTTGGATCGAAAC
CAATCGGTGCTA
>LarabicaLEM1108_LarLEM1108_09_8|foundby=both|sourceOrg=LarabicaLEM1108|sourceseq=LarLEM1108_09|tseidentity=Leu|araidentity=Leu|tseac=CAG|araac=(cag)|+|tsebegin=257964|tseend=258046|arabegin=257964|araend=258047|tsescore=75|arascore=117|tseintronbegin=0|tseintronend=0|araintronbegin=nointron|araintronend=nointron|
GGCAAGATGGTCGAGTGGTctAAGACGTCACGTTCAGGTCGTGATCTCCCCTGGAGGCGT
GGGTTCAAACCCCACTCTTGTCA
>LarabicaLEM1108_LarLEM1108_09_9|foundby=both|sourceOrg=LarabicaLEM1108|sourceseq=LarLEM1108_09|tseidentity=Val|araidentity=Val|tseac=CAC|araac=(cac)|+|tsebegin=388179|tseend=388251|arabegin=388179|araend=388252|tsescore=65|arascore=112|tseintronbegin=0|tseintronend=0|araintronbegin=nointron|araintronend=nointron|
GCGATGGTCGTCTAGTGGTtAGGACATTCGCCTCACACGCGAGAGAtCGCGGGTTCAATC
CCCGCCCGTCGTA
>LarabicaLEM1108_LarLEM1108_09_10|foundby=both|sourceOrg=LarabicaLEM1108|sourceseq=LarLEM1108_09|tseidentity=His|araidentity=His|tseac=GTG|araac=(gtg)|+|tsebegin=388504|tseend=388574|arabegin=388504|araend=388575|tsescore=62|arascore=116|tseintronbegin=0|tseintronend=0|araintronbegin=nointron|araintronend=nointron|
GGGGAAATAGTTCAGTGGCAGAACATCAGATTGTGGCTCTGAATaCCCGGGTCCGATTCC
CGGTTTCCCCT
>LarabicaLEM1108_LarLEM1108_09_11|foundby=both|sourceOrg=LarabicaLEM1108|sourceseq=LarLEM1108_09|tseidentity=Phe|araidentity=Phe|tseac=GAA|araac=(gaa)|-|tsebegin=388757|tseend=388829|arabegin=388757|araend=388829|tsescore=91|arascore=121|tseintronbegin=0|tseintronend=0|araintronbegin=nointron|araintronend=nointron|
GCCGCGATAGCTCAGTTGGGAGAGCGTCAGACTGAAGATCTGAAGGtCCCTGGTTCGATC
CCGGGTCGCGGCA
>LarabicaLEM1108_LarLEM1108_09_12|foundby=both|sourceOrg=LarabicaLEM1108|sourceseq=LarLEM1108_09|tseidentity=Glu|araidentity=Glu|tseac=TTC|araac=(ttc)|-|tsebegin=401162|tseend=401233|arabegin=401162|araend=401233|tsescore=61|arascore=118|tseintronbegin=0|tseintronend=0|araintronbegin=nointron|araintronend=nointron|
TCCGATGTAGTATAACGGTtAGAACACCTGGCTTTCACCCAGGAGaTCCGGGTTCGATTC
CCGGTATCGGAG
>LarabicaLEM1108_LarLEM1108_09_13|foundby=both|sourceOrg=LarabicaLEM1108|sourceseq=LarLEM1108_09|tseidentity=Val|araidentity=Val|tseac=CAC|araac=(cac)|-|tsebegin=401474|tseend=401546|arabegin=401473|araend=401546|tsescore=65|arascore=112|tseintronbegin=0|tseintronend=0|araintronbegin=nointron|araintronend=nointron|
GCGATGGTCGTCTAGTGGTtAGGACATTCGCCTCACACGCGAGAGAtCGCGGGTTCAATC
CCCGCCCGTCGTA
>LarabicaLEM1108_LarLEM1108_09_14|foundby=both|sourceOrg=LarabicaLEM1108|sourceseq=LarLEM1108_09|tseidentity=Arg|araidentity=Arg|tseac=CCG|araac=(ccg)|+|tsebegin=401621|tseend=401692|arabegin=401621|araend=401693|tsescore=66|arascore=118|tseintronbegin=0|tseintronend=0|araintronbegin=nointron|araintronend=nointron|
GACGTTGTGGCGCAATGGAAGCGCGTCGGATTCCGGATCCGAAGGtTGTGGGTTCGACCC
CCATCAGCGTTG
>LarabicaLEM1108_LarLEM1108_09_15|foundby=both|sourceOrg=LarabicaLEM1108|sourceseq=LarLEM1108_09|tseidentity=His|araidentity=His|tseac=GTG|araac=(gtg)|+|tsebegin=401759|tseend=401829|arabegin=401759|araend=401830|tsescore=62|arascore=116|tseintronbegin=0|tseintronend=0|araintronbegin=nointron|araintronend=nointron|
GGGGAAATAGTTCAGTGGCAGAACATCAGATTGTGGCTCTGAATaCCCGGGTCCGATTCC
CGGTTTCCCCT
>LarabicaLEM1108_LarLEM1108_09_16|foundby=both|sourceOrg=LarabicaLEM1108|sourceseq=LarLEM1108_09|tseidentity=Glu|araidentity=Glu|tseac=TTC|araac=(ttc)|-|tsebegin=409897|tseend=409968|arabegin=409897|araend=409968|tsescore=61|arascore=118|tseintronbegin=0|tseintronend=0|araintronbegin=nointron|araintronend=nointron|
TCCGATGTAGTATAACGGTtAGAACACCTGGCTTTCACCCAGGAGaTCCGGGTTCGATTC
CCGGTATCGGAG
>LarabicaLEM1108_LarLEM1108_09_17|foundby=both|sourceOrg=LarabicaLEM1108|sourceseq=LarLEM1108_09|tseidentity=Val|araidentity=Val|tseac=CAC|araac=(cac)|-|tsebegin=410209|tseend=410281|arabegin=410208|araend=410281|tsescore=65|arascore=112|tseintronbegin=0|tseintronend=0|araintronbegin=nointron|araintronend=nointron|
GCGATGGTCGTCTAGTGGTtAGGACATTCGCCTCACACGCGAGAGAtCGCGGGTTCAATC
CCCGCCCGTCGTA
>LarabicaLEM1108_LarLEM1108_09_18|foundby=both|sourceOrg=LarabicaLEM1108|sourceseq=LarLEM1108_09|tseidentity=Arg|araidentity=Arg|tseac=CCG|araac=(ccg)|+|tsebegin=410356|tseend=410427|arabegin=410356|araend=410428|tsescore=66|arascore=118|tseintronbegin=0|tseintronend=0|araintronbegin=nointron|araintronend=nointron|
GACGTTGTGGCGCAATGGAAGCGCGTCGGATTCCGGATCCGAAGGtTGTGGGTTCGACCC
CCATCAGCGTTG
>LarabicaLEM1108_LarLEM1108_09_19|foundby=both|sourceOrg=LarabicaLEM1108|sourceseq=LarLEM1108_09|tseidentity=His|araidentity=His|tseac=GTG|araac=(gtg)|+|tsebegin=410494|tseend=410564|arabegin=410494|araend=410565|tsescore=62|arascore=116|tseintronbegin=0|tseintronend=0|araintronbegin=nointron|araintronend=nointron|
GGGGAAATAGTTCAGTGGCAGAACATCAGATTGTGGCTCTGAATaCCCGGGTCCGATTCC
CGGTTTCCCCT
>LarabicaLEM1108_LarLEM1108_10_20|foundby=both|sourceOrg=LarabicaLEM1108|sourceseq=LarLEM1108_10|tseidentity=Lys|araidentity=Lys|tseac=CTT|araac=(ctt)|+|tsebegin=495263|tseend=495335|arabegin=495263|araend=495336|tsescore=86|arascore=124|tseintronbegin=0|tseintronend=0|araintronbegin=nointron|araintronend=nointron|
GCATTCCTAGCTCAGTCGGTAGAGCGCACGGCTCTTAACCGTGTGGtCGTGGGTTCGATC
CCCACGGAGTGCG
>LarabicaLEM1108_LarLEM1108_10_21|foundby=both|sourceOrg=LarabicaLEM1108|sourceseq=LarLEM1108_10|tseidentity=Gly|araidentity=Gly|tseac=GCC|araac=(gcc)|-|tsebegin=495385|tseend=495455|arabegin=495384|araend=495456|tsescore=69|arascore=122|tseintronbegin=0|tseintronend=0|araintronbegin=nointron|araintronend=nointron|
GCGCAGTTGGTCTAGTGGTAGAATTCTCGCCTGCCACGCGGGAGGCCCGGGTTCGATTCC
CGGACTGCGCA
>LarabicaLEM1108_LarLEM1108_10_22|foundby=both|sourceOrg=LarabicaLEM1108|sourceseq=LarLEM1108_10|tseidentity=Asn|araidentity=Asn|tseac=GTT|araac=(gtt)|-|tsebegin=495510|tseend=495582|arabegin=495509|araend=495582|tsescore=73|arascore=118|tseintronbegin=0|tseintronend=0|araintronbegin=nointron|araintronend=nointron|
TCCTCCCTGGCGCAGTCGGCAGCGCGTTAGGCTGTTAACCTACAGGtCGTTGGTTCGAAT
CCAACGGGAGGAG
>LarabicaLEM1108_LarLEM1108_11_23|foundby=both|sourceOrg=LarabicaLEM1108|sourceseq=LarLEM1108_11|tseidentity=Leu|araidentity=Leu|tseac=AAG|araac=(aag)|-|tsebegin=156800|tseend=156881|arabegin=156799|araend=156881|tsescore=74|arascore=116|tseintronbegin=0|tseintronend=0|araintronbegin=nointron|araintronend=nointron|
GGTGAGATGGTCGAGTGGTctAAGACGTTGGATTAAGGTTCCAATCCTTTCGAGGgCGTG
GGTTCAAACCCCACTCTCATCA
>LarabicaLEM1108_LarLEM1108_11_24|foundby=both|sourceOrg=LarabicaLEM1108|sourceseq=LarLEM1108_11|tseidentity=Ala|araidentity=Ala|tseac=CGC|araac=(cgc)|+|tsebegin=156955|tseend=157026|arabegin=156954|araend=157028|tsescore=72|arascore=117|tseintronbegin=0|tseintronend=0|araintronbegin=nointron|araintronend=nointron|
GGGCGTGTAGCTCAGTGGTAGAGCGTCCGTTTCGCATACGGAAGGcCTAGGGTTCAATCC
CCTACTCGTCCA
>LarabicaLEM1108_LarLEM1108_11_25|foundby=both|sourceOrg=LarabicaLEM1108|sourceseq=LarLEM1108_11|tseidentity=Gly|araidentity=Gly|tseac=CCC|araac=(ccc)|-|tsebegin=162402|tseend=162472|arabegin=162402|araend=162472|tsescore=72|arascore=122|tseintronbegin=0|tseintronend=0|araintronbegin=nointron|araintronend=nointron|
GCGCCGCTGGTCTAGTGGCATGATGGTACCCTCCCAAGGTATTGaCCCGGGTTCGATTCC
CGGGCGGCGCA
>LarabicaLEM1108_LarLEM1108_11_26|foundby=both|sourceOrg=LarabicaLEM1108|sourceseq=LarLEM1108_11|tseidentity=Ala|araidentity=Ala|tseac=CGC|araac=(cgc)|-|tsebegin=162534|tseend=162605|arabegin=162533|araend=162605|tsescore=72|arascore=117|tseintronbegin=0|tseintronend=0|araintronbegin=nointron|araintronend=nointron|
GGGCGTGTAGCTCAGTGGTAGAGCGTCCGTTTCGCATACGGAAGGcCTAGGGTTCAATCC
CCTACTCGTCCA
>LarabicaLEM1108_LarLEM1108_11_27|foundby=both|sourceOrg=LarabicaLEM1108|sourceseq=LarLEM1108_11|tseidentity=Leu|araidentity=Leu|tseac=AAG|araac=(aag)|+|tsebegin=162679|tseend=162760|arabegin=162679|araend=162761|tsescore=74|arascore=116|tseintronbegin=0|tseintronend=0|araintronbegin=nointron|araintronend=nointron|
GGTGAGATGGTCGAGTGGTctAAGACGTTGGATTAAGGTTCCAATCCTTTCGAGGgCGTG
GGTTCAAACCCCACTCTCATCA
>LarabicaLEM1108_LarLEM1108_11_28|foundby=both|sourceOrg=LarabicaLEM1108|sourceseq=LarLEM1108_11|tseidentity=Met|araidentity=Met|tseac=CAT|araac=(cat)|-|tsebegin=361300|tseend=361372|arabegin=361299|araend=361373|tsescore=72|arascore=113|tseintronbegin=0|tseintronend=0|araintronbegin=nointron|araintronend=nointron|
GCGAGCGTAGCGCAGTCGGCAGCGCGTGGGTCTCATAATCCCAAGGtCGTGAGTTCGATC
CTCACCGGTCGCA
>LarabicaLEM1108_LarLEM1108_11_29|foundby=both|sourceOrg=LarabicaLEM1108|sourceseq=LarLEM1108_11|tseidentity=Arg|araidentity=Arg|tseac=ACG|araac=(acg)|+|tsebegin=361447|tseend=361518|arabegin=361446|araend=361520|tsescore=72|arascore=120|tseintronbegin=0|tseintronend=0|araintronbegin=nointron|araintronend=nointron|
GTCCGTGTGGCTCAATGGAAGAGCATCTGACTACGGATCAGAGGGtTGCAGGTTCGAATC
CTGTCACGGATG
>LarabicaLEM1108_LarLEM1108_15_30|foundby=both|sourceOrg=LarabicaLEM1108|sourceseq=LarLEM1108_15|tseidentity=Asp|araidentity=Asp|tseac=GTC|araac=(gtc)|+|tsebegin=295681|tseend=295752|arabegin=295681|araend=295753|tsescore=70|arascore=124|tseintronbegin=0|tseintronend=0|araintronbegin=nointron|araintronend=nointron|
TTCTCGGTAGTATAGTGGTtAGTATACCCGCCTGTCACGCGGGTGaCCCGGGTTCAATTC
CCGGCCGGGAAG
>LarabicaLEM1108_LarLEM1108_15_31|foundby=both|sourceOrg=LarabicaLEM1108|sourceseq=LarLEM1108_15|tseidentity=Glu|araidentity=Glu|tseac=CTC|araac=(ctc)|-|tsebegin=295793|tseend=295864|arabegin=295792|araend=295865|tsescore=65|arascore=118|tseintronbegin=0|tseintronend=0|araintronbegin=nointron|araintronend=nointron|
TCCGATGTGGTATAGTGGAtAGAACAAGCGGCTCTCACCCGCTAGaCCCGGGTTCGATCC
CCGGCATCGGAA
>LarabicaLEM1108_LarLEM1108_16_33|foundby=both|sourceOrg=LarabicaLEM1108|sourceseq=LarLEM1108_16|tseidentity=Gln|araidentity=Gln|tseac=CTG|araac=(ctg)|-|tsebegin=437958|tseend=438029|arabegin=437956|araend=438030|tsescore=67|arascore=119|tseintronbegin=0|tseintronend=0|araintronbegin=nointron|araintronend=nointron|
GCTCCTATAGTGTAGCGGTtATCACCTCGGACTCTGAATCCGATAaCCCTGGTTCGAGTC
CAGGTAGGAGTG
>LarabicaLEM1108_LarLEM1108_17_34|foundby=both|sourceOrg=LarabicaLEM1108|sourceseq=LarLEM1108_17|tseidentity=Asp|araidentity=Asp|tseac=GTC|araac=(gtc)|-|tsebegin=299011|tseend=299082|arabegin=299009|araend=299082|tsescore=70|arascore=124|tseintronbegin=0|tseintronend=0|araintronbegin=nointron|araintronend=nointron|
TTCTCGGTAGTATAGTGGTtAGTATACCCGCCTGTCACGCGGGTGaCCCGGGTTCAATTC
CCGGCCGGGAAG
>LarabicaLEM1108_LarLEM1108_17_35|foundby=both|sourceOrg=LarabicaLEM1108|sourceseq=LarLEM1108_17|tseidentity=Ser|araidentity=Ser|tseac=GCT|araac=(gct)|+|tsebegin=299159|tseend=299239|arabegin=299159|araend=299240|tsescore=78|arascore=122|tseintronbegin=0|tseintronend=0|araintronbegin=nointron|araintronend=nointron|
GCAAATGTGGCCGAGTGGTtAAGGCGCCTGCCTGCTAAGCAGGTGTGATCTCACGCGAAG
GTTCGAACCCTTCCATTTGCG
>LarabicaLEM1108_LarLEM1108_17_36|foundby=both|sourceOrg=LarabicaLEM1108|sourceseq=LarLEM1108_17|tseidentity=Ala|araidentity=Ala|tseac=AGC|araac=(agc)|+|tsebegin=299300|tseend=299372|arabegin=299299|araend=299374|tsescore=54|arascore=108|tseintronbegin=0|tseintronend=0|araintronbegin=nointron|araintronend=nointron|
GGGGATGTAGCTCAGATGGTAGAGCGACCGCTTAGCATGCGGTAGGtATTGGGATCGATA
CCCAACTTCTCCA
>LarabicaLEM1108_LarLEM1108_21_39|foundby=both|sourceOrg=LarabicaLEM1108|sourceseq=LarLEM1108_21|tseidentity=Ser|araidentity=Ser|tseac=GCT|araac=(gct)|-|tsebegin=158205|tseend=158285|arabegin=158205|araend=158285|tsescore=79|arascore=123|tseintronbegin=0|tseintronend=0|araintronbegin=nointron|araintronend=nointron|
GCAAACGTGGCCGAGTGGTtAAGGCGCCTGCCTGCTAAGCAGGTGTGATCTCACGCGAAG
GTTCGAACCCTTCCGTTTGCG
>LarabicaLEM1108_LarLEM1108_21_42|foundby=both|sourceOrg=LarabicaLEM1108|sourceseq=LarLEM1108_21|tseidentity=Pro|araidentity=Pro|tseac=AGG|araac=(agg)|+|tsebegin=442518|tseend=442589|arabegin=442518|araend=442589|tsescore=66|arascore=123|tseintronbegin=0|tseintronend=0|araintronbegin=nointron|araintronend=nointron|
GGTCCAGTGGTCTAGTGGCATGATTCTCCCTTAGGGTGGGAGAGGtCCCGGGTTCAATTC
CCGGCTGGACCC
>LarabicaLEM1108_LarLEM1108_21_43|foundby=both|sourceOrg=LarabicaLEM1108|sourceseq=LarLEM1108_21|tseidentity=Val|araidentity=Val|tseac=AAC|araac=(aac)|+|tsebegin=442721|tseend=442794|arabegin=442721|araend=442795|tsescore=61|arascore=118|tseintronbegin=0|tseintronend=0|araintronbegin=nointron|araintronend=nointron|
GCGCGGTTGGTCTAGGTGGTtATGACGTCGCTTTAACACGGCGAAGGtCTCGGGTTCGAG
TCCCGAACTGCGTA
>LarabicaLEM1108_LarLEM1108_21_44|foundby=both|sourceOrg=LarabicaLEM1108|sourceseq=LarLEM1108_21|tseidentity=Lys|araidentity=Lys|tseac=CTT|araac=(ctt)|+|tsebegin=442858|tseend=442930|arabegin=442858|araend=442931|tsescore=86|arascore=124|tseintronbegin=0|tseintronend=0|araintronbegin=nointron|araintronend=nointron|
GCATTCCTAGCTCAGTCGGTAGAGCGCACGGCTCTTAACCGTGTGGtCGTGGGTTCGATC
CCCACGGAGTGCG
>LarabicaLEM1108_LarLEM1108_23_46|foundby=both|sourceOrg=LarabicaLEM1108|sourceseq=LarLEM1108_23|tseidentity=Ile|araidentity=Ile|tseac=TAT|araac=(tat)|+|tsebegin=227197|tseend=227270|arabegin=227197|araend=227270|tsescore=80|arascore=118|tseintronbegin=0|tseintronend=0|araintronbegin=nointron|araintronend=nointron|
GCTCCCGTGGTCTAGTTGGTtAGGACGCTGGTCTTATGAACCGGATGtCGCGGGTTCGAG
CCCCGCCGGGAGCA
>LarabicaLEM1108_LarLEM1108_23_47|foundby=both|sourceOrg=LarabicaLEM1108|sourceseq=LarLEM1108_23|tseidentity=Val|araidentity=Val|tseac=TAC|araac=(tac)|-|tsebegin=227316|tseend=227388|arabegin=227316|araend=227388|tsescore=71|arascore=111|tseintronbegin=0|tseintronend=0|araintronbegin=nointron|araintronend=nointron|
GCGTGGGTGATCTAGTGGTtATGATGTCTGCTTTACACGCAGAACGtCGCGGGTTCGAAC
CCCGCCCCGCGTA
>LarabicaLEM1108_LarLEM1108_23_48|foundby=both|sourceOrg=LarabicaLEM1108|sourceseq=LarLEM1108_23|tseidentity=Gln|araidentity=Gln|tseac=TTG|araac=(ttg)|-|tsebegin=227454|tseend=227525|arabegin=227453|araend=227526|tsescore=80|arascore=124|tseintronbegin=0|tseintronend=0|araintronbegin=nointron|araintronend=nointron|
GGTCCTATAGTGTAGTGGTtATCACTTCGGACTTTGAATCCGAAAaCCCAGGTTCGAATC
CTGGTAGGACCA
>LarabicaLEM1108_LarLEM1108_23_49|foundby=both|sourceOrg=LarabicaLEM1108|sourceseq=LarLEM1108_23|tseidentity=Arg|araidentity=Arg|tseac=ACG|araac=(acg)|-|tsebegin=227773|tseend=227844|arabegin=227772|araend=227845|tsescore=72|arascore=120|tseintronbegin=0|tseintronend=0|araintronbegin=nointron|araintronend=nointron|
GTCCGTGTGGCTCAATGGAAGAGCATCTGACTACGGATCAGAGGGtTGCAGGTTCGAATC
CTGTCACGGATG
>LarabicaLEM1108_LarLEM1108_23_50|foundby=both|sourceOrg=LarabicaLEM1108|sourceseq=LarLEM1108_23|tseidentity=Leu|araidentity=Leu|tseac=CAG|araac=(cag)|-|tsebegin=228067|tseend=228149|arabegin=228067|araend=228149|tsescore=75|arascore=117|tseintronbegin=0|tseintronend=0|araintronbegin=nointron|araintronend=nointron|
GGCAAGATGGTCGAGTGGTctAAGACGTCACGTTCAGGTCGTGATCTCCCCTGGAGGCGT
GGGTTCAAACCCCACTCTTGTCA
>LarabicaLEM1108_LarLEM1108_23_51|foundby=both|sourceOrg=LarabicaLEM1108|sourceseq=LarLEM1108_23|tseidentity=Thr|araidentity=Thr|tseac=TGT|araac=(tgt)|-|tsebegin=228209|tseend=228280|arabegin=228208|araend=228281|tsescore=72|arascore=120|tseintronbegin=0|tseintronend=0|araintronbegin=nointron|araintronend=nointron|
GGCCGCTTAGCACAGTGGCAGTGCACTGGTCTTGTAAACCAGGGGtCCCGAGTTCAATTC
TCGGAGTGGCCT
>LarabicaLEM1108_LarLEM1108_23_52|foundby=both|sourceOrg=LarabicaLEM1108|sourceseq=LarLEM1108_23|tseidentity=Arg|araidentity=Arg|tseac=TCG|araac=(tcg)|+|tsebegin=228353|tseend=228424|arabegin=228352|araend=228425|tsescore=73|arascore=121|tseintronbegin=0|tseintronend=0|araintronbegin=nointron|araintronend=nointron|
GGCCTCTTGGCGCAATGGAAGCGCATCAGACTTCGGATCTGAGGGtTGCAGGTTCGAGTC
CTGCAGGGGTCG
>LarabicaLEM1108_LarLEM1108_23_53|foundby=both|sourceOrg=LarabicaLEM1108|sourceseq=LarLEM1108_23|tseidentity=Lys|araidentity=Lys|tseac=TTT|araac=(ttt)|+|tsebegin=228733|tseend=228805|arabegin=228733|araend=228805|tsescore=82|arascore=120|tseintronbegin=0|tseintronend=0|araintronbegin=nointron|araintronend=nointron|
GCACTTCTAGCTCAGTTGGTAGAGCGCGTGGCTTTTAACCTCGTGGtCGTGGGTTCGAGC
CCCACGGAGTGCG
>LarabicaLEM1108_LarLEM1108_23_54|foundby=both|sourceOrg=LarabicaLEM1108|sourceseq=LarLEM1108_23|tseidentity=Gly|araidentity=Gly|tseac=TCC|araac=(tcc)|-|tsebegin=228846|tseend=228917|arabegin=228845|araend=228917|tsescore=66|arascore=116|tseintronbegin=0|tseintronend=0|araintronbegin=nointron|araintronend=nointron|
GCAATTGTGGTCCAACGGTtAAGATCCCCGCCTTCCAAGCGGGTGaCCCGGGTTCGACTC
CCGGCAATTGCA
>LarabicaLEM1108_LarLEM1108_23_55|foundby=both|sourceOrg=LarabicaLEM1108|sourceseq=LarLEM1108_23|tseidentity=Trp|araidentity=Trp|tseac=CCA|araac=(cca)|+|tsebegin=228993|tseend=229064|arabegin=228993|araend=229065|tsescore=74|arascore=115|tseintronbegin=0|tseintronend=0|araintronbegin=nointron|araintronend=nointron|
GGGGGCTTAGCTCAGTGGTAGAGCATTGGATTCCAAATCCAGGGGtCGTAGGTTCAATCC
CTGCAGCTCTCA
>LarabicaLEM1108_LarLEM1108_24_58|foundby=both|sourceOrg=LarabicaLEM1108|sourceseq=LarLEM1108_24|tseidentity=Pro|araidentity=Pro|tseac=CGG|araac=(cgg)|+|tsebegin=198962|tseend=199033|arabegin=198962|araend=199033|tsescore=70|arascore=124|tseintronbegin=0|tseintronend=0|araintronbegin=nointron|araintronend=nointron|
GGCCGCTTGGTCTAGTGGTATGATTCCCGCTTCGGGTGCGGGAGGtCAGGGGTTCAATTC
CCCTAGCGGCCC
>LarabicaLEM1108_LarLEM1108_24_59|foundby=both|sourceOrg=LarabicaLEM1108|sourceseq=LarLEM1108_24|tseidentity=Gln|araidentity=Gln|tseac=CTG|araac=(ctg)|+|tsebegin=624655|tseend=624726|arabegin=624654|araend=624728|tsescore=67|arascore=119|tseintronbegin=0|tseintronend=0|araintronbegin=nointron|araintronend=nointron|
GCTCCTATAGTGTAGCGGTtATCACCTCGGACTCTGAATCCGATAaCCCTGGTTCGAGTC
CAGGTAGGAGTG
>LarabicaLEM1108_LarLEM1108_24_60|foundby=both|sourceOrg=LarabicaLEM1108|sourceseq=LarLEM1108_24|tseidentity=Leu|araidentity=Leu|tseac=TAA|araac=(taa)|-|tsebegin=624938|tseend=625019|arabegin=624937|araend=625020|tsescore=62|arascore=111|tseintronbegin=0|tseintronend=0|araintronbegin=nointron|araintronend=nointron|
GCTGGGGTTCCCGAGTTGGTcaAAGGGGTGAGACTTAAGTTCTCATGCGCAAGCTtCGTG
GGTTCGAACCCCACCTCCAGCA
>LarabicaLEM1108_LarLEM1108_24_61|foundby=both|sourceOrg=LarabicaLEM1108|sourceseq=LarLEM1108_24|tseidentity=Ile|araidentity=Ile|tseac=AAT|araac=(aat)|+|tsebegin=625104|tseend=625177|arabegin=625104|araend=625178|tsescore=80|arascore=119|tseintronbegin=0|tseintronend=0|araintronbegin=nointron|araintronend=nointron|
GCTCTCATAGCTCAGTCGGTtAGAGCGTGGGTCTAATAAGCCCAAGGtCACAGGTTCGAC
CCCTGTTGGGAGCA
>LarabicaLEM1108_LarLEM1108_24_62|foundby=both|sourceOrg=LarabicaLEM1108|sourceseq=LarLEM1108_24|tseidentity=Ile|araidentity=Ile|tseac=AAT|araac=(aat)|+|tsebegin=627273|tseend=627346|arabegin=627273|araend=627347|tsescore=80|arascore=119|tseintronbegin=0|tseintronend=0|araintronbegin=nointron|araintronend=nointron|
GCTCTCATAGCTCAGTCGGTtAGAGCGTGGGTCTAATAAGCCCAAGGtCACAGGTTCGAC
CCCTGTTGGGAGCA
>LarabicaLEM1108_LarLEM1108_24_63|foundby=both|sourceOrg=LarabicaLEM1108|sourceseq=LarLEM1108_24|tseidentity=Asp|araidentity=Asp|tseac=GTC|araac=(gtc)|-|tsebegin=685178|tseend=685249|arabegin=685178|araend=685249|tsescore=70|arascore=124|tseintronbegin=0|tseintronend=0|araintronbegin=nointron|araintronend=nointron|
TTCTCGGTAGTATAGTGGTtAGTATACCCGCCTGTCACGCGGGTGaCCCGGGTTCAATTC
CCGGCCGGGAAG
>LarabicaLEM1108_LarLEM1108_29_66|foundby=both|sourceOrg=LarabicaLEM1108|sourceseq=LarLEM1108_29|tseidentity=Leu|araidentity=Leu|tseac=CAA|araac=(caa)|-|tsebegin=813711|tseend=813792|arabegin=813710|araend=813792|tsescore=77|arascore=117|tseintronbegin=0|tseintronend=0|araintronbegin=nointron|araintronend=nointron|
GGCAGGATGGCCGAGTGGTctAAGGCGGGAGACTCAAGTTCTCTTCTATTCGTAGGCGCG
GGTTCGAACCCCGCTCCTGTCA
>LarabicaLEM1108_LarLEM1108_29_67|foundby=both|sourceOrg=LarabicaLEM1108|sourceseq=LarLEM1108_29|tseidentity=Ser|araidentity=Ser|tseac=CGA|araac=(cga)|-|tsebegin=813849|tseend=813929|arabegin=813849|araend=813929|tsescore=67|arascore=119|tseintronbegin=0|tseintronend=0|araintronbegin=nointron|araintronend=nointron|
GTCACCATACCCAAGTGGTtACGGGGGTTGACTCGAAATCAACTGCGATCTCGCGCGCAG
GTTCGAATCCTGCTGGTGACG
>LarabicaLEM1108_LarLEM1108_30_68|foundby=both|sourceOrg=LarabicaLEM1108|sourceseq=LarLEM1108_30|tseidentity=Thr|araidentity=Thr|tseac=CGT|araac=(cgt)|-|tsebegin=740428|tseend=740499|arabegin=740428|araend=740499|tsescore=70|arascore=121|tseintronbegin=0|tseintronend=0|araintronbegin=nointron|araintronend=nointron|
GGCCGCTTAGCACAGTGGCAGTGCACCACTCTCGTAAAGTGGGGGtCGCGAGTTCGATTC
TCGCAGTGGCCT
>LarabicaLEM1108_LarLEM1108_31_70|foundby=both|sourceOrg=LarabicaLEM1108|sourceseq=LarLEM1108_31|tseidentity=Phe|araidentity=Phe|tseac=GAA|araac=(gaa)|+|tsebegin=1109126|tseend=1109198|arabegin=1109126|araend=1109198|tsescore=91|arascore=121|tseintronbegin=0|tseintronend=0|araintronbegin=nointron|araintronend=nointron|
GCCGCGATAGCTCAGTTGGGAGAGCGTCAGACTGAAGATCTGAAGGtCCCTGGTTCGATC
CCGGGTCGCGGCA
>LarabicaLEM1108_LarLEM1108_31_71|foundby=both|sourceOrg=LarabicaLEM1108|sourceseq=LarLEM1108_31|tseidentity=Ser|araidentity=Ser|tseac=AGA|araac=(aga)|-|tsebegin=1109252|tseend=1109332|arabegin=1109251|araend=1109332|tsescore=69|arascore=119|tseintronbegin=0|tseintronend=0|araintronbegin=nointron|araintronend=nointron|
GTCACCATACCCAAGTGGTtACGGGGACTGACTAGAAATCAGTTGCGATCTCGCGCGCAG
GTTCGAATCCTGCTGGTGACG
>LarabicaLEM1108_LarLEM1108_31_72|foundby=both|sourceOrg=LarabicaLEM1108|sourceseq=LarLEM1108_31|tseidentity=Ala|araidentity=Ala|tseac=AGC|araac=(agc)|+|tsebegin=173044|tseend=173116|arabegin=173044|araend=173116|tsescore=54|arascore=108|tseintronbegin=0|tseintronend=0|araintronbegin=nointron|araintronend=nointron|
GGGGATGTAGCTCAGATGGTAGAGCGACCGCTTAGCATGCGGTAGGtATTGGGATCGATA
CCCAACTTCTCCA
>LarabicaLEM1108_LarLEM1108_33_74|foundby=both|sourceOrg=LarabicaLEM1108|sourceseq=LarLEM1108_33|tseidentity=Arg|araidentity=Arg|tseac=CCT|araac=(cct)|-|tsebegin=101826|tseend=101898|arabegin=101825|araend=101898|tsescore=76|arascore=118|tseintronbegin=0|tseintronend=0|araintronbegin=nointron|araintronend=nointron|
GCCCTTGTAGCCTAATGGAtATGGCGTTTGCTTCCTAAGCAAAAGGtTGCGGGTTCGAGT
CCCGCCAGGGGTA
>LarabicaLEM1108_LarLEM1108_33_75|foundby=both|sourceOrg=LarabicaLEM1108|sourceseq=LarLEM1108_33|tseidentity=Arg|araidentity=Arg|tseac=TCT|araac=(tct)|-|tsebegin=101959|tseend=102031|arabegin=101958|araend=102031|tsescore=75|arascore=125|tseintronbegin=0|tseintronend=0|araintronbegin=nointron|araintronend=nointron|
GCTCCAGTGGCCTAATGGAtAAGGCTTTGGACTTCTAATCCAAAGAtTGCGGGTTCGAAT
CCCGCCTGGAGTA
>LarabicaLEM1108_LarLEM1108_33_76|foundby=both|sourceOrg=LarabicaLEM1108|sourceseq=LarLEM1108_33|tseidentity=Ala|araidentity=Ala|tseac=TGC|araac=(tgc)|+|tsebegin=102108|tseend=102179|arabegin=102108|araend=102180|tsescore=72|arascore=117|tseintronbegin=0|tseintronend=0|araintronbegin=nointron|araintronend=nointron|
GGGCGTGTAGCTCAGTGGTAGAGCGCCTGTTTTGCATACAGGAGGcCTAGGGTTCAAACC
CCTACTCGTCCA
>LarabicaLEM1108_LarLEM1108_34_77|foundby=both|sourceOrg=LarabicaLEM1108|sourceseq=LarLEM1108_34|tseidentity=Asn|araidentity=Asn|tseac=GTT|araac=(gtt)|-|tsebegin=1179461|tseend=1179533|arabegin=1179460|araend=1179533|tsescore=73|arascore=118|tseintronbegin=0|tseintronend=0|araintronbegin=nointron|araintronend=nointron|
TCCTCCCTGGCGCAGTCGGCAGCGCGTTAGGCTGTTAACCTACAGGtCGTTGGTTCGAAT
CCAACGGGAGGAG
>LarabicaLEM1108_LarLEM1108_34_78|foundby=both|sourceOrg=LarabicaLEM1108|sourceseq=LarLEM1108_34|tseidentity=Tyr|araidentity=Tyr|tseac=GTA|araac=(gta)|-|tsebegin=1179591|tseend=1179674|arabegin=1179591|araend=1179674|tsescore=72|arascore=108|tseintronbegin=1179627|tseintronend=1179637|araintronbegin=38|araintronend=49|
CCTTCTGTAGCTCAATTGGTAGAGCATGTGACTGTAGagttcgcaggtATCACAGGGtCG
CTGGTTCGATTCCGGCCGGAAGGA
>LarabicaLEM1108_LarLEM1108_34_79|foundby=both|sourceOrg=LarabicaLEM1108|sourceseq=LarLEM1108_34|tseidentity=Thr|araidentity=Thr|tseac=CGT|araac=(cgt)|-|tsebegin=1179737|tseend=1179808|arabegin=1179737|araend=1179808|tsescore=70|arascore=121|tseintronbegin=0|tseintronend=0|araintronbegin=nointron|araintronend=nointron|
GGCCGCTTAGCACAGTGGCAGTGCACCACTCTCGTAAAGTGGGGGtCGCGAGTTCGATTC
TCGCAGTGGCCT
>LarabicaLEM1108_LarLEM1108_34_80|foundby=both|sourceOrg=LarabicaLEM1108|sourceseq=LarLEM1108_34|tseidentity=Pro|araidentity=Pro|tseac=CGG|araac=(cgg)|+|tsebegin=1179890|tseend=1179961|arabegin=1179890|araend=1179961|tsescore=70|arascore=124|tseintronbegin=0|tseintronend=0|araintronbegin=nointron|araintronend=nointron|
GGCCGCTTGGTCTAGTGGTATGATTCCCGCTTCGGGTGCGGGAGGtCAGGGGTTCAATTC
CCCTAGCGGCCC
>LarabicaLEM1108_LarLEM1108_34_81|foundby=both|sourceOrg=LarabicaLEM1108|sourceseq=LarLEM1108_34|tseidentity=Asn|araidentity=Asn|tseac=GTT|araac=(gtt)|+|tsebegin=1180021|tseend=1180093|arabegin=1180021|araend=1180094|tsescore=73|arascore=118|tseintronbegin=0|tseintronend=0|araintronbegin=nointron|araintronend=nointron|
TCCTCCCTGGCGCAGTCGGCAGCGCGTTAGGCTGTTAACCTACAGGtCGTTGGTTCGAAT
CCAACGGGAGGAG
>LarabicaLEM1108_LarLEM1108_36_83|foundby=both|sourceOrg=LarabicaLEM1108|sourceseq=LarLEM1108_36|tseidentity=Gly|araidentity=Gly|tseac=GCC|araac=(gcc)|+|tsebegin=1013648|tseend=1013718|arabegin=1013648|araend=1013718|tsescore=69|arascore=122|tseintronbegin=0|tseintronend=0|araintronbegin=nointron|araintronend=nointron|
GCGCAGTTGGTCTAGTGGTAGAATTCTCGCCTGCCACGCGGGAGGCCCGGGTTCGATTCC
CGGACTGCGCA
>LarabicaLEM1108_LarLEM1108_36_84|foundby=both|sourceOrg=LarabicaLEM1108|sourceseq=LarLEM1108_36|tseidentity=Thr|araidentity=Thr|tseac=AGT|araac=(agt)|-|tsebegin=1014364|tseend=1014435|arabegin=1014364|araend=1014435|tsescore=71|arascore=117|tseintronbegin=0|tseintronend=0|araintronbegin=nointron|araintronend=nointron|
GGCTGCTTAGCTCAATGGCAGAGCGCCGTCCTAGTAAGACGGAGGtCAGGGGTTCGATCC
CCCTAGCGGCCT
>LarabicaLEM1108_LarLEM1108_36_85|foundby=both|sourceOrg=LarabicaLEM1108|sourceseq=LarLEM1108_36|tseidentity=Gly|araidentity=Gly|tseac=GCC|araac=(gcc)|-|tsebegin=1014500|tseend=1014570|arabegin=1014500|araend=1014570|tsescore=69|arascore=122|tseintronbegin=0|tseintronend=0|araintronbegin=nointron|araintronend=nointron|
GCGCAGTTGGTCTAGTGGTAGAATTCTCGCCTGCCACGCGGGAGGCCCGGGTTCGATTCC
CGGACTGCGCA
>LarabicaLEM1108_LarLEM1108_36_86|foundby=both|sourceOrg=LarabicaLEM1108|sourceseq=LarLEM1108_36|tseidentity=Pro|araidentity=Pro|tseac=AGG|araac=(agg)|+|tsebegin=1014644|tseend=1014715|arabegin=1014644|araend=1014716|tsescore=66|arascore=123|tseintronbegin=0|tseintronend=0|araintronbegin=nointron|araintronend=nointron|
GGTCCAGTGGTCTAGTGGCATGATTCTCCCTTAGGGTGGGAGAGGtCCCGGGTTCAATTC
CCGGCTGGACCC
>LarabicaLEM1108_LarLEM1108_36_87|foundby=both|sourceOrg=LarabicaLEM1108|sourceseq=LarLEM1108_36|tseidentity=Gln|araidentity=Gln|tseac=CTG|araac=(ctg)|-|tsebegin=1585844|tseend=1585915|arabegin=1585842|araend=1585916|tsescore=67|arascore=119|tseintronbegin=0|tseintronend=0|araintronbegin=nointron|araintronend=nointron|
GCTCCTATAGTGTAGCGGTtATCACCTCGGACTCTGAATCCGATAaCCCTGGTTCGAGTC
CAGGTAGGAGTG
>LarabicaLEM1108_LarLEM1108_36_90|foundby=both|sourceOrg=LarabicaLEM1108|sourceseq=LarLEM1108_36|tseidentity=Cys|araidentity=Cys|tseac=GCA|araac=(gca)|+|tsebegin=2438614|tseend=2438685|arabegin=2438614|araend=2438685|tsescore=77|arascore=122|tseintronbegin=0|tseintronend=0|araintronbegin=nointron|araintronend=nointron|
GGATTCATAGCTCAGTGGTAGAGCATTCGGCTGCAGTCCGAATGGtCCCCGGTTCAAACC
CGGGTGGGTCCT
>LarabicaLEM1108_LarLEM1108_36_91|foundby=both|sourceOrg=LarabicaLEM1108|sourceseq=LarLEM1108_36|tseidentity=Leu|araidentity=Leu|tseac=AAG|araac=(aag)|-|tsebegin=2439461|tseend=2439542|arabegin=2439461|araend=2439542|tsescore=74|arascore=116|tseintronbegin=0|tseintronend=0|araintronbegin=nointron|araintronend=nointron|
GGTGAGATGGTCGAGTGGTctAAGACGTTGGATTAAGGTTCCAATCCTTTCGAGGgCGTG
GGTTCAAACCCCACTCTCATCA
>LarabicaLEM1108_LarLEM1108_36_92|foundby=both|sourceOrg=LarabicaLEM1108|sourceseq=LarLEM1108_36|tseidentity=iMet|araidentity=Met|tseac=CAT|araac=(cat)|-|tsebegin=2439606|tseend=2439677|arabegin=2439606|araend=2439677|tsescore=67|arascore=115|tseintronbegin=0|tseintronend=0|araintronbegin=nointron|araintronend=nointron|
AGCACCGTAGCGCAGTGGAAGCGCGATGGGCTCATAACCCATAGGtCGTTGGATCGAAAC
CAATCGGTGCTA
>LarabicaLEM1108_LarLEM1108_36_93|foundby=both|sourceOrg=LarabicaLEM1108|sourceseq=LarLEM1108_36|tseidentity=Pro|araidentity=Pro|tseac=TGG|araac=(tgg)|+|tsebegin=2439750|tseend=2439821|arabegin=2439750|araend=2439822|tsescore=68|arascore=122|tseintronbegin=0|tseintronend=0|araintronbegin=nointron|araintronend=nointron|
GGTCGTTTGGTCTAGTGGTATGATTCCTGTTTTGGGTACAGGAGGtCACGGGTTCAATTC
CCGTAACGACCC
>LarabicaLEM1108_LarLEM1108_36_94|foundby=both|sourceOrg=LarabicaLEM1108|sourceseq=LarLEM1108_36|tseidentity=Tyr|araidentity=Tyr|tseac=GTA|araac=(gta)|-|tsebegin=478111|tseend=478194|arabegin=478110|araend=478194|tsescore=72|arascore=108|tseintronbegin=478147|tseintronend=478157|araintronbegin=38|araintronend=49|
CCTTCTGTAGCTCAATTGGTAGAGCATGTGACTGTAGagttcgcaggtATCACAGGGtCG
CTGGTTCGATTCCGGCCGGAAGGA
>LarabicaLEM1108_LarLEM1108_36_95|foundby=both|sourceOrg=LarabicaLEM1108|sourceseq=LarLEM1108_36|tseidentity=Thr|araidentity=Thr|tseac=AGT|araac=(agt)|-|tsebegin=478264|tseend=478335|arabegin=478263|araend=478335|tsescore=71|arascore=117|tseintronbegin=0|tseintronend=0|araintronbegin=nointron|araintronend=nointron|
GGCTGCTTAGCTCAATGGCAGAGCGCCGTCCTAGTAAGACGGAGGtCAGGGGTTCGATCC
CCCTAGCGGCCT
>LarabicaLEM1108_LarLEM1108_36_96|foundby=both|sourceOrg=LarabicaLEM1108|sourceseq=LarLEM1108_36|tseidentity=Thr|araidentity=Thr|tseac=AGT|araac=(agt)|+|tsebegin=479129|tseend=479200|arabegin=479129|araend=479201|tsescore=71|arascore=117|tseintronbegin=0|tseintronend=0|araintronbegin=nointron|araintronend=nointron|
GGCTGCTTAGCTCAATGGCAGAGCGCCGTCCTAGTAAGACGGAGGtCAGGGGTTCGATCC
CCCTAGCGGCCT
>LarabicaLEM1108_LarLEM1108_36_97|foundby=both|sourceOrg=LarabicaLEM1108|sourceseq=LarLEM1108_36|tseidentity=Tyr|araidentity=Tyr|tseac=GTA|araac=(gta)|+|tsebegin=479270|tseend=479353|arabegin=479270|araend=479354|tsescore=72|arascore=108|tseintronbegin=479307|tseintronend=479317|araintronbegin=38|araintronend=49|
CCTTCTGTAGCTCAATTGGTAGAGCATGTGACTGTAGagttcgcaggtATCACAGGGtCG
CTGGTTCGATTCCGGCCGGAAGGA
>LarabicaLEM1108_LARLEM1108_SCAF000107_99|foundby=both|sourceOrg=LarabicaLEM1108|sourceseq=LARLEM1108_SCAF000107|tseidentity=Ser|araidentity=Ser|tseac=TGA|araac=(tga)|-|tsebegin=11823|tseend=11903|arabegin=11823|araend=11903|tsescore=71|arascore=116|tseintronbegin=0|tseintronend=0|araintronbegin=nointron|araintronend=nointron|
GTCAACATACCCAAGTGGTtACGGGGTTTGACTTGAAATCAAATGCGATCTCGCGCGCAG
GTTCGAACCCTGCTGTTGACG
>LarabicaLEM1108_LARLEM1108_SCAF000107_100|foundby=both|sourceOrg=LarabicaLEM1108|sourceseq=LARLEM1108_SCAF000107|tseidentity=Leu|araidentity=Leu|tseac=TAG|araac=(tag)|+|tsebegin=11979|tseend=12058|arabegin=11979|araend=12058|tsescore=76|arascore=119|tseintronbegin=0|tseintronend=0|araintronbegin=nointron|araintronend=nointron|
GGCGGAGTGGCCGAGTGGTctAAGGCGCCAGATTTAGGCTCTGGTCTTTCGAGgCGTGGG
TTCGAACCCCACCTCCGTCA
>LarabicaLEM1108_LARLEM1108_SCAF000107_101|foundby=both|sourceOrg=LarabicaLEM1108|sourceseq=LARLEM1108_SCAF000107|tseidentity=Met|araidentity=Met|tseac=CAT|araac=(cat)|-|tsebegin=12090|tseend=12162|arabegin=12090|araend=12162|tsescore=72|arascore=113|tseintronbegin=0|tseintronend=0|araintronbegin=nointron|araintronend=nointron|
GCGAGCGTAGCGCAGTCGGCAGCGCGTGGGTCTCATAATCCCAAGGtCGTGAGTTCGATC
CTCACCGGTCGCA
>LarabicaLEM1108_LARLEM1108_SCAF000107_102|foundby=both|sourceOrg=LarabicaLEM1108|sourceseq=LARLEM1108_SCAF000107|tseidentity=Ile|araidentity=Ile|tseac=AAT|araac=(aat)|-|tsebegin=12224|tseend=12297|arabegin=12223|araend=12297|tsescore=80|arascore=119|tseintronbegin=0|tseintronend=0|araintronbegin=nointron|araintronend=nointron|
GCTCTCATAGCTCAGTCGGTtAGAGCGTGGGTCTAATAAGCCCAAGGtCACAGGTTCGAC
CCCTGTTGGGAGCA
>LarabicaLEM1108_LARLEM1108_SCAF000107_103|foundby=both|sourceOrg=LarabicaLEM1108|sourceseq=LARLEM1108_SCAF000107|tseidentity=Val|araidentity=Val|tseac=AAC|araac=(aac)|+|tsebegin=12523|tseend=12596|arabegin=12523|araend=12597|tsescore=61|arascore=118|tseintronbegin=0|tseintronend=0|araintronbegin=nointron|araintronend=nointron|
GCGCGGTTGGTCTAGGTGGTtATGACGTCGCTTTAACACGGCGAAGGtCTCGGGTTCGAG
TCCCGAACTGCGTA
>LbraziliensisMHOMBR75M2903_LbrM2903_05_1|foundby=both|sourceOrg=LbraziliensisMHOMBR75M2903|sourceseq=LbrM2903_05|tseidentity=Arg|araidentity=Arg|tseac=ACG|araac=(acg)|+|tsebegin=395883|tseend=395954|arabegin=395883|araend=395954|tsescore=72|arascore=120|tseintronbegin=0|tseintronend=0|araintronbegin=nointron|araintronend=nointron|
GTCCGTGTGGCTCAATGGAAGAGCATCTGACTACGGATCAGAGGGtTGCAGGTTCGAATC
CTGTCACGGATG
>LbraziliensisMHOMBR75M2903_LbrM2903_06_3|foundby=both|sourceOrg=LbraziliensisMHOMBR75M2903|sourceseq=LbrM2903_06|tseidentity=SeC|araidentity=SeC|tseac=TCA|araac=(tca)|-|tsebegin=71578|tseend=71665|arabegin=71578|araend=71665|tsescore=124|arascore=108|tseintronbegin=0|tseintronend=0|araintronbegin=nointron|araintronend=nointron|
GCCGCGATGAGCTCAGCTGGTGCTGGGTGCGGGCTTCAAACCCGTAGGTGAGTTGCtCTC
ACAGCCGTTCGATTCGGCCTTCGTGGCG
>LbraziliensisMHOMBR75M2903_LbrM2903_07_4|foundby=both|sourceOrg=LbraziliensisMHOMBR75M2903|sourceseq=LbrM2903_07|tseidentity=Arg|araidentity=Arg|tseac=ACG|araac=(acg)|-|tsebegin=418679|tseend=418750|arabegin=418679|araend=418750|tsescore=72|arascore=120|tseintronbegin=0|tseintronend=0|araintronbegin=nointron|araintronend=nointron|
GTCCGTGTGGCTCAATGGAAGAGCATCTGACTACGGATCAGAGGGtTGCAGGTTCGAATC
CTGTCACGGATG
>LbraziliensisMHOMBR75M2903_LbrM2903_09_5|foundby=both|sourceOrg=LbraziliensisMHOMBR75M2903|sourceseq=LbrM2903_09|tseidentity=iMet|araidentity=Met|tseac=CAT|araac=(cat)|+|tsebegin=302590|tseend=302661|arabegin=302590|araend=302661|tsescore=67|arascore=115|tseintronbegin=0|tseintronend=0|araintronbegin=nointron|araintronend=nointron|
AGCACCGTAGCGCAGTGGAAGCGCGATGGGCTCATAACCCATAGGtCGTTGGATCGAAAC
CAATCGGTGCTA
>LbraziliensisMHOMBR75M2903_LbrM2903_09_6|foundby=both|sourceOrg=LbraziliensisMHOMBR75M2903|sourceseq=LbrM2903_09|tseidentity=Leu|araidentity=Leu|tseac=CAG|araac=(cag)|+|tsebegin=302721|tseend=302803|arabegin=302721|araend=302804|tsescore=75|arascore=117|tseintronbegin=0|tseintronend=0|araintronbegin=nointron|araintronend=nointron|
GGCAAGATGGTCGAGTGGTccAAGACGTCACGTTCAGGTCGTGATCTCCCCTGGAGGCGT
GGGTTCAAACCCCACTCTTGTCA
>LbraziliensisMHOMBR75M2903_LbrM2903_09_7|foundby=both|sourceOrg=LbraziliensisMHOMBR75M2903|sourceseq=LbrM2903_09|tseidentity=Val|araidentity=Val|tseac=CAC|araac=(cac)|+|tsebegin=439537|tseend=439609|arabegin=439537|araend=439610|tsescore=65|arascore=112|tseintronbegin=0|tseintronend=0|araintronbegin=nointron|araintronend=nointron|
GCGATGGTCGTCTAGTGGTtAGGACATTCGCCTCACACGCGAGAGAtCGCGGGTTCAATC
CCCGCCCGTCGTA
>LbraziliensisMHOMBR75M2903_LbrM2903_09_8|foundby=both|sourceOrg=LbraziliensisMHOMBR75M2903|sourceseq=LbrM2903_09|tseidentity=His|araidentity=His|tseac=GTG|araac=(gtg)|+|tsebegin=439867|tseend=439937|arabegin=439867|araend=439938|tsescore=62|arascore=116|tseintronbegin=0|tseintronend=0|araintronbegin=nointron|araintronend=nointron|
GGGGAAATAGTTCAGTGGCAGAACATCAGATTGTGGCTCTGAATaCCCGGGTCCGATTCC
CGGTTTCCCCT
>LbraziliensisMHOMBR75M2903_LbrM2903_09_9|foundby=both|sourceOrg=LbraziliensisMHOMBR75M2903|sourceseq=LbrM2903_09|tseidentity=Glu|araidentity=Glu|tseac=TTC|araac=(ttc)|-|tsebegin=456351|tseend=456422|arabegin=456349|araend=456422|tsescore=61|arascore=118|tseintronbegin=0|tseintronend=0|araintronbegin=nointron|araintronend=nointron|
TCCGATGTAGTATAACGGTtAGAACACCTGGCTTTCACCCAGGAGaTCCGGGTTCGATTC
CCGGTATCGGAG
>LbraziliensisMHOMBR75M2903_LbrM2903_09_10|foundby=both|sourceOrg=LbraziliensisMHOMBR75M2903|sourceseq=LbrM2903_09|tseidentity=Val|araidentity=Val|tseac=CAC|araac=(cac)|-|tsebegin=456665|tseend=456737|arabegin=456664|araend=456737|tsescore=65|arascore=112|tseintronbegin=0|tseintronend=0|araintronbegin=nointron|araintronend=nointron|
GCGATGGTCGTCTAGTGGTtAGGACATTCGCCTCACACGCGAGAGAtCGCGGGTTCAATC
CCCGCCCGTCGTA
>LbraziliensisMHOMBR75M2903_LbrM2903_09_11|foundby=both|sourceOrg=LbraziliensisMHOMBR75M2903|sourceseq=LbrM2903_09|tseidentity=Arg|araidentity=Arg|tseac=CCG|araac=(ccg)|+|tsebegin=456812|tseend=456883|arabegin=456812|araend=456883|tsescore=66|arascore=118|tseintronbegin=0|tseintronend=0|araintronbegin=nointron|araintronend=nointron|
GACGTTGTGGCGCAATGGAAGCGCGTCGGATTCCGGATCCGAAGGtTGTGGGTTCGACCC
CCATCAGCGTTG
>LbraziliensisMHOMBR75M2903_LbrM2903_09_12|foundby=both|sourceOrg=LbraziliensisMHOMBR75M2903|sourceseq=LbrM2903_09|tseidentity=His|araidentity=His|tseac=GTG|araac=(gtg)|+|tsebegin=456945|tseend=457015|arabegin=456945|araend=457016|tsescore=62|arascore=116|tseintronbegin=0|tseintronend=0|araintronbegin=nointron|araintronend=nointron|
GGGGAAATAGTTCAGTGGCAGAACATCAGATTGTGGCTCTGAATaCCCGGGTCCGATTCC
CGGTTTCCCCT
>LbraziliensisMHOMBR75M2903_LbrM2903_10_14|foundby=both|sourceOrg=LbraziliensisMHOMBR75M2903|sourceseq=LbrM2903_10|tseidentity=Lys|araidentity=Lys|tseac=CTT|araac=(ctt)|+|tsebegin=650738|tseend=650810|arabegin=650738|araend=650811|tsescore=86|arascore=124|tseintronbegin=0|tseintronend=0|araintronbegin=nointron|araintronend=nointron|
GCATTCCTAGCTCAGTCGGTAGAGCGCACGGCTCTTAACCGTGTGGtCGTGGGTTCGATC
CCCACGGAGTGCG
>LbraziliensisMHOMBR75M2903_LbrM2903_10_15|foundby=both|sourceOrg=LbraziliensisMHOMBR75M2903|sourceseq=LbrM2903_10|tseidentity=Asn|araidentity=Asn|tseac=GTT|araac=(gtt)|-|tsebegin=650971|tseend=651043|arabegin=650971|araend=651043|tsescore=73|arascore=118|tseintronbegin=0|tseintronend=0|araintronbegin=nointron|araintronend=nointron|
TCCTCCCTGGCGCAGTCGGCAGCGCGTTAGGCTGTTAACCTACAGGtCGTTGGTTCGAAT
CCAACGGGAGGAG
>LbraziliensisMHOMBR75M2903_LbrM2903_11_16|foundby=both|sourceOrg=LbraziliensisMHOMBR75M2903|sourceseq=LbrM2903_11|tseidentity=Leu|araidentity=Leu|tseac=AAG|araac=(aag)|-|tsebegin=1591|tseend=1672|arabegin=1590|araend=1672|tsescore=74|arascore=116|tseintronbegin=0|tseintronend=0|araintronbegin=nointron|araintronend=nointron|
GGTGAGATGGTCGAGTGGTctAAGACGTTGGATTAAGGTTCCAATCCTTTCGAGGgCGTG
GGTTCAAACCCCACTCTCATCA
>LbraziliensisMHOMBR75M2903_LbrM2903_11_17|foundby=both|sourceOrg=LbraziliensisMHOMBR75M2903|sourceseq=LbrM2903_11|tseidentity=Ala|araidentity=Ala|tseac=CGC|araac=(cgc)|+|tsebegin=1744|tseend=1815|arabegin=1744|araend=1816|tsescore=73|arascore=119|tseintronbegin=0|tseintronend=0|araintronbegin=nointron|araintronend=nointron|
GGGCGTGTAGCTCAGTGGTAGAGCGTCCGTTTCGCATACGGAAGGcCTAGGGTTCGATCC
CCTACTCGTCCA
>LbraziliensisMHOMBR75M2903_LbrM2903_11_18|foundby=both|sourceOrg=LbraziliensisMHOMBR75M2903|sourceseq=LbrM2903_11|tseidentity=Met|araidentity=Met|tseac=CAT|araac=(cat)|-|tsebegin=322747|tseend=322819|arabegin=322747|araend=322819|tsescore=72|arascore=113|tseintronbegin=0|tseintronend=0|araintronbegin=nointron|araintronend=nointron|
GCGAGCGTAGCGCAGTCGGCAGCGCGTGGGTCTCATAATCCCAAGGtCGTGAGTTCGATC
CTCACCGGTCGCA
>LbraziliensisMHOMBR75M2903_LbrM2903_11_19|foundby=both|sourceOrg=LbraziliensisMHOMBR75M2903|sourceseq=LbrM2903_11|tseidentity=Arg|araidentity=Arg|tseac=ACG|araac=(acg)|+|tsebegin=322890|tseend=322961|arabegin=322889|araend=322963|tsescore=72|arascore=120|tseintronbegin=0|tseintronend=0|araintronbegin=nointron|araintronend=nointron|
GTCCGTGTGGCTCAATGGAAGAGCATCTGACTACGGATCAGAGGGtTGCAGGTTCGAATC
CTGTCACGGATG
>LbraziliensisMHOMBR75M2903_LbrM2903_11_20|foundby=both|sourceOrg=LbraziliensisMHOMBR75M2903|sourceseq=LbrM2903_11|tseidentity=Leu|araidentity=Leu|tseac=AAG|araac=(aag)|-|tsebegin=40765|tseend=40846|arabegin=40764|araend=40846|tsescore=74|arascore=116|tseintronbegin=0|tseintronend=0|araintronbegin=nointron|araintronend=nointron|
GGTGAGATGGTCGAGTGGTctAAGACGTTGGATTAAGGTTCCAATCCTTTCGAGGgCGTG
GGTTCAAACCCCACTCTCATCA
>LbraziliensisMHOMBR75M2903_LbrM2903_11_21|foundby=both|sourceOrg=LbraziliensisMHOMBR75M2903|sourceseq=LbrM2903_11|tseidentity=Ala|araidentity=Ala|tseac=CGC|araac=(cgc)|+|tsebegin=40918|tseend=40989|arabegin=40918|araend=40990|tsescore=73|arascore=119|tseintronbegin=0|tseintronend=0|araintronbegin=nointron|araintronend=nointron|
GGGCGTGTAGCTCAGTGGTAGAGCGTCCGTTTCGCATACGGAAGGcCTAGGGTTCGATCC
CCTACTCGTCCA
>LbraziliensisMHOMBR75M2903_LbrM2903_11_22|foundby=both|sourceOrg=LbraziliensisMHOMBR75M2903|sourceseq=LbrM2903_11|tseidentity=Gly|araidentity=Gly|tseac=CCC|araac=(ccc)|+|tsebegin=41046|tseend=41116|arabegin=41046|araend=41117|tsescore=72|arascore=122|tseintronbegin=0|tseintronend=0|araintronbegin=nointron|araintronend=nointron|
GCGCCGCTGGTCTAGTGGCATGATGGTACCCTCCCAAGGTATTGaCCCGGGTTCGATTCC
CGGGCGGCGCA
>LbraziliensisMHOMBR75M2903_LbrM2903_11_24|foundby=ara|sourceOrg=LbraziliensisMHOMBR75M2903|sourceseq=LbrM2903_11|tseidentity=notfound|araidentity=Leu|tseac=notfound|araac=(aag)|-|tsebegin=-1|tseend=-1|arabegin=9272|araend=9354|tsescore=-1|arascore=116|tseintronbegin=notfound|tseintronend=notfound|araintronbegin=nointron|araintronend=nointron|
ggtgagatggtcgagtggtctaagacgttggattaaggttccaatcctttcgagggcgtg
ggttcaaaccccactctcatcac
>LbraziliensisMHOMBR75M2903_LbrM2903_11_25|foundby=both|sourceOrg=LbraziliensisMHOMBR75M2903|sourceseq=LbrM2903_11|tseidentity=Ala|araidentity=Ala|tseac=CGC|araac=(cgc)|+|tsebegin=9426|tseend=9497|arabegin=9426|araend=9498|tsescore=73|arascore=119|tseintronbegin=0|tseintronend=0|araintronbegin=nointron|araintronend=nointron|
GGGCGTGTAGCTCAGTGGTAGAGCGTCCGTTTCGCATACGGAAGGcCTAGGGTTCGATCC
CCTACTCGTCCA
>LbraziliensisMHOMBR75M2903_LbrM2903_15_27|foundby=both|sourceOrg=LbraziliensisMHOMBR75M2903|sourceseq=LbrM2903_15|tseidentity=Asp|araidentity=Asp|tseac=GTC|araac=(gtc)|+|tsebegin=416300|tseend=416371|arabegin=416300|araend=416372|tsescore=70|arascore=124|tseintronbegin=0|tseintronend=0|araintronbegin=nointron|araintronend=nointron|
TTCTCGGTAGTATAGTGGTtAGTATACCCGCCTGTCACGCGGGTGaCCCGGGTTCAATTC
CCGGCCGGGAAG
>LbraziliensisMHOMBR75M2903_LbrM2903_15_28|foundby=both|sourceOrg=LbraziliensisMHOMBR75M2903|sourceseq=LbrM2903_15|tseidentity=Glu|araidentity=Glu|tseac=CTC|araac=(ctc)|-|tsebegin=416403|tseend=416474|arabegin=416403|araend=416474|tsescore=65|arascore=118|tseintronbegin=0|tseintronend=0|araintronbegin=nointron|araintronend=nointron|
TCCGATGTGGTATAGTGGAtAGAACAAGCGGCTCTCACCCGCTAGaCCCGGGTTCGATCC
CCGGCATCGGAA
>LbraziliensisMHOMBR75M2903_LbrM2903_16_31|foundby=both|sourceOrg=LbraziliensisMHOMBR75M2903|sourceseq=LbrM2903_16|tseidentity=Gln|araidentity=Gln|tseac=CTG|araac=(ctg)|-|tsebegin=495751|tseend=495822|arabegin=495749|araend=495823|tsescore=67|arascore=119|tseintronbegin=0|tseintronend=0|araintronbegin=nointron|araintronend=nointron|
GCTCCTATAGTGTAGCGGTtATCACCTCGGACTCTGAATCCGATAaCCCTGGTTCGAGTC
CAGGTAGGAGTG
>LbraziliensisMHOMBR75M2903_LbrM2903_17_33|foundby=both|sourceOrg=LbraziliensisMHOMBR75M2903|sourceseq=LbrM2903_17|tseidentity=Asp|araidentity=Asp|tseac=GTC|araac=(gtc)|-|tsebegin=330171|tseend=330242|arabegin=330171|araend=330242|tsescore=70|arascore=124|tseintronbegin=0|tseintronend=0|araintronbegin=nointron|araintronend=nointron|
TTCTCGGTAGTATAGTGGTtAGTATACCCGCCTGTCACGCGGGTGaCCCGGGTTCAATTC
CCGGCCGGGAAG
>LbraziliensisMHOMBR75M2903_LbrM2903_17_34|foundby=both|sourceOrg=LbraziliensisMHOMBR75M2903|sourceseq=LbrM2903_17|tseidentity=Ser|araidentity=Ser|tseac=GCT|araac=(gct)|+|tsebegin=330319|tseend=330399|arabegin=330318|araend=330402|tsescore=77|arascore=121|tseintronbegin=0|tseintronend=0|araintronbegin=nointron|araintronend=nointron|
GCAAATGTGGCCGAGTGGTtAAGGCGCCTGCCTGCTAAGCAGGTGTGATCTCACGCGAAG
GTTCGAACCCTTCCGTTTGCG
>LbraziliensisMHOMBR75M2903_LbrM2903_17_35|foundby=both|sourceOrg=LbraziliensisMHOMBR75M2903|sourceseq=LbrM2903_17|tseidentity=Ala|araidentity=Ala|tseac=AGC|araac=(agc)|+|tsebegin=330459|tseend=330531|arabegin=330458|araend=330533|tsescore=54|arascore=108|tseintronbegin=0|tseintronend=0|araintronbegin=nointron|araintronend=nointron|
GGGGATGTAGCTCAGATGGTAGAGCGACCGCTTAGCATGCGGTAGGtATTGGGATCGATA
CCCAACTTCTCCA
>LbraziliensisMHOMBR75M2903_LbrM2903_20.1_37|foundby=both|sourceOrg=LbraziliensisMHOMBR75M2903|sourceseq=LbrM2903_20.1|tseidentity=Asn|araidentity=Asn|tseac=GTT|araac=(gtt)|-|tsebegin=1517826|tseend=1517898|arabegin=1517825|araend=1517898|tsescore=73|arascore=118|tseintronbegin=0|tseintronend=0|araintronbegin=nointron|araintronend=nointron|
TCCTCCCTGGCGCAGTCGGCAGCGCGTTAGGCTGTTAACCTACAGGtCGTTGGTTCGAAT
CCAACGGGAGGAG
>LbraziliensisMHOMBR75M2903_LbrM2903_20.1_38|foundby=both|sourceOrg=LbraziliensisMHOMBR75M2903|sourceseq=LbrM2903_20.1|tseidentity=Pro|araidentity=Pro|tseac=CGG|araac=(cgg)|-|tsebegin=1517956|tseend=1518027|arabegin=1517956|araend=1518027|tsescore=70|arascore=124|tseintronbegin=0|tseintronend=0|araintronbegin=nointron|araintronend=nointron|
GGCCGCTTGGTCTAGTGGTATGATTCCCGCTTCGGGTGCGGGAGGtCAGGGGTTCAATTC
CCCTAGCGGCCC
>LbraziliensisMHOMBR75M2903_LbrM2903_20.1_39|foundby=both|sourceOrg=LbraziliensisMHOMBR75M2903|sourceseq=LbrM2903_20.1|tseidentity=Thr|araidentity=Thr|tseac=CGT|araac=(cgt)|+|tsebegin=1518107|tseend=1518178|arabegin=1518107|araend=1518179|tsescore=70|arascore=121|tseintronbegin=0|tseintronend=0|araintronbegin=nointron|araintronend=nointron|
GGCCGCTTAGCACAGTGGCAGTGCACCACTCTCGTAAAGTGGGGGtCGCGAGTTCGATTC
TCGCAGTGGCCT
>LbraziliensisMHOMBR75M2903_LbrM2903_20.1_40|foundby=both|sourceOrg=LbraziliensisMHOMBR75M2903|sourceseq=LbrM2903_20.1|tseidentity=Tyr|araidentity=Tyr|tseac=GTA|araac=(gta)|+|tsebegin=1518237|tseend=1518320|arabegin=1518237|araend=1518321|tsescore=72|arascore=108|tseintronbegin=1518274|tseintronend=1518284|araintronbegin=38|araintronend=49|
CCTTCTGTAGCTCAATTGGTAGAGCATGTGACTGTAGagactgcaggtATCACAGGGtCG
CTGGTTCGATTCCGGCCGGAAGGA
>LbraziliensisMHOMBR75M2903_LbrM2903_20.1_41|foundby=both|sourceOrg=LbraziliensisMHOMBR75M2903|sourceseq=LbrM2903_20.1|tseidentity=Asn|araidentity=Asn|tseac=GTT|araac=(gtt)|+|tsebegin=1518387|tseend=1518459|arabegin=1518387|araend=1518460|tsescore=73|arascore=118|tseintronbegin=0|tseintronend=0|araintronbegin=nointron|araintronend=nointron|
TCCTCCCTGGCGCAGTCGGCAGCGCGTTAGGCTGTTAACCTACAGGtCGTTGGTTCGAAT
CCAACGGGAGGAG
>LbraziliensisMHOMBR75M2903_LbrM2903_20.1_42|foundby=both|sourceOrg=LbraziliensisMHOMBR75M2903|sourceseq=LbrM2903_20.1|tseidentity=Val|araidentity=Val|tseac=AAC|araac=(aac)|-|tsebegin=506652|tseend=506725|arabegin=506651|araend=506725|tsescore=61|arascore=118|tseintronbegin=0|tseintronend=0|araintronbegin=nointron|araintronend=nointron|
GCGCGGTTGGTCTAGGTGGTtATGACGTCGCTTTAACACGGCGAAGGtCTCGGGTTCGAG
TCCCGAACTGCGTA
>LbraziliensisMHOMBR75M2903_LbrM2903_20.1_43|foundby=both|sourceOrg=LbraziliensisMHOMBR75M2903|sourceseq=LbrM2903_20.1|tseidentity=Ile|araidentity=Ile|tseac=AAT|araac=(aat)|+|tsebegin=506874|tseend=506947|arabegin=506874|araend=506948|tsescore=80|arascore=119|tseintronbegin=0|tseintronend=0|araintronbegin=nointron|araintronend=nointron|
GCTCTCATAGCTCAGTCGGTtAGAGCGTGGGTCTAATAAGCCCAAGGtCACAGGTTCGAC
CCCTGTTGGGAGCA
>LbraziliensisMHOMBR75M2903_LbrM2903_20.1_44|foundby=both|sourceOrg=LbraziliensisMHOMBR75M2903|sourceseq=LbrM2903_20.1|tseidentity=Met|araidentity=Met|tseac=CAT|araac=(cat)|+|tsebegin=507010|tseend=507082|arabegin=507010|araend=507083|tsescore=72|arascore=113|tseintronbegin=0|tseintronend=0|araintronbegin=nointron|araintronend=nointron|
GCGAGCGTAGCGCAGTCGGCAGCGCGTGGGTCTCATAATCCCAAGGtCGTGAGTTCGATC
CTCACCGGTCGCA
>LbraziliensisMHOMBR75M2903_LbrM2903_20.1_45|foundby=both|sourceOrg=LbraziliensisMHOMBR75M2903|sourceseq=LbrM2903_20.1|tseidentity=Leu|araidentity=Leu|tseac=TAG|araac=(tag)|-|tsebegin=507140|tseend=507219|arabegin=507139|araend=507219|tsescore=76|arascore=119|tseintronbegin=0|tseintronend=0|araintronbegin=nointron|araintronend=nointron|
GGCGGAGTGGCCGAGTGGTctAAGGCGCCAGATTTAGGCTCTGGTCTTTCGAGgCGTGGG
TTCGAACCCCACCTCCGTCA
>LbraziliensisMHOMBR75M2903_LbrM2903_20.1_46|foundby=both|sourceOrg=LbraziliensisMHOMBR75M2903|sourceseq=LbrM2903_20.1|tseidentity=Ser|araidentity=Ser|tseac=TGA|araac=(tga)|+|tsebegin=507295|tseend=507375|arabegin=507295|araend=507375|tsescore=71|arascore=116|tseintronbegin=0|tseintronend=0|araintronbegin=nointron|araintronend=nointron|
GTCAACATACCCAAGTGGTtACGGGGTTTGACTTGAAATCAAATGCGATCTCGCGCGCAG
GTTCGAACCCTGCTGTTGACG
>LbraziliensisMHOMBR75M2903_LbrM2903_21_48|foundby=both|sourceOrg=LbraziliensisMHOMBR75M2903|sourceseq=LbrM2903_21|tseidentity=Ser|araidentity=Ser|tseac=GCT|araac=(gct)|-|tsebegin=162425|tseend=162505|arabegin=162425|araend=162505|tsescore=79|arascore=123|tseintronbegin=0|tseintronend=0|araintronbegin=nointron|araintronend=nointron|
GCAAACGTGGCCGAGTGGTtAAGGCGCCTGCCTGCTAAGCAGGTGTGATCTCACGCGAAG
GTTCGAACCCTTCCGTTTGCG
>LbraziliensisMHOMBR75M2903_LbrM2903_21_49|foundby=both|sourceOrg=LbraziliensisMHOMBR75M2903|sourceseq=LbrM2903_21|tseidentity=Pro|araidentity=Pro|tseac=AGG|araac=(agg)|+|tsebegin=460556|tseend=460627|arabegin=460556|araend=460627|tsescore=66|arascore=123|tseintronbegin=0|tseintronend=0|araintronbegin=nointron|araintronend=nointron|
GGTCCAGTGGTCTAGTGGCATGATTCTCCCTTAGGGTGGGAGAGGtCCCGGGTTCAATTC
CCGGCTGGACCC
>LbraziliensisMHOMBR75M2903_LbrM2903_21_50|foundby=both|sourceOrg=LbraziliensisMHOMBR75M2903|sourceseq=LbrM2903_21|tseidentity=Val|araidentity=Val|tseac=AAC|araac=(aac)|+|tsebegin=460728|tseend=460801|arabegin=460728|araend=460802|tsescore=61|arascore=118|tseintronbegin=0|tseintronend=0|araintronbegin=nointron|araintronend=nointron|
GCGCGGTTGGTCTAGGTGGTtATGACGTCGCTTTAACACGGCGAAGGtCTCGGGTTCGAG
TCCCGAACTGCGTA
>LbraziliensisMHOMBR75M2903_LbrM2903_21_51|foundby=both|sourceOrg=LbraziliensisMHOMBR75M2903|sourceseq=LbrM2903_21|tseidentity=Lys|araidentity=Lys|tseac=CTT|araac=(ctt)|+|tsebegin=460866|tseend=460938|arabegin=460866|araend=460939|tsescore=86|arascore=124|tseintronbegin=0|tseintronend=0|araintronbegin=nointron|araintronend=nointron|
GCATTCCTAGCTCAGTCGGTAGAGCGCACGGCTCTTAACCGTGTGGtCGTGGGTTCGATC
CCCACGGAGTGCG
>LbraziliensisMHOMBR75M2903_LbrM2903_23_52|foundby=both|sourceOrg=LbraziliensisMHOMBR75M2903|sourceseq=LbrM2903_23|tseidentity=Ile|araidentity=Ile|tseac=TAT|araac=(tat)|+|tsebegin=239912|tseend=239985|arabegin=239912|araend=239985|tsescore=77|arascore=118|tseintronbegin=0|tseintronend=0|araintronbegin=nointron|araintronend=nointron|
GCTCCCGTGGTCTAGTTGGTtAGGACGCTGGTCTTATGAACCGGATAtCGCGGGTTCGAG
CCCCGCCGGGAGCA
>LbraziliensisMHOMBR75M2903_LbrM2903_23_53|foundby=both|sourceOrg=LbraziliensisMHOMBR75M2903|sourceseq=LbrM2903_23|tseidentity=Val|araidentity=Val|tseac=TAC|araac=(tac)|-|tsebegin=240041|tseend=240113|arabegin=240041|araend=240113|tsescore=71|arascore=111|tseintronbegin=0|tseintronend=0|araintronbegin=nointron|araintronend=nointron|
GCGTGGGTGATCTAGTGGTtATGATGTCTGCTTTACACGCAGAACGtCGCGGGTTCGAAC
CCCGCCCCGCGTA
>LbraziliensisMHOMBR75M2903_LbrM2903_23_54|foundby=both|sourceOrg=LbraziliensisMHOMBR75M2903|sourceseq=LbrM2903_23|tseidentity=Gln|araidentity=Gln|tseac=TTG|araac=(ttg)|-|tsebegin=240180|tseend=240251|arabegin=240180|araend=240251|tsescore=80|arascore=124|tseintronbegin=0|tseintronend=0|araintronbegin=nointron|araintronend=nointron|
GGTCCTATGGTGTAGTGGTtATCACTTCGGACTTTGAATCCGAAAaCCCAGGTTCGAATC
CTGGTAGGACCA
>LbraziliensisMHOMBR75M2903_LbrM2903_23_55|foundby=both|sourceOrg=LbraziliensisMHOMBR75M2903|sourceseq=LbrM2903_23|tseidentity=Arg|araidentity=Arg|tseac=ACG|araac=(acg)|-|tsebegin=240514|tseend=240585|arabegin=240513|araend=240586|tsescore=72|arascore=120|tseintronbegin=0|tseintronend=0|araintronbegin=nointron|araintronend=nointron|
GTCCGTGTGGCTCAATGGAAGAGCATCTGACTACGGATCAGAGGGtTGCAGGTTCGAATC
CTGTCACGGATG
>LbraziliensisMHOMBR75M2903_LbrM2903_23_56|foundby=both|sourceOrg=LbraziliensisMHOMBR75M2903|sourceseq=LbrM2903_23|tseidentity=Leu|araidentity=Leu|tseac=CAG|araac=(cag)|-|tsebegin=240812|tseend=240894|arabegin=240811|araend=240894|tsescore=75|arascore=117|tseintronbegin=0|tseintronend=0|araintronbegin=nointron|araintronend=nointron|
GGCAAGATGGTCGAGTGGTccAAGACGTCACGTTCAGGTCGTGATCTCCCCTGGAGGCGT
GGGTTCAAACCCCACTCTTGTCA
>LbraziliensisMHOMBR75M2903_LbrM2903_23_57|foundby=both|sourceOrg=LbraziliensisMHOMBR75M2903|sourceseq=LbrM2903_23|tseidentity=Thr|araidentity=Thr|tseac=TGT|araac=(tgt)|-|tsebegin=240954|tseend=241025|arabegin=240953|araend=241026|tsescore=73|arascore=119|tseintronbegin=0|tseintronend=0|araintronbegin=nointron|araintronend=nointron|
GGCCGCTTAGCACAGTGGCAGTGCATTGGTCTTGTAAACCAAGGGtCCCGAGTTCAATTC
TCGGAGTGGCCT
>LbraziliensisMHOMBR75M2903_LbrM2903_23_58|foundby=both|sourceOrg=LbraziliensisMHOMBR75M2903|sourceseq=LbrM2903_23|tseidentity=Arg|araidentity=Arg|tseac=TCG|araac=(tcg)|+|tsebegin=241099|tseend=241170|arabegin=241098|araend=241171|tsescore=73|arascore=121|tseintronbegin=0|tseintronend=0|araintronbegin=nointron|araintronend=nointron|
GGCCTCTTGGCGCAATGGAAGCGCATCAGACTTCGGATCTGAGGGtTGCAGGTTCGAGTC
CTGCAGGGGTCG
>LbraziliensisMHOMBR75M2903_LbrM2903_23_59|foundby=both|sourceOrg=LbraziliensisMHOMBR75M2903|sourceseq=LbrM2903_23|tseidentity=Lys|araidentity=Lys|tseac=TTT|araac=(ttt)|+|tsebegin=241500|tseend=241572|arabegin=241499|araend=241573|tsescore=84|arascore=122|tseintronbegin=0|tseintronend=0|araintronbegin=nointron|araintronend=nointron|
GCACTCCTAGCTCAGTTGGTAGAGCGCGTGGCTTTTAACCTCGTGGtCGTGGGTTCGAGC
CCCACGGAGTGCG
>LbraziliensisMHOMBR75M2903_LbrM2903_23_60|foundby=both|sourceOrg=LbraziliensisMHOMBR75M2903|sourceseq=LbrM2903_23|tseidentity=Gly|araidentity=Gly|tseac=TCC|araac=(tcc)|-|tsebegin=241609|tseend=241680|arabegin=241607|araend=241680|tsescore=66|arascore=116|tseintronbegin=0|tseintronend=0|araintronbegin=nointron|araintronend=nointron|
GCAATTGTGGTCCAACGGTtAAGATCCCCGCCTTCCAAGCGGGTGaCCCGGGTTCGACTC
CCGGCAATTGCA
>LbraziliensisMHOMBR75M2903_LbrM2903_23_61|foundby=both|sourceOrg=LbraziliensisMHOMBR75M2903|sourceseq=LbrM2903_23|tseidentity=Trp|araidentity=Trp|tseac=CCA|araac=(cca)|+|tsebegin=241756|tseend=241827|arabegin=241756|araend=241827|tsescore=78|arascore=116|tseintronbegin=0|tseintronend=0|araintronbegin=nointron|araintronend=nointron|
GGGGGCTTAGCTCAGTGGTAGAGCATTGGATTCCAAATCCAGGGGtCGCAGGTTCAATCC
CTGCAGCTCTCA
>LbraziliensisMHOMBR75M2903_LbrM2903_24_62|foundby=both|sourceOrg=LbraziliensisMHOMBR75M2903|sourceseq=LbrM2903_24|tseidentity=Pro|araidentity=Pro|tseac=CGG|araac=(cgg)|+|tsebegin=256038|tseend=256109|arabegin=256038|araend=256109|tsescore=70|arascore=124|tseintronbegin=0|tseintronend=0|araintronbegin=nointron|araintronend=nointron|
GGCCGCTTGGTCTAGTGGTATGATTCCCGCTTCGGGTGCGGGAGGtCAGGGGTTCAATTC
CCCTAGCGGCCC
>LbraziliensisMHOMBR75M2903_LbrM2903_24_64|foundby=both|sourceOrg=LbraziliensisMHOMBR75M2903|sourceseq=LbrM2903_24|tseidentity=Gln|araidentity=Gln|tseac=CTG|araac=(ctg)|+|tsebegin=708495|tseend=708566|arabegin=708494|araend=708568|tsescore=67|arascore=119|tseintronbegin=0|tseintronend=0|araintronbegin=nointron|araintronend=nointron|
GCTCCTATAGTGTAGCGGTtATCACCTCGGACTCTGAATCCGATAaCCCTGGTTCGAGTC
CAGGTAGGAGTG
>LbraziliensisMHOMBR75M2903_LbrM2903_24_65|foundby=both|sourceOrg=LbraziliensisMHOMBR75M2903|sourceseq=LbrM2903_24|tseidentity=Leu|araidentity=Leu|tseac=TAA|araac=(taa)|-|tsebegin=708754|tseend=708835|arabegin=708754|araend=708835|tsescore=62|arascore=111|tseintronbegin=0|tseintronend=0|araintronbegin=nointron|araintronend=nointron|
GCTGGGGTTCCCGAGTTGGTcaAAGGGGTGAGACTTAAGTTCTCATGCGCAAGCTtCGTG
GGTTCGAACCCCACCTCCAGCA
>LbraziliensisMHOMBR75M2903_LbrM2903_24_66|foundby=both|sourceOrg=LbraziliensisMHOMBR75M2903|sourceseq=LbrM2903_24|tseidentity=Ile|araidentity=Ile|tseac=AAT|araac=(aat)|+|tsebegin=708913|tseend=708986|arabegin=708913|araend=708987|tsescore=80|arascore=119|tseintronbegin=0|tseintronend=0|araintronbegin=nointron|araintronend=nointron|
GCTCTCATAGCTCAGTCGGTtAGAGCGTGGGTCTAATAAGCCCAAGGtCACAGGTTCGAC
CCCTGTTGGGAGCA
>LbraziliensisMHOMBR75M2903_LbrM2903_24_67|foundby=both|sourceOrg=LbraziliensisMHOMBR75M2903|sourceseq=LbrM2903_24|tseidentity=Asp|araidentity=Asp|tseac=GTC|araac=(gtc)|-|tsebegin=766181|tseend=766252|arabegin=766180|araend=766252|tsescore=70|arascore=124|tseintronbegin=0|tseintronend=0|araintronbegin=nointron|araintronend=nointron|
TTCTCGGTAGTATAGTGGTtAGTATACCCGCCTGTCACGCGGGTGaCCCGGGTTCAATTC
CCGGCCGGGAAG
>LbraziliensisMHOMBR75M2903_LbrM2903_30_70|foundby=both|sourceOrg=LbraziliensisMHOMBR75M2903|sourceseq=LbrM2903_30|tseidentity=Thr|araidentity=Thr|tseac=CGT|araac=(cgt)|-|tsebegin=750440|tseend=750511|arabegin=750440|araend=750511|tsescore=64|arascore=121|tseintronbegin=0|tseintronend=0|araintronbegin=nointron|araintronend=nointron|
GGCCGCTTAGCACAGTGGCAGTGCACCACTCTCGTAAAGTGGGGTtCGCGAGTTCGATTC
TCGCAGTGGCCT
>LbraziliensisMHOMBR75M2903_LbrM2903_31_71|foundby=both|sourceOrg=LbraziliensisMHOMBR75M2903|sourceseq=LbrM2903_31|tseidentity=Phe|araidentity=Phe|tseac=GAA|araac=(gaa)|+|tsebegin=1565564|tseend=1565636|arabegin=1565564|araend=1565636|tsescore=91|arascore=121|tseintronbegin=0|tseintronend=0|araintronbegin=nointron|araintronend=nointron|
GCCGCGATAGCTCAGTTGGGAGAGCGTCAGACTGAAGATCTGAAGGtCCCTGGTTCGATC
CCGGGTCGCGGCA
>LbraziliensisMHOMBR75M2903_LbrM2903_31_72|foundby=both|sourceOrg=LbraziliensisMHOMBR75M2903|sourceseq=LbrM2903_31|tseidentity=Ser|araidentity=Ser|tseac=AGA|araac=(aga)|-|tsebegin=1565679|tseend=1565759|arabegin=1565678|araend=1565759|tsescore=66|arascore=118|tseintronbegin=0|tseintronend=0|araintronbegin=nointron|araintronend=nointron|
GTCACCATACCCAAGTGGTtACGGGGACTGACTAGAAATCAGTTGCGATCTCGCGCGTAG
GTTCGAATCCTGCTGGTGACG
>LbraziliensisMHOMBR75M2903_LbrM2903_31_73|foundby=both|sourceOrg=LbraziliensisMHOMBR75M2903|sourceseq=LbrM2903_31|tseidentity=Ala|araidentity=Ala|tseac=AGC|araac=(agc)|+|tsebegin=300311|tseend=300383|arabegin=300310|araend=300384|tsescore=54|arascore=108|tseintronbegin=0|tseintronend=0|araintronbegin=nointron|araintronend=nointron|
GGGGATGTAGCTCAGATGGTAGAGCGACCGCTTAGCATGCGGTAGGtATTGGGATCGATA
CCCAACTTCTCCA
>LbraziliensisMHOMBR75M2903_LbrM2903_31_74|foundby=both|sourceOrg=LbraziliensisMHOMBR75M2903|sourceseq=LbrM2903_31|tseidentity=Leu|araidentity=Leu|tseac=CAA|araac=(caa)|-|tsebegin=51385|tseend=51466|arabegin=51385|araend=51466|tsescore=77|arascore=117|tseintronbegin=0|tseintronend=0|araintronbegin=nointron|araintronend=nointron|
GGCAGGATGGCCGAGTGGTctAAGGCGGGAGACTCAAGTTCTCTTCTATTCGTAGGCGCG
GGTTCGAACCCCGCTCCTGTCA
>LbraziliensisMHOMBR75M2903_LbrM2903_31_75|foundby=both|sourceOrg=LbraziliensisMHOMBR75M2903|sourceseq=LbrM2903_31|tseidentity=Ser|araidentity=Ser|tseac=CGA|araac=(cga)|-|tsebegin=51521|tseend=51601|arabegin=51521|araend=51601|tsescore=67|arascore=119|tseintronbegin=0|tseintronend=0|araintronbegin=nointron|araintronend=nointron|
GTCACCATACCCAAGTGGTtACGGGGGTTGACTCGAAATCAACTGCGATCTCGCGCGCAG
GTTCGAATCCTGCTGGTGACG
>LbraziliensisMHOMBR75M2903_LbrM2903_31_76|foundby=both|sourceOrg=LbraziliensisMHOMBR75M2903|sourceseq=LbrM2903_31|tseidentity=Gly|araidentity=Gly|tseac=GCC|araac=(gcc)|+|tsebegin=639152|tseend=639222|arabegin=639152|araend=639222|tsescore=69|arascore=122|tseintronbegin=0|tseintronend=0|araintronbegin=nointron|araintronend=nointron|
GCGCAGTTGGTCTAGTGGTAGAATTCTCGCCTGCCACGCGGGAGGCCCGGGTTCGATTCC
CGGACTGCGCA
>LbraziliensisMHOMBR75M2903_LbrM2903_31_77|foundby=both|sourceOrg=LbraziliensisMHOMBR75M2903|sourceseq=LbrM2903_31|tseidentity=Glu|araidentity=Glu|tseac=CTC|araac=(ctc)|-|tsebegin=639272|tseend=639343|arabegin=639272|araend=639343|tsescore=65|arascore=118|tseintronbegin=0|tseintronend=0|araintronbegin=nointron|araintronend=nointron|
TCCGATGTGGTATAGTGGAtAGAACAAGCGGCTCTCACCCGCTAGaCCCGGGTTCGATCC
CCGGCATCGGAA
>LbraziliensisMHOMBR75M2903_LbrM2903_33_80|foundby=both|sourceOrg=LbraziliensisMHOMBR75M2903|sourceseq=LbrM2903_33|tseidentity=Lys|araidentity=Lys|tseac=CTT|araac=(ctt)|-|tsebegin=553473|tseend=553545|arabegin=553472|araend=553545|tsescore=86|arascore=124|tseintronbegin=0|tseintronend=0|araintronbegin=nointron|araintronend=nointron|
GCATTCCTAGCTCAGTCGGTAGAGCGCACGGCTCTTAACCGTGTGGtCGTGGGTTCGATC
CCCACGGAGTGCG
>LbraziliensisMHOMBR75M2903_LbrM2903_33_81|foundby=ara|sourceOrg=LbraziliensisMHOMBR75M2903|sourceseq=LbrM2903_33|tseidentity=notfound|araidentity=Lys|tseac=notfound|araac=(ctt)|-|tsebegin=-1|tseend=-1|arabegin=604608|araend=604681|tsescore=-1|arascore=124|tseintronbegin=notfound|tseintronend=notfound|araintronbegin=nointron|araintronend=nointron|
gcattcctagctcagtcggtagagcgcacggctcttaaccgtgtggtcgtgggttcgatc
cccacggagtgcgc
>LbraziliensisMHOMBR75M2903_LbrM2903_33_82|foundby=both|sourceOrg=LbraziliensisMHOMBR75M2903|sourceseq=LbrM2903_33|tseidentity=Arg|araidentity=Arg|tseac=CCT|araac=(cct)|-|tsebegin=94433|tseend=94505|arabegin=94432|araend=94505|tsescore=76|arascore=118|tseintronbegin=0|tseintronend=0|araintronbegin=nointron|araintronend=nointron|
GCCCTTGTAGCCTAATGGAtATGGCGTTTGCTTCCTAAGCAAAAGGtTGCGGGTTCGAGT
CCCGCCAGGGGTA
>LbraziliensisMHOMBR75M2903_LbrM2903_33_83|foundby=both|sourceOrg=LbraziliensisMHOMBR75M2903|sourceseq=LbrM2903_33|tseidentity=Arg|araidentity=Arg|tseac=TCT|araac=(tct)|-|tsebegin=94566|tseend=94638|arabegin=94565|araend=94639|tsescore=75|arascore=125|tseintronbegin=0|tseintronend=0|araintronbegin=nointron|araintronend=nointron|
GCTCCAGTGGCCTAATGGAtAAGGCTTTGGACTTCTAATCCAAAGAtTGCGGGTTCGAAT
CCCGCCTGGAGTA
>LbraziliensisMHOMBR75M2903_LbrM2903_33_84|foundby=both|sourceOrg=LbraziliensisMHOMBR75M2903|sourceseq=LbrM2903_33|tseidentity=Ala|araidentity=Ala|tseac=TGC|araac=(tgc)|+|tsebegin=94715|tseend=94786|arabegin=94715|araend=94786|tsescore=72|arascore=117|tseintronbegin=0|tseintronend=0|araintronbegin=nointron|araintronend=nointron|
GGGCGTGTAGCTCAGTGGTAGAGCGCCTGTTTTGCATACAGGAGGcCTAGGGTTCAAACC
CCTACTCGTCCA
>LbraziliensisMHOMBR75M2903_LbrM2903_35_85|foundby=both|sourceOrg=LbraziliensisMHOMBR75M2903|sourceseq=LbrM2903_35|tseidentity=Pro|araidentity=Pro|tseac=AGG|araac=(agg)|-|tsebegin=1119251|tseend=1119322|arabegin=1119251|araend=1119322|tsescore=66|arascore=123|tseintronbegin=0|tseintronend=0|araintronbegin=nointron|araintronend=nointron|
GGTCCAGTGGTCTAGTGGCATGATTCTCCCTTAGGGTGGGAGAGGtCCCGGGTTCAATTC
CCGGCTGGACCC
>LbraziliensisMHOMBR75M2903_LbrM2903_35_86|foundby=both|sourceOrg=LbraziliensisMHOMBR75M2903|sourceseq=LbrM2903_35|tseidentity=Gly|araidentity=Gly|tseac=GCC|araac=(gcc)|+|tsebegin=1119396|tseend=1119466|arabegin=1119396|araend=1119467|tsescore=69|arascore=122|tseintronbegin=0|tseintronend=0|araintronbegin=nointron|araintronend=nointron|
GCGCAGTTGGTCTAGTGGTAGAATTCTCGCCTGCCACGCGGGAGGCCCGGGTTCGATTCC
CGGACTGCGCA
>LbraziliensisMHOMBR75M2903_LbrM2903_35_87|foundby=both|sourceOrg=LbraziliensisMHOMBR75M2903|sourceseq=LbrM2903_35|tseidentity=Thr|araidentity=Thr|tseac=AGT|araac=(agt)|+|tsebegin=1119529|tseend=1119600|arabegin=1119529|araend=1119600|tsescore=71|arascore=117|tseintronbegin=0|tseintronend=0|araintronbegin=nointron|araintronend=nointron|
GGCTGCTTAGCTCAATGGCAGAGCGCCGTCCTAGTAAGACGGAGGtCAGGGGTTCGATCC
CCCTAGCGGCCT
>LbraziliensisMHOMBR75M2903_LbrM2903_35_88|foundby=both|sourceOrg=LbraziliensisMHOMBR75M2903|sourceseq=LbrM2903_35|tseidentity=Thr|araidentity=Thr|tseac=AGT|araac=(agt)|-|tsebegin=1119828|tseend=1119899|arabegin=1119828|araend=1119899|tsescore=71|arascore=117|tseintronbegin=0|tseintronend=0|araintronbegin=nointron|araintronend=nointron|
GGCTGCTTAGCTCAATGGCAGAGCGCCGTCCTAGTAAGACGGAGGtCAGGGGTTCGATCC
CCCTAGCGGCCT
>LbraziliensisMHOMBR75M2903_LbrM2903_35_89|foundby=both|sourceOrg=LbraziliensisMHOMBR75M2903|sourceseq=LbrM2903_35|tseidentity=Gly|araidentity=Gly|tseac=GCC|araac=(gcc)|-|tsebegin=1119962|tseend=1120032|arabegin=1119961|araend=1120032|tsescore=69|arascore=122|tseintronbegin=0|tseintronend=0|araintronbegin=nointron|araintronend=nointron|
GCGCAGTTGGTCTAGTGGTAGAATTCTCGCCTGCCACGCGGGAGGCCCGGGTTCGATTCC
CGGACTGCGCA
>LbraziliensisMHOMBR75M2903_LbrM2903_35_90|foundby=both|sourceOrg=LbraziliensisMHOMBR75M2903|sourceseq=LbrM2903_35|tseidentity=Cys|araidentity=Cys|tseac=GCA|araac=(gca)|+|tsebegin=2649033|tseend=2649104|arabegin=2649033|araend=2649105|tsescore=77|arascore=122|tseintronbegin=0|tseintronend=0|araintronbegin=nointron|araintronend=nointron|
GGATTCATAGCTCAGTGGTAGAGCATTCGGCTGCAGTCCGAATGGtCCCCGGTTCAAACC
CGGGTGGGTCCT
>LbraziliensisMHOMBR75M2903_LbrM2903_35_91|foundby=both|sourceOrg=LbraziliensisMHOMBR75M2903|sourceseq=LbrM2903_35|tseidentity=Leu|araidentity=Leu|tseac=AAG|araac=(aag)|-|tsebegin=2661318|tseend=2661399|arabegin=2661317|araend=2661399|tsescore=74|arascore=116|tseintronbegin=0|tseintronend=0|araintronbegin=nointron|araintronend=nointron|
GGTGAGATGGTCGAGTGGTctAAGACGTTGGATTAAGGTTCCAATCCTTTCGAGGgCGTG
GGTTCAAACCCCACTCTCATCA
>LbraziliensisMHOMBR75M2903_LbrM2903_35_92|foundby=ara|sourceOrg=LbraziliensisMHOMBR75M2903|sourceseq=LbrM2903_35|tseidentity=notfound|araidentity=Leu|tseac=notfound|araac=(aag)|-|tsebegin=-1|tseend=-1|arabegin=2662752|araend=2662834|tsescore=-1|arascore=116|tseintronbegin=notfound|tseintronend=notfound|araintronbegin=nointron|araintronend=nointron|
ggtgagatggtcgagtggtctaagacgttggattaaggttccaatcctttcgagggcgtg
ggttcaaaccccactctcatcac
>LbraziliensisMHOMBR75M2903_LbrM2903_35_93|foundby=ara|sourceOrg=LbraziliensisMHOMBR75M2903|sourceseq=LbrM2903_35|tseidentity=notfound|araidentity=Leu|tseac=notfound|araac=(aag)|-|tsebegin=-1|tseend=-1|arabegin=2664175|araend=2664257|tsescore=-1|arascore=116|tseintronbegin=notfound|tseintronend=notfound|araintronbegin=nointron|araintronend=nointron|
ggtgagatggtcgagtggtctaagacgttggattaaggttccaatcctttcgagggcgtg
ggttcaaaccccactctcatcac
>LbraziliensisMHOMBR75M2903_LbrM2903_35_94|foundby=both|sourceOrg=LbraziliensisMHOMBR75M2903|sourceseq=LbrM2903_35|tseidentity=Leu|araidentity=Leu|tseac=AAG|araac=(aag)|-|tsebegin=2665613|tseend=2665694|arabegin=2665612|araend=2665694|tsescore=74|arascore=116|tseintronbegin=0|tseintronend=0|araintronbegin=nointron|araintronend=nointron|
GGTGAGATGGTCGAGTGGTctAAGACGTTGGATTAAGGTTCCAATCCTTTCGAGGgCGTG
GGTTCAAACCCCACTCTCATCA
>LbraziliensisMHOMBR75M2903_LbrM2903_35_95|foundby=both|sourceOrg=LbraziliensisMHOMBR75M2903|sourceseq=LbrM2903_35|tseidentity=iMet|araidentity=Met|tseac=CAT|araac=(cat)|-|tsebegin=2665761|tseend=2665832|arabegin=2665761|araend=2665832|tsescore=67|arascore=115|tseintronbegin=0|tseintronend=0|araintronbegin=nointron|araintronend=nointron|
AGCACCGTAGCGCAGTGGAAGCGCGATGGGCTCATAACCCATAGGtCGTTGGATCGAAAC
CAATCGGTGCTA
>LbraziliensisMHOMBR75M2903_LbrM2903_35_96|foundby=both|sourceOrg=LbraziliensisMHOMBR75M2903|sourceseq=LbrM2903_35|tseidentity=Pro|araidentity=Pro|tseac=TGG|araac=(tgg)|+|tsebegin=2665905|tseend=2665976|arabegin=2665905|araend=2665976|tsescore=68|arascore=122|tseintronbegin=0|tseintronend=0|araintronbegin=nointron|araintronend=nointron|
GGTCGTTTGGTCTAGTGGTATGATTCCTGTTTTGGGTACAGGAGGtCACGGGTTCAATTC
CCGTAACGACCC
>LbraziliensisMHOMBR75M2903_LbrM2903_35_98|foundby=both|sourceOrg=LbraziliensisMHOMBR75M2903|sourceseq=LbrM2903_35|tseidentity=Thr|araidentity=Thr|tseac=AGT|araac=(agt)|+|tsebegin=562267|tseend=562338|arabegin=562266|araend=562339|tsescore=71|arascore=117|tseintronbegin=0|tseintronend=0|araintronbegin=nointron|araintronend=nointron|
GGCTGCTTAGCTCAATGGCAGAGCGCCGTCCTAGTAAGACGGAGGtCAGGGGTTCGATCC
CCCTAGCGGCCT
>LbraziliensisMHOMBR75M2903_LbrM2903_35_99|foundby=both|sourceOrg=LbraziliensisMHOMBR75M2903|sourceseq=LbrM2903_35|tseidentity=Tyr|araidentity=Tyr|tseac=GTA|araac=(gta)|+|tsebegin=562406|tseend=562489|arabegin=562406|araend=562490|tsescore=72|arascore=108|tseintronbegin=562443|tseintronend=562453|araintronbegin=38|araintronend=49|
CCTTCTGTAGCTCAATTGGTAGAGCATGTGACTGTAGagttcgcaggtATCACAGGGtCG
CTGGTTCGATTCCGGCCGGAAGGA
>LbraziliensisMHOMBR75M2903_LBRM2903_SCAF000478_101|foundby=both|sourceOrg=LbraziliensisMHOMBR75M2903|sourceseq=LBRM2903_SCAF000478|tseidentity=Ser|araidentity=Ser|tseac=AGA|araac=(aga)|-|tsebegin=167|tseend=247|arabegin=166|araend=247|tsescore=66|arascore=118|tseintronbegin=0|tseintronend=0|araintronbegin=nointron|araintronend=nointron|
GTCACCATACCCAAGTGGTtACGGGGACTGACTAGAAATCAGTTGCGATCTCGCGCGTAG
GTTCGAATCCTGCTGGTGACG
>LbraziliensisMHOMBR75M2903_LBRM2903_SCAF000478_102|foundby=both|sourceOrg=LbraziliensisMHOMBR75M2903|sourceseq=LBRM2903_SCAF000478|tseidentity=Phe|araidentity=Phe|tseac=GAA|araac=(gaa)|+|tsebegin=52|tseend=124|arabegin=52|araend=124|tsescore=91|arascore=121|tseintronbegin=0|tseintronend=0|araintronbegin=nointron|araintronend=nointron|
GCCGCGATAGCTCAGTTGGGAGAGCGTCAGACTGAAGATCTGAAGGtCCCTGGTTCGATC
CCGGGTCGCGGCA
>LbraziliensisMHOMBR75M2904_LbrM.00_64_603897-607900_1|foundby=both|sourceOrg=LbraziliensisMHOMBR75M2904|sourceseq=LbrM.00_64_603897-607900|tseidentity=Lys|araidentity=Lys|tseac=CTT|araac=(ctt)|-|tsebegin=3374|tseend=3446|arabegin=3373|araend=3446|tsescore=86|arascore=124|tseintronbegin=0|tseintronend=0|araintronbegin=nointron|araintronend=nointron|
GCATTCCTAGCTCAGTCGGTAGAGCGCACGGCTCTTAACCGTGTGGtCGTGGGTTCGATC
CCCACGGAGTGCG
>LbraziliensisMHOMBR75M2904_LbrM.00_64_603897-607900_2|foundby=both|sourceOrg=LbraziliensisMHOMBR75M2904|sourceseq=LbrM.00_64_603897-607900|tseidentity=Val|araidentity=Val|tseac=AAC|araac=(aac)|-|tsebegin=3511|tseend=3584|arabegin=3510|araend=3584|tsescore=61|arascore=118|tseintronbegin=0|tseintronend=0|araintronbegin=nointron|araintronend=nointron|
GCGCGGTTGGTCTAGGTGGTtATGACGTCGCTTTAACACGGCGAAGGtCTCGGGTTCGAG
TCCCGAACTGCGTA
>LbraziliensisMHOMBR75M2904_LbrM.00_64_603897-607900_3|foundby=both|sourceOrg=LbraziliensisMHOMBR75M2904|sourceseq=LbrM.00_64_603897-607900|tseidentity=Pro|araidentity=Pro|tseac=AGG|araac=(agg)|-|tsebegin=3689|tseend=3760|arabegin=3689|araend=3760|tsescore=66|arascore=123|tseintronbegin=0|tseintronend=0|araintronbegin=nointron|araintronend=nointron|
GGTCCAGTGGTCTAGTGGCATGATTCTCCCTTAGGGTGGGAGAGGtCCCGGGTTCAATTC
CCGGCTGGACCC
>LbraziliensisMHOMBR75M2904_LbrM.04_4|foundby=both|sourceOrg=LbraziliensisMHOMBR75M2904|sourceseq=LbrM.04|tseidentity=Arg|araidentity=Arg|tseac=ACG|araac=(acg)|+|tsebegin=6988|tseend=7059|arabegin=6988|araend=7059|tsescore=72|arascore=120|tseintronbegin=0|tseintronend=0|araintronbegin=nointron|araintronend=nointron|
GTCCGTGTGGCTCAATGGAAGAGCATCTGACTACGGATCAGAGGGtTGCAGGTTCGAATC
CTGTCACGGATG
>LbraziliensisMHOMBR75M2904_LbrM.05_6|foundby=both|sourceOrg=LbraziliensisMHOMBR75M2904|sourceseq=LbrM.05|tseidentity=Arg|araidentity=Arg|tseac=ACG|araac=(acg)|+|tsebegin=350414|tseend=350485|arabegin=350414|araend=350485|tsescore=72|arascore=120|tseintronbegin=0|tseintronend=0|araintronbegin=nointron|araintronend=nointron|
GTCCGTGTGGCTCAATGGAAGAGCATCTGACTACGGATCAGAGGGtTGCAGGTTCGAATC
CTGTCACGGATG
>LbraziliensisMHOMBR75M2904_LbrM.06_8|foundby=both|sourceOrg=LbraziliensisMHOMBR75M2904|sourceseq=LbrM.06|tseidentity=SeC|araidentity=SeC|tseac=TCA|araac=(tca)|-|tsebegin=69188|tseend=69275|arabegin=69188|araend=69275|tsescore=124|arascore=108|tseintronbegin=0|tseintronend=0|araintronbegin=nointron|araintronend=nointron|
GCCGCGATGAGCTCAGCTGGTGCTGGGTGCGGGCTTCAAACCCGTAGGTGAGTTGCtCTC
ACAGCCGTTCGATTCGGCCTTCGTGGCG
>LbraziliensisMHOMBR75M2904_LbrM.09_9|foundby=both|sourceOrg=LbraziliensisMHOMBR75M2904|sourceseq=LbrM.09|tseidentity=iMet|araidentity=Met|tseac=CAT|araac=(cat)|+|tsebegin=281010|tseend=281081|arabegin=281010|araend=281081|tsescore=67|arascore=115|tseintronbegin=0|tseintronend=0|araintronbegin=nointron|araintronend=nointron|
AGCACCGTAGCGCAGTGGAAGCGCGATGGGCTCATAACCCATAGGtCGTTGGATCGAAAC
CAATCGGTGCTA
>LbraziliensisMHOMBR75M2904_LbrM.09_10|foundby=both|sourceOrg=LbraziliensisMHOMBR75M2904|sourceseq=LbrM.09|tseidentity=Leu|araidentity=Leu|tseac=CAG|araac=(cag)|+|tsebegin=281141|tseend=281223|arabegin=281141|araend=281224|tsescore=75|arascore=117|tseintronbegin=0|tseintronend=0|araintronbegin=nointron|araintronend=nointron|
GGCAAGATGGTCGAGTGGTccAAGACGTCACGTTCAGGTCGTGATCTCCCCTGGAGGCGT
GGGTTCAAACCCCACTCTTGTCA
>LbraziliensisMHOMBR75M2904_LbrM.09_11|foundby=both|sourceOrg=LbraziliensisMHOMBR75M2904|sourceseq=LbrM.09|tseidentity=Val|araidentity=Val|tseac=CAC|araac=(cac)|+|tsebegin=395278|tseend=395350|arabegin=395278|araend=395351|tsescore=65|arascore=112|tseintronbegin=0|tseintronend=0|araintronbegin=nointron|araintronend=nointron|
GCGATGGTCGTCTAGTGGTtAGGACATTCGCCTCACACGCGAGAGAtCGCGGGTTCAATC
CCCGCCCGTCGTA
>LbraziliensisMHOMBR75M2904_LbrM.09_12|foundby=both|sourceOrg=LbraziliensisMHOMBR75M2904|sourceseq=LbrM.09|tseidentity=His|araidentity=His|tseac=GTG|araac=(gtg)|+|tsebegin=395608|tseend=395678|arabegin=395608|araend=395679|tsescore=62|arascore=116|tseintronbegin=0|tseintronend=0|araintronbegin=nointron|araintronend=nointron|
GGGGAAATAGTTCAGTGGCAGAACATCAGATTGTGGCTCTGAATaCCCGGGTCCGATTCC
CGGTTTCCCCT
>LbraziliensisMHOMBR75M2904_LbrM.09_13|foundby=both|sourceOrg=LbraziliensisMHOMBR75M2904|sourceseq=LbrM.09|tseidentity=Glu|araidentity=Glu|tseac=TTC|araac=(ttc)|-|tsebegin=403494|tseend=403565|arabegin=403492|araend=403565|tsescore=61|arascore=118|tseintronbegin=0|tseintronend=0|araintronbegin=nointron|araintronend=nointron|
TCCGATGTAGTATAACGGTtAGAACACCTGGCTTTCACCCAGGAGaTCCGGGTTCGATTC
CCGGTATCGGAG
>LbraziliensisMHOMBR75M2904_LbrM.09_14|foundby=both|sourceOrg=LbraziliensisMHOMBR75M2904|sourceseq=LbrM.09|tseidentity=Val|araidentity=Val|tseac=CAC|araac=(cac)|-|tsebegin=403808|tseend=403880|arabegin=403807|araend=403880|tsescore=65|arascore=112|tseintronbegin=0|tseintronend=0|araintronbegin=nointron|araintronend=nointron|
GCGATGGTCGTCTAGTGGTtAGGACATTCGCCTCACACGCGAGAGAtCGCGGGTTCAATC
CCCGCCCGTCGTA
>LbraziliensisMHOMBR75M2904_LbrM.09_15|foundby=both|sourceOrg=LbraziliensisMHOMBR75M2904|sourceseq=LbrM.09|tseidentity=Arg|araidentity=Arg|tseac=CCG|araac=(ccg)|+|tsebegin=403955|tseend=404026|arabegin=403955|araend=404026|tsescore=66|arascore=118|tseintronbegin=0|tseintronend=0|araintronbegin=nointron|araintronend=nointron|
GACGTTGTGGCGCAATGGAAGCGCGTCGGATTCCGGATCCGAAGGtTGTGGGTTCGACCC
CCATCAGCGTTG
>LbraziliensisMHOMBR75M2904_LbrM.09_16|foundby=both|sourceOrg=LbraziliensisMHOMBR75M2904|sourceseq=LbrM.09|tseidentity=His|araidentity=His|tseac=GTG|araac=(gtg)|+|tsebegin=404088|tseend=404158|arabegin=404088|araend=404159|tsescore=62|arascore=116|tseintronbegin=0|tseintronend=0|araintronbegin=nointron|araintronend=nointron|
GGGGAAATAGTTCAGTGGCAGAACATCAGATTGTGGCTCTGAATaCCCGGGTCCGATTCC
CGGTTTCCCCT
>LbraziliensisMHOMBR75M2904_LbrM.10_18|foundby=both|sourceOrg=LbraziliensisMHOMBR75M2904|sourceseq=LbrM.10|tseidentity=Lys|araidentity=Lys|tseac=CTT|araac=(ctt)|+|tsebegin=512010|tseend=512082|arabegin=512010|araend=512083|tsescore=86|arascore=124|tseintronbegin=0|tseintronend=0|araintronbegin=nointron|araintronend=nointron|
GCATTCCTAGCTCAGTCGGTAGAGCGCACGGCTCTTAACCGTGTGGtCGTGGGTTCGATC
CCCACGGAGTGCG
>LbraziliensisMHOMBR75M2904_LbrM.10_19|foundby=both|sourceOrg=LbraziliensisMHOMBR75M2904|sourceseq=LbrM.10|tseidentity=Asn|araidentity=Asn|tseac=GTT|araac=(gtt)|-|tsebegin=512247|tseend=512319|arabegin=512247|araend=512319|tsescore=73|arascore=118|tseintronbegin=0|tseintronend=0|araintronbegin=nointron|araintronend=nointron|
TCCTCCCTGGCGCAGTCGGCAGCGCGTTAGGCTGTTAACCTACAGGtCGTTGGTTCGAAT
CCAACGGGAGGAG
>LbraziliensisMHOMBR75M2904_LbrM.11_20|foundby=both|sourceOrg=LbraziliensisMHOMBR75M2904|sourceseq=LbrM.11|tseidentity=Met|araidentity=Met|tseac=CAT|araac=(cat)|-|tsebegin=340929|tseend=341001|arabegin=340929|araend=341001|tsescore=72|arascore=113|tseintronbegin=0|tseintronend=0|araintronbegin=nointron|araintronend=nointron|
GCGAGCGTAGCGCAGTCGGCAGCGCGTGGGTCTCATAATCCCAAGGtCGTGAGTTCGATC
CTCACCGGTCGCA
>LbraziliensisMHOMBR75M2904_LbrM.11_21|foundby=both|sourceOrg=LbraziliensisMHOMBR75M2904|sourceseq=LbrM.11|tseidentity=Arg|araidentity=Arg|tseac=ACG|araac=(acg)|+|tsebegin=341072|tseend=341143|arabegin=341071|araend=341145|tsescore=72|arascore=120|tseintronbegin=0|tseintronend=0|araintronbegin=nointron|araintronend=nointron|
GTCCGTGTGGCTCAATGGAAGAGCATCTGACTACGGATCAGAGGGtTGCAGGTTCGAATC
CTGTCACGGATG
>LbraziliensisMHOMBR75M2904_LbrM.11_22|foundby=both|sourceOrg=LbraziliensisMHOMBR75M2904|sourceseq=LbrM.11|tseidentity=Leu|araidentity=Leu|tseac=AAG|araac=(aag)|-|tsebegin=63422|tseend=63503|arabegin=63421|araend=63503|tsescore=74|arascore=116|tseintronbegin=0|tseintronend=0|araintronbegin=nointron|araintronend=nointron|
GGTGAGATGGTCGAGTGGTctAAGACGTTGGATTAAGGTTCCAATCCTTTCGAGGgCGTG
GGTTCAAACCCCACTCTCATCA
>LbraziliensisMHOMBR75M2904_LbrM.11_23|foundby=both|sourceOrg=LbraziliensisMHOMBR75M2904|sourceseq=LbrM.11|tseidentity=Ala|araidentity=Ala|tseac=CGC|araac=(cgc)|+|tsebegin=63575|tseend=63646|arabegin=63575|araend=63647|tsescore=73|arascore=119|tseintronbegin=0|tseintronend=0|araintronbegin=nointron|araintronend=nointron|
GGGCGTGTAGCTCAGTGGTAGAGCGTCCGTTTCGCATACGGAAGGcCTAGGGTTCGATCC
CCTACTCGTCCA
>LbraziliensisMHOMBR75M2904_LbrM.11_24|foundby=both|sourceOrg=LbraziliensisMHOMBR75M2904|sourceseq=LbrM.11|tseidentity=Leu|araidentity=Leu|tseac=AAG|araac=(aag)|-|tsebegin=68662|tseend=68743|arabegin=68661|araend=68743|tsescore=74|arascore=116|tseintronbegin=0|tseintronend=0|araintronbegin=nointron|araintronend=nointron|
GGTGAGATGGTCGAGTGGTctAAGACGTTGGATTAAGGTTCCAATCCTTTCGAGGgCGTG
GGTTCAAACCCCACTCTCATCA
>LbraziliensisMHOMBR75M2904_LbrM.11_25|foundby=both|sourceOrg=LbraziliensisMHOMBR75M2904|sourceseq=LbrM.11|tseidentity=Ala|araidentity=Ala|tseac=CGC|araac=(cgc)|+|tsebegin=68815|tseend=68886|arabegin=68815|araend=68887|tsescore=73|arascore=119|tseintronbegin=0|tseintronend=0|araintronbegin=nointron|araintronend=nointron|
GGGCGTGTAGCTCAGTGGTAGAGCGTCCGTTTCGCATACGGAAGGcCTAGGGTTCGATCC
CCTACTCGTCCA
>LbraziliensisMHOMBR75M2904_LbrM.11_26|foundby=both|sourceOrg=LbraziliensisMHOMBR75M2904|sourceseq=LbrM.11|tseidentity=Gly|araidentity=Gly|tseac=CCC|araac=(ccc)|+|tsebegin=68943|tseend=69013|arabegin=68943|araend=69014|tsescore=72|arascore=122|tseintronbegin=0|tseintronend=0|araintronbegin=nointron|araintronend=nointron|
GCGCCGCTGGTCTAGTGGCATGATGGTACCCTCCCAAGGTATTGaCCCGGGTTCGATTCC
CGGGCGGCGCA
>LbraziliensisMHOMBR75M2904_LbrM.15_28|foundby=both|sourceOrg=LbraziliensisMHOMBR75M2904|sourceseq=LbrM.15|tseidentity=Asp|araidentity=Asp|tseac=GTC|araac=(gtc)|+|tsebegin=324913|tseend=324984|arabegin=324913|araend=324985|tsescore=70|arascore=124|tseintronbegin=0|tseintronend=0|araintronbegin=nointron|araintronend=nointron|
TTCTCGGTAGTATAGTGGTtAGTATACCCGCCTGTCACGCGGGTGaCCCGGGTTCAATTC
CCGGCCGGGAAG
>LbraziliensisMHOMBR75M2904_LbrM.15_29|foundby=both|sourceOrg=LbraziliensisMHOMBR75M2904|sourceseq=LbrM.15|tseidentity=Glu|araidentity=Glu|tseac=CTC|araac=(ctc)|-|tsebegin=325016|tseend=325087|arabegin=325016|araend=325087|tsescore=65|arascore=118|tseintronbegin=0|tseintronend=0|araintronbegin=nointron|araintronend=nointron|
TCCGATGTGGTATAGTGGAtAGAACAAGCGGCTCTCACCCGCTAGaCCCGGGTTCGATCC
CCGGCATCGGAA
>LbraziliensisMHOMBR75M2904_LbrM.16_31|foundby=both|sourceOrg=LbraziliensisMHOMBR75M2904|sourceseq=LbrM.16|tseidentity=Gln|araidentity=Gln|tseac=CTG|araac=(ctg)|-|tsebegin=442089|tseend=442160|arabegin=442087|araend=442161|tsescore=67|arascore=119|tseintronbegin=0|tseintronend=0|araintronbegin=nointron|araintronend=nointron|
GCTCCTATAGTGTAGCGGTtATCACCTCGGACTCTGAATCCGATAaCCCTGGTTCGAGTC
CAGGTAGGAGTG
>LbraziliensisMHOMBR75M2904_LbrM.17_34|foundby=both|sourceOrg=LbraziliensisMHOMBR75M2904|sourceseq=LbrM.17|tseidentity=Asp|araidentity=Asp|tseac=GTC|araac=(gtc)|-|tsebegin=296224|tseend=296295|arabegin=296224|araend=296295|tsescore=70|arascore=124|tseintronbegin=0|tseintronend=0|araintronbegin=nointron|araintronend=nointron|
TTCTCGGTAGTATAGTGGTtAGTATACCCGCCTGTCACGCGGGTGaCCCGGGTTCAATTC
CCGGCCGGGAAG
>LbraziliensisMHOMBR75M2904_LbrM.17_35|foundby=both|sourceOrg=LbraziliensisMHOMBR75M2904|sourceseq=LbrM.17|tseidentity=Ser|araidentity=Ser|tseac=GCT|araac=(gct)|+|tsebegin=296372|tseend=296452|arabegin=296371|araend=296455|tsescore=77|arascore=121|tseintronbegin=0|tseintronend=0|araintronbegin=nointron|araintronend=nointron|
GCAAATGTGGCCGAGTGGTtAAGGCGCCTGCCTGCTAAGCAGGTGTGATCTCACGCGAAG
GTTCGAACCCTTCCGTTTGCG
>LbraziliensisMHOMBR75M2904_LbrM.17_36|foundby=both|sourceOrg=LbraziliensisMHOMBR75M2904|sourceseq=LbrM.17|tseidentity=Ala|araidentity=Ala|tseac=AGC|araac=(agc)|+|tsebegin=296512|tseend=296584|arabegin=296511|araend=296586|tsescore=54|arascore=108|tseintronbegin=0|tseintronend=0|araintronbegin=nointron|araintronend=nointron|
GGGGATGTAGCTCAGATGGTAGAGCGACCGCTTAGCATGCGGTAGGtATTGGGATCGATA
CCCAACTTCTCCA
>LbraziliensisMHOMBR75M2904_LbrM.20.1_38|foundby=both|sourceOrg=LbraziliensisMHOMBR75M2904|sourceseq=LbrM.20.1|tseidentity=Asn|araidentity=Asn|tseac=GTT|araac=(gtt)|-|tsebegin=1249493|tseend=1249565|arabegin=1249492|araend=1249565|tsescore=73|arascore=118|tseintronbegin=0|tseintronend=0|araintronbegin=nointron|araintronend=nointron|
TCCTCCCTGGCGCAGTCGGCAGCGCGTTAGGCTGTTAACCTACAGGtCGTTGGTTCGAAT
CCAACGGGAGGAG
>LbraziliensisMHOMBR75M2904_LbrM.20.1_39|foundby=both|sourceOrg=LbraziliensisMHOMBR75M2904|sourceseq=LbrM.20.1|tseidentity=Pro|araidentity=Pro|tseac=CGG|araac=(cgg)|-|tsebegin=1249623|tseend=1249694|arabegin=1249623|araend=1249694|tsescore=70|arascore=124|tseintronbegin=0|tseintronend=0|araintronbegin=nointron|araintronend=nointron|
GGCCGCTTGGTCTAGTGGTATGATTCCCGCTTCGGGTGCGGGAGGtCAGGGGTTCAATTC
CCCTAGCGGCCC
>LbraziliensisMHOMBR75M2904_LbrM.20.1_40|foundby=both|sourceOrg=LbraziliensisMHOMBR75M2904|sourceseq=LbrM.20.1|tseidentity=Thr|araidentity=Thr|tseac=CGT|araac=(cgt)|+|tsebegin=1249774|tseend=1249845|arabegin=1249774|araend=1249846|tsescore=70|arascore=121|tseintronbegin=0|tseintronend=0|araintronbegin=nointron|araintronend=nointron|
GGCCGCTTAGCACAGTGGCAGTGCACCACTCTCGTAAAGTGGGGGtCGCGAGTTCGATTC
TCGCAGTGGCCT
>LbraziliensisMHOMBR75M2904_LbrM.20.1_41|foundby=both|sourceOrg=LbraziliensisMHOMBR75M2904|sourceseq=LbrM.20.1|tseidentity=Tyr|araidentity=Tyr|tseac=GTA|araac=(gta)|+|tsebegin=1249904|tseend=1249987|arabegin=1249904|araend=1249988|tsescore=72|arascore=108|tseintronbegin=1249941|tseintronend=1249951|araintronbegin=38|araintronend=49|
CCTTCTGTAGCTCAATTGGTAGAGCATGTGACTGTAGagactgcaggtATCACAGGGtCG
CTGGTTCGATTCCGGCCGGAAGGA
>LbraziliensisMHOMBR75M2904_LbrM.20.1_42|foundby=both|sourceOrg=LbraziliensisMHOMBR75M2904|sourceseq=LbrM.20.1|tseidentity=Asn|araidentity=Asn|tseac=GTT|araac=(gtt)|+|tsebegin=1250053|tseend=1250125|arabegin=1250053|araend=1250126|tsescore=73|arascore=118|tseintronbegin=0|tseintronend=0|araintronbegin=nointron|araintronend=nointron|
TCCTCCCTGGCGCAGTCGGCAGCGCGTTAGGCTGTTAACCTACAGGtCGTTGGTTCGAAT
CCAACGGGAGGAG
>LbraziliensisMHOMBR75M2904_LbrM.20.1_43|foundby=both|sourceOrg=LbraziliensisMHOMBR75M2904|sourceseq=LbrM.20.1|tseidentity=Val|araidentity=Val|tseac=AAC|araac=(aac)|-|tsebegin=419812|tseend=419885|arabegin=419811|araend=419885|tsescore=61|arascore=118|tseintronbegin=0|tseintronend=0|araintronbegin=nointron|araintronend=nointron|
GCGCGGTTGGTCTAGGTGGTtATGACGTCGCTTTAACACGGCGAAGGtCTCGGGTTCGAG
TCCCGAACTGCGTA
>LbraziliensisMHOMBR75M2904_LbrM.20.1_44|foundby=both|sourceOrg=LbraziliensisMHOMBR75M2904|sourceseq=LbrM.20.1|tseidentity=Ile|araidentity=Ile|tseac=AAT|araac=(aat)|+|tsebegin=420035|tseend=420108|arabegin=420035|araend=420109|tsescore=80|arascore=119|tseintronbegin=0|tseintronend=0|araintronbegin=nointron|araintronend=nointron|
GCTCTCATAGCTCAGTCGGTtAGAGCGTGGGTCTAATAAGCCCAAGGtCACAGGTTCGAC
CCCTGTTGGGAGCA
>LbraziliensisMHOMBR75M2904_LbrM.20.1_45|foundby=both|sourceOrg=LbraziliensisMHOMBR75M2904|sourceseq=LbrM.20.1|tseidentity=Met|araidentity=Met|tseac=CAT|araac=(cat)|+|tsebegin=420171|tseend=420243|arabegin=420171|araend=420244|tsescore=72|arascore=113|tseintronbegin=0|tseintronend=0|araintronbegin=nointron|araintronend=nointron|
GCGAGCGTAGCGCAGTCGGCAGCGCGTGGGTCTCATAATCCCAAGGtCGTGAGTTCGATC
CTCACCGGTCGCA
>LbraziliensisMHOMBR75M2904_LbrM.20.1_46|foundby=both|sourceOrg=LbraziliensisMHOMBR75M2904|sourceseq=LbrM.20.1|tseidentity=Leu|araidentity=Leu|tseac=TAG|araac=(tag)|-|tsebegin=420301|tseend=420380|arabegin=420300|araend=420380|tsescore=76|arascore=119|tseintronbegin=0|tseintronend=0|araintronbegin=nointron|araintronend=nointron|
GGCGGAGTGGCCGAGTGGTctAAGGCGCCAGATTTAGGCTCTGGTCTTTCGAGgCGTGGG
TTCGAACCCCACCTCCGTCA
>LbraziliensisMHOMBR75M2904_LbrM.20.1_47|foundby=both|sourceOrg=LbraziliensisMHOMBR75M2904|sourceseq=LbrM.20.1|tseidentity=Ser|araidentity=Ser|tseac=TGA|araac=(tga)|+|tsebegin=420456|tseend=420536|arabegin=420456|araend=420536|tsescore=71|arascore=116|tseintronbegin=0|tseintronend=0|araintronbegin=nointron|araintronend=nointron|
GTCAACATACCCAAGTGGTtACGGGGTTTGACTTGAAATCAAATGCGATCTCGCGCGCAG
GTTCGAACCCTGCTGTTGACG
>LbraziliensisMHOMBR75M2904_LbrM.21_49|foundby=both|sourceOrg=LbraziliensisMHOMBR75M2904|sourceseq=LbrM.21|tseidentity=Ser|araidentity=Ser|tseac=GCT|araac=(gct)|-|tsebegin=159452|tseend=159532|arabegin=159452|araend=159532|tsescore=79|arascore=123|tseintronbegin=0|tseintronend=0|araintronbegin=nointron|araintronend=nointron|
GCAAACGTGGCCGAGTGGTtAAGGCGCCTGCCTGCTAAGCAGGTGTGATCTCACGCGAAG
GTTCGAACCCTTCCGTTTGCG
>LbraziliensisMHOMBR75M2904_LbrM.21_50|foundby=both|sourceOrg=LbraziliensisMHOMBR75M2904|sourceseq=LbrM.21|tseidentity=Pro|araidentity=Pro|tseac=AGG|araac=(agg)|+|tsebegin=430873|tseend=430944|arabegin=430873|araend=430944|tsescore=66|arascore=123|tseintronbegin=0|tseintronend=0|araintronbegin=nointron|araintronend=nointron|
GGTCCAGTGGTCTAGTGGCATGATTCTCCCTTAGGGTGGGAGAGGtCCCGGGTTCAATTC
CCGGCTGGACCC
>LbraziliensisMHOMBR75M2904_LbrM.21_51|foundby=both|sourceOrg=LbraziliensisMHOMBR75M2904|sourceseq=LbrM.21|tseidentity=Val|araidentity=Val|tseac=AAC|araac=(aac)|+|tsebegin=431048|tseend=431121|arabegin=431048|araend=431122|tsescore=61|arascore=118|tseintronbegin=0|tseintronend=0|araintronbegin=nointron|araintronend=nointron|
GCGCGGTTGGTCTAGGTGGTtATGACGTCGCTTTAACACGGCGAAGGtCTCGGGTTCGAG
TCCCGAACTGCGTA
>LbraziliensisMHOMBR75M2904_LbrM.21_52|foundby=both|sourceOrg=LbraziliensisMHOMBR75M2904|sourceseq=LbrM.21|tseidentity=Lys|araidentity=Lys|tseac=CTT|araac=(ctt)|+|tsebegin=431186|tseend=431258|arabegin=431186|araend=431259|tsescore=86|arascore=124|tseintronbegin=0|tseintronend=0|araintronbegin=nointron|araintronend=nointron|
GCATTCCTAGCTCAGTCGGTAGAGCGCACGGCTCTTAACCGTGTGGtCGTGGGTTCGATC
CCCACGGAGTGCG
>LbraziliensisMHOMBR75M2904_LbrM.23_53|foundby=both|sourceOrg=LbraziliensisMHOMBR75M2904|sourceseq=LbrM.23|tseidentity=Ile|araidentity=Ile|tseac=TAT|araac=(tat)|+|tsebegin=215144|tseend=215217|arabegin=215144|araend=215217|tsescore=77|arascore=118|tseintronbegin=0|tseintronend=0|araintronbegin=nointron|araintronend=nointron|
GCTCCCGTGGTCTAGTTGGTtAGGACGCTGGTCTTATGAACCGGATAtCGCGGGTTCGAG
CCCCGCCGGGAGCA
>LbraziliensisMHOMBR75M2904_LbrM.23_54|foundby=both|sourceOrg=LbraziliensisMHOMBR75M2904|sourceseq=LbrM.23|tseidentity=Val|araidentity=Val|tseac=TAC|araac=(tac)|-|tsebegin=215273|tseend=215345|arabegin=215273|araend=215345|tsescore=71|arascore=111|tseintronbegin=0|tseintronend=0|araintronbegin=nointron|araintronend=nointron|
GCGTGGGTGATCTAGTGGTtATGATGTCTGCTTTACACGCAGAACGtCGCGGGTTCGAAC
CCCGCCCCGCGTA
>LbraziliensisMHOMBR75M2904_LbrM.23_55|foundby=both|sourceOrg=LbraziliensisMHOMBR75M2904|sourceseq=LbrM.23|tseidentity=Gln|araidentity=Gln|tseac=TTG|araac=(ttg)|-|tsebegin=215413|tseend=215484|arabegin=215413|araend=215484|tsescore=80|arascore=124|tseintronbegin=0|tseintronend=0|araintronbegin=nointron|araintronend=nointron|
GGTCCTATGGTGTAGTGGTtATCACTTCGGACTTTGAATCCGAAAaCCCAGGTTCGAATC
CTGGTAGGACCA
>LbraziliensisMHOMBR75M2904_LbrM.23_56|foundby=both|sourceOrg=LbraziliensisMHOMBR75M2904|sourceseq=LbrM.23|tseidentity=Arg|araidentity=Arg|tseac=ACG|araac=(acg)|-|tsebegin=215748|tseend=215819|arabegin=215747|araend=215820|tsescore=72|arascore=120|tseintronbegin=0|tseintronend=0|araintronbegin=nointron|araintronend=nointron|
GTCCGTGTGGCTCAATGGAAGAGCATCTGACTACGGATCAGAGGGtTGCAGGTTCGAATC
CTGTCACGGATG
>LbraziliensisMHOMBR75M2904_LbrM.23_57|foundby=both|sourceOrg=LbraziliensisMHOMBR75M2904|sourceseq=LbrM.23|tseidentity=Leu|araidentity=Leu|tseac=CAG|araac=(cag)|-|tsebegin=216046|tseend=216128|arabegin=216045|araend=216128|tsescore=75|arascore=117|tseintronbegin=0|tseintronend=0|araintronbegin=nointron|araintronend=nointron|
GGCAAGATGGTCGAGTGGTccAAGACGTCACGTTCAGGTCGTGATCTCCCCTGGAGGCGT
GGGTTCAAACCCCACTCTTGTCA
>LbraziliensisMHOMBR75M2904_LbrM.23_58|foundby=both|sourceOrg=LbraziliensisMHOMBR75M2904|sourceseq=LbrM.23|tseidentity=Thr|araidentity=Thr|tseac=TGT|araac=(tgt)|-|tsebegin=216188|tseend=216259|arabegin=216187|araend=216260|tsescore=73|arascore=119|tseintronbegin=0|tseintronend=0|araintronbegin=nointron|araintronend=nointron|
GGCCGCTTAGCACAGTGGCAGTGCATTGGTCTTGTAAACCAAGGGtCCCGAGTTCAATTC
TCGGAGTGGCCT
>LbraziliensisMHOMBR75M2904_LbrM.23_59|foundby=both|sourceOrg=LbraziliensisMHOMBR75M2904|sourceseq=LbrM.23|tseidentity=Arg|araidentity=Arg|tseac=TCG|araac=(tcg)|+|tsebegin=216333|tseend=216404|arabegin=216332|araend=216405|tsescore=73|arascore=121|tseintronbegin=0|tseintronend=0|araintronbegin=nointron|araintronend=nointron|
GGCCTCTTGGCGCAATGGAAGCGCATCAGACTTCGGATCTGAGGGtTGCAGGTTCGAGTC
CTGCAGGGGTCG
>LbraziliensisMHOMBR75M2904_LbrM.23_60|foundby=both|sourceOrg=LbraziliensisMHOMBR75M2904|sourceseq=LbrM.23|tseidentity=Lys|araidentity=Lys|tseac=TTT|araac=(ttt)|+|tsebegin=216736|tseend=216808|arabegin=216735|araend=216809|tsescore=84|arascore=122|tseintronbegin=0|tseintronend=0|araintronbegin=nointron|araintronend=nointron|
GCACTCCTAGCTCAGTTGGTAGAGCGCGTGGCTTTTAACCTCGTGGtCGTGGGTTCGAGC
CCCACGGAGTGCG
>LbraziliensisMHOMBR75M2904_LbrM.23_61|foundby=both|sourceOrg=LbraziliensisMHOMBR75M2904|sourceseq=LbrM.23|tseidentity=Gly|araidentity=Gly|tseac=TCC|araac=(tcc)|-|tsebegin=216845|tseend=216916|arabegin=216843|araend=216916|tsescore=66|arascore=116|tseintronbegin=0|tseintronend=0|araintronbegin=nointron|araintronend=nointron|
GCAATTGTGGTCCAACGGTtAAGATCCCCGCCTTCCAAGCGGGTGaCCCGGGTTCGACTC
CCGGCAATTGCA
>LbraziliensisMHOMBR75M2904_LbrM.23_62|foundby=both|sourceOrg=LbraziliensisMHOMBR75M2904|sourceseq=LbrM.23|tseidentity=Trp|araidentity=Trp|tseac=CCA|araac=(cca)|+|tsebegin=216992|tseend=217063|arabegin=216992|araend=217063|tsescore=78|arascore=116|tseintronbegin=0|tseintronend=0|araintronbegin=nointron|araintronend=nointron|
GGGGGCTTAGCTCAGTGGTAGAGCATTGGATTCCAAATCCAGGGGtCGCAGGTTCAATCC
CTGCAGCTCTCA
>LbraziliensisMHOMBR75M2904_LbrM.24_63|foundby=both|sourceOrg=LbraziliensisMHOMBR75M2904|sourceseq=LbrM.24|tseidentity=Pro|araidentity=Pro|tseac=CGG|araac=(cgg)|+|tsebegin=206772|tseend=206843|arabegin=206772|araend=206843|tsescore=70|arascore=124|tseintronbegin=0|tseintronend=0|araintronbegin=nointron|araintronend=nointron|
GGCCGCTTGGTCTAGTGGTATGATTCCCGCTTCGGGTGCGGGAGGtCAGGGGTTCAATTC
CCCTAGCGGCCC
>LbraziliensisMHOMBR75M2904_LbrM.24_65|foundby=both|sourceOrg=LbraziliensisMHOMBR75M2904|sourceseq=LbrM.24|tseidentity=Gln|araidentity=Gln|tseac=CTG|araac=(ctg)|+|tsebegin=600448|tseend=600519|arabegin=600447|araend=600521|tsescore=67|arascore=119|tseintronbegin=0|tseintronend=0|araintronbegin=nointron|araintronend=nointron|
GCTCCTATAGTGTAGCGGTtATCACCTCGGACTCTGAATCCGATAaCCCTGGTTCGAGTC
CAGGTAGGAGTG
>LbraziliensisMHOMBR75M2904_LbrM.24_66|foundby=both|sourceOrg=LbraziliensisMHOMBR75M2904|sourceseq=LbrM.24|tseidentity=Leu|araidentity=Leu|tseac=TAA|araac=(taa)|-|tsebegin=600707|tseend=600788|arabegin=600707|araend=600788|tsescore=62|arascore=111|tseintronbegin=0|tseintronend=0|araintronbegin=nointron|araintronend=nointron|
GCTGGGGTTCCCGAGTTGGTcaAAGGGGTGAGACTTAAGTTCTCATGCGCAAGCTtCGTG
GGTTCGAACCCCACCTCCAGCA
>LbraziliensisMHOMBR75M2904_LbrM.24_67|foundby=both|sourceOrg=LbraziliensisMHOMBR75M2904|sourceseq=LbrM.24|tseidentity=Ile|araidentity=Ile|tseac=AAT|araac=(aat)|+|tsebegin=600866|tseend=600939|arabegin=600866|araend=600940|tsescore=80|arascore=119|tseintronbegin=0|tseintronend=0|araintronbegin=nointron|araintronend=nointron|
GCTCTCATAGCTCAGTCGGTtAGAGCGTGGGTCTAATAAGCCCAAGGtCACAGGTTCGAC
CCCTGTTGGGAGCA
>LbraziliensisMHOMBR75M2904_LbrM.24_68|foundby=both|sourceOrg=LbraziliensisMHOMBR75M2904|sourceseq=LbrM.24|tseidentity=Asp|araidentity=Asp|tseac=GTC|araac=(gtc)|-|tsebegin=659346|tseend=659417|arabegin=659345|araend=659417|tsescore=70|arascore=124|tseintronbegin=0|tseintronend=0|araintronbegin=nointron|araintronend=nointron|
TTCTCGGTAGTATAGTGGTtAGTATACCCGCCTGTCACGCGGGTGaCCCGGGTTCAATTC
CCGGCCGGGAAG
>LbraziliensisMHOMBR75M2904_LbrM.30_72|foundby=both|sourceOrg=LbraziliensisMHOMBR75M2904|sourceseq=LbrM.30|tseidentity=Thr|araidentity=Thr|tseac=CGT|araac=(cgt)|-|tsebegin=700110|tseend=700181|arabegin=700110|araend=700181|tsescore=70|arascore=121|tseintronbegin=0|tseintronend=0|araintronbegin=nointron|araintronend=nointron|
GGCCGCTTAGCACAGTGGCAGTGCACCACTCTCGTAAAGTGGGGGtCGCGAGTTCGATTC
TCGCAGTGGCCT
>LbraziliensisMHOMBR75M2904_LbrM.31_73|foundby=both|sourceOrg=LbraziliensisMHOMBR75M2904|sourceseq=LbrM.31|tseidentity=Phe|araidentity=Phe|tseac=GAA|araac=(gaa)|+|tsebegin=1384152|tseend=1384224|arabegin=1384152|araend=1384224|tsescore=91|arascore=121|tseintronbegin=0|tseintronend=0|araintronbegin=nointron|araintronend=nointron|
GCCGCGATAGCTCAGTTGGGAGAGCGTCAGACTGAAGATCTGAAGGtCCCTGGTTCGATC
CCGGGTCGCGGCA
>LbraziliensisMHOMBR75M2904_LbrM.31_74|foundby=both|sourceOrg=LbraziliensisMHOMBR75M2904|sourceseq=LbrM.31|tseidentity=Ser|araidentity=Ser|tseac=AGA|araac=(aga)|-|tsebegin=1384267|tseend=1384347|arabegin=1384266|araend=1384347|tsescore=66|arascore=118|tseintronbegin=0|tseintronend=0|araintronbegin=nointron|araintronend=nointron|
GTCACCATACCCAAGTGGTtACGGGGACTGACTAGAAATCAGTTGCGATCTCGCGCGTAG
GTTCGAATCCTGCTGGTGACG
>LbraziliensisMHOMBR75M2904_LbrM.31_75|foundby=both|sourceOrg=LbraziliensisMHOMBR75M2904|sourceseq=LbrM.31|tseidentity=Ala|araidentity=Ala|tseac=AGC|araac=(agc)|+|tsebegin=251915|tseend=251987|arabegin=251914|araend=251988|tsescore=54|arascore=108|tseintronbegin=0|tseintronend=0|araintronbegin=nointron|araintronend=nointron|
GGGGATGTAGCTCAGATGGTAGAGCGACCGCTTAGCATGCGGTAGGtATTGGGATCGATA
CCCAACTTCTCCA
>LbraziliensisMHOMBR75M2904_LbrM.31_76|foundby=both|sourceOrg=LbraziliensisMHOMBR75M2904|sourceseq=LbrM.31|tseidentity=Gly|araidentity=Gly|tseac=GCC|araac=(gcc)|+|tsebegin=582440|tseend=582510|arabegin=582440|araend=582510|tsescore=69|arascore=122|tseintronbegin=0|tseintronend=0|araintronbegin=nointron|araintronend=nointron|
GCGCAGTTGGTCTAGTGGTAGAATTCTCGCCTGCCACGCGGGAGGCCCGGGTTCGATTCC
CGGACTGCGCA
>LbraziliensisMHOMBR75M2904_LbrM.31_77|foundby=both|sourceOrg=LbraziliensisMHOMBR75M2904|sourceseq=LbrM.31|tseidentity=Glu|araidentity=Glu|tseac=CTC|araac=(ctc)|-|tsebegin=582560|tseend=582631|arabegin=582560|araend=582631|tsescore=65|arascore=118|tseintronbegin=0|tseintronend=0|araintronbegin=nointron|araintronend=nointron|
TCCGATGTGGTATAGTGGAtAGAACAAGCGGCTCTCACCCGCTAGaCCCGGGTTCGATCC
CCGGCATCGGAA
>LbraziliensisMHOMBR75M2904_LbrM.31_78|foundby=both|sourceOrg=LbraziliensisMHOMBR75M2904|sourceseq=LbrM.31|tseidentity=Leu|araidentity=Leu|tseac=CAA|araac=(caa)|-|tsebegin=64028|tseend=64109|arabegin=64028|araend=64109|tsescore=77|arascore=117|tseintronbegin=0|tseintronend=0|araintronbegin=nointron|araintronend=nointron|
GGCAGGATGGCCGAGTGGTctAAGGCGGGAGACTCAAGTTCTCTTCTATTCGTAGGCGCG
GGTTCGAACCCCGCTCCTGTCA
>LbraziliensisMHOMBR75M2904_LbrM.31_79|foundby=both|sourceOrg=LbraziliensisMHOMBR75M2904|sourceseq=LbrM.31|tseidentity=Ser|araidentity=Ser|tseac=CGA|araac=(cga)|-|tsebegin=64164|tseend=64244|arabegin=64164|araend=64244|tsescore=67|arascore=119|tseintronbegin=0|tseintronend=0|araintronbegin=nointron|araintronend=nointron|
GTCACCATACCCAAGTGGTtACGGGGGTTGACTCGAAATCAACTGCGATCTCGCGCGCAG
GTTCGAATCCTGCTGGTGACG
>LbraziliensisMHOMBR75M2904_LbrM.33_82|foundby=both|sourceOrg=LbraziliensisMHOMBR75M2904|sourceseq=LbrM.33|tseidentity=Arg|araidentity=Arg|tseac=CCT|araac=(cct)|-|tsebegin=105787|tseend=105859|arabegin=105786|araend=105859|tsescore=76|arascore=118|tseintronbegin=0|tseintronend=0|araintronbegin=nointron|araintronend=nointron|
GCCCTTGTAGCCTAATGGAtATGGCGTTTGCTTCCTAAGCAAAAGGtTGCGGGTTCGAGT
CCCGCCAGGGGTA
>LbraziliensisMHOMBR75M2904_LbrM.33_83|foundby=both|sourceOrg=LbraziliensisMHOMBR75M2904|sourceseq=LbrM.33|tseidentity=Arg|araidentity=Arg|tseac=TCT|araac=(tct)|-|tsebegin=105920|tseend=105992|arabegin=105919|araend=105993|tsescore=75|arascore=125|tseintronbegin=0|tseintronend=0|araintronbegin=nointron|araintronend=nointron|
GCTCCAGTGGCCTAATGGAtAAGGCTTTGGACTTCTAATCCAAAGAtTGCGGGTTCGAAT
CCCGCCTGGAGTA
>LbraziliensisMHOMBR75M2904_LbrM.33_84|foundby=both|sourceOrg=LbraziliensisMHOMBR75M2904|sourceseq=LbrM.33|tseidentity=Ala|araidentity=Ala|tseac=TGC|araac=(tgc)|+|tsebegin=106070|tseend=106141|arabegin=106070|araend=106141|tsescore=72|arascore=117|tseintronbegin=0|tseintronend=0|araintronbegin=nointron|araintronend=nointron|
GGGCGTGTAGCTCAGTGGTAGAGCGCCTGTTTTGCATACAGGAGGcCTAGGGTTCAAACC
CCTACTCGTCCA
>LbraziliensisMHOMBR75M2904_LbrM.33_85|foundby=both|sourceOrg=LbraziliensisMHOMBR75M2904|sourceseq=LbrM.33|tseidentity=Lys|araidentity=Lys|tseac=CTT|araac=(ctt)|-|tsebegin=559823|tseend=559895|arabegin=559822|araend=559895|tsescore=86|arascore=124|tseintronbegin=0|tseintronend=0|araintronbegin=nointron|araintronend=nointron|
GCATTCCTAGCTCAGTCGGTAGAGCGCACGGCTCTTAACCGTGTGGtCGTGGGTTCGATC
CCCACGGAGTGCG
>LbraziliensisMHOMBR75M2904_LbrM.35_86|foundby=both|sourceOrg=LbraziliensisMHOMBR75M2904|sourceseq=LbrM.35|tseidentity=Pro|araidentity=Pro|tseac=AGG|araac=(agg)|-|tsebegin=1039819|tseend=1039890|arabegin=1039819|araend=1039890|tsescore=66|arascore=123|tseintronbegin=0|tseintronend=0|araintronbegin=nointron|araintronend=nointron|
GGTCCAGTGGTCTAGTGGCATGATTCTCCCTTAGGGTGGGAGAGGtCCCGGGTTCAATTC
CCGGCTGGACCC
>LbraziliensisMHOMBR75M2904_LbrM.35_87|foundby=both|sourceOrg=LbraziliensisMHOMBR75M2904|sourceseq=LbrM.35|tseidentity=Gly|araidentity=Gly|tseac=GCC|araac=(gcc)|+|tsebegin=1039964|tseend=1040034|arabegin=1039964|araend=1040035|tsescore=69|arascore=122|tseintronbegin=0|tseintronend=0|araintronbegin=nointron|araintronend=nointron|
GCGCAGTTGGTCTAGTGGTAGAATTCTCGCCTGCCACGCGGGAGGCCCGGGTTCGATTCC
CGGACTGCGCA
>LbraziliensisMHOMBR75M2904_LbrM.35_88|foundby=both|sourceOrg=LbraziliensisMHOMBR75M2904|sourceseq=LbrM.35|tseidentity=Thr|araidentity=Thr|tseac=AGT|araac=(agt)|+|tsebegin=1040097|tseend=1040168|arabegin=1040097|araend=1040168|tsescore=71|arascore=117|tseintronbegin=0|tseintronend=0|araintronbegin=nointron|araintronend=nointron|
GGCTGCTTAGCTCAATGGCAGAGCGCCGTCCTAGTAAGACGGAGGtCAGGGGTTCGATCC
CCCTAGCGGCCT
>LbraziliensisMHOMBR75M2904_LbrM.35_89|foundby=both|sourceOrg=LbraziliensisMHOMBR75M2904|sourceseq=LbrM.35|tseidentity=Thr|araidentity=Thr|tseac=AGT|araac=(agt)|-|tsebegin=1040496|tseend=1040567|arabegin=1040496|araend=1040567|tsescore=71|arascore=117|tseintronbegin=0|tseintronend=0|araintronbegin=nointron|araintronend=nointron|
GGCTGCTTAGCTCAATGGCAGAGCGCCGTCCTAGTAAGACGGAGGtCAGGGGTTCGATCC
CCCTAGCGGCCT
>LbraziliensisMHOMBR75M2904_LbrM.35_90|foundby=both|sourceOrg=LbraziliensisMHOMBR75M2904|sourceseq=LbrM.35|tseidentity=Gly|araidentity=Gly|tseac=GCC|araac=(gcc)|-|tsebegin=1040631|tseend=1040701|arabegin=1040630|araend=1040701|tsescore=69|arascore=122|tseintronbegin=0|tseintronend=0|araintronbegin=nointron|araintronend=nointron|
GCGCAGTTGGTCTAGTGGTAGAATTCTCGCCTGCCACGCGGGAGGCCCGGGTTCGATTCC
CGGACTGCGCA
>LbraziliensisMHOMBR75M2904_LbrM.35_91|foundby=both|sourceOrg=LbraziliensisMHOMBR75M2904|sourceseq=LbrM.35|tseidentity=Cys|araidentity=Cys|tseac=GCA|araac=(gca)|+|tsebegin=2469635|tseend=2469706|arabegin=2469635|araend=2469707|tsescore=77|arascore=122|tseintronbegin=0|tseintronend=0|araintronbegin=nointron|araintronend=nointron|
GGATTCATAGCTCAGTGGTAGAGCATTCGGCTGCAGTCCGAATGGtCCCCGGTTCAAACC
CGGGTGGGTCCT
>LbraziliensisMHOMBR75M2904_LbrM.35_92|foundby=both|sourceOrg=LbraziliensisMHOMBR75M2904|sourceseq=LbrM.35|tseidentity=Leu|araidentity=Leu|tseac=AAG|araac=(aag)|-|tsebegin=2472707|tseend=2472788|arabegin=2472706|araend=2472788|tsescore=74|arascore=116|tseintronbegin=0|tseintronend=0|araintronbegin=nointron|araintronend=nointron|
GGTGAGATGGTCGAGTGGTctAAGACGTTGGATTAAGGTTCCAATCCTTTCGAGGgCGTG
GGTTCAAACCCCACTCTCATCA
>LbraziliensisMHOMBR75M2904_LbrM.35_93|foundby=both|sourceOrg=LbraziliensisMHOMBR75M2904|sourceseq=LbrM.35|tseidentity=iMet|araidentity=Met|tseac=CAT|araac=(cat)|-|tsebegin=2472855|tseend=2472926|arabegin=2472855|araend=2472926|tsescore=67|arascore=115|tseintronbegin=0|tseintronend=0|araintronbegin=nointron|araintronend=nointron|
AGCACCGTAGCGCAGTGGAAGCGCGATGGGCTCATAACCCATAGGtCGTTGGATCGAAAC
CAATCGGTGCTA
>LbraziliensisMHOMBR75M2904_LbrM.35_94|foundby=both|sourceOrg=LbraziliensisMHOMBR75M2904|sourceseq=LbrM.35|tseidentity=Pro|araidentity=Pro|tseac=TGG|araac=(tgg)|+|tsebegin=2472999|tseend=2473070|arabegin=2472999|araend=2473070|tsescore=68|arascore=122|tseintronbegin=0|tseintronend=0|araintronbegin=nointron|araintronend=nointron|
GGTCGTTTGGTCTAGTGGTATGATTCCTGTTTTGGGTACAGGAGGtCACGGGTTCAATTC
CCGTAACGACCC
>LbraziliensisMHOMBR75M2904_LbrM.35_96|foundby=both|sourceOrg=LbraziliensisMHOMBR75M2904|sourceseq=LbrM.35|tseidentity=Thr|araidentity=Thr|tseac=AGT|araac=(agt)|+|tsebegin=505909|tseend=505980|arabegin=505908|araend=505981|tsescore=71|arascore=117|tseintronbegin=0|tseintronend=0|araintronbegin=nointron|araintronend=nointron|
GGCTGCTTAGCTCAATGGCAGAGCGCCGTCCTAGTAAGACGGAGGtCAGGGGTTCGATCC
CCCTAGCGGCCT
>LbraziliensisMHOMBR75M2904_LbrM.35_97|foundby=both|sourceOrg=LbraziliensisMHOMBR75M2904|sourceseq=LbrM.35|tseidentity=Tyr|araidentity=Tyr|tseac=GTA|araac=(gta)|+|tsebegin=506048|tseend=506131|arabegin=506048|araend=506132|tsescore=72|arascore=108|tseintronbegin=506085|tseintronend=506095|araintronbegin=38|araintronend=49|
CCTTCTGTAGCTCAATTGGTAGAGCATGTGACTGTAGagttcgcaggcATCACAGGGtCG
CTGGTTCGATTCCGGCCGGAAGGA
>LbraziliensisMHOMBR75M2904_LbrM.35_98|foundby=both|sourceOrg=LbraziliensisMHOMBR75M2904|sourceseq=LbrM.35|tseidentity=Thr|araidentity=Thr|tseac=AGT|araac=(agt)|+|tsebegin=512302|tseend=512373|arabegin=512301|araend=512374|tsescore=71|arascore=117|tseintronbegin=0|tseintronend=0|araintronbegin=nointron|araintronend=nointron|
GGCTGCTTAGCTCAATGGCAGAGCGCCGTCCTAGTAAGACGGAGGtCAGGGGTTCGATCC
CCCTAGCGGCCT
>LbraziliensisMHOMBR75M2904_LbrM.35_99|foundby=both|sourceOrg=LbraziliensisMHOMBR75M2904|sourceseq=LbrM.35|tseidentity=Tyr|araidentity=Tyr|tseac=GTA|araac=(gta)|+|tsebegin=512441|tseend=512524|arabegin=512441|araend=512525|tsescore=72|arascore=108|tseintronbegin=512478|tseintronend=512488|araintronbegin=38|araintronend=49|
CCTTCTGTAGCTCAATTGGTAGAGCATGTGACTGTAGagttcgcaggtATCACAGGGtCG
CTGGTTCGATTCCGGCCGGAAGGA
>LdonovaniBHU1220_CM002143.1_2|foundby=both|sourceOrg=LdonovaniBHU1220|sourceseq=CM002143.1|tseidentity=Lys|araidentity=Lys|tseac=CTT|araac=(ctt)|+|tsebegin=261087|tseend=261159|arabegin=261087|araend=261159|tsescore=86|arascore=124|tseintronbegin=0|tseintronend=0|araintronbegin=nointron|araintronend=nointron|
GCATTCCTAGCTCAGTCGGTAGAGCGCACGGCTCTTAACCGTGTGGtCGTGGGTTCGATC
CCCACGGAGTGCG
>LdonovaniBHU1220_CM002145.1_3|foundby=both|sourceOrg=LdonovaniBHU1220|sourceseq=CM002145.1|tseidentity=Arg|araidentity=Arg|tseac=ACG|araac=(acg)|+|tsebegin=361082|tseend=361153|arabegin=361082|araend=361153|tsescore=72|arascore=120|tseintronbegin=0|tseintronend=0|araintronbegin=nointron|araintronend=nointron|
GTCCGTGTGGCTCAATGGAAGAGCATCTGACTACGGATCAGAGGGtTGCAGGTTCGAATC
CTGTCACGGATG
>LdonovaniBHU1220_CM002146.1_5|foundby=both|sourceOrg=LdonovaniBHU1220|sourceseq=CM002146.1|tseidentity=SeC|araidentity=SeC|tseac=TCA|araac=(tca)|-|tsebegin=70020|tseend=70107|arabegin=70020|araend=70107|tsescore=124|arascore=108|tseintronbegin=0|tseintronend=0|araintronbegin=nointron|araintronend=nointron|
GCCGCGATGAGCTCAGCTGGTGCTGGGTGCGGGCTTCAAACCCGTAGGTGAGTTGCtCTC
ACAGCCGTTCGATTCGGCCTTCGTGGCG
>LdonovaniBHU1220_CM002147.1_7|foundby=both|sourceOrg=LdonovaniBHU1220|sourceseq=CM002147.1|tseidentity=Arg|araidentity=Arg|tseac=ACG|araac=(acg)|-|tsebegin=380004|tseend=380075|arabegin=380004|araend=380075|tsescore=72|arascore=120|tseintronbegin=0|tseintronend=0|araintronbegin=nointron|araintronend=nointron|
GTCCGTGTGGCTCAATGGAAGAGCATCTGACTACGGATCAGAGGGtTGCAGGTTCGAATC
CTGTCACGGATG
>LdonovaniBHU1220_CM002149.1_8|foundby=both|sourceOrg=LdonovaniBHU1220|sourceseq=CM002149.1|tseidentity=iMet|araidentity=Met|tseac=CAT|araac=(cat)|+|tsebegin=283949|tseend=284020|arabegin=283949|araend=284020|tsescore=67|arascore=115|tseintronbegin=0|tseintronend=0|araintronbegin=nointron|araintronend=nointron|
AGCACCGTAGCGCAGTGGAAGCGCGATGGGCTCATAACCCATAGGtCGTTGGATCGAAAC
CAATCGGTGCTA
>LdonovaniBHU1220_CM002149.1_9|foundby=both|sourceOrg=LdonovaniBHU1220|sourceseq=CM002149.1|tseidentity=Leu|araidentity=Leu|tseac=CAG|araac=(cag)|+|tsebegin=284079|tseend=284161|arabegin=284079|araend=284162|tsescore=75|arascore=117|tseintronbegin=0|tseintronend=0|araintronbegin=nointron|araintronend=nointron|
GGCAAGATGGTCGAGTGGTctAAGACGTCACGTTCAGGTCGTGATCTCCCCTGGAGGCGT
GGGTTCAAACCCCACTCTTGTCA
>LdonovaniBHU1220_CM002149.1_10|foundby=both|sourceOrg=LdonovaniBHU1220|sourceseq=CM002149.1|tseidentity=Val|araidentity=Val|tseac=CAC|araac=(cac)|+|tsebegin=417090|tseend=417162|arabegin=417089|araend=417165|tsescore=65|arascore=112|tseintronbegin=0|tseintronend=0|araintronbegin=nointron|araintronend=nointron|
GCGATGGTCGTCTAGTGGTtAGGACATTCGCCTCACACGCGAGAGAtCGCGGGTTCAATC
CCCGCCCGTCGTA
>LdonovaniBHU1220_CM002149.1_11|foundby=both|sourceOrg=LdonovaniBHU1220|sourceseq=CM002149.1|tseidentity=His|araidentity=His|tseac=GTG|araac=(gtg)|+|tsebegin=417405|tseend=417475|arabegin=417405|araend=417475|tsescore=62|arascore=116|tseintronbegin=0|tseintronend=0|araintronbegin=nointron|araintronend=nointron|
GGGGAAATAGTTCAGTGGCAGAACATCAGATTGTGGCTCTGAATaCCCGGGTCCGATTCC
CGGTTTCCCCT
>LdonovaniBHU1220_CM002149.1_12|foundby=both|sourceOrg=LdonovaniBHU1220|sourceseq=CM002149.1|tseidentity=Phe|araidentity=Phe|tseac=GAA|araac=(gaa)|-|tsebegin=417654|tseend=417726|arabegin=417654|araend=417726|tsescore=91|arascore=121|tseintronbegin=0|tseintronend=0|araintronbegin=nointron|araintronend=nointron|
GCCGCGATAGCTCAGTTGGGAGAGCGTCAGACTGAAGATCTGAAGGtCCCTGGTTCGATC
CCGGGTCGCGGCA
>LdonovaniBHU1220_CM002149.1_13|foundby=both|sourceOrg=LdonovaniBHU1220|sourceseq=CM002149.1|tseidentity=Glu|araidentity=Glu|tseac=TTC|araac=(ttc)|-|tsebegin=429810|tseend=429881|arabegin=429810|araend=429881|tsescore=61|arascore=118|tseintronbegin=0|tseintronend=0|araintronbegin=nointron|araintronend=nointron|
TCCGATGTAGTATAACGGTtAGAACACCTGGCTTTCACCCAGGAGaTCCGGGTTCGATTC
CCGGTATCGGAG
>LdonovaniBHU1220_CM002149.1_14|foundby=both|sourceOrg=LdonovaniBHU1220|sourceseq=CM002149.1|tseidentity=Val|araidentity=Val|tseac=CAC|araac=(cac)|-|tsebegin=430120|tseend=430192|arabegin=430117|araend=430193|tsescore=65|arascore=112|tseintronbegin=0|tseintronend=0|araintronbegin=nointron|araintronend=nointron|
GCGATGGTCGTCTAGTGGTtAGGACATTCGCCTCACACGCGAGAGAtCGCGGGTTCAATC
CCCGCCCGTCGTA
>LdonovaniBHU1220_CM002149.1_15|foundby=both|sourceOrg=LdonovaniBHU1220|sourceseq=CM002149.1|tseidentity=Arg|araidentity=Arg|tseac=CCG|araac=(ccg)|+|tsebegin=430266|tseend=430337|arabegin=430266|araend=430338|tsescore=66|arascore=118|tseintronbegin=0|tseintronend=0|araintronbegin=nointron|araintronend=nointron|
GACGTTGTGGCGCAATGGAAGCGCGTCGGATTCCGGATCCGAAGGtTGTGGGTTCGACCC
CCATCAGCGTTG
>LdonovaniBHU1220_CM002149.1_16|foundby=both|sourceOrg=LdonovaniBHU1220|sourceseq=CM002149.1|tseidentity=His|araidentity=His|tseac=GTG|araac=(gtg)|+|tsebegin=430404|tseend=430474|arabegin=430404|araend=430474|tsescore=62|arascore=116|tseintronbegin=0|tseintronend=0|araintronbegin=nointron|araintronend=nointron|
GGGGAAATAGTTCAGTGGCAGAACATCAGATTGTGGCTCTGAATaCCCGGGTCCGATTCC
CGGTTTCCCCT
>LdonovaniBHU1220_CM002150.1_17|foundby=both|sourceOrg=LdonovaniBHU1220|sourceseq=CM002150.1|tseidentity=Lys|araidentity=Lys|tseac=CTT|araac=(ctt)|+|tsebegin=519822|tseend=519894|arabegin=519822|araend=519895|tsescore=86|arascore=124|tseintronbegin=0|tseintronend=0|araintronbegin=nointron|araintronend=nointron|
GCATTCCTAGCTCAGTCGGTAGAGCGCACGGCTCTTAACCGTGTGGtCGTGGGTTCGATC
CCCACGGAGTGCG
>LdonovaniBHU1220_CM002150.1_18|foundby=both|sourceOrg=LdonovaniBHU1220|sourceseq=CM002150.1|tseidentity=Gly|araidentity=Gly|tseac=GCC|araac=(gcc)|-|tsebegin=519963|tseend=520033|arabegin=519963|araend=520033|tsescore=69|arascore=122|tseintronbegin=0|tseintronend=0|araintronbegin=nointron|araintronend=nointron|
GCGCAGTTGGTCTAGTGGTAGAATTCTCGCCTGCCACGCGGGAGGCCCGGGTTCGATTCC
CGGACTGCGCA
>LdonovaniBHU1220_CM002150.1_19|foundby=both|sourceOrg=LdonovaniBHU1220|sourceseq=CM002150.1|tseidentity=Asn|araidentity=Asn|tseac=GTT|araac=(gtt)|-|tsebegin=520093|tseend=520165|arabegin=520093|araend=520165|tsescore=73|arascore=118|tseintronbegin=0|tseintronend=0|araintronbegin=nointron|araintronend=nointron|
TCCTCCCTGGCGCAGTCGGCAGCGCGTTAGGCTGTTAACCTACAGGtCGTTGGTTCGAAT
CCAACGGGAGGAG
>LdonovaniBHU1220_CM002151.1_20|foundby=ara|sourceOrg=LdonovaniBHU1220|sourceseq=CM002151.1|tseidentity=notfound|araidentity=Leu|tseac=notfound|araac=(aag)|-|tsebegin=-1|tseend=-1|arabegin=156706|araend=156787|tsescore=-1|arascore=116|tseintronbegin=notfound|tseintronend=notfound|araintronbegin=nointron|araintronend=nointron|
ggtgagatggtcgagtggtctaagacgttggattaaggttccaatcctttcgagggcgtg
ggttcaaaccccactctcatca
>LdonovaniBHU1220_CM002151.1_21|foundby=both|sourceOrg=LdonovaniBHU1220|sourceseq=CM002151.1|tseidentity=Ala|araidentity=Ala|tseac=CGC|araac=(cgc)|+|tsebegin=156861|tseend=156932|arabegin=156861|araend=156933|tsescore=73|arascore=119|tseintronbegin=0|tseintronend=0|araintronbegin=nointron|araintronend=nointron|
GGGCGTGTAGCTCAGTGGTAGAGCGTCCGTTTCGCATACGGAAGGcCTAGGGTTCGATCC
CCTACTCGTCCA
>LdonovaniBHU1220_CM002151.1_22|foundby=both|sourceOrg=LdonovaniBHU1220|sourceseq=CM002151.1|tseidentity=Leu|araidentity=Leu|tseac=AAG|araac=(aag)|-|tsebegin=207769|tseend=207850|arabegin=207769|araend=207850|tsescore=74|arascore=116|tseintronbegin=0|tseintronend=0|araintronbegin=nointron|araintronend=nointron|
GGTGAGATGGTCGAGTGGTctAAGACGTTGGATTAAGGTTCCAATCCTTTCGAGGgCGTG
GGTTCAAACCCCACTCTCATCA
>LdonovaniBHU1220_CM002151.1_23|foundby=both|sourceOrg=LdonovaniBHU1220|sourceseq=CM002151.1|tseidentity=Ala|araidentity=Ala|tseac=CGC|araac=(cgc)|+|tsebegin=207924|tseend=207995|arabegin=207924|araend=207996|tsescore=73|arascore=119|tseintronbegin=0|tseintronend=0|araintronbegin=nointron|araintronend=nointron|
GGGCGTGTAGCTCAGTGGTAGAGCGTCCGTTTCGCATACGGAAGGcCTAGGGTTCGATCC
CCTACTCGTCCA
>LdonovaniBHU1220_CM002151.1_24|foundby=both|sourceOrg=LdonovaniBHU1220|sourceseq=CM002151.1|tseidentity=Gly|araidentity=Gly|tseac=CCC|araac=(ccc)|+|tsebegin=208054|tseend=208124|arabegin=208054|araend=208124|tsescore=72|arascore=122|tseintronbegin=0|tseintronend=0|araintronbegin=nointron|araintronend=nointron|
GCGCCGCTGGTCTAGTGGCATGATGGTACCCTCCCAAGGTATTGaCCCGGGTTCGATTCC
CGGGCGGCGCA
>LdonovaniBHU1220_CM002151.1_25|foundby=both|sourceOrg=LdonovaniBHU1220|sourceseq=CM002151.1|tseidentity=Met|araidentity=Met|tseac=CAT|araac=(cat)|-|tsebegin=371700|tseend=371772|arabegin=371700|araend=371772|tsescore=72|arascore=113|tseintronbegin=0|tseintronend=0|araintronbegin=nointron|araintronend=nointron|
GCGAGCGTAGCGCAGTCGGCAGCGCGTGGGTCTCATAATCCCAAGGtCGTGAGTTCGATC
CTCACCGGTCGCA
>LdonovaniBHU1220_CM002151.1_26|foundby=both|sourceOrg=LdonovaniBHU1220|sourceseq=CM002151.1|tseidentity=Arg|araidentity=Arg|tseac=ACG|araac=(acg)|+|tsebegin=371848|tseend=371919|arabegin=371847|araend=371920|tsescore=72|arascore=120|tseintronbegin=0|tseintronend=0|araintronbegin=nointron|araintronend=nointron|
GTCCGTGTGGCTCAATGGAAGAGCATCTGACTACGGATCAGAGGGtTGCAGGTTCGAATC
CTGTCACGGATG
>LdonovaniBHU1220_CM002151.1_27|foundby=both|sourceOrg=LdonovaniBHU1220|sourceseq=CM002151.1|tseidentity=Arg|araidentity=Arg|tseac=ACG|araac=(acg)|+|tsebegin=372395|tseend=372466|arabegin=372394|araend=372467|tsescore=72|arascore=120|tseintronbegin=0|tseintronend=0|araintronbegin=nointron|araintronend=nointron|
GTCCGTGTGGCTCAATGGAAGAGCATCTGACTACGGATCAGAGGGtTGCAGGTTCGAATC
CTGTCACGGATG
>LdonovaniBHU1220_CM002155.1_31|foundby=both|sourceOrg=LdonovaniBHU1220|sourceseq=CM002155.1|tseidentity=Asp|araidentity=Asp|tseac=GTC|araac=(gtc)|+|tsebegin=312760|tseend=312831|arabegin=312760|araend=312832|tsescore=70|arascore=124|tseintronbegin=0|tseintronend=0|araintronbegin=nointron|araintronend=nointron|
TTCTCGGTAGTATAGTGGTtAGTATACCCGCCTGTCACGCGGGTGaCCCGGGTTCAATTC
CCGGCCGGGAAG
>LdonovaniBHU1220_CM002155.1_32|foundby=both|sourceOrg=LdonovaniBHU1220|sourceseq=CM002155.1|tseidentity=Glu|araidentity=Glu|tseac=CTC|araac=(ctc)|-|tsebegin=312872|tseend=312943|arabegin=312871|araend=312944|tsescore=65|arascore=118|tseintronbegin=0|tseintronend=0|araintronbegin=nointron|araintronend=nointron|
TCCGATGTGGTATAGTGGAtAGAACAAGCGGCTCTCACCCGCTAGaCCCGGGTTCGATCC
CCGGCATCGGAA
>LdonovaniBHU1220_CM002156.1_33|foundby=both|sourceOrg=LdonovaniBHU1220|sourceseq=CM002156.1|tseidentity=Gln|araidentity=Gln|tseac=CTG|araac=(ctg)|-|tsebegin=445957|tseend=446028|arabegin=445955|araend=446029|tsescore=67|arascore=119|tseintronbegin=0|tseintronend=0|araintronbegin=nointron|araintronend=nointron|
GCTCCTATAGTGTAGCGGTtATCACCTCGGACTCTGAATCCGATAaCCCTGGTTCGAGTC
CAGGTAGGAGTG
>LdonovaniBHU1220_CM002157.1_34|foundby=both|sourceOrg=LdonovaniBHU1220|sourceseq=CM002157.1|tseidentity=Asp|araidentity=Asp|tseac=GTC|araac=(gtc)|-|tsebegin=328838|tseend=328909|arabegin=328837|araend=328909|tsescore=70|arascore=124|tseintronbegin=0|tseintronend=0|araintronbegin=nointron|araintronend=nointron|
TTCTCGGTAGTATAGTGGTtAGTATACCCGCCTGTCACGCGGGTGaCCCGGGTTCAATTC
CCGGCCGGGAAG
>LdonovaniBHU1220_CM002157.1_35|foundby=both|sourceOrg=LdonovaniBHU1220|sourceseq=CM002157.1|tseidentity=Ser|araidentity=Ser|tseac=GCT|araac=(gct)|+|tsebegin=328986|tseend=329066|arabegin=328986|araend=329067|tsescore=77|arascore=121|tseintronbegin=0|tseintronend=0|araintronbegin=nointron|araintronend=nointron|
GCAAATGTGGCCGAGTGGTtAAGGCGCCTGCCTGCTAAGCAGGTGTGATCTCACGCGAAG
GTTCGAACCCTTCCGTTTGCG
>LdonovaniBHU1220_CM002157.1_36|foundby=both|sourceOrg=LdonovaniBHU1220|sourceseq=CM002157.1|tseidentity=Ala|araidentity=Ala|tseac=AGC|araac=(agc)|+|tsebegin=329127|tseend=329199|arabegin=329126|araend=329201|tsescore=54|arascore=108|tseintronbegin=0|tseintronend=0|araintronbegin=nointron|araintronend=nointron|
GGGGATGTAGCTCAGATGGTAGAGCGACCGCTTAGCATGCGGTAGGtATTGGGATCGATA
CCCAACTTCTCCA
>LdonovaniBHU1220_CM002161.1_40|foundby=both|sourceOrg=LdonovaniBHU1220|sourceseq=CM002161.1|tseidentity=Ser|araidentity=Ser|tseac=GCT|araac=(gct)|-|tsebegin=162861|tseend=162941|arabegin=162861|araend=162941|tsescore=79|arascore=123|tseintronbegin=0|tseintronend=0|araintronbegin=nointron|araintronend=nointron|
GCAAACGTGGCCGAGTGGTtAAGGCGCCTGCCTGCTAAGCAGGTGTGATCTCACGCGAAG
GTTCGAACCCTTCCGTTTGCG
>LdonovaniBHU1220_CM002161.1_42|foundby=both|sourceOrg=LdonovaniBHU1220|sourceseq=CM002161.1|tseidentity=Pro|araidentity=Pro|tseac=AGG|araac=(agg)|+|tsebegin=446733|tseend=446804|arabegin=446733|araend=446804|tsescore=66|arascore=123|tseintronbegin=0|tseintronend=0|araintronbegin=nointron|araintronend=nointron|
GGTCCAGTGGTCTAGTGGCATGATTCTCCCTTAGGGTGGGAGAGGtCCCGGGTTCAATTC
CCGGCTGGACCC
>LdonovaniBHU1220_CM002161.1_43|foundby=both|sourceOrg=LdonovaniBHU1220|sourceseq=CM002161.1|tseidentity=Val|araidentity=Val|tseac=AAC|araac=(aac)|+|tsebegin=446936|tseend=447009|arabegin=446936|araend=447010|tsescore=61|arascore=118|tseintronbegin=0|tseintronend=0|araintronbegin=nointron|araintronend=nointron|
GCGCGGTTGGTCTAGGTGGTtATGACGTCGCTTTAACACGGCGAAGGtCTCGGGTTCGAG
TCCCGAACTGCGTA
>LdonovaniBHU1220_CM002161.1_44|foundby=both|sourceOrg=LdonovaniBHU1220|sourceseq=CM002161.1|tseidentity=Lys|araidentity=Lys|tseac=CTT|araac=(ctt)|+|tsebegin=447073|tseend=447145|arabegin=447073|araend=447146|tsescore=86|arascore=124|tseintronbegin=0|tseintronend=0|araintronbegin=nointron|araintronend=nointron|
GCATTCCTAGCTCAGTCGGTAGAGCGCACGGCTCTTAACCGTGTGGtCGTGGGTTCGATC
CCCACGGAGTGCG
>LdonovaniBHU1220_CM002163.1_45|foundby=both|sourceOrg=LdonovaniBHU1220|sourceseq=CM002163.1|tseidentity=Ile|araidentity=Ile|tseac=TAT|araac=(tat)|+|tsebegin=228780|tseend=228853|arabegin=228780|araend=228854|tsescore=80|arascore=118|tseintronbegin=0|tseintronend=0|araintronbegin=nointron|araintronend=nointron|
GCTCCCGTGGTCTAGTTGGTtAGGACGCTGGTCTTATGAACCGGATGtCGCGGGTTCGAG
CCCCGCCGGGAGCA
>LdonovaniBHU1220_CM002163.1_46|foundby=both|sourceOrg=LdonovaniBHU1220|sourceseq=CM002163.1|tseidentity=Val|araidentity=Val|tseac=TAC|araac=(tac)|-|tsebegin=228898|tseend=228970|arabegin=228898|araend=228970|tsescore=71|arascore=111|tseintronbegin=0|tseintronend=0|araintronbegin=nointron|araintronend=nointron|
GCGTGGGTGATCTAGTGGTtATGATGTCTGCTTTACACGCAGAACGtCGCGGGTTCGAAC
CCCGCCCCGCGTA
>LdonovaniBHU1220_CM002163.1_47|foundby=both|sourceOrg=LdonovaniBHU1220|sourceseq=CM002163.1|tseidentity=Gln|araidentity=Gln|tseac=TTG|araac=(ttg)|-|tsebegin=229039|tseend=229110|arabegin=229038|araend=229110|tsescore=80|arascore=124|tseintronbegin=0|tseintronend=0|araintronbegin=nointron|araintronend=nointron|
GGTCCTATAGTGTAGTGGTtATCACTTCGGACTTTGAATCCGAAAaCCCAGGTTCGAATC
CTGGTAGGACCA
>LdonovaniBHU1220_CM002163.1_48|foundby=both|sourceOrg=LdonovaniBHU1220|sourceseq=CM002163.1|tseidentity=Arg|araidentity=Arg|tseac=ACG|araac=(acg)|-|tsebegin=229352|tseend=229423|arabegin=229351|araend=229424|tsescore=72|arascore=120|tseintronbegin=0|tseintronend=0|araintronbegin=nointron|araintronend=nointron|
GTCCGTGTGGCTCAATGGAAGAGCATCTGACTACGGATCAGAGGGtTGCAGGTTCGAATC
CTGTCACGGATG
>LdonovaniBHU1220_CM002163.1_49|foundby=both|sourceOrg=LdonovaniBHU1220|sourceseq=CM002163.1|tseidentity=Leu|araidentity=Leu|tseac=CAG|araac=(cag)|-|tsebegin=229646|tseend=229728|arabegin=229645|araend=229729|tsescore=75|arascore=117|tseintronbegin=0|tseintronend=0|araintronbegin=nointron|araintronend=nointron|
GGCAAGATGGTCGAGTGGTctAAGACGTCACGTTCAGGTCGTGATCTCCCCTGGAGGCGT
GGGTTCAAACCCCACTCTTGTCA
>LdonovaniBHU1220_CM002163.1_50|foundby=both|sourceOrg=LdonovaniBHU1220|sourceseq=CM002163.1|tseidentity=Thr|araidentity=Thr|tseac=TGT|araac=(tgt)|-|tsebegin=229786|tseend=229857|arabegin=229785|araend=229858|tsescore=72|arascore=120|tseintronbegin=0|tseintronend=0|araintronbegin=nointron|araintronend=nointron|
GGCCGCTTAGCACAGTGGCAGTGCACTGGTCTTGTAAACCAGGGGtCCCGAGTTCAATTC
TCGGAGTGGCCT
>LdonovaniBHU1220_CM002163.1_51|foundby=both|sourceOrg=LdonovaniBHU1220|sourceseq=CM002163.1|tseidentity=Arg|araidentity=Arg|tseac=TCG|araac=(tcg)|+|tsebegin=229930|tseend=230001|arabegin=229930|araend=230001|tsescore=73|arascore=121|tseintronbegin=0|tseintronend=0|araintronbegin=nointron|araintronend=nointron|
GGCCTCTTGGCGCAATGGAAGCGCATCAGACTTCGGATCTGAGGGtTGCAGGTTCGAGTC
CTGCAGGGGTCG
>LdonovaniBHU1220_CM002163.1_52|foundby=both|sourceOrg=LdonovaniBHU1220|sourceseq=CM002163.1|tseidentity=Lys|araidentity=Lys|tseac=TTT|araac=(ttt)|+|tsebegin=230316|tseend=230388|arabegin=230315|araend=230389|tsescore=82|arascore=120|tseintronbegin=0|tseintronend=0|araintronbegin=nointron|araintronend=nointron|
GCACTTCTAGCTCAGTTGGTAGAGCGCGTGGCTTTTAACCTCGTGGtCGTGGGTTCGAGC
CCCACGGAGTGCG
>LdonovaniBHU1220_CM002163.1_53|foundby=both|sourceOrg=LdonovaniBHU1220|sourceseq=CM002163.1|tseidentity=Gly|araidentity=Gly|tseac=TCC|araac=(tcc)|-|tsebegin=230438|tseend=230509|arabegin=230437|araend=230509|tsescore=66|arascore=116|tseintronbegin=0|tseintronend=0|araintronbegin=nointron|araintronend=nointron|
GCAATTGTGGTCCAACGGTtAAGATCCCCGCCTTCCAAGCGGGTGaCCCGGGTTCGACTC
CCGGCAATTGCA
>LdonovaniBHU1220_CM002163.1_54|foundby=both|sourceOrg=LdonovaniBHU1220|sourceseq=CM002163.1|tseidentity=Trp|araidentity=Trp|tseac=CCA|araac=(cca)|+|tsebegin=230585|tseend=230656|arabegin=230585|araend=230656|tsescore=74|arascore=115|tseintronbegin=0|tseintronend=0|araintronbegin=nointron|araintronend=nointron|
GGGGGCTTAGCTCAGTGGTAGAGCATTGGATTCCAAATCCAGGGGtCGTAGGTTCAATCC
CTGCAGCTCTCA
>LdonovaniBHU1220_CM002164.1_56|foundby=both|sourceOrg=LdonovaniBHU1220|sourceseq=CM002164.1|tseidentity=Pro|araidentity=Pro|tseac=CGG|araac=(cgg)|+|tsebegin=216780|tseend=216851|arabegin=216780|araend=216851|tsescore=70|arascore=124|tseintronbegin=0|tseintronend=0|araintronbegin=nointron|araintronend=nointron|
GGCCGCTTAGTCTAGTGGTATGATTCCCGCTTCGGGTGCGGGAGGtCAGGGGTTCAATTC
CCCTAGCGGCCC
>LdonovaniBHU1220_CM002164.1_57|foundby=both|sourceOrg=LdonovaniBHU1220|sourceseq=CM002164.1|tseidentity=Gln|araidentity=Gln|tseac=CTG|araac=(ctg)|+|tsebegin=658796|tseend=658867|arabegin=658796|araend=658868|tsescore=67|arascore=119|tseintronbegin=0|tseintronend=0|araintronbegin=nointron|araintronend=nointron|
GCTCCTATAGTGTAGCGGTtATCACCTCGGACTCTGAATCCGATAaCCCTGGTTCGAGTC
CAGGTAGGAGTG
>LdonovaniBHU1220_CM002164.1_58|foundby=both|sourceOrg=LdonovaniBHU1220|sourceseq=CM002164.1|tseidentity=Leu|araidentity=Leu|tseac=TAA|araac=(taa)|-|tsebegin=659078|tseend=659159|arabegin=659078|araend=659159|tsescore=62|arascore=111|tseintronbegin=0|tseintronend=0|araintronbegin=nointron|araintronend=nointron|
GCTGGGGTTCCCGAGTTGGTcaAAGGGGTGAGACTTAAGTTCTCATGCGCAAGCTtCGTG
GGTTCGAACCCCACCTCCAGCA
>LdonovaniBHU1220_CM002164.1_59|foundby=both|sourceOrg=LdonovaniBHU1220|sourceseq=CM002164.1|tseidentity=Ile|araidentity=Ile|tseac=AAT|araac=(aat)|+|tsebegin=659246|tseend=659319|arabegin=659246|araend=659320|tsescore=80|arascore=119|tseintronbegin=0|tseintronend=0|araintronbegin=nointron|araintronend=nointron|
GCTCTCATAGCTCAGTCGGTtAGAGCGTGGGTCTAATAAGCCCAAGGtCACAGGTTCGAC
CCCTGTTGGGAGCA
>LdonovaniBHU1220_CM002164.1_60|foundby=both|sourceOrg=LdonovaniBHU1220|sourceseq=CM002164.1|tseidentity=Asp|araidentity=Asp|tseac=GTC|araac=(gtc)|-|tsebegin=715730|tseend=715801|arabegin=715730|araend=715801|tsescore=70|arascore=124|tseintronbegin=0|tseintronend=0|araintronbegin=nointron|araintronend=nointron|
TTCTCGGTAGTATAGTGGTtAGTATACCCGCCTGTCACGCGGGTGaCCCGGGTTCAATTC
CCGGCCGGGAAG
>LdonovaniBHU1220_CM002169.1_63|foundby=both|sourceOrg=LdonovaniBHU1220|sourceseq=CM002169.1|tseidentity=Leu|araidentity=Leu|tseac=CAA|araac=(caa)|-|tsebegin=844883|tseend=844964|arabegin=844882|araend=844964|tsescore=77|arascore=117|tseintronbegin=0|tseintronend=0|araintronbegin=nointron|araintronend=nointron|
GGCAGGATGGCCGAGTGGTctAAGGCGGGAGACTCAAGTTCTCTTCTATTCGTAGGCGCG
GGTTCGAACCCCGCTCCTGTCA
>LdonovaniBHU1220_CM002169.1_64|foundby=both|sourceOrg=LdonovaniBHU1220|sourceseq=CM002169.1|tseidentity=Ser|araidentity=Ser|tseac=CGA|araac=(cga)|-|tsebegin=845024|tseend=845104|arabegin=845024|araend=845104|tsescore=67|arascore=119|tseintronbegin=0|tseintronend=0|araintronbegin=nointron|araintronend=nointron|
GTCATCATACCCAAGTGGTtACGGGGGTTGACTCGAAATCAACTGCGATCTCGCGCGCAG
GTTCGAATCCTGCTGATGACG
>LdonovaniBHU1220_CM002170.1_65|foundby=both|sourceOrg=LdonovaniBHU1220|sourceseq=CM002170.1|tseidentity=Thr|araidentity=Thr|tseac=CGT|araac=(cgt)|-|tsebegin=761888|tseend=761959|arabegin=761888|araend=761959|tsescore=70|arascore=121|tseintronbegin=0|tseintronend=0|araintronbegin=nointron|araintronend=nointron|
GGCCGCTTAGCACAGTGGCAGTGCACCACTCTCGTAAAGTGGGGGtCGCGAGTTCGATTC
TCGCAGTGGCCT
>LdonovaniBHU1220_CM002171.1_66|foundby=both|sourceOrg=LdonovaniBHU1220|sourceseq=CM002171.1|tseidentity=Phe|araidentity=Phe|tseac=GAA|araac=(gaa)|+|tsebegin=1329549|tseend=1329621|arabegin=1329549|araend=1329621|tsescore=91|arascore=121|tseintronbegin=0|tseintronend=0|araintronbegin=nointron|araintronend=nointron|
GCCGCGATAGCTCAGTTGGGAGAGCGTCAGACTGAAGATCTGAAGGtCCCTGGTTCGATC
CCGGGTCGCGGCA
>LdonovaniBHU1220_CM002171.1_67|foundby=both|sourceOrg=LdonovaniBHU1220|sourceseq=CM002171.1|tseidentity=Ser|araidentity=Ser|tseac=AGA|araac=(aga)|-|tsebegin=1329656|tseend=1329736|arabegin=1329655|araend=1329736|tsescore=69|arascore=119|tseintronbegin=0|tseintronend=0|araintronbegin=nointron|araintronend=nointron|
GTCACCATACCCAAGTGGTtACGGGGACTGACTAGAAATCAGTTGCGATCTCGCGCGCAG
GTTCGAATCCTGCTGGTGACG
>LdonovaniBHU1220_CM002171.1_68|foundby=both|sourceOrg=LdonovaniBHU1220|sourceseq=CM002171.1|tseidentity=Ala|araidentity=Ala|tseac=AGC|araac=(agc)|+|tsebegin=209170|tseend=209242|arabegin=209170|araend=209242|tsescore=54|arascore=108|tseintronbegin=0|tseintronend=0|araintronbegin=nointron|araintronend=nointron|
GGGGATGTAGCTCAGATGGTAGAGCGACCGCTTAGCATGCGGTAGGtATTGGGATCGATA
CCCAACTTCTCCA
>LdonovaniBHU1220_CM002171.1_69|foundby=both|sourceOrg=LdonovaniBHU1220|sourceseq=CM002171.1|tseidentity=Gly|araidentity=Gly|tseac=GCC|araac=(gcc)|+|tsebegin=495813|tseend=495883|arabegin=495813|araend=495885|tsescore=69|arascore=122|tseintronbegin=0|tseintronend=0|araintronbegin=nointron|araintronend=nointron|
GCGCAGTTGGTCTAGTGGTAGAATTCTCGCCTGCCACGCGGGAGGCCCGGGTTCGATTCC
CGGACTGCGCA
>LdonovaniBHU1220_CM002171.1_70|foundby=both|sourceOrg=LdonovaniBHU1220|sourceseq=CM002171.1|tseidentity=Glu|araidentity=Glu|tseac=CTC|araac=(ctc)|-|tsebegin=495935|tseend=496006|arabegin=495934|araend=496007|tsescore=65|arascore=118|tseintronbegin=0|tseintronend=0|araintronbegin=nointron|araintronend=nointron|
TCCGATGTGGTATAGTGGAtAGAACAAGCGGCTCTCACCCGCTAGaCCCGGGTTCGATCC
CCGGCATCGGAA
>LdonovaniBHU1220_CM002173.1_73|foundby=both|sourceOrg=LdonovaniBHU1220|sourceseq=CM002173.1|tseidentity=Arg|araidentity=Arg|tseac=CCT|araac=(cct)|-|tsebegin=104559|tseend=104631|arabegin=104558|araend=104631|tsescore=76|arascore=118|tseintronbegin=0|tseintronend=0|araintronbegin=nointron|araintronend=nointron|
GCCCTTGTAGCCTAATGGAtATGGCGTTTGCTTCCTAAGCAAAAGGtTGCGGGTTCGAGT
CCCGCCAGGGGTA
>LdonovaniBHU1220_CM002173.1_74|foundby=both|sourceOrg=LdonovaniBHU1220|sourceseq=CM002173.1|tseidentity=Arg|araidentity=Arg|tseac=TCT|araac=(tct)|-|tsebegin=104691|tseend=104763|arabegin=104690|araend=104763|tsescore=72|arascore=125|tseintronbegin=0|tseintronend=0|araintronbegin=nointron|araintronend=nointron|
GCTCCAGTGGCCTAACGGAtAAGGCTTTGGACTTCTAATCCAAAGAtTGCGGGTTCGAAT
CCCGCCTGGAGTA
>LdonovaniBHU1220_CM002173.1_75|foundby=both|sourceOrg=LdonovaniBHU1220|sourceseq=CM002173.1|tseidentity=Ala|araidentity=Ala|tseac=TGC|araac=(tgc)|+|tsebegin=104840|tseend=104911|arabegin=104839|araend=104912|tsescore=72|arascore=117|tseintronbegin=0|tseintronend=0|araintronbegin=nointron|araintronend=nointron|
GGGCGTGTAGCTCAGTGGTAGAGCGCCTGTTTTGCATACAGGAGGcCTAGGGTTCAAACC
CCTACTCGTCCA
>LdonovaniBHU1220_CM002173.1_76|foundby=both|sourceOrg=LdonovaniBHU1220|sourceseq=CM002173.1|tseidentity=Lys|araidentity=Lys|tseac=CTT|araac=(ctt)|-|tsebegin=490228|tseend=490300|arabegin=490227|araend=490300|tsescore=86|arascore=124|tseintronbegin=0|tseintronend=0|araintronbegin=nointron|araintronend=nointron|
GCATTCCTAGCTCAGTCGGTAGAGCGCACGGCTCTTAACCGTGTGGtCGTGGGTTCGATC
CCCACGGAGTGCG
>LdonovaniBHU1220_CM002174.1_77|foundby=both|sourceOrg=LdonovaniBHU1220|sourceseq=CM002174.1|tseidentity=Asn|araidentity=Asn|tseac=GTT|araac=(gtt)|-|tsebegin=1387611|tseend=1387683|arabegin=1387610|araend=1387683|tsescore=73|arascore=118|tseintronbegin=0|tseintronend=0|araintronbegin=nointron|araintronend=nointron|
TCCTCCCTGGCGCAGTCGGCAGCGCGTTAGGCTGTTAACCTACAGGtCGTTGGTTCGAAT
CCAACGGGAGGAG
>LdonovaniBHU1220_CM002174.1_78|foundby=both|sourceOrg=LdonovaniBHU1220|sourceseq=CM002174.1|tseidentity=Pro|araidentity=Pro|tseac=CGG|araac=(cgg)|-|tsebegin=1387747|tseend=1387818|arabegin=1387747|araend=1387818|tsescore=70|arascore=124|tseintronbegin=0|tseintronend=0|araintronbegin=nointron|araintronend=nointron|
GGCCGCTTAGTCTAGTGGTATGATTCCCGCTTCGGGTGCGGGAGGtCAGGGGTTCAATTC
CCCTAGCGGCCC
>LdonovaniBHU1220_CM002174.1_79|foundby=both|sourceOrg=LdonovaniBHU1220|sourceseq=CM002174.1|tseidentity=Thr|araidentity=Thr|tseac=CGT|araac=(cgt)|+|tsebegin=1387899|tseend=1387970|arabegin=1387899|araend=1387970|tsescore=70|arascore=121|tseintronbegin=0|tseintronend=0|araintronbegin=nointron|araintronend=nointron|
GGCCGCTTAGCACAGTGGCAGTGCACCACTCTCGTAAAGTGGGGGtCGCGAGTTCGATTC
TCGCAGTGGCCT
>LdonovaniBHU1220_CM002174.1_80|foundby=both|sourceOrg=LdonovaniBHU1220|sourceseq=CM002174.1|tseidentity=Tyr|araidentity=Tyr|tseac=GTA|araac=(gta)|+|tsebegin=1388035|tseend=1388118|arabegin=1388035|araend=1388118|tsescore=72|arascore=108|tseintronbegin=1388072|tseintronend=1388082|araintronbegin=38|araintronend=49|
CCTTCTGTAGCTCAATTGGTAGAGCATGTGACTGTAGagatcgcagatATCACAGGGtCG
CTGGTTCGATTCCGGCCGGAAGGA
>LdonovaniBHU1220_CM002174.1_81|foundby=both|sourceOrg=LdonovaniBHU1220|sourceseq=CM002174.1|tseidentity=Asn|araidentity=Asn|tseac=GTT|araac=(gtt)|+|tsebegin=1388180|tseend=1388252|arabegin=1388180|araend=1388253|tsescore=73|arascore=118|tseintronbegin=0|tseintronend=0|araintronbegin=nointron|araintronend=nointron|
TCCTCCCTGGCGCAGTCGGCAGCGCGTTAGGCTGTTAACCTACAGGtCGTTGGTTCGAAT
CCAACGGGAGGAG
>LdonovaniBHU1220_CM002174.1_82|foundby=both|sourceOrg=LdonovaniBHU1220|sourceseq=CM002174.1|tseidentity=Val|araidentity=Val|tseac=AAC|araac=(aac)|-|tsebegin=482133|tseend=482206|arabegin=482132|araend=482206|tsescore=61|arascore=118|tseintronbegin=0|tseintronend=0|araintronbegin=nointron|araintronend=nointron|
GCGCGGTTGGTCTAGGTGGTtATGACGTCGCTTTAACACGGCGAAGGtCTCGGGTTCGAG
TCCCGAACTGCGTA
>LdonovaniBHU1220_CM002174.1_83|foundby=both|sourceOrg=LdonovaniBHU1220|sourceseq=CM002174.1|tseidentity=Ile|araidentity=Ile|tseac=AAT|araac=(aat)|+|tsebegin=482431|tseend=482504|arabegin=482431|araend=482505|tsescore=80|arascore=119|tseintronbegin=0|tseintronend=0|araintronbegin=nointron|araintronend=nointron|
GCTCTCATAGCTCAGTCGGTtAGAGCGTGGGTCTAATAAGCCCAAGGtCACAGGTTCGAC
CCCTGTTGGGAGCA
>LdonovaniBHU1220_CM002174.1_84|foundby=both|sourceOrg=LdonovaniBHU1220|sourceseq=CM002174.1|tseidentity=Met|araidentity=Met|tseac=CAT|araac=(cat)|+|tsebegin=482561|tseend=482633|arabegin=482561|araend=482633|tsescore=72|arascore=113|tseintronbegin=0|tseintronend=0|araintronbegin=nointron|araintronend=nointron|
GCGAGCGTAGCGCAGTCGGCAGCGCGTGGGTCTCATAATCCCAAGGtCGTGAGTTCGATC
CTCACCGGTCGCA
>LdonovaniBHU1220_CM002174.1_85|foundby=both|sourceOrg=LdonovaniBHU1220|sourceseq=CM002174.1|tseidentity=Leu|araidentity=Leu|tseac=TAG|araac=(tag)|-|tsebegin=482667|tseend=482746|arabegin=482667|araend=482746|tsescore=76|arascore=119|tseintronbegin=0|tseintronend=0|araintronbegin=nointron|araintronend=nointron|
GGCGGAGTGGCCGAGTGGTctAAGGCGCCAGATTTAGGCTCTGGTCTTTCGAGgCGTGGG
TTCGAACCCCACCTCCGTCA
>LdonovaniBHU1220_CM002174.1_86|foundby=both|sourceOrg=LdonovaniBHU1220|sourceseq=CM002174.1|tseidentity=Ser|araidentity=Ser|tseac=TGA|araac=(tga)|+|tsebegin=482821|tseend=482901|arabegin=482821|araend=482901|tsescore=71|arascore=116|tseintronbegin=0|tseintronend=0|araintronbegin=nointron|araintronend=nointron|
GTCAACATACCCAAGTGGTtACGGGGTTTGACTTGAAATCAAATGCGATCTCGCGCGCAG
GTTCGAACCCTGCTGTTGACG
>LdonovaniBHU1220_CM002176.1_91|foundby=both|sourceOrg=LdonovaniBHU1220|sourceseq=CM002176.1|tseidentity=Gly|araidentity=Gly|tseac=GCC|araac=(gcc)|+|tsebegin=1041557|tseend=1041627|arabegin=1041557|araend=1041628|tsescore=69|arascore=122|tseintronbegin=0|tseintronend=0|araintronbegin=nointron|araintronend=nointron|
GCGCAGTTGGTCTAGTGGTAGAATTCTCGCCTGCCACGCGGGAGGCCCGGGTTCGATTCC
CGGACTGCGCA
>LdonovaniBHU1220_CM002176.1_92|foundby=both|sourceOrg=LdonovaniBHU1220|sourceseq=CM002176.1|tseidentity=Thr|araidentity=Thr|tseac=AGT|araac=(agt)|-|tsebegin=1042180|tseend=1042251|arabegin=1042180|araend=1042251|tsescore=71|arascore=117|tseintronbegin=0|tseintronend=0|araintronbegin=nointron|araintronend=nointron|
GGCTGCTTAGCTCAATGGCAGAGCGCCGTCCTAGTAAGACGGAGGtCAGGGGTTCGATCC
CCCTAGCGGCCT
>LdonovaniBHU1220_CM002176.1_93|foundby=both|sourceOrg=LdonovaniBHU1220|sourceseq=CM002176.1|tseidentity=Gly|araidentity=Gly|tseac=GCC|araac=(gcc)|-|tsebegin=1042319|tseend=1042389|arabegin=1042319|araend=1042389|tsescore=69|arascore=122|tseintronbegin=0|tseintronend=0|araintronbegin=nointron|araintronend=nointron|
GCGCAGTTGGTCTAGTGGTAGAATTCTCGCCTGCCACGCGGGAGGCCCGGGTTCGATTCC
CGGACTGCGCA
>LdonovaniBHU1220_CM002176.1_94|foundby=both|sourceOrg=LdonovaniBHU1220|sourceseq=CM002176.1|tseidentity=Pro|araidentity=Pro|tseac=AGG|araac=(agg)|+|tsebegin=1042463|tseend=1042534|arabegin=1042463|araend=1042534|tsescore=66|arascore=123|tseintronbegin=0|tseintronend=0|araintronbegin=nointron|araintronend=nointron|
GGTCCAGTGGTCTAGTGGCATGATTCTCCCTTAGGGTGGGAGAGGtCCCGGGTTCAATTC
CCGGCTGGACCC
>LdonovaniBHU1220_CM002176.1_95|foundby=both|sourceOrg=LdonovaniBHU1220|sourceseq=CM002176.1|tseidentity=Gln|araidentity=Gln|tseac=CTG|araac=(ctg)|-|tsebegin=1630332|tseend=1630403|arabegin=1630331|araend=1630404|tsescore=67|arascore=119|tseintronbegin=0|tseintronend=0|araintronbegin=nointron|araintronend=nointron|
GCTCCTATAGTGTAGCGGTtATCACCTCGGACTCTGAATCCGATAaCCCTGGTTCGAGTC
CAGGTAGGAGTG
>LdonovaniBHU1220_CM002176.1_97|foundby=both|sourceOrg=LdonovaniBHU1220|sourceseq=CM002176.1|tseidentity=Cys|araidentity=Cys|tseac=GCA|araac=(gca)|+|tsebegin=2496580|tseend=2496651|arabegin=2496580|araend=2496651|tsescore=77|arascore=122|tseintronbegin=0|tseintronend=0|araintronbegin=nointron|araintronend=nointron|
GGATTCATAGCTCAGTGGTAGAGCATTCGGCTGCAGTCCGAATGGtCCCCGGTTCAAACC
CGGGTGGGTCCT
>LdonovaniBHU1220_CM002176.1_98|foundby=both|sourceOrg=LdonovaniBHU1220|sourceseq=CM002176.1|tseidentity=Leu|araidentity=Leu|tseac=AAG|araac=(aag)|-|tsebegin=2497438|tseend=2497519|arabegin=2497438|araend=2497519|tsescore=74|arascore=116|tseintronbegin=0|tseintronend=0|araintronbegin=nointron|araintronend=nointron|
GGTGAGATGGTCGAGTGGTctAAGACGTTGGATTAAGGTTCCAATCCTTTCGAGGgCGTG
GGTTCAAACCCCACTCTCATCA
>LdonovaniBHU1220_CM002176.1_99|foundby=both|sourceOrg=LdonovaniBHU1220|sourceseq=CM002176.1|tseidentity=iMet|araidentity=Met|tseac=CAT|araac=(cat)|-|tsebegin=2497581|tseend=2497652|arabegin=2497581|araend=2497652|tsescore=67|arascore=115|tseintronbegin=0|tseintronend=0|araintronbegin=nointron|araintronend=nointron|
AGCACCGTAGCGCAGTGGAAGCGCGATGGGCTCATAACCCATAGGtCGTTGGATCGAAAC
CAATCGGTGCTA
>LdonovaniBHU1220_CM002176.1_100|foundby=both|sourceOrg=LdonovaniBHU1220|sourceseq=CM002176.1|tseidentity=Pro|araidentity=Pro|tseac=TGG|araac=(tgg)|+|tsebegin=2497726|tseend=2497797|arabegin=2497726|araend=2497798|tsescore=68|arascore=122|tseintronbegin=0|tseintronend=0|araintronbegin=nointron|araintronend=nointron|
GGTCGTTTGGTCTAGTGGTATGATTCCTGTTTTGGGTACAGGAGGtCACGGGTTCAATTC
CCGTAACGACCC
>LdonovaniBHU1220_CM002176.1_101|foundby=both|sourceOrg=LdonovaniBHU1220|sourceseq=CM002176.1|tseidentity=Tyr|araidentity=Tyr|tseac=GTA|araac=(gta)|-|tsebegin=495612|tseend=495695|arabegin=495612|araend=495695|tsescore=72|arascore=108|tseintronbegin=495648|tseintronend=495658|araintronbegin=38|araintronend=49|
CCTTCTGTAGCTCAATTGGTAGAGCATGTGACTGTAGagttcgcaggtATCACAGGGtCG
CTGGTTCGATTCCGGCCGGAAGGA
>LdonovaniBHU1220_CM002176.1_102|foundby=both|sourceOrg=LdonovaniBHU1220|sourceseq=CM002176.1|tseidentity=Thr|araidentity=Thr|tseac=AGT|araac=(agt)|-|tsebegin=495777|tseend=495848|arabegin=495777|araend=495848|tsescore=71|arascore=117|tseintronbegin=0|tseintronend=0|araintronbegin=nointron|araintronend=nointron|
GGCTGCTTAGCTCAATGGCAGAGCGCCGTCCTAGTAAGACGGAGGtCAGGGGTTCGATCC
CCCTAGCGGCCT
>LdonovaniBHU1220_CM002176.1_103|foundby=both|sourceOrg=LdonovaniBHU1220|sourceseq=CM002176.1|tseidentity=Thr|araidentity=Thr|tseac=AGT|araac=(agt)|-|tsebegin=496177|tseend=496248|arabegin=496177|araend=496248|tsescore=71|arascore=117|tseintronbegin=0|tseintronend=0|araintronbegin=nointron|araintronend=nointron|
GGCTGCTTAGCTCAATGGCAGAGCGCCGTCCTAGTAAGACGGAGGtCAGGGGTTCGATCC
CCCTAGCGGCCT
>LdonovaniBHU1220_CM002176.1_104|foundby=both|sourceOrg=LdonovaniBHU1220|sourceseq=CM002176.1|tseidentity=Thr|araidentity=Thr|tseac=AGT|araac=(agt)|+|tsebegin=497126|tseend=497197|arabegin=497126|araend=497197|tsescore=71|arascore=117|tseintronbegin=0|tseintronend=0|araintronbegin=nointron|araintronend=nointron|
GGCTGCTTAGCTCAATGGCAGAGCGCCGTCCTAGTAAGACGGAGGtCAGGGGTTCGATCC
CCCTAGCGGCCT
>LdonovaniBPK282A1_Ld03_v01s1_2|foundby=both|sourceOrg=LdonovaniBPK282A1|sourceseq=Ld03_v01s1|tseidentity=Lys|araidentity=Lys|tseac=CTT|araac=(ctt)|+|tsebegin=261126|tseend=261198|arabegin=261126|araend=261198|tsescore=86|arascore=124|tseintronbegin=0|tseintronend=0|araintronbegin=nointron|araintronend=nointron|
GCATTCCTAGCTCAGTCGGTAGAGCGCACGGCTCTTAACCGTGTGGtCGTGGGTTCGATC
CCCACGGAGTGCG
>LdonovaniBPK282A1_Ld05_v01s1_3|foundby=both|sourceOrg=LdonovaniBPK282A1|sourceseq=Ld05_v01s1|tseidentity=Arg|araidentity=Arg|tseac=ACG|araac=(acg)|+|tsebegin=361082|tseend=361153|arabegin=361082|araend=361153|tsescore=72|arascore=120|tseintronbegin=0|tseintronend=0|araintronbegin=nointron|araintronend=nointron|
GTCCGTGTGGCTCAATGGAAGAGCATCTGACTACGGATCAGAGGGtTGCAGGTTCGAATC
CTGTCACGGATG
>LdonovaniBPK282A1_Ld06_v01s1_5|foundby=both|sourceOrg=LdonovaniBPK282A1|sourceseq=Ld06_v01s1|tseidentity=SeC|araidentity=SeC|tseac=TCA|araac=(tca)|-|tsebegin=70020|tseend=70107|arabegin=70020|araend=70107|tsescore=124|arascore=108|tseintronbegin=0|tseintronend=0|araintronbegin=nointron|araintronend=nointron|
GCCGCGATGAGCTCAGCTGGTGCTGGGTGCGGGCTTCAAACCCGTAGGTGAGTTGCtCTC
ACAGCCGTTCGATTCGGCCTTCGTGGCG
>LdonovaniBPK282A1_Ld07_v01s1_7|foundby=both|sourceOrg=LdonovaniBPK282A1|sourceseq=Ld07_v01s1|tseidentity=Arg|araidentity=Arg|tseac=ACG|araac=(acg)|-|tsebegin=380004|tseend=380075|arabegin=380004|araend=380075|tsescore=72|arascore=120|tseintronbegin=0|tseintronend=0|araintronbegin=nointron|araintronend=nointron|
GTCCGTGTGGCTCAATGGAAGAGCATCTGACTACGGATCAGAGGGtTGCAGGTTCGAATC
CTGTCACGGATG
>LdonovaniBPK282A1_Ld09_v01s1_8|foundby=both|sourceOrg=LdonovaniBPK282A1|sourceseq=Ld09_v01s1|tseidentity=iMet|araidentity=Met|tseac=CAT|araac=(cat)|+|tsebegin=283949|tseend=284020|arabegin=283949|araend=284020|tsescore=67|arascore=115|tseintronbegin=0|tseintronend=0|araintronbegin=nointron|araintronend=nointron|
AGCACCGTAGCGCAGTGGAAGCGCGATGGGCTCATAACCCATAGGtCGTTGGATCGAAAC
CAATCGGTGCTA
>LdonovaniBPK282A1_Ld09_v01s1_9|foundby=both|sourceOrg=LdonovaniBPK282A1|sourceseq=Ld09_v01s1|tseidentity=Leu|araidentity=Leu|tseac=CAG|araac=(cag)|+|tsebegin=284079|tseend=284161|arabegin=284079|araend=284162|tsescore=75|arascore=117|tseintronbegin=0|tseintronend=0|araintronbegin=nointron|araintronend=nointron|
GGCAAGATGGTCGAGTGGTctAAGACGTCACGTTCAGGTCGTGATCTCCCCTGGAGGCGT
GGGTTCAAACCCCACTCTTGTCA
>LdonovaniBPK282A1_Ld09_v01s1_10|foundby=both|sourceOrg=LdonovaniBPK282A1|sourceseq=Ld09_v01s1|tseidentity=Val|araidentity=Val|tseac=CAC|araac=(cac)|+|tsebegin=417090|tseend=417162|arabegin=417089|araend=417165|tsescore=65|arascore=112|tseintronbegin=0|tseintronend=0|araintronbegin=nointron|araintronend=nointron|
GCGATGGTCGTCTAGTGGTtAGGACATTCGCCTCACACGCGAGAGAtCGCGGGTTCAATC
CCCGCCCGTCGTA
>LdonovaniBPK282A1_Ld09_v01s1_11|foundby=both|sourceOrg=LdonovaniBPK282A1|sourceseq=Ld09_v01s1|tseidentity=His|araidentity=His|tseac=GTG|araac=(gtg)|+|tsebegin=417405|tseend=417475|arabegin=417405|araend=417475|tsescore=62|arascore=116|tseintronbegin=0|tseintronend=0|araintronbegin=nointron|araintronend=nointron|
GGGGAAATAGTTCAGTGGCAGAACATCAGATTGTGGCTCTGAATaCCCGGGTCCGATTCC
CGGTTTCCCCT
>LdonovaniBPK282A1_Ld09_v01s1_12|foundby=both|sourceOrg=LdonovaniBPK282A1|sourceseq=Ld09_v01s1|tseidentity=Phe|araidentity=Phe|tseac=GAA|araac=(gaa)|-|tsebegin=417654|tseend=417726|arabegin=417654|araend=417726|tsescore=91|arascore=121|tseintronbegin=0|tseintronend=0|araintronbegin=nointron|araintronend=nointron|
GCCGCGATAGCTCAGTTGGGAGAGCGTCAGACTGAAGATCTGAAGGtCCCTGGTTCGATC
CCGGGTCGCGGCA
>LdonovaniBPK282A1_Ld09_v01s1_13|foundby=both|sourceOrg=LdonovaniBPK282A1|sourceseq=Ld09_v01s1|tseidentity=Glu|araidentity=Glu|tseac=TTC|araac=(ttc)|-|tsebegin=429810|tseend=429881|arabegin=429810|araend=429881|tsescore=61|arascore=118|tseintronbegin=0|tseintronend=0|araintronbegin=nointron|araintronend=nointron|
TCCGATGTAGTATAACGGTtAGAACACCTGGCTTTCACCCAGGAGaTCCGGGTTCGATTC
CCGGTATCGGAG
>LdonovaniBPK282A1_Ld09_v01s1_14|foundby=both|sourceOrg=LdonovaniBPK282A1|sourceseq=Ld09_v01s1|tseidentity=Val|araidentity=Val|tseac=CAC|araac=(cac)|-|tsebegin=430120|tseend=430192|arabegin=430117|araend=430193|tsescore=65|arascore=112|tseintronbegin=0|tseintronend=0|araintronbegin=nointron|araintronend=nointron|
GCGATGGTCGTCTAGTGGTtAGGACATTCGCCTCACACGCGAGAGAtCGCGGGTTCAATC
CCCGCCCGTCGTA
>LdonovaniBPK282A1_Ld09_v01s1_15|foundby=both|sourceOrg=LdonovaniBPK282A1|sourceseq=Ld09_v01s1|tseidentity=Arg|araidentity=Arg|tseac=CCG|araac=(ccg)|+|tsebegin=430266|tseend=430337|arabegin=430266|araend=430338|tsescore=66|arascore=118|tseintronbegin=0|tseintronend=0|araintronbegin=nointron|araintronend=nointron|
GACGTTGTGGCGCAATGGAAGCGCGTCGGATTCCGGATCCGAAGGtTGTGGGTTCGACCC
CCATCAGCGTTG
>LdonovaniBPK282A1_Ld09_v01s1_16|foundby=both|sourceOrg=LdonovaniBPK282A1|sourceseq=Ld09_v01s1|tseidentity=His|araidentity=His|tseac=GTG|araac=(gtg)|+|tsebegin=430404|tseend=430474|arabegin=430404|araend=430474|tsescore=62|arascore=116|tseintronbegin=0|tseintronend=0|araintronbegin=nointron|araintronend=nointron|
GGGGAAATAGTTCAGTGGCAGAACATCAGATTGTGGCTCTGAATaCCCGGGTCCGATTCC
CGGTTTCCCCT
>LdonovaniBPK282A1_Ld10_v01s1_17|foundby=both|sourceOrg=LdonovaniBPK282A1|sourceseq=Ld10_v01s1|tseidentity=Lys|araidentity=Lys|tseac=CTT|araac=(ctt)|+|tsebegin=519824|tseend=519896|arabegin=519824|araend=519897|tsescore=86|arascore=124|tseintronbegin=0|tseintronend=0|araintronbegin=nointron|araintronend=nointron|
GCATTCCTAGCTCAGTCGGTAGAGCGCACGGCTCTTAACCGTGTGGtCGTGGGTTCGATC
CCCACGGAGTGCG
>LdonovaniBPK282A1_Ld10_v01s1_18|foundby=both|sourceOrg=LdonovaniBPK282A1|sourceseq=Ld10_v01s1|tseidentity=Gly|araidentity=Gly|tseac=GCC|araac=(gcc)|-|tsebegin=519965|tseend=520035|arabegin=519965|araend=520035|tsescore=69|arascore=122|tseintronbegin=0|tseintronend=0|araintronbegin=nointron|araintronend=nointron|
GCGCAGTTGGTCTAGTGGTAGAATTCTCGCCTGCCACGCGGGAGGCCCGGGTTCGATTCC
CGGACTGCGCA
>LdonovaniBPK282A1_Ld10_v01s1_19|foundby=both|sourceOrg=LdonovaniBPK282A1|sourceseq=Ld10_v01s1|tseidentity=Asn|araidentity=Asn|tseac=GTT|araac=(gtt)|-|tsebegin=520095|tseend=520167|arabegin=520095|araend=520167|tsescore=73|arascore=118|tseintronbegin=0|tseintronend=0|araintronbegin=nointron|araintronend=nointron|
TCCTCCCTGGCGCAGTCGGCAGCGCGTTAGGCTGTTAACCTACAGGtCGTTGGTTCGAAT
CCAACGGGAGGAG
>LdonovaniBPK282A1_Ld11_v01s1_20|foundby=both|sourceOrg=LdonovaniBPK282A1|sourceseq=Ld11_v01s1|tseidentity=Leu|araidentity=Leu|tseac=AAG|araac=(aag)|-|tsebegin=156707|tseend=156788|arabegin=156707|araend=156788|tsescore=74|arascore=116|tseintronbegin=0|tseintronend=0|araintronbegin=nointron|araintronend=nointron|
GGTGAGATGGTCGAGTGGTctAAGACGTTGGATTAAGGTTCCAATCCTTTCGAGGgCGTG
GGTTCAAACCCCACTCTCATCA
>LdonovaniBPK282A1_Ld11_v01s1_21|foundby=both|sourceOrg=LdonovaniBPK282A1|sourceseq=Ld11_v01s1|tseidentity=Ala|araidentity=Ala|tseac=CGC|araac=(cgc)|+|tsebegin=156862|tseend=156933|arabegin=156862|araend=156934|tsescore=73|arascore=119|tseintronbegin=0|tseintronend=0|araintronbegin=nointron|araintronend=nointron|
GGGCGTGTAGCTCAGTGGTAGAGCGTCCGTTTCGCATACGGAAGGcCTAGGGTTCGATCC
CCTACTCGTCCA
>LdonovaniBPK282A1_Ld11_v01s1_22|foundby=both|sourceOrg=LdonovaniBPK282A1|sourceseq=Ld11_v01s1|tseidentity=Ala|araidentity=Ala|tseac=CGC|araac=(cgc)|+|tsebegin=157196|tseend=157267|arabegin=157196|araend=157268|tsescore=73|arascore=119|tseintronbegin=0|tseintronend=0|araintronbegin=nointron|araintronend=nointron|
GGGCGTGTAGCTCAGTGGTAGAGCGTCCGTTTCGCATACGGAAGGcCTAGGGTTCGATCC
CCTACTCGTCCA
>LdonovaniBPK282A1_Ld11_v01s1_23|foundby=both|sourceOrg=LdonovaniBPK282A1|sourceseq=Ld11_v01s1|tseidentity=Leu|araidentity=Leu|tseac=AAG|araac=(aag)|-|tsebegin=207770|tseend=207851|arabegin=207770|araend=207851|tsescore=74|arascore=116|tseintronbegin=0|tseintronend=0|araintronbegin=nointron|araintronend=nointron|
GGTGAGATGGTCGAGTGGTctAAGACGTTGGATTAAGGTTCCAATCCTTTCGAGGgCGTG
GGTTCAAACCCCACTCTCATCA
>LdonovaniBPK282A1_Ld11_v01s1_24|foundby=both|sourceOrg=LdonovaniBPK282A1|sourceseq=Ld11_v01s1|tseidentity=Ala|araidentity=Ala|tseac=CGC|araac=(cgc)|+|tsebegin=207925|tseend=207996|arabegin=207925|araend=207997|tsescore=73|arascore=119|tseintronbegin=0|tseintronend=0|araintronbegin=nointron|araintronend=nointron|
GGGCGTGTAGCTCAGTGGTAGAGCGTCCGTTTCGCATACGGAAGGcCTAGGGTTCGATCC
CCTACTCGTCCA
>LdonovaniBPK282A1_Ld11_v01s1_25|foundby=both|sourceOrg=LdonovaniBPK282A1|sourceseq=Ld11_v01s1|tseidentity=Gly|araidentity=Gly|tseac=CCC|araac=(ccc)|+|tsebegin=208055|tseend=208125|arabegin=208055|araend=208125|tsescore=72|arascore=122|tseintronbegin=0|tseintronend=0|araintronbegin=nointron|araintronend=nointron|
GCGCCGCTGGTCTAGTGGCATGATGGTACCCTCCCAAGGTATTGaCCCGGGTTCGATTCC
CGGGCGGCGCA
>LdonovaniBPK282A1_Ld11_v01s1_26|foundby=both|sourceOrg=LdonovaniBPK282A1|sourceseq=Ld11_v01s1|tseidentity=Met|araidentity=Met|tseac=CAT|araac=(cat)|-|tsebegin=371701|tseend=371773|arabegin=371701|araend=371773|tsescore=72|arascore=113|tseintronbegin=0|tseintronend=0|araintronbegin=nointron|araintronend=nointron|
GCGAGCGTAGCGCAGTCGGCAGCGCGTGGGTCTCATAATCCCAAGGtCGTGAGTTCGATC
CTCACCGGTCGCA
>LdonovaniBPK282A1_Ld11_v01s1_27|foundby=both|sourceOrg=LdonovaniBPK282A1|sourceseq=Ld11_v01s1|tseidentity=Arg|araidentity=Arg|tseac=ACG|araac=(acg)|+|tsebegin=371849|tseend=371920|arabegin=371848|araend=371921|tsescore=72|arascore=120|tseintronbegin=0|tseintronend=0|araintronbegin=nointron|araintronend=nointron|
GTCCGTGTGGCTCAATGGAAGAGCATCTGACTACGGATCAGAGGGtTGCAGGTTCGAATC
CTGTCACGGATG
>LdonovaniBPK282A1_Ld11_v01s1_28|foundby=both|sourceOrg=LdonovaniBPK282A1|sourceseq=Ld11_v01s1|tseidentity=Arg|araidentity=Arg|tseac=ACG|araac=(acg)|+|tsebegin=372396|tseend=372467|arabegin=372395|araend=372468|tsescore=72|arascore=120|tseintronbegin=0|tseintronend=0|araintronbegin=nointron|araintronend=nointron|
GTCCGTGTGGCTCAATGGAAGAGCATCTGACTACGGATCAGAGGGtTGCAGGTTCGAATC
CTGTCACGGATG
>LdonovaniBPK282A1_Ld15_v01s1_32|foundby=both|sourceOrg=LdonovaniBPK282A1|sourceseq=Ld15_v01s1|tseidentity=Asp|araidentity=Asp|tseac=GTC|araac=(gtc)|+|tsebegin=312760|tseend=312831|arabegin=312760|araend=312832|tsescore=70|arascore=124|tseintronbegin=0|tseintronend=0|araintronbegin=nointron|araintronend=nointron|
TTCTCGGTAGTATAGTGGTtAGTATACCCGCCTGTCACGCGGGTGaCCCGGGTTCAATTC
CCGGCCGGGAAG
>LdonovaniBPK282A1_Ld15_v01s1_33|foundby=both|sourceOrg=LdonovaniBPK282A1|sourceseq=Ld15_v01s1|tseidentity=Glu|araidentity=Glu|tseac=CTC|araac=(ctc)|-|tsebegin=312872|tseend=312943|arabegin=312871|araend=312944|tsescore=65|arascore=118|tseintronbegin=0|tseintronend=0|araintronbegin=nointron|araintronend=nointron|
TCCGATGTGGTATAGTGGAtAGAACAAGCGGCTCTCACCCGCTAGaCCCGGGTTCGATCC
CCGGCATCGGAA
>LdonovaniBPK282A1_Ld16_v01s1_34|foundby=both|sourceOrg=LdonovaniBPK282A1|sourceseq=Ld16_v01s1|tseidentity=Gln|araidentity=Gln|tseac=CTG|araac=(ctg)|-|tsebegin=445957|tseend=446028|arabegin=445955|araend=446029|tsescore=67|arascore=119|tseintronbegin=0|tseintronend=0|araintronbegin=nointron|araintronend=nointron|
GCTCCTATAGTGTAGCGGTtATCACCTCGGACTCTGAATCCGATAaCCCTGGTTCGAGTC
CAGGTAGGAGTG
>LdonovaniBPK282A1_Ld17_v01s1_35|foundby=both|sourceOrg=LdonovaniBPK282A1|sourceseq=Ld17_v01s1|tseidentity=Asp|araidentity=Asp|tseac=GTC|araac=(gtc)|-|tsebegin=328838|tseend=328909|arabegin=328837|araend=328909|tsescore=70|arascore=124|tseintronbegin=0|tseintronend=0|araintronbegin=nointron|araintronend=nointron|
TTCTCGGTAGTATAGTGGTtAGTATACCCGCCTGTCACGCGGGTGaCCCGGGTTCAATTC
CCGGCCGGGAAG
>LdonovaniBPK282A1_Ld17_v01s1_36|foundby=both|sourceOrg=LdonovaniBPK282A1|sourceseq=Ld17_v01s1|tseidentity=Ser|araidentity=Ser|tseac=GCT|araac=(gct)|+|tsebegin=328986|tseend=329066|arabegin=328986|araend=329067|tsescore=77|arascore=121|tseintronbegin=0|tseintronend=0|araintronbegin=nointron|araintronend=nointron|
GCAAATGTGGCCGAGTGGTtAAGGCGCCTGCCTGCTAAGCAGGTGTGATCTCACGCGAAG
GTTCGAACCCTTCCGTTTGCG
>LdonovaniBPK282A1_Ld17_v01s1_37|foundby=both|sourceOrg=LdonovaniBPK282A1|sourceseq=Ld17_v01s1|tseidentity=Ala|araidentity=Ala|tseac=AGC|araac=(agc)|+|tsebegin=329127|tseend=329199|arabegin=329126|araend=329201|tsescore=54|arascore=108|tseintronbegin=0|tseintronend=0|araintronbegin=nointron|araintronend=nointron|
GGGGATGTAGCTCAGATGGTAGAGCGACCGCTTAGCATGCGGTAGGtATTGGGATCGATA
CCCAACTTCTCCA
>LdonovaniBPK282A1_Ld21_v01s1_41|foundby=both|sourceOrg=LdonovaniBPK282A1|sourceseq=Ld21_v01s1|tseidentity=Ser|araidentity=Ser|tseac=GCT|araac=(gct)|-|tsebegin=163818|tseend=163898|arabegin=163818|araend=163898|tsescore=79|arascore=123|tseintronbegin=0|tseintronend=0|araintronbegin=nointron|araintronend=nointron|
GCAAACGTGGCCGAGTGGTtAAGGCGCCTGCCTGCTAAGCAGGTGTGATCTCACGCGAAG
GTTCGAACCCTTCCGTTTGCG
>LdonovaniBPK282A1_Ld21_v01s1_43|foundby=both|sourceOrg=LdonovaniBPK282A1|sourceseq=Ld21_v01s1|tseidentity=Pro|araidentity=Pro|tseac=AGG|araac=(agg)|+|tsebegin=447690|tseend=447761|arabegin=447690|araend=447761|tsescore=66|arascore=123|tseintronbegin=0|tseintronend=0|araintronbegin=nointron|araintronend=nointron|
GGTCCAGTGGTCTAGTGGCATGATTCTCCCTTAGGGTGGGAGAGGtCCCGGGTTCAATTC
CCGGCTGGACCC
>LdonovaniBPK282A1_Ld21_v01s1_44|foundby=both|sourceOrg=LdonovaniBPK282A1|sourceseq=Ld21_v01s1|tseidentity=Val|araidentity=Val|tseac=AAC|araac=(aac)|+|tsebegin=447893|tseend=447966|arabegin=447893|araend=447967|tsescore=61|arascore=118|tseintronbegin=0|tseintronend=0|araintronbegin=nointron|araintronend=nointron|
GCGCGGTTGGTCTAGGTGGTtATGACGTCGCTTTAACACGGCGAAGGtCTCGGGTTCGAG
TCCCGAACTGCGTA
>LdonovaniBPK282A1_Ld21_v01s1_45|foundby=both|sourceOrg=LdonovaniBPK282A1|sourceseq=Ld21_v01s1|tseidentity=Lys|araidentity=Lys|tseac=CTT|araac=(ctt)|+|tsebegin=448030|tseend=448102|arabegin=448030|araend=448103|tsescore=86|arascore=124|tseintronbegin=0|tseintronend=0|araintronbegin=nointron|araintronend=nointron|
GCATTCCTAGCTCAGTCGGTAGAGCGCACGGCTCTTAACCGTGTGGtCGTGGGTTCGATC
CCCACGGAGTGCG
>LdonovaniBPK282A1_Ld23_v01s1_46|foundby=both|sourceOrg=LdonovaniBPK282A1|sourceseq=Ld23_v01s1|tseidentity=Ile|araidentity=Ile|tseac=TAT|araac=(tat)|+|tsebegin=228780|tseend=228853|arabegin=228780|araend=228854|tsescore=80|arascore=118|tseintronbegin=0|tseintronend=0|araintronbegin=nointron|araintronend=nointron|
GCTCCCGTGGTCTAGTTGGTtAGGACGCTGGTCTTATGAACCGGATGtCGCGGGTTCGAG
CCCCGCCGGGAGCA
>LdonovaniBPK282A1_Ld23_v01s1_47|foundby=both|sourceOrg=LdonovaniBPK282A1|sourceseq=Ld23_v01s1|tseidentity=Val|araidentity=Val|tseac=TAC|araac=(tac)|-|tsebegin=228898|tseend=228970|arabegin=228898|araend=228970|tsescore=71|arascore=111|tseintronbegin=0|tseintronend=0|araintronbegin=nointron|araintronend=nointron|
GCGTGGGTGATCTAGTGGTtATGATGTCTGCTTTACACGCAGAACGtCGCGGGTTCGAAC
CCCGCCCCGCGTA
>LdonovaniBPK282A1_Ld23_v01s1_48|foundby=both|sourceOrg=LdonovaniBPK282A1|sourceseq=Ld23_v01s1|tseidentity=Gln|araidentity=Gln|tseac=TTG|araac=(ttg)|-|tsebegin=229039|tseend=229110|arabegin=229038|araend=229110|tsescore=80|arascore=124|tseintronbegin=0|tseintronend=0|araintronbegin=nointron|araintronend=nointron|
GGTCCTATAGTGTAGTGGTtATCACTTCGGACTTTGAATCCGAAAaCCCAGGTTCGAATC
CTGGTAGGACCA
>LdonovaniBPK282A1_Ld23_v01s1_49|foundby=both|sourceOrg=LdonovaniBPK282A1|sourceseq=Ld23_v01s1|tseidentity=Arg|araidentity=Arg|tseac=ACG|araac=(acg)|-|tsebegin=229352|tseend=229423|arabegin=229351|araend=229424|tsescore=72|arascore=120|tseintronbegin=0|tseintronend=0|araintronbegin=nointron|araintronend=nointron|
GTCCGTGTGGCTCAATGGAAGAGCATCTGACTACGGATCAGAGGGtTGCAGGTTCGAATC
CTGTCACGGATG
>LdonovaniBPK282A1_Ld23_v01s1_50|foundby=both|sourceOrg=LdonovaniBPK282A1|sourceseq=Ld23_v01s1|tseidentity=Leu|araidentity=Leu|tseac=CAG|araac=(cag)|-|tsebegin=229646|tseend=229728|arabegin=229645|araend=229729|tsescore=75|arascore=117|tseintronbegin=0|tseintronend=0|araintronbegin=nointron|araintronend=nointron|
GGCAAGATGGTCGAGTGGTctAAGACGTCACGTTCAGGTCGTGATCTCCCCTGGAGGCGT
GGGTTCAAACCCCACTCTTGTCA
>LdonovaniBPK282A1_Ld23_v01s1_51|foundby=both|sourceOrg=LdonovaniBPK282A1|sourceseq=Ld23_v01s1|tseidentity=Thr|araidentity=Thr|tseac=TGT|araac=(tgt)|-|tsebegin=229786|tseend=229857|arabegin=229785|araend=229858|tsescore=72|arascore=120|tseintronbegin=0|tseintronend=0|araintronbegin=nointron|araintronend=nointron|
GGCCGCTTAGCACAGTGGCAGTGCACTGGTCTTGTAAACCAGGGGtCCCGAGTTCAATTC
TCGGAGTGGCCT
>LdonovaniBPK282A1_Ld23_v01s1_52|foundby=both|sourceOrg=LdonovaniBPK282A1|sourceseq=Ld23_v01s1|tseidentity=Arg|araidentity=Arg|tseac=TCG|araac=(tcg)|+|tsebegin=229930|tseend=230001|arabegin=229930|araend=230001|tsescore=73|arascore=121|tseintronbegin=0|tseintronend=0|araintronbegin=nointron|araintronend=nointron|
GGCCTCTTGGCGCAATGGAAGCGCATCAGACTTCGGATCTGAGGGtTGCAGGTTCGAGTC
CTGCAGGGGTCG
>LdonovaniBPK282A1_Ld23_v01s1_53|foundby=both|sourceOrg=LdonovaniBPK282A1|sourceseq=Ld23_v01s1|tseidentity=Lys|araidentity=Lys|tseac=TTT|araac=(ttt)|+|tsebegin=230316|tseend=230388|arabegin=230315|araend=230389|tsescore=82|arascore=120|tseintronbegin=0|tseintronend=0|araintronbegin=nointron|araintronend=nointron|
GCACTTCTAGCTCAGTTGGTAGAGCGCGTGGCTTTTAACCTCGTGGtCGTGGGTTCGAGC
CCCACGGAGTGCG
>LdonovaniBPK282A1_Ld23_v01s1_54|foundby=both|sourceOrg=LdonovaniBPK282A1|sourceseq=Ld23_v01s1|tseidentity=Gly|araidentity=Gly|tseac=TCC|araac=(tcc)|-|tsebegin=230438|tseend=230509|arabegin=230437|araend=230509|tsescore=66|arascore=116|tseintronbegin=0|tseintronend=0|araintronbegin=nointron|araintronend=nointron|
GCAATTGTGGTCCAACGGTtAAGATCCCCGCCTTCCAAGCGGGTGaCCCGGGTTCGACTC
CCGGCAATTGCA
>LdonovaniBPK282A1_Ld23_v01s1_55|foundby=both|sourceOrg=LdonovaniBPK282A1|sourceseq=Ld23_v01s1|tseidentity=Trp|araidentity=Trp|tseac=CCA|araac=(cca)|+|tsebegin=230585|tseend=230656|arabegin=230585|araend=230656|tsescore=77|arascore=116|tseintronbegin=0|tseintronend=0|araintronbegin=nointron|araintronend=nointron|
GGGGGCTTAGCTCAGTGGTAGAGCATTGGATTCCAAATCCAGGGGtCGTAGGTTCAATCC
CTGCAGCCCTCA
>LdonovaniBPK282A1_Ld24_v01s1_57|foundby=both|sourceOrg=LdonovaniBPK282A1|sourceseq=Ld24_v01s1|tseidentity=Pro|araidentity=Pro|tseac=CGG|araac=(cgg)|+|tsebegin=216780|tseend=216851|arabegin=216780|araend=216851|tsescore=70|arascore=124|tseintronbegin=0|tseintronend=0|araintronbegin=nointron|araintronend=nointron|
GGCCGCTTAGTCTAGTGGTATGATTCCCGCTTCGGGTGCGGGAGGtCAGGGGTTCAATTC
CCCTAGCGGCCC
>LdonovaniBPK282A1_Ld24_v01s1_58|foundby=both|sourceOrg=LdonovaniBPK282A1|sourceseq=Ld24_v01s1|tseidentity=Gln|araidentity=Gln|tseac=CTG|araac=(ctg)|+|tsebegin=658796|tseend=658867|arabegin=658796|araend=658868|tsescore=67|arascore=119|tseintronbegin=0|tseintronend=0|araintronbegin=nointron|araintronend=nointron|
GCTCCTATAGTGTAGCGGTtATCACCTCGGACTCTGAATCCGATAaCCCTGGTTCGAGTC
CAGGTAGGAGTG
>LdonovaniBPK282A1_Ld24_v01s1_59|foundby=both|sourceOrg=LdonovaniBPK282A1|sourceseq=Ld24_v01s1|tseidentity=Leu|araidentity=Leu|tseac=TAA|araac=(taa)|-|tsebegin=659078|tseend=659159|arabegin=659078|araend=659159|tsescore=62|arascore=111|tseintronbegin=0|tseintronend=0|araintronbegin=nointron|araintronend=nointron|
GCTGGGGTTCCCGAGTTGGTcaAAGGGGTGAGACTTAAGTTCTCATGCGCAAGCTtCGTG
GGTTCGAACCCCACCTCCAGCA
>LdonovaniBPK282A1_Ld24_v01s1_60|foundby=both|sourceOrg=LdonovaniBPK282A1|sourceseq=Ld24_v01s1|tseidentity=Ile|araidentity=Ile|tseac=AAT|araac=(aat)|+|tsebegin=659246|tseend=659319|arabegin=659246|araend=659320|tsescore=80|arascore=119|tseintronbegin=0|tseintronend=0|araintronbegin=nointron|araintronend=nointron|
GCTCTCATAGCTCAGTCGGTtAGAGCGTGGGTCTAATAAGCCCAAGGtCACAGGTTCGAC
CCCTGTTGGGAGCA
>LdonovaniBPK282A1_Ld24_v01s1_61|foundby=both|sourceOrg=LdonovaniBPK282A1|sourceseq=Ld24_v01s1|tseidentity=Asp|araidentity=Asp|tseac=GTC|araac=(gtc)|-|tsebegin=715730|tseend=715801|arabegin=715730|araend=715801|tsescore=70|arascore=124|tseintronbegin=0|tseintronend=0|araintronbegin=nointron|araintronend=nointron|
TTCTCGGTAGTATAGTGGTtAGTATACCCGCCTGTCACGCGGGTGaCCCGGGTTCAATTC
CCGGCCGGGAAG
>LdonovaniBPK282A1_Ld29_v01s1_64|foundby=both|sourceOrg=LdonovaniBPK282A1|sourceseq=Ld29_v01s1|tseidentity=Leu|araidentity=Leu|tseac=CAA|araac=(caa)|-|tsebegin=844984|tseend=845065|arabegin=844983|araend=845065|tsescore=77|arascore=117|tseintronbegin=0|tseintronend=0|araintronbegin=nointron|araintronend=nointron|
GGCAGGATGGCCGAGTGGTctAAGGCGGGAGACTCAAGTTCTCTTCTATTCGTAGGCGCG
GGTTCGAACCCCGCTCCTGTCA
>LdonovaniBPK282A1_Ld29_v01s1_65|foundby=both|sourceOrg=LdonovaniBPK282A1|sourceseq=Ld29_v01s1|tseidentity=Ser|araidentity=Ser|tseac=CGA|araac=(cga)|-|tsebegin=845125|tseend=845205|arabegin=845125|araend=845205|tsescore=67|arascore=119|tseintronbegin=0|tseintronend=0|araintronbegin=nointron|araintronend=nointron|
GTCATCATACCCAAGTGGTtACGGGGGTTGACTCGAAATCAACTGCGATCTCGCGCGCAG
GTTCGAATCCTGCTGATGACG
>LdonovaniBPK282A1_Ld30_v01s1_66|foundby=both|sourceOrg=LdonovaniBPK282A1|sourceseq=Ld30_v01s1|tseidentity=Thr|araidentity=Thr|tseac=CGT|araac=(cgt)|-|tsebegin=761888|tseend=761959|arabegin=761888|araend=761959|tsescore=70|arascore=121|tseintronbegin=0|tseintronend=0|araintronbegin=nointron|araintronend=nointron|
GGCCGCTTAGCACAGTGGCAGTGCACCACTCTCGTAAAGTGGGGGtCGCGAGTTCGATTC
TCGCAGTGGCCT
>LdonovaniBPK282A1_Ld31_v01s1_67|foundby=both|sourceOrg=LdonovaniBPK282A1|sourceseq=Ld31_v01s1|tseidentity=Phe|araidentity=Phe|tseac=GAA|araac=(gaa)|+|tsebegin=1329549|tseend=1329621|arabegin=1329549|araend=1329621|tsescore=91|arascore=121|tseintronbegin=0|tseintronend=0|araintronbegin=nointron|araintronend=nointron|
GCCGCGATAGCTCAGTTGGGAGAGCGTCAGACTGAAGATCTGAAGGtCCCTGGTTCGATC
CCGGGTCGCGGCA
>LdonovaniBPK282A1_Ld31_v01s1_68|foundby=both|sourceOrg=LdonovaniBPK282A1|sourceseq=Ld31_v01s1|tseidentity=Ser|araidentity=Ser|tseac=AGA|araac=(aga)|-|tsebegin=1329656|tseend=1329736|arabegin=1329655|araend=1329736|tsescore=69|arascore=119|tseintronbegin=0|tseintronend=0|araintronbegin=nointron|araintronend=nointron|
GTCACCATACCCAAGTGGTtACGGGGACTGACTAGAAATCAGTTGCGATCTCGCGCGCAG
GTTCGAATCCTGCTGGTGACG
>LdonovaniBPK282A1_Ld31_v01s1_69|foundby=both|sourceOrg=LdonovaniBPK282A1|sourceseq=Ld31_v01s1|tseidentity=Ala|araidentity=Ala|tseac=AGC|araac=(agc)|+|tsebegin=209170|tseend=209242|arabegin=209170|araend=209242|tsescore=54|arascore=108|tseintronbegin=0|tseintronend=0|araintronbegin=nointron|araintronend=nointron|
GGGGATGTAGCTCAGATGGTAGAGCGACCGCTTAGCATGCGGTAGGtATTGGGATCGATA
CCCAACTTCTCCA
>LdonovaniBPK282A1_Ld31_v01s1_70|foundby=both|sourceOrg=LdonovaniBPK282A1|sourceseq=Ld31_v01s1|tseidentity=Gly|araidentity=Gly|tseac=GCC|araac=(gcc)|+|tsebegin=495813|tseend=495883|arabegin=495813|araend=495885|tsescore=69|arascore=122|tseintronbegin=0|tseintronend=0|araintronbegin=nointron|araintronend=nointron|
GCGCAGTTGGTCTAGTGGTAGAATTCTCGCCTGCCACGCGGGAGGCCCGGGTTCGATTCC
CGGACTGCGCA
>LdonovaniBPK282A1_Ld31_v01s1_71|foundby=both|sourceOrg=LdonovaniBPK282A1|sourceseq=Ld31_v01s1|tseidentity=Glu|araidentity=Glu|tseac=CTC|araac=(ctc)|-|tsebegin=495935|tseend=496006|arabegin=495934|araend=496007|tsescore=65|arascore=118|tseintronbegin=0|tseintronend=0|araintronbegin=nointron|araintronend=nointron|
TCCGATGTGGTATAGTGGAtAGAACAAGCGGCTCTCACCCGCTAGaCCCGGGTTCGATCC
CCGGCATCGGAA
>LdonovaniBPK282A1_Ld33_v01s1_74|foundby=both|sourceOrg=LdonovaniBPK282A1|sourceseq=Ld33_v01s1|tseidentity=Arg|araidentity=Arg|tseac=CCT|araac=(cct)|-|tsebegin=104561|tseend=104633|arabegin=104560|araend=104633|tsescore=76|arascore=118|tseintronbegin=0|tseintronend=0|araintronbegin=nointron|araintronend=nointron|
GCCCTTGTAGCCTAATGGAtATGGCGTTTGCTTCCTAAGCAAAAGGtTGCGGGTTCGAGT
CCCGCCAGGGGTA
>LdonovaniBPK282A1_Ld33_v01s1_75|foundby=both|sourceOrg=LdonovaniBPK282A1|sourceseq=Ld33_v01s1|tseidentity=Arg|araidentity=Arg|tseac=TCT|araac=(tct)|-|tsebegin=104693|tseend=104765|arabegin=104692|araend=104765|tsescore=72|arascore=125|tseintronbegin=0|tseintronend=0|araintronbegin=nointron|araintronend=nointron|
GCTCCAGTGGCCTAACGGAtAAGGCTTTGGACTTCTAATCCAAAGAtTGCGGGTTCGAAT
CCCGCCTGGAGTA
>LdonovaniBPK282A1_Ld33_v01s1_76|foundby=both|sourceOrg=LdonovaniBPK282A1|sourceseq=Ld33_v01s1|tseidentity=Ala|araidentity=Ala|tseac=TGC|araac=(tgc)|+|tsebegin=104842|tseend=104913|arabegin=104841|araend=104914|tsescore=72|arascore=117|tseintronbegin=0|tseintronend=0|araintronbegin=nointron|araintronend=nointron|
GGGCGTGTAGCTCAGTGGTAGAGCGCCTGTTTTGCATACAGGAGGcCTAGGGTTCAAACC
CCTACTCGTCCA
>LdonovaniBPK282A1_Ld33_v01s1_77|foundby=both|sourceOrg=LdonovaniBPK282A1|sourceseq=Ld33_v01s1|tseidentity=Lys|araidentity=Lys|tseac=CTT|araac=(ctt)|-|tsebegin=490230|tseend=490302|arabegin=490229|araend=490302|tsescore=86|arascore=124|tseintronbegin=0|tseintronend=0|araintronbegin=nointron|araintronend=nointron|
GCATTCCTAGCTCAGTCGGTAGAGCGCACGGCTCTTAACCGTGTGGtCGTGGGTTCGATC
CCCACGGAGTGCG
>LdonovaniBPK282A1_Ld34_v01s1_78|foundby=both|sourceOrg=LdonovaniBPK282A1|sourceseq=Ld34_v01s1|tseidentity=Asn|araidentity=Asn|tseac=GTT|araac=(gtt)|-|tsebegin=1387611|tseend=1387683|arabegin=1387610|araend=1387683|tsescore=73|arascore=118|tseintronbegin=0|tseintronend=0|araintronbegin=nointron|araintronend=nointron|
TCCTCCCTGGCGCAGTCGGCAGCGCGTTAGGCTGTTAACCTACAGGtCGTTGGTTCGAAT
CCAACGGGAGGAG
>LdonovaniBPK282A1_Ld34_v01s1_79|foundby=both|sourceOrg=LdonovaniBPK282A1|sourceseq=Ld34_v01s1|tseidentity=Pro|araidentity=Pro|tseac=CGG|araac=(cgg)|-|tsebegin=1387747|tseend=1387818|arabegin=1387747|araend=1387818|tsescore=70|arascore=124|tseintronbegin=0|tseintronend=0|araintronbegin=nointron|araintronend=nointron|
GGCCGCTTAGTCTAGTGGTATGATTCCCGCTTCGGGTGCGGGAGGtCAGGGGTTCAATTC
CCCTAGCGGCCC
>LdonovaniBPK282A1_Ld34_v01s1_80|foundby=both|sourceOrg=LdonovaniBPK282A1|sourceseq=Ld34_v01s1|tseidentity=Thr|araidentity=Thr|tseac=CGT|araac=(cgt)|+|tsebegin=1387899|tseend=1387970|arabegin=1387899|araend=1387970|tsescore=70|arascore=121|tseintronbegin=0|tseintronend=0|araintronbegin=nointron|araintronend=nointron|
GGCCGCTTAGCACAGTGGCAGTGCACCACTCTCGTAAAGTGGGGGtCGCGAGTTCGATTC
TCGCAGTGGCCT
>LdonovaniBPK282A1_Ld34_v01s1_81|foundby=both|sourceOrg=LdonovaniBPK282A1|sourceseq=Ld34_v01s1|tseidentity=Tyr|araidentity=Tyr|tseac=GTA|araac=(gta)|+|tsebegin=1388035|tseend=1388118|arabegin=1388035|araend=1388118|tsescore=72|arascore=108|tseintronbegin=1388072|tseintronend=1388082|araintronbegin=38|araintronend=49|
CCTTCTGTAGCTCAATTGGTAGAGCATGTGACTGTAGagatcgcagatATCACAGGGtCG
CTGGTTCGATTCCGGCCGGAAGGA
>LdonovaniBPK282A1_Ld34_v01s1_82|foundby=both|sourceOrg=LdonovaniBPK282A1|sourceseq=Ld34_v01s1|tseidentity=Asn|araidentity=Asn|tseac=GTT|araac=(gtt)|+|tsebegin=1388180|tseend=1388252|arabegin=1388180|araend=1388253|tsescore=73|arascore=118|tseintronbegin=0|tseintronend=0|araintronbegin=nointron|araintronend=nointron|
TCCTCCCTGGCGCAGTCGGCAGCGCGTTAGGCTGTTAACCTACAGGtCGTTGGTTCGAAT
CCAACGGGAGGAG
>LdonovaniBPK282A1_Ld34_v01s1_83|foundby=both|sourceOrg=LdonovaniBPK282A1|sourceseq=Ld34_v01s1|tseidentity=Val|araidentity=Val|tseac=AAC|araac=(aac)|-|tsebegin=482133|tseend=482206|arabegin=482132|araend=482206|tsescore=61|arascore=118|tseintronbegin=0|tseintronend=0|araintronbegin=nointron|araintronend=nointron|
GCGCGGTTGGTCTAGGTGGTtATGACGTCGCTTTAACACGGCGAAGGtCTCGGGTTCGAG
TCCCGAACTGCGTA
>LdonovaniBPK282A1_Ld34_v01s1_84|foundby=both|sourceOrg=LdonovaniBPK282A1|sourceseq=Ld34_v01s1|tseidentity=Ile|araidentity=Ile|tseac=AAT|araac=(aat)|+|tsebegin=482431|tseend=482504|arabegin=482431|araend=482505|tsescore=80|arascore=119|tseintronbegin=0|tseintronend=0|araintronbegin=nointron|araintronend=nointron|
GCTCTCATAGCTCAGTCGGTtAGAGCGTGGGTCTAATAAGCCCAAGGtCACAGGTTCGAC
CCCTGTTGGGAGCA
>LdonovaniBPK282A1_Ld34_v01s1_85|foundby=both|sourceOrg=LdonovaniBPK282A1|sourceseq=Ld34_v01s1|tseidentity=Met|araidentity=Met|tseac=CAT|araac=(cat)|+|tsebegin=482561|tseend=482633|arabegin=482561|araend=482633|tsescore=72|arascore=113|tseintronbegin=0|tseintronend=0|araintronbegin=nointron|araintronend=nointron|
GCGAGCGTAGCGCAGTCGGCAGCGCGTGGGTCTCATAATCCCAAGGtCGTGAGTTCGATC
CTCACCGGTCGCA
>LdonovaniBPK282A1_Ld34_v01s1_86|foundby=both|sourceOrg=LdonovaniBPK282A1|sourceseq=Ld34_v01s1|tseidentity=Leu|araidentity=Leu|tseac=TAG|araac=(tag)|-|tsebegin=482667|tseend=482746|arabegin=482667|araend=482746|tsescore=76|arascore=119|tseintronbegin=0|tseintronend=0|araintronbegin=nointron|araintronend=nointron|
GGCGGAGTGGCCGAGTGGTctAAGGCGCCAGATTTAGGCTCTGGTCTTTCGAGgCGTGGG
TTCGAACCCCACCTCCGTCA
>LdonovaniBPK282A1_Ld34_v01s1_87|foundby=both|sourceOrg=LdonovaniBPK282A1|sourceseq=Ld34_v01s1|tseidentity=Ser|araidentity=Ser|tseac=TGA|araac=(tga)|+|tsebegin=482821|tseend=482901|arabegin=482821|araend=482901|tsescore=71|arascore=116|tseintronbegin=0|tseintronend=0|araintronbegin=nointron|araintronend=nointron|
GTCAACATACCCAAGTGGTtACGGGGTTTGACTTGAAATCAAATGCGATCTCGCGCGCAG
GTTCGAACCCTGCTGTTGACG
>LdonovaniBPK282A1_Ld36_v01s1_92|foundby=both|sourceOrg=LdonovaniBPK282A1|sourceseq=Ld36_v01s1|tseidentity=Gly|araidentity=Gly|tseac=GCC|araac=(gcc)|+|tsebegin=1041557|tseend=1041627|arabegin=1041557|araend=1041628|tsescore=69|arascore=122|tseintronbegin=0|tseintronend=0|araintronbegin=nointron|araintronend=nointron|
GCGCAGTTGGTCTAGTGGTAGAATTCTCGCCTGCCACGCGGGAGGCCCGGGTTCGATTCC
CGGACTGCGCA
>LdonovaniBPK282A1_Ld36_v01s1_93|foundby=both|sourceOrg=LdonovaniBPK282A1|sourceseq=Ld36_v01s1|tseidentity=Thr|araidentity=Thr|tseac=AGT|araac=(agt)|-|tsebegin=1042180|tseend=1042251|arabegin=1042180|araend=1042251|tsescore=71|arascore=117|tseintronbegin=0|tseintronend=0|araintronbegin=nointron|araintronend=nointron|
GGCTGCTTAGCTCAATGGCAGAGCGCCGTCCTAGTAAGACGGAGGtCAGGGGTTCGATCC
CCCTAGCGGCCT
>LdonovaniBPK282A1_Ld36_v01s1_94|foundby=both|sourceOrg=LdonovaniBPK282A1|sourceseq=Ld36_v01s1|tseidentity=Gly|araidentity=Gly|tseac=GCC|araac=(gcc)|-|tsebegin=1042319|tseend=1042389|arabegin=1042319|araend=1042389|tsescore=69|arascore=122|tseintronbegin=0|tseintronend=0|araintronbegin=nointron|araintronend=nointron|
GCGCAGTTGGTCTAGTGGTAGAATTCTCGCCTGCCACGCGGGAGGCCCGGGTTCGATTCC
CGGACTGCGCA
>LdonovaniBPK282A1_Ld36_v01s1_95|foundby=both|sourceOrg=LdonovaniBPK282A1|sourceseq=Ld36_v01s1|tseidentity=Pro|araidentity=Pro|tseac=AGG|araac=(agg)|+|tsebegin=1042463|tseend=1042534|arabegin=1042463|araend=1042534|tsescore=66|arascore=123|tseintronbegin=0|tseintronend=0|araintronbegin=nointron|araintronend=nointron|
GGTCCAGTGGTCTAGTGGCATGATTCTCCCTTAGGGTGGGAGAGGtCCCGGGTTCAATTC
CCGGCTGGACCC
>LdonovaniBPK282A1_Ld36_v01s1_96|foundby=both|sourceOrg=LdonovaniBPK282A1|sourceseq=Ld36_v01s1|tseidentity=Gln|araidentity=Gln|tseac=CTG|araac=(ctg)|-|tsebegin=1630332|tseend=1630403|arabegin=1630331|araend=1630404|tsescore=67|arascore=119|tseintronbegin=0|tseintronend=0|araintronbegin=nointron|araintronend=nointron|
GCTCCTATAGTGTAGCGGTtATCACCTCGGACTCTGAATCCGATAaCCCTGGTTCGAGTC
CAGGTAGGAGTG
>LdonovaniBPK282A1_Ld36_v01s1_98|foundby=both|sourceOrg=LdonovaniBPK282A1|sourceseq=Ld36_v01s1|tseidentity=Cys|araidentity=Cys|tseac=GCA|araac=(gca)|+|tsebegin=2496580|tseend=2496651|arabegin=2496580|araend=2496651|tsescore=77|arascore=122|tseintronbegin=0|tseintronend=0|araintronbegin=nointron|araintronend=nointron|
GGATTCATAGCTCAGTGGTAGAGCATTCGGCTGCAGTCCGAATGGtCCCCGGTTCAAACC
CGGGTGGGTCCT
>LdonovaniBPK282A1_Ld36_v01s1_99|foundby=both|sourceOrg=LdonovaniBPK282A1|sourceseq=Ld36_v01s1|tseidentity=Leu|araidentity=Leu|tseac=AAG|araac=(aag)|-|tsebegin=2497438|tseend=2497519|arabegin=2497438|araend=2497519|tsescore=74|arascore=116|tseintronbegin=0|tseintronend=0|araintronbegin=nointron|araintronend=nointron|
GGTGAGATGGTCGAGTGGTctAAGACGTTGGATTAAGGTTCCAATCCTTTCGAGGgCGTG
GGTTCAAACCCCACTCTCATCA
>LdonovaniBPK282A1_Ld36_v01s1_100|foundby=both|sourceOrg=LdonovaniBPK282A1|sourceseq=Ld36_v01s1|tseidentity=iMet|araidentity=Met|tseac=CAT|araac=(cat)|-|tsebegin=2497581|tseend=2497652|arabegin=2497581|araend=2497652|tsescore=67|arascore=115|tseintronbegin=0|tseintronend=0|araintronbegin=nointron|araintronend=nointron|
AGCACCGTAGCGCAGTGGAAGCGCGATGGGCTCATAACCCATAGGtCGTTGGATCGAAAC
CAATCGGTGCTA
>LdonovaniBPK282A1_Ld36_v01s1_101|foundby=both|sourceOrg=LdonovaniBPK282A1|sourceseq=Ld36_v01s1|tseidentity=Pro|araidentity=Pro|tseac=TGG|araac=(tgg)|+|tsebegin=2497726|tseend=2497797|arabegin=2497726|araend=2497798|tsescore=68|arascore=122|tseintronbegin=0|tseintronend=0|araintronbegin=nointron|araintronend=nointron|
GGTCGTTTGGTCTAGTGGTATGATTCCTGTTTTGGGTACAGGAGGtCACGGGTTCAATTC
CCGTAACGACCC
>LdonovaniBPK282A1_Ld36_v01s1_102|foundby=both|sourceOrg=LdonovaniBPK282A1|sourceseq=Ld36_v01s1|tseidentity=Tyr|araidentity=Tyr|tseac=GTA|araac=(gta)|-|tsebegin=495612|tseend=495695|arabegin=495611|araend=495695|tsescore=72|arascore=108|tseintronbegin=495648|tseintronend=495658|araintronbegin=38|araintronend=49|
CCTTCTGTAGCTCAATTGGTAGAGCATGTGACTGTAGagttcgcaggtATCACAGGGtCG
CTGGTTCGATTCCGGCCGGAAGGA
>LdonovaniBPK282A1_Ld36_v01s1_103|foundby=both|sourceOrg=LdonovaniBPK282A1|sourceseq=Ld36_v01s1|tseidentity=Thr|araidentity=Thr|tseac=AGT|araac=(agt)|-|tsebegin=495777|tseend=495848|arabegin=495777|araend=495848|tsescore=71|arascore=117|tseintronbegin=0|tseintronend=0|araintronbegin=nointron|araintronend=nointron|
GGCTGCTTAGCTCAATGGCAGAGCGCCGTCCTAGTAAGACGGAGGtCAGGGGTTCGATCC
CCCTAGCGGCCT
>LdonovaniBPK282A1_Ld36_v01s1_104|foundby=both|sourceOrg=LdonovaniBPK282A1|sourceseq=Ld36_v01s1|tseidentity=Thr|araidentity=Thr|tseac=AGT|araac=(agt)|-|tsebegin=496177|tseend=496248|arabegin=496177|araend=496248|tsescore=71|arascore=117|tseintronbegin=0|tseintronend=0|araintronbegin=nointron|araintronend=nointron|
GGCTGCTTAGCTCAATGGCAGAGCGCCGTCCTAGTAAGACGGAGGtCAGGGGTTCGATCC
CCCTAGCGGCCT
>LdonovaniBPK282A1_Ld36_v01s1_105|foundby=both|sourceOrg=LdonovaniBPK282A1|sourceseq=Ld36_v01s1|tseidentity=Thr|araidentity=Thr|tseac=AGT|araac=(agt)|+|tsebegin=497126|tseend=497197|arabegin=497126|araend=497197|tsescore=71|arascore=117|tseintronbegin=0|tseintronend=0|araintronbegin=nointron|araintronend=nointron|
GGCTGCTTAGCTCAATGGCAGAGCGCCGTCCTAGTAAGACGGAGGtCAGGGGTTCGATCC
CCCTAGCGGCCT
>LenriettiiLEM3045_LenLEM3045_03_2|foundby=both|sourceOrg=LenriettiiLEM3045|sourceseq=LenLEM3045_03|tseidentity=Lys|araidentity=Lys|tseac=CTT|araac=(ctt)|+|tsebegin=252119|tseend=252191|arabegin=252119|araend=252192|tsescore=86|arascore=124|tseintronbegin=0|tseintronend=0|araintronbegin=nointron|araintronend=nointron|
GCATTCCTAGCTCAGTCGGTAGAGCGCACGGCTCTTAACCGTGTGGtCGTGGGTTCGATC
CCCACGGAGTGCG
>LenriettiiLEM3045_LenLEM3045_05_5|foundby=both|sourceOrg=LenriettiiLEM3045|sourceseq=LenLEM3045_05|tseidentity=Arg|araidentity=Arg|tseac=ACG|araac=(acg)|+|tsebegin=352674|tseend=352745|arabegin=352674|araend=352745|tsescore=72|arascore=120|tseintronbegin=0|tseintronend=0|araintronbegin=nointron|araintronend=nointron|
GTCCGTGTGGCTCAATGGAAGAGCATCTGACTACGGATCAGAGGGtTGCAGGTTCGAATC
CTGTCACGGATG
>LenriettiiLEM3045_LenLEM3045_06_6|foundby=both|sourceOrg=LenriettiiLEM3045|sourceseq=LenLEM3045_06|tseidentity=SeC|araidentity=SeC|tseac=TCA|araac=(tca)|-|tsebegin=68836|tseend=68923|arabegin=68836|araend=68923|tsescore=124|arascore=108|tseintronbegin=0|tseintronend=0|araintronbegin=nointron|araintronend=nointron|
GCCGCGATGAGCTCAGCTGGTGCTGGGTGCGGGCTTCAAACCCGTAGGTGAGTTGCaCTC
ACAGCCGTTCGATTCGGCCTTCGTGGCG
>LenriettiiLEM3045_LenLEM3045_07_7|foundby=both|sourceOrg=LenriettiiLEM3045|sourceseq=LenLEM3045_07|tseidentity=Arg|araidentity=Arg|tseac=ACG|araac=(acg)|-|tsebegin=377392|tseend=377463|arabegin=377391|araend=377463|tsescore=72|arascore=120|tseintronbegin=0|tseintronend=0|araintronbegin=nointron|araintronend=nointron|
GTCCGTGTGGCTCAATGGAAGAGCATCTGACTACGGATCAGAGGGtTGCAGGTTCGAATC
CTGTCACGGATG
>LenriettiiLEM3045_LenLEM3045_09_10|foundby=both|sourceOrg=LenriettiiLEM3045|sourceseq=LenLEM3045_09|tseidentity=iMet|araidentity=Met|tseac=CAT|araac=(cat)|+|tsebegin=260980|tseend=261051|arabegin=260980|araend=261051|tsescore=67|arascore=115|tseintronbegin=0|tseintronend=0|araintronbegin=nointron|araintronend=nointron|
AGCACCGTAGCGCAGTGGAAGCGCGATGGGCTCATAACCCATAGGtCGTTGGATCGAAAC
CAATCGGTGCTA
>LenriettiiLEM3045_LenLEM3045_09_11|foundby=both|sourceOrg=LenriettiiLEM3045|sourceseq=LenLEM3045_09|tseidentity=Leu|araidentity=Leu|tseac=CAG|araac=(cag)|+|tsebegin=261112|tseend=261194|arabegin=261112|araend=261195|tsescore=75|arascore=117|tseintronbegin=0|tseintronend=0|araintronbegin=nointron|araintronend=nointron|
GGCAAGATGGTCGAGTGGTctAAGACGTCACGTTCAGGTCGTGATCTCCCCTGGAGGCGT
GGGTTCAAACCCCACTCTTGTCA
>LenriettiiLEM3045_LenLEM3045_09_12|foundby=both|sourceOrg=LenriettiiLEM3045|sourceseq=LenLEM3045_09|tseidentity=Glu|araidentity=Glu|tseac=TTC|araac=(ttc)|-|tsebegin=346949|tseend=347020|arabegin=346949|araend=347020|tsescore=61|arascore=118|tseintronbegin=0|tseintronend=0|araintronbegin=nointron|araintronend=nointron|
TCCGATGTAGTATAACGGTtAGAACACCTGGCTTTCACCCAGGAGaTCCGGGTTCGATTC
CCGGTATCGGAG
>LenriettiiLEM3045_LenLEM3045_09_13|foundby=both|sourceOrg=LenriettiiLEM3045|sourceseq=LenLEM3045_09|tseidentity=Val|araidentity=Val|tseac=CAC|araac=(cac)|+|tsebegin=393552|tseend=393624|arabegin=393552|araend=393625|tsescore=65|arascore=112|tseintronbegin=0|tseintronend=0|araintronbegin=nointron|araintronend=nointron|
GCGATGGTCGTCTAGTGGTtAGGACATTCGCCTCACACGCGAGAGAtCGCGGGTTCAATC
CCCGCCCGTCGTA
>LenriettiiLEM3045_LenLEM3045_09_14|foundby=both|sourceOrg=LenriettiiLEM3045|sourceseq=LenLEM3045_09|tseidentity=Glu|araidentity=Glu|tseac=TTC|araac=(ttc)|+|tsebegin=393875|tseend=393946|arabegin=393875|araend=393946|tsescore=61|arascore=118|tseintronbegin=0|tseintronend=0|araintronbegin=nointron|araintronend=nointron|
TCCGATGTAGTATAACGGTtAGAACACCTGGCTTTCACCCAGGAGaTCCGGGTTCGATTC
CCGGTATCGGAG
>LenriettiiLEM3045_LenLEM3045_09_15|foundby=both|sourceOrg=LenriettiiLEM3045|sourceseq=LenLEM3045_09|tseidentity=Phe|araidentity=Phe|tseac=GAA|araac=(gaa)|+|tsebegin=407050|tseend=407122|arabegin=407050|araend=407122|tsescore=91|arascore=121|tseintronbegin=0|tseintronend=0|araintronbegin=nointron|araintronend=nointron|
GCCGCGATAGCTCAGTTGGGAGAGCGTCAGACTGAAGATCTGAAGGtCCCTGGTTCGATC
CCGGGTCGCGGCA
>LenriettiiLEM3045_LenLEM3045_09_16|foundby=both|sourceOrg=LenriettiiLEM3045|sourceseq=LenLEM3045_09|tseidentity=His|araidentity=His|tseac=GTG|araac=(gtg)|-|tsebegin=407296|tseend=407366|arabegin=407295|araend=407366|tsescore=62|arascore=116|tseintronbegin=0|tseintronend=0|araintronbegin=nointron|araintronend=nointron|
GGGGAAATAGTTCAGTGGCAGAACATCAGATTGTGGCTCTGAATaCCCGGGTCCGATTCC
CGGTTTCCCCT
>LenriettiiLEM3045_LenLEM3045_09_17|foundby=both|sourceOrg=LenriettiiLEM3045|sourceseq=LenLEM3045_09|tseidentity=Val|araidentity=Val|tseac=CAC|araac=(cac)|-|tsebegin=407630|tseend=407702|arabegin=407629|araend=407702|tsescore=65|arascore=112|tseintronbegin=0|tseintronend=0|araintronbegin=nointron|araintronend=nointron|
GCGATGGTCGTCTAGTGGTtAGGACATTCGCCTCACACGCGAGAGAtCGCGGGTTCAATC
CCCGCCCGTCGTA
>LenriettiiLEM3045_LenLEM3045_09_18|foundby=both|sourceOrg=LenriettiiLEM3045|sourceseq=LenLEM3045_09|tseidentity=Arg|araidentity=Arg|tseac=CCG|araac=(ccg)|+|tsebegin=407777|tseend=407848|arabegin=407777|araend=407849|tsescore=66|arascore=118|tseintronbegin=0|tseintronend=0|araintronbegin=nointron|araintronend=nointron|
GACGTTGTGGCGCAATGGAAGCGCGTCGGATTCCGGATCCGAAGGtTGTGGGTTCGACCC
CCATCAGCGTTG
>LenriettiiLEM3045_LenLEM3045_09_19|foundby=both|sourceOrg=LenriettiiLEM3045|sourceseq=LenLEM3045_09|tseidentity=His|araidentity=His|tseac=GTG|araac=(gtg)|+|tsebegin=407915|tseend=407985|arabegin=407915|araend=407986|tsescore=62|arascore=116|tseintronbegin=0|tseintronend=0|araintronbegin=nointron|araintronend=nointron|
GGGGAAATAGTTCAGTGGCAGAACATCAGATTGTGGCTCTGAATaCCCGGGTCCGATTCC
CGGTTTCCCCT
>LenriettiiLEM3045_LenLEM3045_10_20|foundby=both|sourceOrg=LenriettiiLEM3045|sourceseq=LenLEM3045_10|tseidentity=Lys|araidentity=Lys|tseac=CTT|araac=(ctt)|+|tsebegin=482859|tseend=482931|arabegin=482859|araend=482932|tsescore=86|arascore=124|tseintronbegin=0|tseintronend=0|araintronbegin=nointron|araintronend=nointron|
GCATTCCTAGCTCAGTCGGTAGAGCGCACGGCTCTTAACCGTGTGGtCGTGGGTTCGATC
CCCACGGAGTGCG
>LenriettiiLEM3045_LenLEM3045_10_21|foundby=both|sourceOrg=LenriettiiLEM3045|sourceseq=LenLEM3045_10|tseidentity=Asn|araidentity=Asn|tseac=GTT|araac=(gtt)|-|tsebegin=483066|tseend=483138|arabegin=483066|araend=483138|tsescore=73|arascore=118|tseintronbegin=0|tseintronend=0|araintronbegin=nointron|araintronend=nointron|
TCCTCCCTGGCGCAGTCGGCAGCGCGTTAGGCTGTTAACCTACAGGtCGTTGGTTCGAAT
CCAACGGGAGGAG
>LenriettiiLEM3045_LenLEM3045_11_22|foundby=both|sourceOrg=LenriettiiLEM3045|sourceseq=LenLEM3045_11|tseidentity=Leu|araidentity=Leu|tseac=AAG|araac=(aag)|-|tsebegin=173290|tseend=173371|arabegin=173289|araend=173371|tsescore=74|arascore=116|tseintronbegin=0|tseintronend=0|araintronbegin=nointron|araintronend=nointron|
GGTGAGATGGTCGAGTGGTctAAGACGTTGGATTAAGGTTCCAATCCTTTCGAGGgCGTG
GGTTCAAACCCCACTCTCATCA
>LenriettiiLEM3045_LenLEM3045_11_23|foundby=both|sourceOrg=LenriettiiLEM3045|sourceseq=LenLEM3045_11|tseidentity=Ala|araidentity=Ala|tseac=CGC|araac=(cgc)|+|tsebegin=173445|tseend=173516|arabegin=173445|araend=173517|tsescore=72|arascore=117|tseintronbegin=0|tseintronend=0|araintronbegin=nointron|araintronend=nointron|
GGGCGTGTAGCTCAGTGGTAGAGCGTCCGTTTCGCATACGGAAGGcCTAGGGTTCAATCC
CCTACTCGTCCA
>LenriettiiLEM3045_LenLEM3045_11_24|foundby=both|sourceOrg=LenriettiiLEM3045|sourceseq=LenLEM3045_11|tseidentity=Gly|araidentity=Gly|tseac=CCC|araac=(ccc)|+|tsebegin=173573|tseend=173643|arabegin=173573|araend=173644|tsescore=72|arascore=122|tseintronbegin=0|tseintronend=0|araintronbegin=nointron|araintronend=nointron|
GCGCCGCTGGTCTAGTGGCATGATGGTACCCTCCCAAGGTATTGaCCCGGGTTCGATTCC
CGGGCGGCGCA
>LenriettiiLEM3045_LenLEM3045_11_25|foundby=both|sourceOrg=LenriettiiLEM3045|sourceseq=LenLEM3045_11|tseidentity=Ala|araidentity=Ala|tseac=CGC|araac=(cgc)|-|tsebegin=179987|tseend=180058|arabegin=179986|araend=180058|tsescore=72|arascore=117|tseintronbegin=0|tseintronend=0|araintronbegin=nointron|araintronend=nointron|
GGGCGTGTAGCTCAGTGGTAGAGCGTCCGTTTCGCATACGGAAGGcCTAGGGTTCAATCC
CCTACTCGTCCA
>LenriettiiLEM3045_LenLEM3045_11_26|foundby=both|sourceOrg=LenriettiiLEM3045|sourceseq=LenLEM3045_11|tseidentity=Leu|araidentity=Leu|tseac=AAG|araac=(aag)|+|tsebegin=180132|tseend=180213|arabegin=180132|araend=180214|tsescore=74|arascore=116|tseintronbegin=0|tseintronend=0|araintronbegin=nointron|araintronend=nointron|
GGTGAGATGGTCGAGTGGTctAAGACGTTGGATTAAGGTTCCAATCCTTTCGAGGgCGTG
GGTTCAAACCCCACTCTCATCA
>LenriettiiLEM3045_LenLEM3045_11_27|foundby=both|sourceOrg=LenriettiiLEM3045|sourceseq=LenLEM3045_11|tseidentity=Met|araidentity=Met|tseac=CAT|araac=(cat)|-|tsebegin=389713|tseend=389785|arabegin=389713|araend=389785|tsescore=72|arascore=113|tseintronbegin=0|tseintronend=0|araintronbegin=nointron|araintronend=nointron|
GCGAGCGTAGCGCAGTCGGCAGCGCGTGGGTCTCATAATCCCAAGGtCGTGAGTTCGATC
CTCACCGGTCGCA
>LenriettiiLEM3045_LenLEM3045_11_28|foundby=both|sourceOrg=LenriettiiLEM3045|sourceseq=LenLEM3045_11|tseidentity=Arg|araidentity=Arg|tseac=ACG|araac=(acg)|+|tsebegin=389889|tseend=389960|arabegin=389889|araend=389960|tsescore=72|arascore=120|tseintronbegin=0|tseintronend=0|araintronbegin=nointron|araintronend=nointron|
GTCCGTGTGGCTCAATGGAAGAGCATCTGACTACGGATCAGAGGGtTGCAGGTTCGAATC
CTGTCACGGATG
>LenriettiiLEM3045_LenLEM3045_15_29|foundby=both|sourceOrg=LenriettiiLEM3045|sourceseq=LenLEM3045_15|tseidentity=Asp|araidentity=Asp|tseac=GTC|araac=(gtc)|+|tsebegin=297224|tseend=297295|arabegin=297224|araend=297296|tsescore=70|arascore=124|tseintronbegin=0|tseintronend=0|araintronbegin=nointron|araintronend=nointron|
TTCTCGGTAGTATAGTGGTtAGTATACCCGCCTGTCACGCGGGTGaCCCGGGTTCAATTC
CCGGCCGGGAAG
>LenriettiiLEM3045_LenLEM3045_15_30|foundby=both|sourceOrg=LenriettiiLEM3045|sourceseq=LenLEM3045_15|tseidentity=Glu|araidentity=Glu|tseac=CTC|araac=(ctc)|-|tsebegin=297341|tseend=297412|arabegin=297341|araend=297412|tsescore=65|arascore=118|tseintronbegin=0|tseintronend=0|araintronbegin=nointron|araintronend=nointron|
TCCGATGTGGTATAGTGGAtAGAACAAGCGGCTCTCACCCGCTAGaCCCGGGTTCGATCC
CCGGCATCGGAA
>LenriettiiLEM3045_LenLEM3045_17_34|foundby=both|sourceOrg=LenriettiiLEM3045|sourceseq=LenLEM3045_17|tseidentity=Asp|araidentity=Asp|tseac=GTC|araac=(gtc)|-|tsebegin=268894|tseend=268965|arabegin=268894|araend=268965|tsescore=70|arascore=124|tseintronbegin=0|tseintronend=0|araintronbegin=nointron|araintronend=nointron|
TTCTCGGTAGTATAGTGGTtAGTATACCCGCCTGTCACGCGGGTGaCCCGGGTTCAATTC
CCGGCCGGGAAG
>LenriettiiLEM3045_LenLEM3045_17_35|foundby=both|sourceOrg=LenriettiiLEM3045|sourceseq=LenLEM3045_17|tseidentity=Ser|araidentity=Ser|tseac=GCT|araac=(gct)|+|tsebegin=269043|tseend=269123|arabegin=269043|araend=269123|tsescore=77|arascore=121|tseintronbegin=0|tseintronend=0|araintronbegin=nointron|araintronend=nointron|
GCAAATGTGGCCGAGTGGTtAAGGCGCCTGCCTGCTAAGCAGGTGTGATCTCACGCGAAG
GTTCGAACCCTTCCGTTTGCG
>LenriettiiLEM3045_LenLEM3045_17_36|foundby=both|sourceOrg=LenriettiiLEM3045|sourceseq=LenLEM3045_17|tseidentity=Ala|araidentity=Ala|tseac=AGC|araac=(agc)|+|tsebegin=269184|tseend=269256|arabegin=269183|araend=269257|tsescore=54|arascore=108|tseintronbegin=0|tseintronend=0|araintronbegin=nointron|araintronend=nointron|
GGGGATGTAGCTCAGATGGTAGAGCGACCGCTTAGCATGCGGTAGGtATTGGGATCGATA
CCCAACTTCTCCA
>LenriettiiLEM3045_LenLEM3045_21_37|foundby=both|sourceOrg=LenriettiiLEM3045|sourceseq=LenLEM3045_21|tseidentity=Ser|araidentity=Ser|tseac=GCT|araac=(gct)|-|tsebegin=146187|tseend=146267|arabegin=146187|araend=146267|tsescore=79|arascore=123|tseintronbegin=0|tseintronend=0|araintronbegin=nointron|araintronend=nointron|
GCAAACGTGGCCGAGTGGTtAAGGCGCCTGCCTGCTAAGCAGGTGTGATCTCACGCGAAG
GTTCGAACCCTTCCGTTTGCG
>LenriettiiLEM3045_LenLEM3045_21_38|foundby=both|sourceOrg=LenriettiiLEM3045|sourceseq=LenLEM3045_21|tseidentity=Pro|araidentity=Pro|tseac=AGG|araac=(agg)|+|tsebegin=405388|tseend=405459|arabegin=405388|araend=405460|tsescore=66|arascore=123|tseintronbegin=0|tseintronend=0|araintronbegin=nointron|araintronend=nointron|
GGTCCAGTGGTCTAGTGGCATGATTCTCCCTTAGGGTGGGAGAGGtCCCGGGTTCAATTC
CCGGCTGGACCC
>LenriettiiLEM3045_LenLEM3045_21_39|foundby=both|sourceOrg=LenriettiiLEM3045|sourceseq=LenLEM3045_21|tseidentity=Val|araidentity=Val|tseac=AAC|araac=(aac)|+|tsebegin=405588|tseend=405661|arabegin=405588|araend=405662|tsescore=61|arascore=118|tseintronbegin=0|tseintronend=0|araintronbegin=nointron|araintronend=nointron|
GCGCGGTTGGTCTAGGTGGTtATGACGTCGCTTTAACACGGCGAAGGtCTCGGGTTCGAG
TCCCGAACTGCGTA
>LenriettiiLEM3045_LenLEM3045_21_40|foundby=both|sourceOrg=LenriettiiLEM3045|sourceseq=LenLEM3045_21|tseidentity=Lys|araidentity=Lys|tseac=CTT|araac=(ctt)|+|tsebegin=405727|tseend=405799|arabegin=405727|araend=405800|tsescore=83|arascore=124|tseintronbegin=0|tseintronend=0|araintronbegin=nointron|araintronend=nointron|
GCATTCCTAGCTCAGTCGGTAGAGCGCACGGCTCTTAACCGTGTGGtCGTGGGTTCGACC
CCCACGGAGTGCG
>LenriettiiLEM3045_LenLEM3045_23_42|foundby=both|sourceOrg=LenriettiiLEM3045|sourceseq=LenLEM3045_23|tseidentity=Ile|araidentity=Ile|tseac=TAT|araac=(tat)|+|tsebegin=210475|tseend=210548|arabegin=210475|araend=210548|tsescore=80|arascore=118|tseintronbegin=0|tseintronend=0|araintronbegin=nointron|araintronend=nointron|
GCTCCCGTGGTCTAGTTGGTtAGGACGCTGGTCTTATGAACCGGATGtCGCGGGTTCGAG
CCCCGCCGGGAGCA
>LenriettiiLEM3045_LenLEM3045_23_43|foundby=both|sourceOrg=LenriettiiLEM3045|sourceseq=LenLEM3045_23|tseidentity=Val|araidentity=Val|tseac=TAC|araac=(tac)|-|tsebegin=210593|tseend=210665|arabegin=210593|araend=210665|tsescore=71|arascore=111|tseintronbegin=0|tseintronend=0|araintronbegin=nointron|araintronend=nointron|
GCGTGGGTGATCTAGTGGTtATGATGTCTGCTTTACACGCAGAACGtCGCGGGTTCGAAC
CCCGCCCCGCGTA
>LenriettiiLEM3045_LenLEM3045_23_44|foundby=both|sourceOrg=LenriettiiLEM3045|sourceseq=LenLEM3045_23|tseidentity=Gln|araidentity=Gln|tseac=TTG|araac=(ttg)|-|tsebegin=210733|tseend=210804|arabegin=210733|araend=210804|tsescore=80|arascore=124|tseintronbegin=0|tseintronend=0|araintronbegin=nointron|araintronend=nointron|
GGTCCTATAGTGTAGTGGTtATCACTTCGGACTTTGAATCCGAAAaCCCAGGTTCGAATC
CTGGTAGGACCA
>LenriettiiLEM3045_LenLEM3045_23_45|foundby=both|sourceOrg=LenriettiiLEM3045|sourceseq=LenLEM3045_23|tseidentity=Arg|araidentity=Arg|tseac=ACG|araac=(acg)|-|tsebegin=211069|tseend=211140|arabegin=211069|araend=211140|tsescore=72|arascore=120|tseintronbegin=0|tseintronend=0|araintronbegin=nointron|araintronend=nointron|
GTCCGTGTGGCTCAATGGAAGAGCATCTGACTACGGATCAGAGGGtTGCAGGTTCGAATC
CTGTCACGGATG
>LenriettiiLEM3045_LenLEM3045_23_46|foundby=both|sourceOrg=LenriettiiLEM3045|sourceseq=LenLEM3045_23|tseidentity=Leu|araidentity=Leu|tseac=CAG|araac=(cag)|-|tsebegin=211366|tseend=211448|arabegin=211366|araend=211448|tsescore=75|arascore=117|tseintronbegin=0|tseintronend=0|araintronbegin=nointron|araintronend=nointron|
GGCAAGATGGTCGAGTGGTccAAGACGTCACGTTCAGGTCGTGATCTCCCCTGGAGGCGT
GGGTTCAAACCCCACTCTTGTCA
>LenriettiiLEM3045_LenLEM3045_23_47|foundby=both|sourceOrg=LenriettiiLEM3045|sourceseq=LenLEM3045_23|tseidentity=Thr|araidentity=Thr|tseac=TGT|araac=(tgt)|-|tsebegin=211517|tseend=211588|arabegin=211516|araend=211589|tsescore=72|arascore=120|tseintronbegin=0|tseintronend=0|araintronbegin=nointron|araintronend=nointron|
GGCCGCTTAGCACAGTGGCAGTGCACTGGTCTTGTAAACCAGGGGtCCCGAGTTCAATTC
TCGGAGTGGCCT
>LenriettiiLEM3045_LenLEM3045_23_48|foundby=both|sourceOrg=LenriettiiLEM3045|sourceseq=LenLEM3045_23|tseidentity=Arg|araidentity=Arg|tseac=TCG|araac=(tcg)|+|tsebegin=211661|tseend=211732|arabegin=211660|araend=211734|tsescore=73|arascore=121|tseintronbegin=0|tseintronend=0|araintronbegin=nointron|araintronend=nointron|
GGCCTCTTGGCGCAATGGAAGCGCATCAGACTTCGGATCTGAGGGtTGCAGGTTCGAGTC
CTGCAGGGGTCG
>LenriettiiLEM3045_LenLEM3045_23_49|foundby=both|sourceOrg=LenriettiiLEM3045|sourceseq=LenLEM3045_23|tseidentity=Lys|araidentity=Lys|tseac=TTT|araac=(ttt)|+|tsebegin=212049|tseend=212121|arabegin=212049|araend=212121|tsescore=84|arascore=122|tseintronbegin=0|tseintronend=0|araintronbegin=nointron|araintronend=nointron|
GCACTCCTAGCTCAGTTGGTAGAGCGCGTGGCTTTTAACCTCGTGGtCGTGGGTTCGAGC
CCCACGGAGTGCG
>LenriettiiLEM3045_LenLEM3045_23_50|foundby=both|sourceOrg=LenriettiiLEM3045|sourceseq=LenLEM3045_23|tseidentity=Gly|araidentity=Gly|tseac=TCC|araac=(tcc)|-|tsebegin=212182|tseend=212253|arabegin=212181|araend=212253|tsescore=66|arascore=116|tseintronbegin=0|tseintronend=0|araintronbegin=nointron|araintronend=nointron|
GCAATTGTGGTCCAACGGTtAAGATCCCCGCCTTCCAAGCGGGTGaCCCGGGTTCGACTC
CCGGCAATTGCA
>LenriettiiLEM3045_LenLEM3045_23_51|foundby=both|sourceOrg=LenriettiiLEM3045|sourceseq=LenLEM3045_23|tseidentity=Trp|araidentity=Trp|tseac=CCA|araac=(cca)|+|tsebegin=212328|tseend=212399|arabegin=212328|araend=212399|tsescore=80|arascore=118|tseintronbegin=0|tseintronend=0|araintronbegin=nointron|araintronend=nointron|
GGGGGCTTAGCTCAGTGGTAGAGCATTGGATTCCAAATCCAAGGGtCGCAGGTTCAATCC
CTGCAGCTCTCA
>LenriettiiLEM3045_LenLEM3045_24_52|foundby=both|sourceOrg=LenriettiiLEM3045|sourceseq=LenLEM3045_24|tseidentity=Pro|araidentity=Pro|tseac=CGG|araac=(cgg)|+|tsebegin=195106|tseend=195177|arabegin=195106|araend=195177|tsescore=70|arascore=124|tseintronbegin=0|tseintronend=0|araintronbegin=nointron|araintronend=nointron|
GGCCGCTTGGTCTAGTGGTATGATTCCCGCTTCGGGTGCGGGAGGtCAGGGGTTCAATTC
CCCTAGCGGCCC
>LenriettiiLEM3045_LenLEM3045_24_53|foundby=both|sourceOrg=LenriettiiLEM3045|sourceseq=LenLEM3045_24|tseidentity=Gln|araidentity=Gln|tseac=CTG|araac=(ctg)|+|tsebegin=604775|tseend=604846|arabegin=604774|araend=604848|tsescore=67|arascore=119|tseintronbegin=0|tseintronend=0|araintronbegin=nointron|araintronend=nointron|
GCTCCTATAGTGTAGCGGTtATCACCTCGGACTCTGAATCCGATAaCCCTGGTTCGAGTC
CAGGTAGGAGTG
>LenriettiiLEM3045_LenLEM3045_24_54|foundby=both|sourceOrg=LenriettiiLEM3045|sourceseq=LenLEM3045_24|tseidentity=Leu|araidentity=Leu|tseac=TAA|araac=(taa)|-|tsebegin=605005|tseend=605086|arabegin=605004|araend=605087|tsescore=62|arascore=111|tseintronbegin=0|tseintronend=0|araintronbegin=nointron|araintronend=nointron|
GCTGGGGTTCCCGAGTTGGTcaAAGGGGTGAGACTTAAGTTCTCATGCGCAAGCTtCGTG
GGTTCGAACCCCACCTCCAGCA
>LenriettiiLEM3045_LenLEM3045_24_55|foundby=both|sourceOrg=LenriettiiLEM3045|sourceseq=LenLEM3045_24|tseidentity=Ile|araidentity=Ile|tseac=AAT|araac=(aat)|+|tsebegin=605167|tseend=605240|arabegin=605167|araend=605241|tsescore=80|arascore=119|tseintronbegin=0|tseintronend=0|araintronbegin=nointron|araintronend=nointron|
GCTCTCATAGCTCAGTCGGTtAGAGCGTGGGTCTAATAAGCCCAAGGtCACAGGTTCGAC
CCCTGTTGGGAGCA
>LenriettiiLEM3045_LenLEM3045_24_56|foundby=both|sourceOrg=LenriettiiLEM3045|sourceseq=LenLEM3045_24|tseidentity=Ile|araidentity=Ile|tseac=AAT|araac=(aat)|+|tsebegin=606201|tseend=606274|arabegin=606201|araend=606274|tsescore=80|arascore=119|tseintronbegin=0|tseintronend=0|araintronbegin=nointron|araintronend=nointron|
GCTCTCATAGCTCAGTCGGTtAGAGCGTGGGTCTAATAAGCCCAAGGtCACAGGTTCGAC
CCCTGTTGGGAGCA
>LenriettiiLEM3045_LenLEM3045_24_57|foundby=both|sourceOrg=LenriettiiLEM3045|sourceseq=LenLEM3045_24|tseidentity=Asp|araidentity=Asp|tseac=GTC|araac=(gtc)|-|tsebegin=663706|tseend=663777|arabegin=663706|araend=663777|tsescore=70|arascore=124|tseintronbegin=0|tseintronend=0|araintronbegin=nointron|araintronend=nointron|
TTCTCGGTAGTATAGTGGTtAGTATACCCGCCTGTCACGCGGGTGaCCCGGGTTCAATTC
CCGGCCGGGAAG
>LenriettiiLEM3045_LenLEM3045_29_59|foundby=both|sourceOrg=LenriettiiLEM3045|sourceseq=LenLEM3045_29|tseidentity=Leu|araidentity=Leu|tseac=CAA|araac=(caa)|-|tsebegin=755792|tseend=755873|arabegin=755791|araend=755873|tsescore=77|arascore=117|tseintronbegin=0|tseintronend=0|araintronbegin=nointron|araintronend=nointron|
GGCAGGATGGCCGAGTGGTctAAGGCGGGAGACTCAAGTTCTCTTCTATTCGTAGGCGCG
GGTTCGAACCCCGCTCCTGTCA
>LenriettiiLEM3045_LenLEM3045_29_60|foundby=both|sourceOrg=LenriettiiLEM3045|sourceseq=LenLEM3045_29|tseidentity=Ser|araidentity=Ser|tseac=CGA|araac=(cga)|-|tsebegin=755929|tseend=756009|arabegin=755929|araend=756009|tsescore=67|arascore=119|tseintronbegin=0|tseintronend=0|araintronbegin=nointron|araintronend=nointron|
GTCACCATACCCAAGTGGTtACGGGGGTTGACTCGAAATCAACTGCGATCTCGCGCGCAG
GTTCGAATCCTGCTGGTGACG
>LenriettiiLEM3045_LenLEM3045_30_61|foundby=both|sourceOrg=LenriettiiLEM3045|sourceseq=LenLEM3045_30|tseidentity=Thr|araidentity=Thr|tseac=CGT|araac=(cgt)|-|tsebegin=732810|tseend=732881|arabegin=732810|araend=732881|tsescore=70|arascore=121|tseintronbegin=0|tseintronend=0|araintronbegin=nointron|araintronend=nointron|
GGCCGCTTAGCACAGTGGCAGTGCACCACTCTCGTAAAGTGGGGGtCGCGAGTTCGATTC
TCGCAGTGGCCT
>LenriettiiLEM3045_LenLEM3045_31_62|foundby=both|sourceOrg=LenriettiiLEM3045|sourceseq=LenLEM3045_31|tseidentity=Gly|araidentity=Gly|tseac=GCC|araac=(gcc)|+|tsebegin=162276|tseend=162346|arabegin=162276|araend=162346|tsescore=69|arascore=122|tseintronbegin=0|tseintronend=0|araintronbegin=nointron|araintronend=nointron|
GCGCAGTTGGTCTAGTGGTAGAATTCTCGCCTGCCACGCGGGAGGCCCGGGTTCGATTCC
CGGACTGCGCA
>LenriettiiLEM3045_LenLEM3045_31_63|foundby=both|sourceOrg=LenriettiiLEM3045|sourceseq=LenLEM3045_31|tseidentity=Glu|araidentity=Glu|tseac=CTC|araac=(ctc)|-|tsebegin=162400|tseend=162471|arabegin=162400|araend=162471|tsescore=65|arascore=118|tseintronbegin=0|tseintronend=0|araintronbegin=nointron|araintronend=nointron|
TCCGATGTGGTATAGTGGAtAGAACAAGCGGCTCTCACCCGCTAGaCCCGGGTTCGATCC
CCGGCATCGGAA
>LenriettiiLEM3045_LenLEM3045_31_65|foundby=both|sourceOrg=LenriettiiLEM3045|sourceseq=LenLEM3045_31|tseidentity=Phe|araidentity=Phe|tseac=GAA|araac=(gaa)|+|tsebegin=362739|tseend=362811|arabegin=362739|araend=362811|tsescore=91|arascore=121|tseintronbegin=0|tseintronend=0|araintronbegin=nointron|araintronend=nointron|
GCCGCGATAGCTCAGTTGGGAGAGCGTCAGACTGAAGATCTGAAGGtCCCTGGTTCGATC
CCGGGTCGCGGCA
>LenriettiiLEM3045_LenLEM3045_31_66|foundby=both|sourceOrg=LenriettiiLEM3045|sourceseq=LenLEM3045_31|tseidentity=Ser|araidentity=Ser|tseac=AGA|araac=(aga)|-|tsebegin=362866|tseend=362946|arabegin=362865|araend=362946|tsescore=69|arascore=119|tseintronbegin=0|tseintronend=0|araintronbegin=nointron|araintronend=nointron|
GTCACCATACCCAAGTGGTtACGGGGACTGACTAGAAATCAGTTGCGATCTCGCGCGCAG
GTTCGAATCCTGCTGGTGACG
>LenriettiiLEM3045_LenLEM3045_31_67|foundby=both|sourceOrg=LenriettiiLEM3045|sourceseq=LenLEM3045_31|tseidentity=Ala|araidentity=Ala|tseac=AGC|araac=(agc)|+|tsebegin=98759|tseend=98831|arabegin=98759|araend=98831|tsescore=54|arascore=108|tseintronbegin=0|tseintronend=0|araintronbegin=nointron|araintronend=nointron|
GGGGATGTAGCTCAGATGGTAGAGCGACCGCTTAGCATGCGGTAGGtATTGGGATCGATA
CCCAACTTCTCCA
>LenriettiiLEM3045_LenLEM3045_33_68|foundby=both|sourceOrg=LenriettiiLEM3045|sourceseq=LenLEM3045_33|tseidentity=Arg|araidentity=Arg|tseac=CCT|araac=(cct)|-|tsebegin=107298|tseend=107370|arabegin=107297|araend=107371|tsescore=76|arascore=118|tseintronbegin=0|tseintronend=0|araintronbegin=nointron|araintronend=nointron|
GCCCTTGTAGCCTAATGGAtATGGCGTTTGCTTCCTAAGCAAAAGGtTGCGGGTTCGAGT
CCCGCCAGGGGTA
>LenriettiiLEM3045_LenLEM3045_33_69|foundby=both|sourceOrg=LenriettiiLEM3045|sourceseq=LenLEM3045_33|tseidentity=Arg|araidentity=Arg|tseac=TCT|araac=(tct)|-|tsebegin=107427|tseend=107499|arabegin=107426|araend=107499|tsescore=71|arascore=124|tseintronbegin=0|tseintronend=0|araintronbegin=nointron|araintronend=nointron|
GCTCCAGTGGCCTAATGGAtAAGGCTTTGGACTTCTAATCCAAAGAtTGCGGGTTCGAAT
CCCGTCTGGAGTA
>LenriettiiLEM3045_LenLEM3045_33_70|foundby=both|sourceOrg=LenriettiiLEM3045|sourceseq=LenLEM3045_33|tseidentity=Ala|araidentity=Ala|tseac=TGC|araac=(tgc)|+|tsebegin=107575|tseend=107646|arabegin=107574|araend=107647|tsescore=72|arascore=117|tseintronbegin=0|tseintronend=0|araintronbegin=nointron|araintronend=nointron|
GGGCGTGTAGCTCAGTGGTAGAGCGCCTGTTTTGCATACAGGAGGcCTAGGGTTCAAACC
CCTACTCGTCCA
>LenriettiiLEM3045_LenLEM3045_33_72|foundby=both|sourceOrg=LenriettiiLEM3045|sourceseq=LenLEM3045_33|tseidentity=Lys|araidentity=Lys|tseac=CTT|araac=(ctt)|-|tsebegin=479171|tseend=479243|arabegin=479170|araend=479243|tsescore=86|arascore=124|tseintronbegin=0|tseintronend=0|araintronbegin=nointron|araintronend=nointron|
GCATTCCTAGCTCAGTCGGTAGAGCGCACGGCTCTTAACCGTGTGGtCGTGGGTTCGATC
CCCACGGAGTGCG
>LenriettiiLEM3045_LenLEM3045_34_73|foundby=both|sourceOrg=LenriettiiLEM3045|sourceseq=LenLEM3045_34|tseidentity=Asn|araidentity=Asn|tseac=GTT|araac=(gtt)|-|tsebegin=1211487|tseend=1211559|arabegin=1211487|araend=1211559|tsescore=73|arascore=118|tseintronbegin=0|tseintronend=0|araintronbegin=nointron|araintronend=nointron|
TCCTCCCTGGCGCAGTCGGCAGCGCGTTAGGCTGTTAACCTACAGGtCGTTGGTTCGAAT
CCAACGGGAGGAG
>LenriettiiLEM3045_LenLEM3045_34_74|foundby=both|sourceOrg=LenriettiiLEM3045|sourceseq=LenLEM3045_34|tseidentity=Tyr|araidentity=Tyr|tseac=GTA|araac=(gta)|-|tsebegin=1211623|tseend=1211706|arabegin=1211623|araend=1211706|tsescore=72|arascore=108|tseintronbegin=1211659|tseintronend=1211669|araintronbegin=38|araintronend=49|
CCTTCTGTAGCTCAATTGGTAGAGCATGTGACTGTAGaggctgcaggtATCACAGGGtCG
CTGGTTCGATTCCGGCCGGAAGGA
>LenriettiiLEM3045_LenLEM3045_34_75|foundby=both|sourceOrg=LenriettiiLEM3045|sourceseq=LenLEM3045_34|tseidentity=Thr|araidentity=Thr|tseac=CGT|araac=(cgt)|-|tsebegin=1211775|tseend=1211846|arabegin=1211775|araend=1211846|tsescore=70|arascore=121|tseintronbegin=0|tseintronend=0|araintronbegin=nointron|araintronend=nointron|
GGCCGCTTAGCACAGTGGCAGTGCACCACTCTCGTAAAGTGGGGGtCGCGAGTTCGATTC
TCGCAGTGGCCT
>LenriettiiLEM3045_LenLEM3045_34_76|foundby=both|sourceOrg=LenriettiiLEM3045|sourceseq=LenLEM3045_34|tseidentity=Pro|araidentity=Pro|tseac=CGG|araac=(cgg)|+|tsebegin=1211930|tseend=1212001|arabegin=1211930|araend=1212001|tsescore=70|arascore=124|tseintronbegin=0|tseintronend=0|araintronbegin=nointron|araintronend=nointron|
GGCCGCTTGGTCTAGTGGTATGATTCCCGCTTCGGGTGCGGGAGGtCAGGGGTTCAATTC
CCCTAGCGGCCC
>LenriettiiLEM3045_LenLEM3045_34_77|foundby=both|sourceOrg=LenriettiiLEM3045|sourceseq=LenLEM3045_34|tseidentity=Asn|araidentity=Asn|tseac=GTT|araac=(gtt)|+|tsebegin=1212065|tseend=1212137|arabegin=1212065|araend=1212137|tsescore=75|arascore=119|tseintronbegin=0|tseintronend=0|araintronbegin=nointron|araintronend=nointron|
TCCTCCCTGGCGCAGTCGGCAGCGCGTTAGGCTGTTAACCTATAGGtCGTTGGTTCGAAT
CCAACGGGAGGAG
>LenriettiiLEM3045_LenLEM3045_34_78|foundby=both|sourceOrg=LenriettiiLEM3045|sourceseq=LenLEM3045_34|tseidentity=Val|araidentity=Val|tseac=AAC|araac=(aac)|-|tsebegin=401171|tseend=401244|arabegin=401170|araend=401244|tsescore=61|arascore=118|tseintronbegin=0|tseintronend=0|araintronbegin=nointron|araintronend=nointron|
GCGCGGTTGGTCTAGGTGGTtATGACGTCGCTTTAACACGGCGAAGGtCTCGGGTTCGAG
TCCCGAACTGCGTA
>LenriettiiLEM3045_LenLEM3045_34_79|foundby=both|sourceOrg=LenriettiiLEM3045|sourceseq=LenLEM3045_34|tseidentity=Ile|araidentity=Ile|tseac=AAT|araac=(aat)|+|tsebegin=401492|tseend=401565|arabegin=401492|araend=401565|tsescore=80|arascore=119|tseintronbegin=0|tseintronend=0|araintronbegin=nointron|araintronend=nointron|
GCTCTCATAGCTCAGTCGGTtAGAGCGTGGGTCTAATAAGCCCAAGGtCACAGGTTCGAC
CCCTGTTGGGAGCA
>LenriettiiLEM3045_LenLEM3045_34_80|foundby=both|sourceOrg=LenriettiiLEM3045|sourceseq=LenLEM3045_34|tseidentity=Met|araidentity=Met|tseac=CAT|araac=(cat)|+|tsebegin=401626|tseend=401698|arabegin=401626|araend=401698|tsescore=72|arascore=113|tseintronbegin=0|tseintronend=0|araintronbegin=nointron|araintronend=nointron|
GCGAGCGTAGCGCAGTCGGCAGCGCGTGGGTCTCATAATCCCAAGGtCGTGAGTTCGATC
CTCACCGGTCGCA
>LenriettiiLEM3045_LenLEM3045_34_81|foundby=both|sourceOrg=LenriettiiLEM3045|sourceseq=LenLEM3045_34|tseidentity=Leu|araidentity=Leu|tseac=TAG|araac=(tag)|-|tsebegin=401753|tseend=401832|arabegin=401753|araend=401832|tsescore=76|arascore=119|tseintronbegin=0|tseintronend=0|araintronbegin=nointron|araintronend=nointron|
GGCGGAGTGGCCGAGTGGTctAAGGCGCCAGATTTAGGCTCTGGTCTTTCGAGgCGTGGG
TTCGAACCCCACCTCCGTCA
>LenriettiiLEM3045_LenLEM3045_34_82|foundby=both|sourceOrg=LenriettiiLEM3045|sourceseq=LenLEM3045_34|tseidentity=Ser|araidentity=Ser|tseac=TGA|araac=(tga)|+|tsebegin=401907|tseend=401987|arabegin=401907|araend=401987|tsescore=71|arascore=116|tseintronbegin=0|tseintronend=0|araintronbegin=nointron|araintronend=nointron|
GTCAACATACCCAAGTGGTtACGGGGTTTGACTTGAAATCAAATGCGATCTCGCGCGCAG
GTTCGAACCCTGCTGTTGACG
>LenriettiiLEM3045_LenLEM3045_36_85|foundby=both|sourceOrg=LenriettiiLEM3045|sourceseq=LenLEM3045_36|tseidentity=Gly|araidentity=Gly|tseac=GCC|araac=(gcc)|+|tsebegin=1001543|tseend=1001613|arabegin=1001543|araend=1001614|tsescore=69|arascore=122|tseintronbegin=0|tseintronend=0|araintronbegin=nointron|araintronend=nointron|
GCGCAGTTGGTCTAGTGGTAGAATTCTCGCCTGCCACGCGGGAGGCCCGGGTTCGATTCC
CGGACTGCGCA
>LenriettiiLEM3045_LenLEM3045_36_86|foundby=both|sourceOrg=LenriettiiLEM3045|sourceseq=LenLEM3045_36|tseidentity=Thr|araidentity=Thr|tseac=AGT|araac=(agt)|+|tsebegin=1001681|tseend=1001752|arabegin=1001681|araend=1001752|tsescore=71|arascore=117|tseintronbegin=0|tseintronend=0|araintronbegin=nointron|araintronend=nointron|
GGCTGCTTAGCTCAATGGCAGAGCGCCGTCCTAGTAAGACGGAGGtCAGGGGTTCGATCC
CCCTAGCGGCCT
>LenriettiiLEM3045_LenLEM3045_36_87|foundby=both|sourceOrg=LenriettiiLEM3045|sourceseq=LenLEM3045_36|tseidentity=Gly|araidentity=Gly|tseac=GCC|araac=(gcc)|-|tsebegin=1001943|tseend=1002013|arabegin=1001942|araend=1002013|tsescore=69|arascore=122|tseintronbegin=0|tseintronend=0|araintronbegin=nointron|araintronend=nointron|
GCGCAGTTGGTCTAGTGGTAGAATTCTCGCCTGCCACGCGGGAGGCCCGGGTTCGATTCC
CGGACTGCGCA
>LenriettiiLEM3045_LenLEM3045_36_88|foundby=both|sourceOrg=LenriettiiLEM3045|sourceseq=LenLEM3045_36|tseidentity=Pro|araidentity=Pro|tseac=AGG|araac=(agg)|+|tsebegin=1002087|tseend=1002158|arabegin=1002087|araend=1002158|tsescore=66|arascore=123|tseintronbegin=0|tseintronend=0|araintronbegin=nointron|araintronend=nointron|
GGTCCAGTGGTCTAGTGGCATGATTCTCCCTTAGGGTGGGAGAGGtCCCGGGTTCAATTC
CCGGCTGGACCC
>LenriettiiLEM3045_LenLEM3045_36_90|foundby=both|sourceOrg=LenriettiiLEM3045|sourceseq=LenLEM3045_36|tseidentity=Gln|araidentity=Gln|tseac=CTG|araac=(ctg)|-|tsebegin=1558858|tseend=1558929|arabegin=1558858|araend=1558929|tsescore=67|arascore=119|tseintronbegin=0|tseintronend=0|araintronbegin=nointron|araintronend=nointron|
GCTCCTATAGTGTAGCGGTtATCACCTCGGACTCTGAATCCGATAaCCCTGGTTCGAGTC
CAGGTAGGAGTG
>LenriettiiLEM3045_LenLEM3045_36_91|foundby=both|sourceOrg=LenriettiiLEM3045|sourceseq=LenLEM3045_36|tseidentity=Cys|araidentity=Cys|tseac=GCA|araac=(gca)|+|tsebegin=2387359|tseend=2387430|arabegin=2387359|araend=2387430|tsescore=77|arascore=122|tseintronbegin=0|tseintronend=0|araintronbegin=nointron|araintronend=nointron|
GGATTCATAGCTCAGTGGTAGAGCATTCGGCTGCAGTCCGAATGGtCCCCGGTTCAAACC
CGGGTGGGTCCT
>LenriettiiLEM3045_LenLEM3045_36_92|foundby=both|sourceOrg=LenriettiiLEM3045|sourceseq=LenLEM3045_36|tseidentity=Leu|araidentity=Leu|tseac=AAG|araac=(aag)|-|tsebegin=2388228|tseend=2388309|arabegin=2388228|araend=2388309|tsescore=74|arascore=116|tseintronbegin=0|tseintronend=0|araintronbegin=nointron|araintronend=nointron|
GGTGAGATGGTCGAGTGGTctAAGACGTTGGATTAAGGTTCCAATCCTTTCGAGGgCGTG
GGTTCAAACCCCACTCTCATCA
>LenriettiiLEM3045_LenLEM3045_36_93|foundby=both|sourceOrg=LenriettiiLEM3045|sourceseq=LenLEM3045_36|tseidentity=iMet|araidentity=Met|tseac=CAT|araac=(cat)|-|tsebegin=2388369|tseend=2388440|arabegin=2388369|araend=2388440|tsescore=67|arascore=115|tseintronbegin=0|tseintronend=0|araintronbegin=nointron|araintronend=nointron|
AGCACCGTAGCGCAGTGGAAGCGCGATGGGCTCATAACCCATAGGtCGTTGGATCGAAAC
CAATCGGTGCTA
>LenriettiiLEM3045_LenLEM3045_36_94|foundby=both|sourceOrg=LenriettiiLEM3045|sourceseq=LenLEM3045_36|tseidentity=Pro|araidentity=Pro|tseac=TGG|araac=(tgg)|+|tsebegin=2388513|tseend=2388584|arabegin=2388513|araend=2388584|tsescore=68|arascore=122|tseintronbegin=0|tseintronend=0|araintronbegin=nointron|araintronend=nointron|
GGTCGTTTGGTCTAGTGGTATGATTCCTGTTTTGGGTACAGGAGGtCACGGGTTCAATTC
CCGTAACGACCC
>LenriettiiLEM3045_LenLEM3045_36_95|foundby=both|sourceOrg=LenriettiiLEM3045|sourceseq=LenLEM3045_36|tseidentity=Tyr|araidentity=Tyr|tseac=GTA|araac=(gta)|-|tsebegin=466832|tseend=466915|arabegin=466831|araend=466915|tsescore=64|arascore=108|tseintronbegin=466868|tseintronend=466878|araintronbegin=38|araintronend=49|
CCTTCTGTAGCTCAATTGGTGGAGCATGTGACTGTAGagttggcaggtATCACAGGGtCG
CTGGTTCGATTCCGGCCGGAAGGA
>LenriettiiLEM3045_LenLEM3045_36_96|foundby=both|sourceOrg=LenriettiiLEM3045|sourceseq=LenLEM3045_36|tseidentity=Thr|araidentity=Thr|tseac=AGT|araac=(agt)|-|tsebegin=466995|tseend=467066|arabegin=466995|araend=467066|tsescore=71|arascore=117|tseintronbegin=0|tseintronend=0|araintronbegin=nointron|araintronend=nointron|
GGCCGCTTAGCTCAATGGCAGAGCGCCGTCCTAGTAAGACGGAGGtCAGGGGTTCGATCC
CCCTAGTGGCCT
>LenriettiiLEM3045_LenLEM3045_36_97|foundby=both|sourceOrg=LenriettiiLEM3045|sourceseq=LenLEM3045_36|tseidentity=Tyr|araidentity=Tyr|tseac=GTA|araac=(gta)|+|tsebegin=467146|tseend=467229|arabegin=467146|araend=467230|tsescore=72|arascore=108|tseintronbegin=467183|tseintronend=467193|araintronbegin=38|araintronend=49|
CCTTCTGTAGCTCAATTGGTAGAGCATGTGACTGTAGagttggcaggtATCACAGGGtCG
CTGGTTCGATTCCGGCCGGAAGGA
>LgerbilliLEM452_LgeLEM452_03_2|foundby=both|sourceOrg=LgerbilliLEM452|sourceseq=LgeLEM452_03|tseidentity=Lys|araidentity=Lys|tseac=CTT|araac=(ctt)|+|tsebegin=262010|tseend=262082|arabegin=262010|araend=262083|tsescore=86|arascore=124|tseintronbegin=0|tseintronend=0|araintronbegin=nointron|araintronend=nointron|
GCATTCCTAGCTCAGTCGGTAGAGCGCACGGCTCTTAACCGTGTGGtCGTGGGTTCGATC
CCCACGGAGTGCG
>LgerbilliLEM452_LgeLEM452_05_4|foundby=both|sourceOrg=LgerbilliLEM452|sourceseq=LgeLEM452_05|tseidentity=Arg|araidentity=Arg|tseac=ACG|araac=(acg)|+|tsebegin=355358|tseend=355429|arabegin=355358|araend=355429|tsescore=72|arascore=120|tseintronbegin=0|tseintronend=0|araintronbegin=nointron|araintronend=nointron|
GTCCGTGTGGCTCAATGGAAGAGCATCTGACTACGGATCAGAGGGtTGCAGGTTCGAATC
CTGTCACGGATG
>LgerbilliLEM452_LgeLEM452_06_6|foundby=both|sourceOrg=LgerbilliLEM452|sourceseq=LgeLEM452_06|tseidentity=SeC|araidentity=SeC|tseac=TCA|araac=(tca)|-|tsebegin=68768|tseend=68855|arabegin=68768|araend=68855|tsescore=124|arascore=108|tseintronbegin=0|tseintronend=0|araintronbegin=nointron|araintronend=nointron|
GCCGCGATGAGCTCAGCTGGTGCTGGGTGCGGGCTTCAAACCCGTAGGTGAGTTGCtCTC
ACAGCCGTTCGATTCGGCCTTCGTGGCG
>LgerbilliLEM452_LgeLEM452_07_7|foundby=both|sourceOrg=LgerbilliLEM452|sourceseq=LgeLEM452_07|tseidentity=Arg|araidentity=Arg|tseac=ACG|araac=(acg)|-|tsebegin=382275|tseend=382346|arabegin=382275|araend=382346|tsescore=72|arascore=120|tseintronbegin=0|tseintronend=0|araintronbegin=nointron|araintronend=nointron|
GTCCGTGTGGCTCAATGGAAGAGCATCTGACTACGGATCAGAGGGtTGCAGGTTCGAATC
CTGTCACGGATG
>LgerbilliLEM452_LgeLEM452_09_9|foundby=both|sourceOrg=LgerbilliLEM452|sourceseq=LgeLEM452_09|tseidentity=iMet|araidentity=Met|tseac=CAT|araac=(cat)|+|tsebegin=258246|tseend=258317|arabegin=258246|araend=258317|tsescore=67|arascore=115|tseintronbegin=0|tseintronend=0|araintronbegin=nointron|araintronend=nointron|
AGCACCGTAGCGCAGTGGAAGCGCGATGGGCTCATAACCCATAGGtCGTTGGATCGAAAC
CAATCGGTGCTA
>LgerbilliLEM452_LgeLEM452_09_10|foundby=both|sourceOrg=LgerbilliLEM452|sourceseq=LgeLEM452_09|tseidentity=Leu|araidentity=Leu|tseac=CAG|araac=(cag)|+|tsebegin=258378|tseend=258460|arabegin=258378|araend=258461|tsescore=75|arascore=117|tseintronbegin=0|tseintronend=0|araintronbegin=nointron|araintronend=nointron|
GGCAAGATGGTCGAGTGGTctAAGACGTCACGTTCAGGTCGTGATCTCCCCTGGAGGCGT
GGGTTCAAACCCCACTCTTGTCA
>LgerbilliLEM452_LgeLEM452_09_11|foundby=both|sourceOrg=LgerbilliLEM452|sourceseq=LgeLEM452_09|tseidentity=Val|araidentity=Val|tseac=CAC|araac=(cac)|+|tsebegin=389013|tseend=389085|arabegin=389013|araend=389086|tsescore=65|arascore=112|tseintronbegin=0|tseintronend=0|araintronbegin=nointron|araintronend=nointron|
GCGATGGTCGTCTAGTGGTtAGGACATTCGCCTCACACGCGAGAGAtCGCGGGTTCAATC
CCCGCCCGTCGTA
>LgerbilliLEM452_LgeLEM452_09_12|foundby=both|sourceOrg=LgerbilliLEM452|sourceseq=LgeLEM452_09|tseidentity=His|araidentity=His|tseac=GTG|araac=(gtg)|+|tsebegin=389339|tseend=389409|arabegin=389339|araend=389410|tsescore=62|arascore=116|tseintronbegin=0|tseintronend=0|araintronbegin=nointron|araintronend=nointron|
GGGGAAATAGTTCAGTGGCAGAACATCAGATTGTGGCTCTGAATaCCCGGGTCCGATTCC
CGGTTTCCCCT
>LgerbilliLEM452_LgeLEM452_09_13|foundby=both|sourceOrg=LgerbilliLEM452|sourceseq=LgeLEM452_09|tseidentity=Phe|araidentity=Phe|tseac=GAA|araac=(gaa)|-|tsebegin=389591|tseend=389663|arabegin=389591|araend=389663|tsescore=91|arascore=121|tseintronbegin=0|tseintronend=0|araintronbegin=nointron|araintronend=nointron|
GCCGCGATAGCTCAGTTGGGAGAGCGTCAGACTGAAGATCTGAAGGtCCCTGGTTCGATC
CCGGGTCGCGGCA
>LgerbilliLEM452_LgeLEM452_09_14|foundby=both|sourceOrg=LgerbilliLEM452|sourceseq=LgeLEM452_09|tseidentity=Glu|araidentity=Glu|tseac=TTC|araac=(ttc)|-|tsebegin=402230|tseend=402301|arabegin=402230|araend=402301|tsescore=61|arascore=118|tseintronbegin=0|tseintronend=0|araintronbegin=nointron|araintronend=nointron|
TCCGATGTAGTATAACGGTtAGAACACCTGGCTTTCACCCAGGAGaTCCGGGTTCGATTC
CCGGTATCGGAG
>LgerbilliLEM452_LgeLEM452_09_15|foundby=both|sourceOrg=LgerbilliLEM452|sourceseq=LgeLEM452_09|tseidentity=Val|araidentity=Val|tseac=CAC|araac=(cac)|-|tsebegin=402540|tseend=402612|arabegin=402539|araend=402612|tsescore=65|arascore=112|tseintronbegin=0|tseintronend=0|araintronbegin=nointron|araintronend=nointron|
GCGATGGTCGTCTAGTGGTtAGGACATTCGCCTCACACGCGAGAGAtCGCGGGTTCAATC
CCCGCCCGTCGTA
>LgerbilliLEM452_LgeLEM452_09_16|foundby=both|sourceOrg=LgerbilliLEM452|sourceseq=LgeLEM452_09|tseidentity=Arg|araidentity=Arg|tseac=CCG|araac=(ccg)|+|tsebegin=402687|tseend=402758|arabegin=402687|araend=402759|tsescore=66|arascore=118|tseintronbegin=0|tseintronend=0|araintronbegin=nointron|araintronend=nointron|
GACGTTGTGGCGCAATGGAAGCGCGTCGGATTCCGGATCCGAAGGtTGTGGGTTCGACCC
CCATCAGCGTTG
>LgerbilliLEM452_LgeLEM452_09_17|foundby=both|sourceOrg=LgerbilliLEM452|sourceseq=LgeLEM452_09|tseidentity=His|araidentity=His|tseac=GTG|araac=(gtg)|+|tsebegin=402825|tseend=402895|arabegin=402825|araend=402896|tsescore=62|arascore=116|tseintronbegin=0|tseintronend=0|araintronbegin=nointron|araintronend=nointron|
GGGGAAATAGTTCAGTGGCAGAACATCAGATTGTGGCTCTGAATaCCCGGGTCCGATTCC
CGGTTTCCCCT
>LgerbilliLEM452_LgeLEM452_10_18|foundby=both|sourceOrg=LgerbilliLEM452|sourceseq=LgeLEM452_10|tseidentity=Lys|araidentity=Lys|tseac=CTT|araac=(ctt)|+|tsebegin=498298|tseend=498370|arabegin=498298|araend=498371|tsescore=86|arascore=124|tseintronbegin=0|tseintronend=0|araintronbegin=nointron|araintronend=nointron|
GCATTCCTAGCTCAGTCGGTAGAGCGCACGGCTCTTAACCGTGTGGtCGTGGGTTCGATC
CCCACGGAGTGCG
>LgerbilliLEM452_LgeLEM452_10_19|foundby=both|sourceOrg=LgerbilliLEM452|sourceseq=LgeLEM452_10|tseidentity=Gly|araidentity=Gly|tseac=GCC|araac=(gcc)|-|tsebegin=498411|tseend=498481|arabegin=498411|araend=498481|tsescore=69|arascore=122|tseintronbegin=0|tseintronend=0|araintronbegin=nointron|araintronend=nointron|
GCGCAGTTGGTCTAGTGGTAGAATTCTCGCCTGCCACGCGGGAGGCCCGGGTTCGATTCC
CGGACTGCGCA
>LgerbilliLEM452_LgeLEM452_10_20|foundby=both|sourceOrg=LgerbilliLEM452|sourceseq=LgeLEM452_10|tseidentity=Asn|araidentity=Asn|tseac=GTT|araac=(gtt)|-|tsebegin=498536|tseend=498608|arabegin=498535|araend=498608|tsescore=73|arascore=118|tseintronbegin=0|tseintronend=0|araintronbegin=nointron|araintronend=nointron|
TCCTCCCTGGCGCAGTCGGCAGCGCGTTAGGCTGTTAACCTACAGGtCGTTGGTTCGAAT
CCAACGGGAGGAG
>LgerbilliLEM452_LgeLEM452_11_21|foundby=both|sourceOrg=LgerbilliLEM452|sourceseq=LgeLEM452_11|tseidentity=Leu|araidentity=Leu|tseac=AAG|araac=(aag)|-|tsebegin=156650|tseend=156731|arabegin=156649|araend=156731|tsescore=74|arascore=116|tseintronbegin=0|tseintronend=0|araintronbegin=nointron|araintronend=nointron|
GGTGAGATGGTCGAGTGGTctAAGACGTTGGATTAAGGTTCCAATCCTTTCGAGGgCGTG
GGTTCAAACCCCACTCTCATCA
>LgerbilliLEM452_LgeLEM452_11_22|foundby=both|sourceOrg=LgerbilliLEM452|sourceseq=LgeLEM452_11|tseidentity=Ala|araidentity=Ala|tseac=CGC|araac=(cgc)|+|tsebegin=156805|tseend=156876|arabegin=156805|araend=156877|tsescore=72|arascore=117|tseintronbegin=0|tseintronend=0|araintronbegin=nointron|araintronend=nointron|
GGGCGTGTAGCTCAGTGGTAGAGCGTCCGTTTCGCATACGGAAGGcCTAGGGTTCAATCC
CCTACTCGTCCA
>LgerbilliLEM452_LgeLEM452_11_23|foundby=both|sourceOrg=LgerbilliLEM452|sourceseq=LgeLEM452_11|tseidentity=Ala|araidentity=Ala|tseac=CGC|araac=(cgc)|+|tsebegin=204861|tseend=204932|arabegin=204861|araend=204933|tsescore=72|arascore=117|tseintronbegin=0|tseintronend=0|araintronbegin=nointron|araintronend=nointron|
GGGCGTGTAGCTCAGTGGTAGAGCGTCCGTTTCGCATACGGAAGGcCTAGGGTTCAATCC
CCTACTCGTCCA
>LgerbilliLEM452_LgeLEM452_11_24|foundby=both|sourceOrg=LgerbilliLEM452|sourceseq=LgeLEM452_11|tseidentity=Gly|araidentity=Gly|tseac=CCC|araac=(ccc)|+|tsebegin=204995|tseend=205065|arabegin=204995|araend=205066|tsescore=72|arascore=122|tseintronbegin=0|tseintronend=0|araintronbegin=nointron|araintronend=nointron|
GCGCCGCTGGTCTAGTGGCATGATGGTACCCTCCCAAGGTATTGaCCCGGGTTCGATTCC
CGGGCGGCGCA
>LgerbilliLEM452_LgeLEM452_11_25|foundby=both|sourceOrg=LgerbilliLEM452|sourceseq=LgeLEM452_11|tseidentity=Met|araidentity=Met|tseac=CAT|araac=(cat)|-|tsebegin=362632|tseend=362704|arabegin=362631|araend=362705|tsescore=72|arascore=113|tseintronbegin=0|tseintronend=0|araintronbegin=nointron|araintronend=nointron|
GCGAGCGTAGCGCAGTCGGCAGCGCGTGGGTCTCATAATCCCAAGGtCGTGAGTTCGATC
CTCACCGGTCGCA
>LgerbilliLEM452_LgeLEM452_11_26|foundby=both|sourceOrg=LgerbilliLEM452|sourceseq=LgeLEM452_11|tseidentity=Arg|araidentity=Arg|tseac=ACG|araac=(acg)|+|tsebegin=362780|tseend=362851|arabegin=362779|araend=362852|tsescore=72|arascore=120|tseintronbegin=0|tseintronend=0|araintronbegin=nointron|araintronend=nointron|
GTCCGTGTGGCTCAATGGAAGAGCATCTGACTACGGATCAGAGGGtTGCAGGTTCGAATC
CTGTCACGGATG
>LgerbilliLEM452_LgeLEM452_15_27|foundby=both|sourceOrg=LgerbilliLEM452|sourceseq=LgeLEM452_15|tseidentity=Asp|araidentity=Asp|tseac=GTC|araac=(gtc)|+|tsebegin=292169|tseend=292240|arabegin=292169|araend=292241|tsescore=70|arascore=124|tseintronbegin=0|tseintronend=0|araintronbegin=nointron|araintronend=nointron|
TTCTCGGTAGTATAGTGGTtAGTATACCCGCCTGTCACGCGGGTGaCCCGGGTTCAATTC
CCGGCCGGGAAG
>LgerbilliLEM452_LgeLEM452_15_28|foundby=both|sourceOrg=LgerbilliLEM452|sourceseq=LgeLEM452_15|tseidentity=Glu|araidentity=Glu|tseac=CTC|araac=(ctc)|-|tsebegin=292282|tseend=292353|arabegin=292281|araend=292354|tsescore=65|arascore=118|tseintronbegin=0|tseintronend=0|araintronbegin=nointron|araintronend=nointron|
TCCGATGTGGTATAGTGGAtAGAACAAGCGGCTCTCACCCGCTAGaCCCGGGTTCGATCC
CCGGCATCGGAA
>LgerbilliLEM452_LgeLEM452_16_29|foundby=both|sourceOrg=LgerbilliLEM452|sourceseq=LgeLEM452_16|tseidentity=Gln|araidentity=Gln|tseac=CTG|araac=(ctg)|-|tsebegin=445036|tseend=445107|arabegin=445034|araend=445108|tsescore=67|arascore=119|tseintronbegin=0|tseintronend=0|araintronbegin=nointron|araintronend=nointron|
GCTCCTATAGTGTAGCGGTtATCACCTCGGACTCTGAATCCGATAaCCCTGGTTCGAGTC
CAGGTAGGAGTG
>LgerbilliLEM452_LgeLEM452_21_33|foundby=both|sourceOrg=LgerbilliLEM452|sourceseq=LgeLEM452_21|tseidentity=Ser|araidentity=Ser|tseac=GCT|araac=(gct)|-|tsebegin=159576|tseend=159656|arabegin=159576|araend=159656|tsescore=79|arascore=123|tseintronbegin=0|tseintronend=0|araintronbegin=nointron|araintronend=nointron|
GCAAACGTGGCCGAGTGGTtAAGGCGCCTGCCTGCTAAGCAGGTGTGATCTCACGCGAAG
GTTCGAACCCTTCCGTTTGCG
>LgerbilliLEM452_LgeLEM452_21_36|foundby=both|sourceOrg=LgerbilliLEM452|sourceseq=LgeLEM452_21|tseidentity=Pro|araidentity=Pro|tseac=AGG|araac=(agg)|+|tsebegin=441893|tseend=441964|arabegin=441893|araend=441964|tsescore=66|arascore=123|tseintronbegin=0|tseintronend=0|araintronbegin=nointron|araintronend=nointron|
GGTCCAGTGGTCTAGTGGCATGATTCTCCCTTAGGGTGGGAGAGGtCCCGGGTTCAATTC
CCGGCTGGACCC
>LgerbilliLEM452_LgeLEM452_21_37|foundby=both|sourceOrg=LgerbilliLEM452|sourceseq=LgeLEM452_21|tseidentity=Val|araidentity=Val|tseac=AAC|araac=(aac)|+|tsebegin=442101|tseend=442174|arabegin=442101|araend=442175|tsescore=61|arascore=118|tseintronbegin=0|tseintronend=0|araintronbegin=nointron|araintronend=nointron|
GCGCGGTTGGTCTAGGTGGTtATGACGTCGCTTTAACACGGCGAAGGtCTCGGGTTCGAG
TCCCGAACTGCGTA
>LgerbilliLEM452_LgeLEM452_21_38|foundby=both|sourceOrg=LgerbilliLEM452|sourceseq=LgeLEM452_21|tseidentity=Lys|araidentity=Lys|tseac=CTT|araac=(ctt)|+|tsebegin=442238|tseend=442310|arabegin=442238|araend=442311|tsescore=86|arascore=124|tseintronbegin=0|tseintronend=0|araintronbegin=nointron|araintronend=nointron|
GCATTCCTAGCTCAGTCGGTAGAGCGCACGGCTCTTAACCGTGTGGtCGTGGGTTCGATC
CCCACGGAGTGCG
>LgerbilliLEM452_LgeLEM452_23_40|foundby=both|sourceOrg=LgerbilliLEM452|sourceseq=LgeLEM452_23|tseidentity=Ile|araidentity=Ile|tseac=TAT|araac=(tat)|+|tsebegin=221695|tseend=221768|arabegin=221695|araend=221768|tsescore=80|arascore=118|tseintronbegin=0|tseintronend=0|araintronbegin=nointron|araintronend=nointron|
GCTCCCGTGGTCTAGTTGGTtAGGACGCTGGTCTTATGAACCGGATGtCGCGGGTTCGAG
CCCCGCCGGGAGCA
>LgerbilliLEM452_LgeLEM452_23_41|foundby=both|sourceOrg=LgerbilliLEM452|sourceseq=LgeLEM452_23|tseidentity=Val|araidentity=Val|tseac=TAC|araac=(tac)|-|tsebegin=221814|tseend=221886|arabegin=221814|araend=221886|tsescore=71|arascore=111|tseintronbegin=0|tseintronend=0|araintronbegin=nointron|araintronend=nointron|
GCGTGGGTGATCTAGTGGTtATGATGTCTGCTTTACACGCAGAACGtCGCGGGTTCGAAC
CCCGCCCCGCGTA
>LgerbilliLEM452_LgeLEM452_23_42|foundby=both|sourceOrg=LgerbilliLEM452|sourceseq=LgeLEM452_23|tseidentity=Gln|araidentity=Gln|tseac=TTG|araac=(ttg)|-|tsebegin=221953|tseend=222024|arabegin=221952|araend=222025|tsescore=80|arascore=124|tseintronbegin=0|tseintronend=0|araintronbegin=nointron|araintronend=nointron|
GGTCCTATAGTGTAGTGGTtATCACTTCGGACTTTGAATCCGAAAaCCCAGGTTCGAATC
CTGGTAGGACCA
>LgerbilliLEM452_LgeLEM452_23_43|foundby=both|sourceOrg=LgerbilliLEM452|sourceseq=LgeLEM452_23|tseidentity=Arg|araidentity=Arg|tseac=ACG|araac=(acg)|-|tsebegin=222271|tseend=222342|arabegin=222270|araend=222343|tsescore=72|arascore=120|tseintronbegin=0|tseintronend=0|araintronbegin=nointron|araintronend=nointron|
GTCCGTGTGGCTCAATGGAAGAGCATCTGACTACGGATCAGAGGGtTGCAGGTTCGAATC
CTGTCACGGATG
>LgerbilliLEM452_LgeLEM452_23_44|foundby=both|sourceOrg=LgerbilliLEM452|sourceseq=LgeLEM452_23|tseidentity=Leu|araidentity=Leu|tseac=CAG|araac=(cag)|-|tsebegin=222565|tseend=222647|arabegin=222565|araend=222647|tsescore=75|arascore=117|tseintronbegin=0|tseintronend=0|araintronbegin=nointron|araintronend=nointron|
GGCAAGATGGTCGAGTGGTctAAGACGTCACGTTCAGGTCGTGATCTCCCCTGGAGGCGT
GGGTTCAAACCCCACTCTTGTCA
>LgerbilliLEM452_LgeLEM452_23_45|foundby=both|sourceOrg=LgerbilliLEM452|sourceseq=LgeLEM452_23|tseidentity=Thr|araidentity=Thr|tseac=TGT|araac=(tgt)|-|tsebegin=222710|tseend=222781|arabegin=222709|araend=222782|tsescore=72|arascore=120|tseintronbegin=0|tseintronend=0|araintronbegin=nointron|araintronend=nointron|
GGCCGCTTAGCACAGTGGCAGTGCACTGGTCTTGTAAACCAGGGGtCCCGAGTTCAATTC
TCGGAGTGGCCT
>LgerbilliLEM452_LgeLEM452_23_46|foundby=both|sourceOrg=LgerbilliLEM452|sourceseq=LgeLEM452_23|tseidentity=Arg|araidentity=Arg|tseac=TCG|araac=(tcg)|+|tsebegin=222854|tseend=222925|arabegin=222853|araend=222926|tsescore=73|arascore=121|tseintronbegin=0|tseintronend=0|araintronbegin=nointron|araintronend=nointron|
GGCCTCTTGGCGCAATGGAAGCGCATCAGACTTCGGATCTGAGGGtTGCAGGTTCGAGTC
CTGCAGGGGTCG
>LgerbilliLEM452_LgeLEM452_23_47|foundby=both|sourceOrg=LgerbilliLEM452|sourceseq=LgeLEM452_23|tseidentity=Lys|araidentity=Lys|tseac=TTT|araac=(ttt)|+|tsebegin=223239|tseend=223311|arabegin=223239|araend=223311|tsescore=84|arascore=122|tseintronbegin=0|tseintronend=0|araintronbegin=nointron|araintronend=nointron|
GCACTCCTAGCTCAGTTGGTAGAGCGCGTGGCTTTTAACCTCGTGGtCGTGGGTTCGAGC
CCCACGGAGTGCG
>LgerbilliLEM452_LgeLEM452_23_48|foundby=both|sourceOrg=LgerbilliLEM452|sourceseq=LgeLEM452_23|tseidentity=Gly|araidentity=Gly|tseac=TCC|araac=(tcc)|-|tsebegin=223350|tseend=223421|arabegin=223349|araend=223421|tsescore=66|arascore=116|tseintronbegin=0|tseintronend=0|araintronbegin=nointron|araintronend=nointron|
GCAATTGTGGTCCAACGGTtAAGATCCCCGCCTTCCAAGCGGGTGaCCCGGGTTCGACTC
CCGGCAATTGCA
>LgerbilliLEM452_LgeLEM452_23_49|foundby=both|sourceOrg=LgerbilliLEM452|sourceseq=LgeLEM452_23|tseidentity=Trp|araidentity=Trp|tseac=CCA|araac=(cca)|+|tsebegin=223497|tseend=223568|arabegin=223497|araend=223569|tsescore=74|arascore=115|tseintronbegin=0|tseintronend=0|araintronbegin=nointron|araintronend=nointron|
GGGGGCTTAGCTCAGTGGTAGAGCATTGGATTCCAAATCCAGGGGtCGTAGGTTCAATCC
CTGCAGCTCTCA
>LgerbilliLEM452_LgeLEM452_24_52|foundby=both|sourceOrg=LgerbilliLEM452|sourceseq=LgeLEM452_24|tseidentity=Pro|araidentity=Pro|tseac=CGG|araac=(cgg)|+|tsebegin=212359|tseend=212430|arabegin=212359|araend=212430|tsescore=70|arascore=124|tseintronbegin=0|tseintronend=0|araintronbegin=nointron|araintronend=nointron|
GGCCGCTTGGTCTAGTGGTATGATTCCCGCTTCGGGTGCGGGAGGtCAGGGGTTCAATTC
CCCTAGCGGCCC
>LgerbilliLEM452_LgeLEM452_24_53|foundby=both|sourceOrg=LgerbilliLEM452|sourceseq=LgeLEM452_24|tseidentity=Gln|araidentity=Gln|tseac=CTG|araac=(ctg)|+|tsebegin=644689|tseend=644760|arabegin=644688|araend=644762|tsescore=67|arascore=119|tseintronbegin=0|tseintronend=0|araintronbegin=nointron|araintronend=nointron|
GCTCCTATAGTGTAGCGGTtATCACCTCGGACTCTGAATCCGATAaCCCTGGTTCGAGTC
CAGGTAGGAGTG
>LgerbilliLEM452_LgeLEM452_24_54|foundby=both|sourceOrg=LgerbilliLEM452|sourceseq=LgeLEM452_24|tseidentity=Leu|araidentity=Leu|tseac=TAA|araac=(taa)|-|tsebegin=644971|tseend=645052|arabegin=644970|araend=645053|tsescore=62|arascore=111|tseintronbegin=0|tseintronend=0|araintronbegin=nointron|araintronend=nointron|
GCTGGGGTTCCCGAGTTGGTcaAAGGGGTGAGACTTAAGTTCTCATGCGCAAGCTtCGTG
GGTTCGAACCCCACCTCCAGCA
>LgerbilliLEM452_LgeLEM452_24_55|foundby=both|sourceOrg=LgerbilliLEM452|sourceseq=LgeLEM452_24|tseidentity=Ile|araidentity=Ile|tseac=AAT|araac=(aat)|+|tsebegin=645137|tseend=645210|arabegin=645137|araend=645211|tsescore=80|arascore=119|tseintronbegin=0|tseintronend=0|araintronbegin=nointron|araintronend=nointron|
GCTCTCATAGCTCAGTCGGTtAGAGCGTGGGTCTAATAAGCCCAAGGtCACAGGTTCGAC
CCCTGTTGGGAGCA
>LgerbilliLEM452_LgeLEM452_24_56|foundby=both|sourceOrg=LgerbilliLEM452|sourceseq=LgeLEM452_24|tseidentity=Ile|araidentity=Ile|tseac=AAT|araac=(aat)|+|tsebegin=647303|tseend=647376|arabegin=647303|araend=647377|tsescore=80|arascore=119|tseintronbegin=0|tseintronend=0|araintronbegin=nointron|araintronend=nointron|
GCTCTCATAGCTCAGTCGGTtAGAGCGTGGGTCTAATAAGCCCAAGGtCACAGGTTCGAC
CCCTGTTGGGAGCA
>LgerbilliLEM452_LgeLEM452_24_57|foundby=both|sourceOrg=LgerbilliLEM452|sourceseq=LgeLEM452_24|tseidentity=Asp|araidentity=Asp|tseac=GTC|araac=(gtc)|-|tsebegin=705633|tseend=705704|arabegin=705633|araend=705704|tsescore=70|arascore=124|tseintronbegin=0|tseintronend=0|araintronbegin=nointron|araintronend=nointron|
TTCTCGGTAGTATAGTGGTtAGTATACCCGCCTGTCACGCGGGTGaCCCGGGTTCAATTC
CCGGCCGGGAAG
>LgerbilliLEM452_LgeLEM452_29_59|foundby=both|sourceOrg=LgerbilliLEM452|sourceseq=LgeLEM452_29|tseidentity=Leu|araidentity=Leu|tseac=CAA|araac=(caa)|-|tsebegin=818349|tseend=818430|arabegin=818349|araend=818430|tsescore=75|arascore=117|tseintronbegin=0|tseintronend=0|araintronbegin=nointron|araintronend=nointron|
GGCAGGATGGCCGAGTGGTctAAGGCGGGAGACTCAAGTTCTCTTCTATCCGTAGGCGCG
GGTTCGAACCCCGCTCCTGTCA
>LgerbilliLEM452_LgeLEM452_29_60|foundby=both|sourceOrg=LgerbilliLEM452|sourceseq=LgeLEM452_29|tseidentity=Ser|araidentity=Ser|tseac=CGA|araac=(cga)|-|tsebegin=818488|tseend=818568|arabegin=818488|araend=818568|tsescore=67|arascore=119|tseintronbegin=0|tseintronend=0|araintronbegin=nointron|araintronend=nointron|
GTCACCATACCCAAGTGGTtACGGGGGTTGACTCGAAATCAACTGCGATCTCGCGCGCAG
GTTCGAATCCTGCTGGTGACG
>LgerbilliLEM452_LgeLEM452_30_62|foundby=both|sourceOrg=LgerbilliLEM452|sourceseq=LgeLEM452_30|tseidentity=Thr|araidentity=Thr|tseac=CGT|araac=(cgt)|-|tsebegin=763464|tseend=763535|arabegin=763464|araend=763535|tsescore=70|arascore=121|tseintronbegin=0|tseintronend=0|araintronbegin=nointron|araintronend=nointron|
GGCCGCTTAGCACAGTGGCAGTGCACCACTCTCGTAAAGTGGGGGtCGCGAGTTCGATTC
TCGCAGTGGCCT
>LgerbilliLEM452_LgeLEM452_31_63|foundby=both|sourceOrg=LgerbilliLEM452|sourceseq=LgeLEM452_31|tseidentity=Phe|araidentity=Phe|tseac=GAA|araac=(gaa)|+|tsebegin=1107489|tseend=1107561|arabegin=1107489|araend=1107561|tsescore=91|arascore=121|tseintronbegin=0|tseintronend=0|araintronbegin=nointron|araintronend=nointron|
GCCGCGATAGCTCAGTTGGGAGAGCGTCAGACTGAAGATCTGAAGGtCCCTGGTTCGATC
CCGGGTCGCGGCA
>LgerbilliLEM452_LgeLEM452_31_64|foundby=both|sourceOrg=LgerbilliLEM452|sourceseq=LgeLEM452_31|tseidentity=Ser|araidentity=Ser|tseac=AGA|araac=(aga)|-|tsebegin=1107614|tseend=1107694|arabegin=1107613|araend=1107694|tsescore=69|arascore=119|tseintronbegin=0|tseintronend=0|araintronbegin=nointron|araintronend=nointron|
GTCACCATACCCAAGTGGTtACGGGGACTGACTAGAAATCAGTTGCGATCTCGCGCGCAG
GTTCGAATCCTGCTGGTGACG
>LgerbilliLEM452_LgeLEM452_31_65|foundby=both|sourceOrg=LgerbilliLEM452|sourceseq=LgeLEM452_31|tseidentity=Ala|araidentity=Ala|tseac=AGC|araac=(agc)|+|tsebegin=183982|tseend=184054|arabegin=183982|araend=184054|tsescore=54|arascore=108|tseintronbegin=0|tseintronend=0|araintronbegin=nointron|araintronend=nointron|
GGGGATGTAGCTCAGATGGTAGAGCGACCGCTTAGCATGCGGTAGGtATTGGGATCGATA
CCCAACTTCTCCA
>LgerbilliLEM452_LgeLEM452_33_67|foundby=both|sourceOrg=LgerbilliLEM452|sourceseq=LgeLEM452_33|tseidentity=Arg|araidentity=Arg|tseac=CCT|araac=(cct)|-|tsebegin=101822|tseend=101894|arabegin=101821|araend=101894|tsescore=76|arascore=118|tseintronbegin=0|tseintronend=0|araintronbegin=nointron|araintronend=nointron|
GCCCTTGTAGCCTAATGGAtATGGCGTTTGCTTCCTAAGCAAAAGGtTGCGGGTTCGAGT
CCCGCCAGGGGTA
>LgerbilliLEM452_LgeLEM452_33_68|foundby=both|sourceOrg=LgerbilliLEM452|sourceseq=LgeLEM452_33|tseidentity=Arg|araidentity=Arg|tseac=TCT|araac=(tct)|-|tsebegin=101954|tseend=102026|arabegin=101953|araend=102026|tsescore=75|arascore=125|tseintronbegin=0|tseintronend=0|araintronbegin=nointron|araintronend=nointron|
GCTCCAGTGGCCTAATGGAtAAGGCTTTGGACTTCTAATCCAAAGAtTGCGGGTTCGAAT
CCCGCCTGGAGTA
>LgerbilliLEM452_LgeLEM452_33_69|foundby=both|sourceOrg=LgerbilliLEM452|sourceseq=LgeLEM452_33|tseidentity=Ala|araidentity=Ala|tseac=TGC|araac=(tgc)|+|tsebegin=102103|tseend=102174|arabegin=102103|araend=102175|tsescore=72|arascore=117|tseintronbegin=0|tseintronend=0|araintronbegin=nointron|araintronend=nointron|
GGGCGTGTAGCTCAGTGGTAGAGCGCCTGTTTTGCATACAGGAGGcCTAGGGTTCAAACC
CCTACTCGTCCA
>LgerbilliLEM452_LgeLEM452_33_70|foundby=both|sourceOrg=LgerbilliLEM452|sourceseq=LgeLEM452_33|tseidentity=Lys|araidentity=Lys|tseac=CTT|araac=(ctt)|-|tsebegin=481282|tseend=481354|arabegin=481281|araend=481354|tsescore=86|arascore=124|tseintronbegin=0|tseintronend=0|araintronbegin=nointron|araintronend=nointron|
GCATTCCTAGCTCAGTCGGTAGAGCGCACGGCTCTTAACCGTGTGGtCGTGGGTTCGATC
CCCACGGAGTGCG
>LgerbilliLEM452_LgeLEM452_34_71|foundby=both|sourceOrg=LgerbilliLEM452|sourceseq=LgeLEM452_34|tseidentity=Asn|araidentity=Asn|tseac=GTT|araac=(gtt)|-|tsebegin=1159237|tseend=1159309|arabegin=1159236|araend=1159309|tsescore=73|arascore=118|tseintronbegin=0|tseintronend=0|araintronbegin=nointron|araintronend=nointron|
TCCTCCCTGGCGCAGTCGGCAGCGCGTTAGGCTGTTAACCTACAGGtCGTTGGTTCGAAT
CCAACGGGAGGAG
>LgerbilliLEM452_LgeLEM452_34_72|foundby=both|sourceOrg=LgerbilliLEM452|sourceseq=LgeLEM452_34|tseidentity=Tyr|araidentity=Tyr|tseac=GTA|araac=(gta)|-|tsebegin=1159364|tseend=1159447|arabegin=1159364|araend=1159447|tsescore=72|arascore=108|tseintronbegin=1159400|tseintronend=1159410|araintronbegin=38|araintronend=49|
CCTTCTGTAGCTCAATTGGTAGAGCATGTGACTGTAGagttcgcaggtATCACAGGGtCG
CTGGTTCGATTCCGGCCGGAAGGA
>LgerbilliLEM452_LgeLEM452_34_73|foundby=both|sourceOrg=LgerbilliLEM452|sourceseq=LgeLEM452_34|tseidentity=Thr|araidentity=Thr|tseac=CGT|araac=(cgt)|-|tsebegin=1159510|tseend=1159581|arabegin=1159510|araend=1159581|tsescore=70|arascore=121|tseintronbegin=0|tseintronend=0|araintronbegin=nointron|araintronend=nointron|
GGCCGCTTAGCACAGTGGCAGTGCACCACTCTCGTAAAGTGGGGGtCGCGAGTTCGATTC
TCGCAGTGGCCT
>LgerbilliLEM452_LgeLEM452_34_74|foundby=both|sourceOrg=LgerbilliLEM452|sourceseq=LgeLEM452_34|tseidentity=Pro|araidentity=Pro|tseac=CGG|araac=(cgg)|+|tsebegin=1159663|tseend=1159734|arabegin=1159663|araend=1159734|tsescore=70|arascore=124|tseintronbegin=0|tseintronend=0|araintronbegin=nointron|araintronend=nointron|
GGCCGCTTGGTCTAGTGGTATGATTCCCGCTTCGGGTGCGGGAGGtCAGGGGTTCAATTC
CCCTAGCGGCCC
>LgerbilliLEM452_LgeLEM452_34_75|foundby=both|sourceOrg=LgerbilliLEM452|sourceseq=LgeLEM452_34|tseidentity=Asn|araidentity=Asn|tseac=GTT|araac=(gtt)|+|tsebegin=1159796|tseend=1159868|arabegin=1159796|araend=1159869|tsescore=73|arascore=118|tseintronbegin=0|tseintronend=0|araintronbegin=nointron|araintronend=nointron|
TCCTCCCTGGCGCAGTCGGCAGCGCGTTAGGCTGTTAACCTACAGGtCGTTGGTTCGAAT
CCAACGGGAGGAG
>LgerbilliLEM452_LgeLEM452_36_77|foundby=both|sourceOrg=LgerbilliLEM452|sourceseq=LgeLEM452_36|tseidentity=Thr|araidentity=Thr|tseac=AGT|araac=(agt)|-|tsebegin=1000480|tseend=1000551|arabegin=1000480|araend=1000551|tsescore=71|arascore=117|tseintronbegin=0|tseintronend=0|araintronbegin=nointron|araintronend=nointron|
GGCTGCTTAGCTCAATGGCAGAGCGCCGTCCTAGTAAGACGGAGGtCAGGGGTTCGATCC
CCCTAGCGGCCT
>LgerbilliLEM452_LgeLEM452_36_78|foundby=both|sourceOrg=LgerbilliLEM452|sourceseq=LgeLEM452_36|tseidentity=Gly|araidentity=Gly|tseac=GCC|araac=(gcc)|-|tsebegin=1000616|tseend=1000686|arabegin=1000616|araend=1000686|tsescore=69|arascore=122|tseintronbegin=0|tseintronend=0|araintronbegin=nointron|araintronend=nointron|
GCGCAGTTGGTCTAGTGGTAGAATTCTCGCCTGCCACGCGGGAGGCCCGGGTTCGATTCC
CGGACTGCGCA
>LgerbilliLEM452_LgeLEM452_36_79|foundby=both|sourceOrg=LgerbilliLEM452|sourceseq=LgeLEM452_36|tseidentity=Pro|araidentity=Pro|tseac=AGG|araac=(agg)|+|tsebegin=1000760|tseend=1000831|arabegin=1000760|araend=1000832|tsescore=66|arascore=123|tseintronbegin=0|tseintronend=0|araintronbegin=nointron|araintronend=nointron|
GGTCCAGTGGTCTAGTGGCATGATTCTCCCTTAGGGTGGGAGAGGtCCCGGGTTCAATTC
CCGGCTGGACCC
>LgerbilliLEM452_LgeLEM452_36_80|foundby=both|sourceOrg=LgerbilliLEM452|sourceseq=LgeLEM452_36|tseidentity=Gln|araidentity=Gln|tseac=CTG|araac=(ctg)|-|tsebegin=1573497|tseend=1573568|arabegin=1573495|araend=1573569|tsescore=67|arascore=119|tseintronbegin=0|tseintronend=0|araintronbegin=nointron|araintronend=nointron|
GCTCCTATAGTGTAGCGGTtATCACCTCGGACTCTGAATCCGATAaCCCTGGTTCGAGTC
CAGGTAGGAGTG
>LgerbilliLEM452_LgeLEM452_36_83|foundby=both|sourceOrg=LgerbilliLEM452|sourceseq=LgeLEM452_36|tseidentity=Cys|araidentity=Cys|tseac=GCA|araac=(gca)|+|tsebegin=2424369|tseend=2424440|arabegin=2424369|araend=2424440|tsescore=77|arascore=122|tseintronbegin=0|tseintronend=0|araintronbegin=nointron|araintronend=nointron|
GGATTCATAGCTCAGTGGTAGAGCATTCGGCTGCAGTCCGAATGGtCCCCGGTTCAAACC
CGGGTGGGTCCT
>LgerbilliLEM452_LgeLEM452_36_84|foundby=both|sourceOrg=LgerbilliLEM452|sourceseq=LgeLEM452_36|tseidentity=Leu|araidentity=Leu|tseac=AAG|araac=(aag)|-|tsebegin=2425214|tseend=2425295|arabegin=2425213|araend=2425295|tsescore=74|arascore=116|tseintronbegin=0|tseintronend=0|araintronbegin=nointron|araintronend=nointron|
GGTGAGATGGTCGAGTGGTctAAGACGTTGGATTAAGGTTCCAATCCTTTCGAGGgCGTG
GGTTCAAACCCCACTCTCATCA
>LgerbilliLEM452_LgeLEM452_36_85|foundby=both|sourceOrg=LgerbilliLEM452|sourceseq=LgeLEM452_36|tseidentity=iMet|araidentity=Met|tseac=CAT|araac=(cat)|-|tsebegin=2425359|tseend=2425430|arabegin=2425359|araend=2425430|tsescore=67|arascore=115|tseintronbegin=0|tseintronend=0|araintronbegin=nointron|araintronend=nointron|
AGCACCGTAGCGCAGTGGAAGCGCGATGGGCTCATAACCCATAGGtCGTTGGATCGAAAC
CAATCGGTGCTA
>LgerbilliLEM452_LgeLEM452_36_86|foundby=both|sourceOrg=LgerbilliLEM452|sourceseq=LgeLEM452_36|tseidentity=Pro|araidentity=Pro|tseac=TGG|araac=(tgg)|+|tsebegin=2425502|tseend=2425573|arabegin=2425502|araend=2425575|tsescore=68|arascore=122|tseintronbegin=0|tseintronend=0|araintronbegin=nointron|araintronend=nointron|
GGTCGTTTGGTCTAGTGGTATGATTCCTGTTTTGGGTACAGGAGGtCACGGGTTCAATTC
CCGTAACGACCC
>LgerbilliLEM452_LgeLEM452_36_87|foundby=both|sourceOrg=LgerbilliLEM452|sourceseq=LgeLEM452_36|tseidentity=Tyr|araidentity=Tyr|tseac=GTA|araac=(gta)|-|tsebegin=477438|tseend=477521|arabegin=477437|araend=477521|tsescore=72|arascore=108|tseintronbegin=477474|tseintronend=477484|araintronbegin=38|araintronend=49|
CCTTCTGTAGCTCAATTGGTAGAGCATGTGACTGTAGagttcgcaggtATCACAGGGtCG
CTGGTTCGATTCCGGCCGGAAGGA
>LgerbilliLEM452_LgeLEM452_36_88|foundby=both|sourceOrg=LgerbilliLEM452|sourceseq=LgeLEM452_36|tseidentity=Thr|araidentity=Thr|tseac=AGT|araac=(agt)|-|tsebegin=477600|tseend=477671|arabegin=477599|araend=477671|tsescore=71|arascore=117|tseintronbegin=0|tseintronend=0|araintronbegin=nointron|araintronend=nointron|
GGCTGCTTAGCTCAATGGCAGAGCGCCGTCCTAGTAAGACGGAGGtCAGGGGTTCGATCC
CCCTAGCGGCCT
>LgerbilliLEM452_LgeLEM452_36_91|foundby=both|sourceOrg=LgerbilliLEM452|sourceseq=LgeLEM452_36|tseidentity=Gly|araidentity=Gly|tseac=GCC|araac=(gcc)|+|tsebegin=999755|tseend=999825|arabegin=999755|araend=999825|tsescore=69|arascore=122|tseintronbegin=0|tseintronend=0|araintronbegin=nointron|araintronend=nointron|
GCGCAGTTGGTCTAGTGGTAGAATTCTCGCCTGCCACGCGGGAGGCCCGGGTTCGATTCC
CGGACTGCGCA
>LgerbilliLEM452_LGELEM452_SCAF000007_92|foundby=both|sourceOrg=LgerbilliLEM452|sourceseq=LGELEM452_SCAF000007|tseidentity=Ser|araidentity=Ser|tseac=TGA|araac=(tga)|-|tsebegin=10036|tseend=10116|arabegin=10036|araend=10116|tsescore=71|arascore=116|tseintronbegin=0|tseintronend=0|araintronbegin=nointron|araintronend=nointron|
GTCAACATACCCAAGTGGTtACGGGGTTTGACTTGAAATCAAATGCGATCTCGCGCGCAG
GTTCGAACCCTGCTGTTGACG
>LgerbilliLEM452_LGELEM452_SCAF000007_93|foundby=both|sourceOrg=LgerbilliLEM452|sourceseq=LGELEM452_SCAF000007|tseidentity=Leu|araidentity=Leu|tseac=TAG|araac=(tag)|+|tsebegin=10191|tseend=10270|arabegin=10191|araend=10270|tsescore=76|arascore=119|tseintronbegin=0|tseintronend=0|araintronbegin=nointron|araintronend=nointron|
GGCGGAGTGGCCGAGTGGTctAAGGCGCCAGATTTAGGCTCTGGTCTTTCGAGgCGTGGG
TTCGAACCCCACCTCCGTCA
>LgerbilliLEM452_LGELEM452_SCAF000007_94|foundby=both|sourceOrg=LgerbilliLEM452|sourceseq=LGELEM452_SCAF000007|tseidentity=Met|araidentity=Met|tseac=CAT|araac=(cat)|-|tsebegin=10301|tseend=10373|arabegin=10301|araend=10373|tsescore=72|arascore=113|tseintronbegin=0|tseintronend=0|araintronbegin=nointron|araintronend=nointron|
GCGAGCGTAGCGCAGTCGGCAGCGCGTGGGTCTCATAATCCCAAGGtCGTGAGTTCGATC
CTCACCGGTCGCA
>LgerbilliLEM452_LGELEM452_SCAF000007_95|foundby=both|sourceOrg=LgerbilliLEM452|sourceseq=LGELEM452_SCAF000007|tseidentity=Ile|araidentity=Ile|tseac=AAT|araac=(aat)|-|tsebegin=10437|tseend=10510|arabegin=10436|araend=10510|tsescore=80|arascore=119|tseintronbegin=0|tseintronend=0|araintronbegin=nointron|araintronend=nointron|
GCTCTCATAGCTCAGTCGGTtAGAGCGTGGGTCTAATAAGCCCAAGGtCACAGGTTCGAC
CCCTGTTGGGAGCA
>LgerbilliLEM452_LGELEM452_SCAF000007_96|foundby=both|sourceOrg=LgerbilliLEM452|sourceseq=LGELEM452_SCAF000007|tseidentity=Val|araidentity=Val|tseac=AAC|araac=(aac)|+|tsebegin=10733|tseend=10806|arabegin=10733|araend=10807|tsescore=61|arascore=118|tseintronbegin=0|tseintronend=0|araintronbegin=nointron|araintronend=nointron|
GCGCGGTTGGTCTAGGTGGTtATGACGTCGCTTTAACACGGCGAAGGtCTCGGGTTCGAG
TCCCGAACTGCGTA
>LgerbilliLEM452_LGELEM452_SCAF000066_97|foundby=both|sourceOrg=LgerbilliLEM452|sourceseq=LGELEM452_SCAF000066|tseidentity=Glu|araidentity=Glu|tseac=CTC|araac=(ctc)|+|tsebegin=444|tseend=515|arabegin=443|araend=516|tsescore=65|arascore=118|tseintronbegin=0|tseintronend=0|araintronbegin=nointron|araintronend=nointron|
TCCGATGTGGTATAGTGGAtAGAACAAGCGGCTCTCACCCGCTAGaCCCGGGTTCGATCC
CCGGCATCGGAA
>LgerbilliLEM452_LGELEM452_SCAF000066_98|foundby=both|sourceOrg=LgerbilliLEM452|sourceseq=LGELEM452_SCAF000066|tseidentity=Gly|araidentity=Gly|tseac=GCC|araac=(gcc)|-|tsebegin=558|tseend=628|arabegin=558|araend=628|tsescore=69|arascore=122|tseintronbegin=0|tseintronend=0|araintronbegin=nointron|araintronend=nointron|
GCGCAGTTGGTCTAGTGGTAGAATTCTCGCCTGCCACGCGGGAGGCCCGGGTTCGATTCC
CGGACTGCGCA
>LgerbilliLEM452_LGELEM452_SCAF000082_99|foundby=both|sourceOrg=LgerbilliLEM452|sourceseq=LGELEM452_SCAF000082|tseidentity=Ala|araidentity=Ala|tseac=AGC|araac=(agc)|-|tsebegin=370|tseend=442|arabegin=368|araend=443|tsescore=54|arascore=108|tseintronbegin=0|tseintronend=0|araintronbegin=nointron|araintronend=nointron|
GGGGATGTAGCTCAGATGGTAGAGCGACCGCTTAGCATGCGGTAGGtATTGGGATCGATA
CCCAACTTCTCCA
>LgerbilliLEM452_LGELEM452_SCAF000082_100|foundby=both|sourceOrg=LgerbilliLEM452|sourceseq=LGELEM452_SCAF000082|tseidentity=Ser|araidentity=Ser|tseac=GCT|araac=(gct)|-|tsebegin=502|tseend=582|arabegin=501|araend=582|tsescore=77|arascore=121|tseintronbegin=0|tseintronend=0|araintronbegin=nointron|araintronend=nointron|
GCAAATGTGGCCGAGTGGTtAAGGCGCCTGCCTGCTAAGCAGGTGTGATCTCACGCGAAG
GTTCGAACCCTTCCGTTTGCG
>LgerbilliLEM452_LGELEM452_SCAF000082_101|foundby=both|sourceOrg=LgerbilliLEM452|sourceseq=LGELEM452_SCAF000082|tseidentity=Asp|araidentity=Asp|tseac=GTC|araac=(gtc)|+|tsebegin=659|tseend=730|arabegin=659|araend=731|tsescore=70|arascore=124|tseintronbegin=0|tseintronend=0|araintronbegin=nointron|araintronend=nointron|
TTCTCGGTAGTATAGTGGTtAGTATACCCGCCTGTCACGCGGGTGaCCCGGGTTCAATTC
CCGGCCGGGAAG
>LinfantumJPCM5_LinJ.03_2|foundby=both|sourceOrg=LinfantumJPCM5|sourceseq=LinJ.03|tseidentity=Lys|araidentity=Lys|tseac=CTT|araac=(ctt)|+|tsebegin=261697|tseend=261769|arabegin=261697|araend=261769|tsescore=86|arascore=124|tseintronbegin=0|tseintronend=0|araintronbegin=nointron|araintronend=nointron|
GCATTCCTAGCTCAGTCGGTAGAGCGCACGGCTCTTAACCGTGTGGtCGTGGGTTCGATC
CCCACGGAGTGCG
[truncated: 1,019,700 more chars]
